# Supplementary material for: Support vector machine deep mining of electronic medical records to predict the prognosis of severe acute myocardial infarction
Source: Front Physiol. 2022 Sep 29;13:991990. doi: 10.3389/fphys.2022.991990 (PMC9558165; doi:10.3389/fphys.2022.991990)
Supplement: Supplementary file 1 [file DataSheet4.CSV]

row_id	subject_id	hadm_id	icustay_id	dbsource	first_careunit	last_careunit	first_wardid	last_wardid	intime	outtime	los
32922	25949	182402	228087	carevue	CCU	CCU	57	57	2110-11-25 20:11:36	2110-11-27 11:12:59	1.626
32923	25949	153600	299586	carevue	MICU	MICU	15	15	2112-02-12 17:38:42	2112-02-14 18:53:43	2.0521
32924	25949	153600	249330	carevue	CCU	CCU	57	57	2112-02-19 18:35:35	2112-02-19 19:06:24	0.0214
32925	25949	116199	284345	carevue	MICU	MICU	52	52	2113-07-26 10:50:41	2113-08-01 22:24:05	6.4815
32926	25949	116199	270165	carevue	CCU	MICU	7	12	2113-08-05 13:32:50	2113-08-11 03:21:23	5.5754
24937	19626	190506	240263	carevue	CCU	CCU	57	57	2120-05-23 02:24:27	2120-05-24 13:05:23	1.4451
47512	58154	166504	207253	metavision	MICU	MICU	52	52	2155-11-23 23:23:48	2155-11-26 08:20:15	2.3725
39003	30832	183218	284089	carevue	CSRU	CSRU	15	15	2127-12-30 09:15:03	2127-12-31 15:02:32	1.2413
9552	7494	152286	236317	carevue	CCU	CCU	7	7	2123-01-11 05:01:26	2123-01-12 12:34:52	1.3149
9553	7494	169113	294933	carevue	CSRU	CSRU	14	14	2123-09-27 10:20:30	2123-10-04 10:32:56	7.0086
15187	11890	179470	267617	carevue	CSRU	CSRU	14	14	2136-04-27 10:58:06	2136-04-30 11:17:05	3.0132
44819	50445	132607	242782	metavision	MICU	MICU	52	52	2176-10-19 13:56:54	2176-10-20 15:39:55	1.0715
44820	50445	151528	247085	metavision	CSRU	CSRU	12	12	2176-12-16 21:06:27	2176-12-21 13:08:52	4.6683
44821	50445	151528	290122	metavision	CSRU	CSRU	15	15	2177-01-04 21:08:21	2177-01-05 23:36:14	1.1027
20648	16298	109097	272193	carevue	TSICU	TSICU	33	33	2112-10-08 02:05:29	2112-10-10 11:38:06	2.3977
20649	16298	134573	244324	metavision	CCU	CCU	7	7	2119-12-08 17:32:46	2119-12-12 16:33:19	3.9587
30306	23901	141777	256035	carevue	CCU	CCU	7	7	2169-05-19 18:30:49	2169-05-20 17:45:53	0.9688
12684	9970	179985	261878	carevue	CCU	CCU	57	57	2172-01-20 12:05:05	2172-01-23 16:02:31	3.1649
12685	9970	179985	243734	carevue	CCU	SICU	57	23	2172-02-02 19:43:25	2172-02-07 21:12:17	5.0617
32299	25462	120411	254994	carevue	CCU	CCU	57	57	2113-12-01 02:30:40	2113-12-05 12:15:24	4.4061
61364	99469	189343	209410	metavision	CSRU	CSRU	15	15	2181-10-18 16:26:10	2181-10-20 18:36:00	2.0902
61365	99469	126023	270321	metavision	CCU	CCU	7	7	2182-03-08 19:26:44	2182-03-09 12:18:06	0.7023
61366	99469	179324	204842	metavision	MICU	MICU	50	50	2183-04-16 23:24:07	2183-05-13 19:29:47	26.8373
12145	9545	158060	220802	carevue	SICU	SICU	22	22	2193-06-05 19:00:00	2193-06-06 16:15:00	0.8854
12146	9545	196386	281869	carevue	SICU	SICU	57	57	2199-03-26 08:00:33	2199-03-27 18:33:29	1.4395
12147	9545	196386	282477	carevue	CCU	CCU	7	7	2199-03-28 18:49:31	2199-03-29 22:47:11	1.165
12148	9545	120642	278124	carevue	CCU	CCU	7	7	2199-04-17 14:19:25	2199-04-19 15:59:55	2.0698
12149	9545	189678	280251	carevue	MICU	MICU	50	50	2199-05-19 12:36:57	2199-05-21 20:49:10	2.3418
12150	9545	189678	203404	carevue	MICU	MICU	50	50	2199-05-24 23:52:31	2199-05-27 21:53:53	2.9176
38624	30542	193194	278502	carevue	MICU	MICU	50	50	2135-10-04 04:56:22	2135-10-09 18:22:40	5.5599
38625	30542	193194	230890	carevue	CCU	CCU	7	7	2135-10-17 10:22:33	2135-10-19 20:38:07	2.4275
42666	44064	189505	277165	metavision	MICU	MICU	52	52	2200-02-23 22:35:56	2200-02-26 20:57:08	2.9314
42667	44064	126583	264543	metavision	MICU	MICU	52	52	2200-04-21 00:50:18	2200-04-22 16:58:03	1.672
42668	44064	136380	243541	metavision	MICU	MICU	52	52	2200-04-27 16:25:33	2200-04-30 17:31:03	3.0455
35966	28365	129055	254509	carevue	MICU	MICU	23	23	2187-11-07 00:55:38	2187-11-07 16:48:39	0.6618
35967	28365	121835	297635	metavision	MICU	MICU	50	50	2190-01-05 21:06:13	2190-01-06 16:26:26	0.8057
35968	28365	102079	202300	metavision	MICU	MICU	23	23	2192-06-20 18:06:52	2192-06-21 21:16:05	1.1314
4187	3323	168780	200755	carevue	CCU	CCU	7	7	2198-01-13 02:30:06	2198-01-14 19:48:59	1.7214
15780	12377	158232	275253	carevue	CSRU	CSRU	12	15	2149-08-20 10:48:46	2149-08-22 13:56:56	2.1307
16699	13116	174797	295392	carevue	CSRU	CSRU	14	14	2170-07-24 09:11:15	2170-07-25 17:10:02	1.3325
28810	22770	162565	207588	carevue	CSRU	CSRU	12	12	2121-08-04 12:29:47	2121-08-06 12:54:43	2.0173
32875	25919	104758	291159	carevue	CCU	CCU	7	7	2184-08-30 09:59:20	2184-09-01 18:37:59	2.3602
50588	67206	174522	210772	metavision	MICU	MICU	50	50	2129-09-21 00:59:07	2129-09-21 18:38:17	0.7355
41301	32788	111585	273993	carevue	CCU	CSRU	7	15	2127-12-27 14:20:50	2128-03-12 14:09:07	75.9919
29081	22960	197452	292684	carevue	CCU	CCU	57	57	2180-09-06 23:56:57	2180-09-08 14:53:40	1.6227
21721	17116	101603	236386	carevue	CCU	CCU	7	7	2175-11-13 18:13:46	2175-11-15 13:28:36	1.802
6167	4875	155268	243201	carevue	CCU	CCU	7	7	2154-09-21 23:48:17	2154-09-26 18:48:23	4.7917
6168	4875	155268	252432	carevue	CCU	CCU	7	7	2154-09-29 17:37:57	2154-10-11 12:56:31	11.8046
41008	32531	119826	274077	carevue	SICU	SICU	57	57	2156-06-12 15:56:02	2156-06-16 17:33:48	4.0679
46181	54270	114104	267665	metavision	CSRU	CSRU	12	12	2140-05-24 09:37:55	2140-05-25 13:47:10	1.1731
50224	66093	163645	206256	metavision	CSRU	SICU	15	33	2174-07-15 19:59:32	2174-07-17 22:07:08	2.0886
50225	66093	163645	210958	metavision	SICU	SICU	57	57	2174-07-22 04:35:59	2174-07-26 15:12:04	4.4417
50226	66093	151072	251312	metavision	SICU	SICU	57	57	2174-08-03 05:53:21	2174-08-05 12:10:03	2.2616
50227	66093	100888	202272	metavision	SICU	SICU	33	33	2175-05-24 22:38:02	2175-05-25 02:45:45	0.172
6649	5237	173479	251964	carevue	CSRU	CSRU	14	14	2189-08-27 12:35:58	2189-09-01 14:44:19	5.0891
26460	20865	152825	279785	metavision	TSICU	SICU	14	33	2120-01-21 08:56:05	2120-01-22 22:48:05	1.5778
26461	20865	164583	216717	metavision	MICU	MICU	50	52	2120-06-19 10:59:48	2120-06-21 01:20:24	1.5976
26457	20865	148739	247296	carevue	MICU	MICU	23	23	2114-12-26 16:07:39	2114-12-27 18:02:44	1.0799
26458	20865	172392	210177	carevue	SICU	SICU	57	57	2115-02-21 14:17:20	2115-02-26 11:08:03	4.8686
26459	20865	136953	266749	metavision	MICU	MICU	50	52	2118-12-16 23:47:33	2118-12-18 16:51:49	1.7113
24910	19613	144918	291888	carevue	CCU	CCU	7	7	2187-03-07 17:17:22	2187-03-09 00:29:07	1.2998
13408	10558	141540	293268	carevue	MICU	SICU	52	14	2169-05-21 20:19:00	2169-06-01 21:42:00	11.0576
481	359	144265	250767	carevue	CSRU	CCU	14	57	2176-06-30 06:01:00	2176-07-03 15:12:00	3.3826
51431	69591	119828	259711	metavision	SICU	SICU	57	57	2172-06-13 23:48:22	2172-06-14 16:33:34	0.6981
27	26	197661	244882	carevue	CCU	CCU	57	57	2126-05-07 09:52:30	2126-05-09 13:15:05	2.1407
1881	1478	177940	219396	carevue	TSICU	TSICU	33	33	2141-01-01 23:35:43	2141-01-04 08:28:11	2.3698
1882	1478	151978	236382	carevue	MICU	MICU	12	12	2141-01-08 14:50:30	2141-01-09 15:44:08	1.0372
1883	1478	158399	292165	carevue	CCU	CCU	57	57	2142-09-17 21:21:28	2142-09-20 15:05:00	2.7386
31072	24552	124040	274761	carevue	CSRU	CSRU	47	47	2152-12-08 06:17:00	2152-12-12 21:26:00	4.6313
31073	24552	154051	214220	carevue	CCU	CCU	57	57	2155-07-06 23:23:31	2155-07-11 15:20:50	4.6648
8033	6312	133613	235281	carevue	CCU	CCU	7	7	2122-05-12 17:19:59	2122-05-13 14:43:23	0.8913
37752	29801	188410	240483	metavision	MICU	MICU	52	52	2145-07-22 11:53:24	2145-07-23 04:36:43	0.6967
14810	11638	158546	295595	carevue	MICU	CCU	15	57	2172-09-22 17:50:20	2172-09-26 14:18:37	3.853
14811	11638	172531	228099	carevue	MICU	MICU	15	15	2175-03-20 16:00:49	2175-03-22 20:35:21	2.1906
14812	11638	133678	257473	metavision	CCU	CCU	7	7	2179-09-16 21:43:06	2179-09-18 16:14:22	1.7717
14813	11638	136238	210641	metavision	CSRU	CCU	15	7	2179-10-26 20:38:30	2179-11-01 14:30:28	5.7444
14814	11638	122879	225740	metavision	CCU	CCU	7	7	2179-11-21 01:16:56	2179-11-30 15:48:13	9.6051
14815	11638	155878	261757	metavision	CCU	CCU	7	7	2180-01-12 15:21:54	2180-01-19 21:53:48	7.2722
52557	73113	161301	231296	metavision	CSRU	CSRU	15	15	2188-11-04 10:00:50	2188-11-06 11:24:23	2.058
16095	12648	198052	202481	carevue	CCU	CCU	57	57	2116-09-28 23:29:00	2116-10-01 16:42:00	2.7174
58646	91461	158919	236798	metavision	CSRU	CSRU	12	12	2194-03-06 19:08:35	2194-03-08 17:09:16	1.9171
26963	21273	167890	285973	carevue	MICU	MICU	23	23	2113-07-19 03:38:52	2113-07-23 15:01:09	4.4738
26964	21273	107846	242370	carevue	TSICU	TSICU	14	14	2114-06-21 15:11:17	2114-06-24 21:40:52	3.2705
47819	58940	129487	238516	metavision	CCU	CCU	7	7	2198-01-11 21:35:30	2198-01-13 15:28:14	1.745
32262	25428	187711	267387	carevue	CSRU	CSRU	14	14	2160-08-12 06:56:11	2160-09-02 14:18:25	21.3071
58643	91458	190457	273804	metavision	CSRU	CSRU	12	15	2189-02-05 09:47:12	2189-02-08 15:13:27	3.2266
2784	2206	128586	205459	carevue	MICU	CSRU	15	14	2105-07-30 23:48:31	2105-08-04 11:35:55	4.4913
1891	1487	134269	268872	carevue	CSRU	CSRU	23	23	2151-12-30 10:42:00	2151-12-31 18:28:00	1.3236
44078	48231	152796	235186	metavision	TSICU	TSICU	14	14	2174-11-21 17:20:20	2174-11-23 14:06:15	1.8652
19619	15480	177622	207650	carevue	CCU	CCU	7	7	2185-11-29 18:01:33	2185-12-05 16:57:03	5.9552
32239	25411	117757	220112	carevue	CCU	CCU	7	7	2156-01-09 12:26:10	2156-01-12 18:22:55	3.2477
32240	25411	118216	262635	carevue	MICU	MICU	52	52	2156-12-05 01:25:59	2156-12-09 18:02:06	4.6917
42078	42222	166563	250274	metavision	CSRU	CSRU	15	15	2115-10-31 08:10:46	2115-11-05 16:42:18	5.3552
11971	9402	171096	241541	carevue	SICU	SICU	33	33	2153-10-02 08:53:48	2153-10-03 16:03:36	1.2985
11972	9402	140418	269873	carevue	MICU	TSICU	52	14	2154-01-17 21:30:00	2154-01-18 22:44:35	1.0518
11973	9402	138054	258883	carevue	SICU	SICU	57	57	2154-02-17 14:51:18	2154-02-20 11:12:54	2.8483
11974	9402	174146	270942	carevue	MICU	MICU	52	52	2154-02-27 15:34:16	2154-02-28 16:47:44	1.051
11975	9402	100640	209688	carevue	CCU	CCU	7	7	2154-04-01 11:06:05	2154-04-02 21:20:45	1.4269
11976	9402	122069	227284	carevue	MICU	MICU	23	23	2154-08-16 04:52:34	2154-08-17 16:03:27	1.4659
11977	9402	113230	291544	carevue	CCU	MICU	7	23	2156-05-06 05:11:54	2156-05-19 20:47:50	13.65
11978	9402	106278	277924	carevue	MICU	MICU	50	50	2156-06-04 23:26:20	2156-06-12 16:40:49	7.7184
11979	9402	175168	201116	metavision	MICU	MICU	50	50	2156-07-03 12:47:45	2156-07-07 21:52:18	4.3782
10310	8087	103455	289743	carevue	CCU	CCU	57	57	2125-09-07 12:07:54	2125-09-08 14:14:59	1.0883
10311	8087	103455	273624	carevue	MICU	MICU	12	12	2125-09-10 12:25:13	2125-09-10 15:56:44	0.1469
16322	12830	190486	216351	carevue	CCU	CCU	57	57	2153-01-22 17:50:15	2153-01-25 15:10:52	2.8893
16323	12830	196942	289982	carevue	MICU	MICU	52	52	2153-08-01 01:08:24	2153-08-02 19:12:03	1.7525
44890	50648	102957	272232	metavision	MICU	MICU	50	50	2108-05-14 20:13:40	2108-05-15 12:16:11	0.6684
44891	50648	166459	271203	metavision	SICU	SICU	57	57	2108-05-30 23:32:41	2108-05-31 23:51:04	1.0128
26306	20745	158634	268916	carevue	TSICU	TSICU	14	14	2156-01-02 09:27:08	2156-01-03 17:09:50	1.3213
26307	20745	118272	218920	carevue	SICU	SICU	57	57	2157-03-30 15:35:14	2157-04-15 16:34:45	16.0413
26308	20745	103746	289280	metavision	MICU	MICU	52	52	2159-02-08 17:07:04	2159-02-09 19:30:02	1.0993
6534	5142	131847	227215	carevue	CCU	CCU	7	7	2126-09-27 14:58:22	2126-10-01 16:01:57	4.0442
6535	5142	118845	209439	carevue	CSRU	CSRU	14	14	2126-10-28 13:53:15	2126-10-31 16:30:10	3.109
60106	95818	102242	255458	metavision	CSRU	CSRU	15	15	2172-05-22 10:05:18	2172-05-25 12:11:07	3.0874
3959	3142	167416	203604	carevue	CCU	CCU	7	7	2193-10-08 19:10:11	2193-10-10 15:18:04	1.8388
14430	11330	172269	280231	carevue	CSRU	CCU	12	7	2145-01-26 00:51:33	2145-01-28 09:19:30	2.3527
43277	45871	178380	298190	metavision	CSRU	CSRU	12	12	2192-10-25 11:14:14	2192-10-26 17:28:12	1.2597
36904	29127	150613	263686	carevue	CCU	CCU	7	7	2139-05-13 11:31:10	2139-05-15 17:52:20	2.2647
8845	6960	178048	298934	carevue	SICU	SICU	14	14	2120-10-30 23:34:00	2120-11-25 17:33:00	25.7493
8846	6960	150938	243530	carevue	MICU	MICU	15	15	2120-12-02 06:17:00	2120-12-04 11:29:00	2.2167
8847	6960	150938	273168	carevue	SICU	SICU	14	14	2120-12-05 19:07:00	2120-12-08 19:23:00	3.0111
58385	90716	149105	266514	metavision	CCU	CCU	7	7	2168-02-13 21:09:21	2168-02-14 14:03:11	0.7041
36911	29133	142953	298395	carevue	CCU	CCU	7	7	2197-05-26 12:37:05	2197-05-27 10:47:27	0.9239
6087	4808	197764	284545	carevue	CCU	CCU	57	57	2183-09-01 12:06:00	2183-09-02 15:51:00	1.1563
55724	82416	153808	205175	metavision	CSRU	CSRU	12	12	2119-07-11 09:40:18	2119-07-12 19:27:36	1.4078
37831	29868	106470	207071	carevue	CSRU	CSRU	15	12	2126-09-27 20:03:00	2126-09-29 17:27:20	1.8919
43175	45570	159856	239392	metavision	MICU	MICU	50	50	2155-09-22 11:40:39	2155-10-03 14:03:44	11.0994
53292	75361	185720	234295	metavision	CCU	CCU	7	7	2166-03-26 13:01:22	2166-03-27 12:49:07	0.9915
1260	974	132333	287142	carevue	CCU	CCU	57	57	2200-05-05 13:24:35	2200-05-06 15:07:18	1.0713
7664	6003	120938	246934	carevue	CSRU	CSRU	14	14	2200-02-10 15:07:58	2200-02-17 11:40:26	6.8559
60351	96519	199659	248694	metavision	CSRU	CSRU	12	12	2103-01-11 11:19:36	2103-01-15 11:47:46	4.0196
54803	79878	154650	296705	metavision	CCU	CCU	7	7	2156-12-24 14:52:06	2156-12-26 14:49:41	1.9983
49820	64996	181151	225507	metavision	SICU	SICU	33	33	2135-04-13 20:02:34	2135-05-06 16:27:10	22.8504
14174	11138	199775	253766	carevue	CSRU	CSRU	14	14	2145-02-18 12:35:17	2145-02-19 14:10:32	1.0661
14175	11138	147854	283507	metavision	MICU	MICU	52	52	2153-12-02 12:24:56	2153-12-05 21:33:32	3.381
58236	90354	126132	235268	metavision	CSRU	CSRU	12	15	2146-09-13 15:02:17	2146-10-04 17:29:39	21.1023
58237	90354	165601	265322	metavision	SICU	SICU	33	33	2147-11-25 11:29:37	2147-11-26 14:31:04	1.126
31432	24825	129347	210204	carevue	SICU	CCU	33	7	2163-03-18 03:25:09	2163-03-24 16:39:31	6.5516
31433	24825	136162	270080	carevue	CSRU	CSRU	12	12	2164-02-03 09:52:47	2164-02-05 14:42:49	2.2014
31434	24825	154415	212086	metavision	CCU	MICU	7	50	2166-12-08 20:34:09	2166-12-10 14:54:46	1.7643
31435	24825	156835	239055	metavision	CCU	CCU	7	7	2166-12-19 13:58:11	2166-12-25 16:52:06	6.1208
31436	24825	103369	206949	metavision	CSRU	CCU	12	7	2167-01-27 15:21:31	2167-01-30 17:33:46	3.0918
39205	31007	113867	238734	carevue	TSICU	TSICU	14	14	2127-12-20 10:11:09	2127-12-23 21:12:07	3.459
23629	18657	172840	255376	carevue	SICU	SICU	22	22	2112-03-11 21:08:00	2112-03-12 18:15:00	0.8799
23630	18657	108960	247682	carevue	CCU	CCU	57	57	2115-05-28 17:34:12	2115-05-29 16:35:39	0.9593
23631	18657	179992	247340	metavision	MICU	MICU	50	50	2121-01-21 23:34:16	2121-01-22 16:37:55	0.7109
23632	18657	121778	241901	metavision	MICU	MICU	23	23	2121-02-11 16:51:48	2121-02-14 14:34:46	2.9048
23633	18657	143590	202070	metavision	MICU	MICU	52	52	2121-02-24 16:53:07	2121-02-26 17:22:26	2.0204
23634	18657	193070	237585	metavision	MICU	MICU	23	23	2121-02-28 21:25:56	2121-03-03 19:15:11	2.9092
56311	84232	150588	207951	metavision	MICU	MICU	50	50	2110-03-21 08:46:59	2110-03-23 14:36:42	2.2429
60535	96959	115786	217004	metavision	MICU	MICU	23	50	2140-03-09 13:02:00	2140-03-10 18:49:02	1.241
56220	83947	128881	226491	metavision	CCU	CCU	7	7	2105-12-21 11:48:04	2105-12-23 17:20:08	2.2306
53533	76035	168594	258244	metavision	CCU	CCU	7	7	2129-12-31 09:22:40	2130-01-03 11:03:47	3.0702
7065	5561	157906	283461	carevue	MICU	MICU	52	52	2143-10-28 21:10:47	2143-10-30 19:29:13	1.9295
39542	31288	136246	250905	metavision	TSICU	TSICU	14	14	2100-07-16 11:30:04	2100-07-17 16:31:25	1.2093
27541	21712	137871	256407	carevue	CCU	CCU	57	57	2192-10-29 18:26:00	2192-10-30 14:21:09	0.83
46028	53804	193457	204615	metavision	CCU	CCU	7	7	2123-04-17 15:52:08	2123-04-24 14:58:48	6.963
46029	53804	168109	255202	metavision	TSICU	TSICU	14	14	2125-08-05 18:49:59	2125-08-06 17:13:13	0.9328
23038	18159	199093	232112	carevue	CCU	CSRU	57	14	2185-11-22 14:06:50	2185-11-24 14:18:46	2.0083
54261	78061	179483	287736	metavision	CCU	CCU	7	7	2165-09-09 12:56:00	2165-09-10 21:22:40	1.3519
45587	52592	136506	274760	metavision	CSRU	CSRU	12	15	2187-10-16 11:18:06	2187-10-17 17:24:56	1.2547
45588	52592	115663	254698	metavision	CSRU	CSRU	15	15	2187-10-21 16:58:19	2187-10-22 17:55:11	1.0395
45671	52807	115688	247773	metavision	CSRU	CSRU	15	12	2126-08-11 11:55:18	2126-08-15 09:35:57	3.9032
17397	13667	110007	245159	carevue	CCU	CCU	7	7	2135-12-31 15:30:44	2136-01-01 12:07:19	0.8587
31025	24510	187360	270658	carevue	MICU	MICU	23	23	2195-01-22 20:27:40	2195-01-26 14:49:55	3.7655
31026	24510	199516	224283	carevue	MICU	MICU	23	23	2195-02-18 22:19:36	2195-03-02 18:01:11	11.8205
31027	24510	199516	242041	carevue	MICU	MICU	52	52	2195-03-05 18:40:48	2195-03-06 13:06:06	0.7676
31028	24510	199516	237425	carevue	MICU	MICU	52	52	2195-03-07 14:05:15	2195-03-11 18:07:05	4.1679
31029	24510	199516	291736	carevue	MICU	MICU	52	52	2195-03-26 09:59:30	2195-03-29 17:01:47	3.2933
31030	24510	166466	226689	carevue	MICU	MICU	50	50	2196-06-26 16:40:07	2196-06-30 02:11:40	3.3969
40966	32499	147412	272398	carevue	CCU	CCU	7	7	2107-07-28 12:03:38	2107-07-29 17:37:04	1.2316
23384	18452	134512	212725	carevue	CCU	CCU	57	57	2167-08-07 16:59:09	2167-08-10 00:42:03	2.3215
4201	3335	100643	267256	carevue	CCU	CCU	57	57	2157-10-16 04:51:27	2157-10-18 14:10:11	2.388
18229	14348	137305	256523	carevue	CCU	CCU	7	7	2197-08-04 05:41:47	2197-08-06 17:00:50	2.4716
18230	14348	103713	273478	metavision	CSRU	CSRU	15	15	2201-12-05 12:47:20	2201-12-08 10:28:27	2.9036
57495	88046	133826	213309	metavision	CSRU	CSRU	15	15	2104-06-04 15:19:36	2104-06-05 19:05:27	1.1568
18389	14486	183427	284110	carevue	TSICU	TSICU	33	33	2151-02-11 00:40:52	2151-02-22 16:41:03	11.6668
18390	14486	183427	254366	carevue	MICU	TSICU	15	33	2151-02-23 20:42:34	2151-03-04 10:59:03	8.5948
16235	12768	182007	224267	carevue	MICU	CSRU	52	12	2154-03-10 11:36:46	2154-03-21 20:27:01	11.3682
8219	6465	179953	234652	carevue	MICU	MICU	15	15	2169-09-23 16:19:08	2169-09-24 20:54:12	1.191
44311	48913	197286	286765	metavision	SICU	SICU	33	33	2130-10-19 14:49:54	2130-10-25 16:12:49	6.0576
20226	15977	107856	253301	carevue	CCU	CCU	7	7	2183-06-17 07:31:16	2183-06-19 17:50:19	2.4299
20227	15977	107856	296461	carevue	CSRU	CSRU	12	15	2183-06-24 15:44:23	2183-06-28 16:12:29	4.0195
20228	15977	156182	234278	metavision	CSRU	CSRU	15	15	2188-08-27 11:56:20	2188-08-31 18:00:10	4.2527
17987	14159	169147	224483	carevue	CCU	CCU	57	57	2115-12-01 08:24:49	2115-12-09 17:31:12	8.3794
35224	27760	126013	203909	carevue	MICU	MICU	23	23	2143-11-22 18:31:09	2143-12-06 23:12:30	14.1954
55813	82681	124146	284358	metavision	CCU	CCU	7	7	2167-07-17 12:57:42	2167-07-18 21:52:22	1.3713
55814	82681	135490	297523	metavision	CCU	CCU	7	7	2168-01-26 13:47:37	2168-01-27 16:56:20	1.1311
61012	98466	183770	245609	metavision	CCU	CCU	7	7	2189-02-26 06:38:31	2189-02-27 05:40:42	0.9598
54677	79427	174326	204682	metavision	CCU	CCU	7	7	2154-01-15 13:33:03	2154-01-17 21:22:16	2.3258
51469	69701	136064	208363	metavision	CSRU	CSRU	12	12	2168-11-01 09:41:56	2168-11-02 11:14:54	1.0646
56725	85586	132776	291654	metavision	CSRU	CSRU	12	12	2160-04-08 12:54:36	2160-04-09 16:24:46	1.1459
26782	21127	140221	284294	carevue	CCU	CCU	57	57	2172-11-13 23:53:45	2172-11-14 15:14:52	0.6397
7865	6170	162681	271027	carevue	CSRU	CSRU	12	15	2185-12-09 17:43:33	2185-12-17 17:46:25	8.002
42525	43632	134238	276017	metavision	MICU	MICU	23	23	2164-08-09 19:52:24	2164-08-12 17:25:49	2.8982
22380	17647	180968	213594	carevue	CCU	CCU	57	57	2188-07-30 21:44:00	2188-08-03 14:15:00	3.6882
44124	48358	149942	285979	metavision	CSRU	CSRU	12	12	2183-10-13 10:39:31	2183-10-15 11:35:26	2.0388
25766	20303	187793	270430	carevue	CCU	CCU	57	57	2105-03-27 19:30:00	2105-03-29 11:57:00	1.6854
801	629	151847	211190	carevue	CSRU	CSRU	23	23	2184-11-23 12:07:00	2184-11-25 15:44:00	2.1507
802	629	165308	290128	carevue	CCU	CCU	57	57	2185-01-08 14:03:00	2185-01-10 16:04:00	2.084
35801	28221	131667	237327	carevue	CCU	CCU	7	7	2179-06-10 22:55:16	2179-06-12 14:18:01	1.6408
35802	28221	190351	240081	metavision	CSRU	CSRU	12	12	2180-01-17 09:34:59	2180-01-18 21:41:24	1.5045
37728	29775	111008	267536	carevue	TSICU	TSICU	14	14	2155-07-03 21:52:46	2155-07-05 23:18:24	2.0595
10956	8604	102784	218796	carevue	CSRU	CSRU	14	14	2110-01-06 15:16:19	2110-01-07 07:03:31	0.6578
40249	31925	144755	298154	carevue	CSRU	CSRU	12	12	2119-11-08 14:01:35	2119-11-09 11:36:36	0.8993
19341	15254	106439	220094	carevue	CSRU	CCU	12	7	2114-01-31 13:35:11	2114-02-06 18:12:20	6.1925
19342	15254	100229	231903	carevue	CCU	CCU	7	7	2114-12-24 17:08:26	2114-12-28 21:32:56	4.1837
12218	9599	197399	258003	carevue	CSRU	CSRU	14	14	2118-07-19 13:55:32	2118-07-25 13:50:53	5.9968
42989	45013	120099	201251	metavision	CSRU	CSRU	15	15	2131-09-28 11:04:00	2131-10-01 17:50:04	3.282
49909	65256	129809	284966	metavision	CCU	CCU	7	7	2181-11-10 09:55:01	2181-11-11 18:41:11	1.3654
50799	67808	117121	221641	metavision	MICU	MICU	52	52	2142-04-26 16:37:21	2142-04-27 18:21:15	1.0722
6993	5506	133761	272909	carevue	MICU	MICU	52	52	2114-10-19 11:31:04	2114-10-24 17:51:55	5.2645
6994	5506	152512	289668	carevue	MICU	MICU	15	15	2115-07-10 14:08:19	2115-07-13 15:15:13	3.0465
6995	5506	111309	251077	carevue	MICU	MICU	12	12	2115-09-28 21:20:06	2115-10-20 16:51:58	21.8138
58818	91904	178866	258717	metavision	SICU	SICU	57	57	2170-12-01 15:43:11	2170-12-03 17:44:25	2.0842
1615	1264	169492	201944	carevue	CCU	CSRU	57	23	2127-12-19 21:49:00	2127-12-24 13:39:00	4.6597
1616	1264	169492	246227	carevue	CSRU	MICU	23	15	2128-01-01 06:56:00	2128-01-09 13:03:00	8.2549
1617	1264	169492	255003	carevue	CCU	CCU	57	57	2128-01-10 17:48:00	2128-01-13 07:42:00	2.5792
53917	77041	193659	215823	metavision	CSRU	CSRU	15	15	2154-04-19 10:48:28	2154-04-21 18:58:40	2.3404
41449	40384	107272	279459	metavision	MICU	CCU	23	7	2131-04-23 14:30:36	2131-04-28 13:55:13	4.9754
27720	21865	178363	254424	carevue	CCU	CCU	57	57	2139-07-12 00:15:00	2139-07-13 12:18:00	1.5021
29279	23116	179643	226940	carevue	CSRU	CSRU	23	23	2178-11-03 15:30:00	2178-11-04 03:58:00	0.5194
53482	75899	122304	292071	metavision	MICU	MICU	52	52	2127-12-17 05:04:30	2127-12-18 20:57:15	1.6616
53483	75899	153632	287542	metavision	MICU	MICU	52	52	2128-03-11 22:40:25	2128-03-12 16:05:13	0.7256
35153	27705	131223	206815	carevue	CSRU	CSRU	15	15	2159-10-16 11:23:22	2159-10-18 03:31:31	1.6723
21554	16992	155667	279527	carevue	CCU	CCU	57	57	2110-02-13 12:19:04	2110-02-15 17:13:55	2.2048
21555	16992	107483	241639	carevue	CCU	CCU	57	57	2110-02-28 19:58:15	2110-03-02 14:11:46	1.7594
21556	16992	158279	287970	carevue	MICU	MICU	23	23	2114-02-25 19:08:30	2114-02-27 20:42:25	2.0652
21557	16992	136218	273495	carevue	CCU	CCU	7	7	2114-09-29 18:33:13	2114-10-02 17:05:58	2.9394
21558	16992	134503	220940	carevue	MICU	MICU	23	23	2115-01-10 21:28:42	2115-01-13 21:47:29	3.013
21559	16992	160047	275035	carevue	MICU	MICU	50	50	2115-02-04 20:20:44	2115-02-08 22:08:12	4.0746
21560	16992	160047	282981	carevue	CCU	MICU	7	23	2115-02-10 04:49:38	2115-02-15 17:14:43	5.5174
16041	12603	142194	290212	carevue	CCU	CCU	57	57	2108-11-23 15:51:59	2108-11-24 18:48:35	1.1226
57537	88193	105041	254214	metavision	TSICU	MICU	14	23	2171-03-09 22:54:36	2171-03-23 10:33:23	13.4853
8008	6286	125937	234445	carevue	CSRU	CSRU	15	15	2157-05-31 09:28:26	2157-06-01 11:40:37	1.0918
57737	88766	166492	280360	metavision	CSRU	CSRU	15	15	2161-11-10 10:23:30	2161-11-26 14:54:39	16.1883
57163	86919	113350	259557	metavision	MICU	MICU	52	52	2154-11-20 00:52:55	2154-11-21 12:16:01	1.4744
46152	54197	154990	291567	metavision	MICU	MICU	52	23	2140-07-16 22:54:04	2140-08-19 16:45:46	33.7442
46153	54197	184819	227060	metavision	MICU	MICU	23	23	2140-09-11 21:35:05	2140-09-19 17:31:23	7.8308
26106	20583	155983	200427	carevue	CSRU	CSRU	15	15	2124-06-01 10:17:51	2124-06-08 12:11:46	7.0791
10372	8142	189946	250828	carevue	CCU	CSRU	7	15	2190-10-30 19:57:27	2190-11-08 17:16:12	8.888
34999	27577	127863	278169	carevue	MICU	CCU	23	7	2164-08-02 12:29:07	2164-08-06 20:13:50	4.3227
35000	27577	198353	278895	metavision	CSRU	CSRU	15	15	2165-12-17 09:51:12	2165-12-21 14:36:16	4.198
51416	69559	109578	265145	metavision	CCU	CCU	7	7	2180-01-24 14:04:25	2180-01-25 17:42:44	1.1516
51194	68946	130019	295215	metavision	CSRU	CSRU	12	12	2154-04-03 09:49:01	2154-04-05 18:24:12	2.3578
51195	68946	182954	219462	metavision	MICU	MICU	50	50	2154-09-10 21:09:52	2154-09-19 12:54:19	8.6559
32531	25656	177320	274925	carevue	CCU	CCU	57	57	2161-04-26 11:27:00	2161-04-27 19:25:00	1.3319
45601	52620	112966	200172	metavision	CCU	CCU	7	7	2198-05-17 21:38:35	2198-05-25 19:04:12	7.8928
45602	52620	112966	241629	metavision	CCU	CCU	7	7	2198-05-29 06:13:59	2198-05-29 12:51:34	0.2761
15891	12472	118363	204141	carevue	CSRU	CSRU	14	14	2156-06-22 07:41:44	2156-06-24 14:22:45	2.2785
28301	22340	107738	266833	carevue	CSRU	CSRU	14	14	2146-01-07 20:17:51	2146-01-10 16:16:49	2.8326
19482	15376	182560	243418	carevue	CCU	CCU	57	57	2168-07-17 22:49:23	2168-07-19 13:12:15	1.5992
22867	18026	175782	266996	carevue	CSRU	CSRU	14	14	2122-07-15 10:49:00	2122-07-18 08:20:00	2.8965
37533	29620	197690	294186	metavision	MICU	MICU	52	52	2199-04-26 02:34:56	2199-04-27 17:24:44	1.6179
37534	29620	120438	216335	carevue	CSRU	CSRU	12	15	2199-05-20 18:28:06	2199-05-23 13:08:09	2.7778
37535	29620	135853	207467	metavision	CCU	CCU	7	7	2201-06-05 14:41:42	2201-06-08 21:52:17	3.299
6049	4787	135251	206077	carevue	MICU	MICU	23	23	2123-05-29 05:53:13	2123-06-03 02:05:49	4.8421
6050	4787	109022	223243	carevue	TSICU	MICU	14	23	2123-06-11 18:54:18	2123-06-20 16:29:52	8.8997
6051	4787	104141	277673	carevue	MICU	MICU	50	50	2123-12-16 00:09:04	2123-12-17 17:23:47	1.7186
6052	4787	120913	218414	carevue	MICU	MICU	52	52	2124-01-12 14:36:46	2124-01-15 04:46:16	2.5899
6053	4787	112190	241461	carevue	SICU	SICU	33	33	2124-10-28 01:35:22	2124-10-29 19:09:22	1.7319
6054	4787	165271	229175	metavision	MICU	MICU	52	23	2125-09-06 16:07:01	2125-09-10 16:50:04	4.0299
6055	4787	189443	224007	metavision	CSRU	MICU	15	50	2125-10-16 17:22:37	2125-10-20 16:29:21	3.963
6056	4787	123124	209897	metavision	MICU	MICU	23	23	2125-12-01 16:44:23	2125-12-04 22:18:41	3.2322
6057	4787	135926	250390	metavision	MICU	MICU	50	50	2126-01-21 23:14:16	2126-01-26 17:02:59	4.7422
6058	4787	114129	210575	metavision	CCU	CCU	7	7	2126-06-30 02:03:36	2126-07-03 19:18:46	3.7189
6059	4787	148689	257530	metavision	SICU	SICU	33	33	2127-06-07 22:08:30	2127-06-09 17:54:40	1.8237
6060	4787	112600	206977	metavision	TSICU	TSICU	14	14	2127-07-31 15:19:05	2127-08-03 18:34:27	3.1357
6061	4787	199008	220335	metavision	CCU	MICU	7	23	2127-09-19 14:23:43	2127-09-23 18:36:57	4.1759
6062	4787	199221	233852	metavision	MICU	MICU	23	23	2128-10-20 18:19:37	2128-10-22 18:27:50	2.0057
6063	4787	153907	208183	metavision	MICU	MICU	52	52	2129-01-19 16:32:48	2129-01-20 17:40:47	1.0472
6064	4787	106780	220687	metavision	MICU	MICU	52	52	2129-06-08 14:21:57	2129-06-09 18:54:11	1.1891
9551	7493	152154	204085	carevue	SICU	SICU	33	33	2101-10-17 14:23:58	2101-10-19 20:53:16	2.2703
29175	23030	110044	241609	carevue	CCU	CCU	57	57	2109-04-14 00:00:20	2109-04-15 21:45:51	1.9066
58579	91258	108206	280673	metavision	CCU	CCU	7	7	2136-11-02 10:35:24	2136-11-06 17:09:16	4.2735
23212	18308	187843	299401	carevue	CCU	CCU	57	57	2137-11-18 10:46:08	2137-11-19 17:49:50	1.2942
60492	96848	193525	218228	metavision	CCU	CCU	7	7	2146-03-03 03:42:49	2146-03-06 18:06:12	3.5996
60493	96848	186129	277800	metavision	CSRU	CCU	15	7	2146-03-13 09:17:58	2146-03-18 09:24:27	5.0045
29831	23554	195480	267467	carevue	CSRU	CSRU	14	14	2149-06-17 08:02:51	2149-06-20 10:20:37	3.0957
13763	10820	199180	288043	carevue	CCU	CCU	57	57	2164-07-02 11:34:00	2164-07-09 09:19:00	6.9063
13764	10820	192649	209643	carevue	CCU	CCU	57	57	2166-02-19 12:56:17	2166-02-20 13:09:46	1.0094
13765	10820	123664	213889	carevue	SICU	SICU	33	33	2167-12-02 05:15:44	2167-12-04 17:55:27	2.5276
13766	10820	173465	264511	metavision	CCU	CCU	7	7	2171-08-31 05:12:32	2171-09-09 16:35:09	9.474
13767	10820	125172	223012	metavision	MICU	CCU	52	7	2171-10-25 09:28:51	2171-11-02 13:38:29	8.1734
17665	13891	143903	250251	carevue	MICU	MICU	12	12	2115-01-20 20:55:39	2115-01-22 12:48:09	1.6615
8529	6714	148536	285195	carevue	CCU	CCU	7	7	2166-10-14 18:08:51	2166-10-15 12:57:37	0.7839
7483	5865	111718	285666	carevue	MICU	MICU	12	12	2187-05-27 14:50:22	2187-05-28 17:11:17	1.0979
7484	5865	139606	240431	carevue	MICU	MICU	15	15	2188-02-14 23:41:24	2188-02-17 03:04:12	2.1408
7485	5865	139606	208962	carevue	TSICU	MICU	33	12	2188-02-26 08:04:12	2188-02-29 17:46:40	3.4045
7486	5865	138226	221673	carevue	MICU	MICU	23	23	2190-09-07 19:07:43	2190-09-12 16:22:39	4.8854
7487	5865	186505	232705	metavision	MICU	MICU	50	50	2192-08-25 06:15:00	2192-08-28 22:59:48	3.6978
7488	5865	111501	283370	metavision	MICU	MICU	52	52	2192-09-12 18:24:52	2192-09-13 16:01:29	0.9004
2791	2211	175696	241856	carevue	MICU	MICU	12	12	2176-01-12 21:41:55	2176-01-14 14:08:26	1.6851
37057	29247	187584	229436	carevue	CSRU	CSRU	15	15	2190-08-06 10:51:40	2190-08-14 16:30:38	8.2354
25079	19757	101762	272211	carevue	SICU	SICU	23	23	2160-06-07 04:37:32	2160-06-19 17:51:43	12.5515
25080	19757	184097	270171	carevue	CCU	CCU	57	57	2160-10-12 15:57:30	2160-10-13 15:50:06	0.9949
25081	19757	184097	296649	carevue	MICU	MICU	15	15	2160-10-15 15:52:31	2160-10-19 14:29:00	3.942
50621	67316	117502	264699	metavision	CSRU	CSRU	12	15	2156-01-29 11:06:27	2156-01-31 18:13:13	2.2964
31758	25063	116777	244033	carevue	CCU	CCU	57	57	2169-12-21 01:42:44	2169-12-23 02:35:21	2.0365
7831	6141	165197	273100	carevue	CCU	CCU	57	57	2164-07-08 07:33:45	2164-07-09 22:48:56	1.6355
51604	70147	195329	206852	metavision	MICU	MICU	52	52	2191-04-28 23:54:18	2191-04-29 01:21:24	0.0605
44718	50161	145000	285380	metavision	CCU	CCU	7	7	2126-05-08 17:04:38	2126-05-10 18:18:29	2.0513
21575	16997	110594	280246	carevue	CSRU	CSRU	23	23	2192-10-11 11:38:00	2192-10-15 13:54:00	4.0944
23013	18135	158492	242708	carevue	CSRU	CSRU	23	23	2183-12-08 11:24:00	2183-12-09 18:08:00	1.2806
38227	30199	162255	285988	carevue	MICU	MICU	50	50	2157-04-14 15:16:48	2157-04-16 16:55:15	2.0684
44092	48276	165137	213390	metavision	MICU	MICU	52	52	2168-02-19 17:24:40	2168-02-20 16:29:48	0.9619
54805	79894	106711	264614	metavision	CCU	CCU	7	7	2104-03-19 18:25:46	2104-03-26 14:35:09	6.8398
54806	79894	106711	201234	metavision	MICU	MICU	52	52	2104-03-31 09:28:53	2104-05-01 04:48:18	30.8052
51399	69501	199812	248404	metavision	SICU	SICU	33	33	2154-10-08 17:12:21	2154-10-15 14:33:25	6.8896
47591	58325	130040	204939	metavision	MICU	MICU	52	52	2133-01-14 18:37:43	2133-01-16 21:12:59	2.1078
46956	56430	111367	251696	metavision	CSRU	CSRU	15	15	2101-06-03 11:28:55	2101-06-04 15:22:57	1.1625
46071	53919	154799	256370	metavision	CSRU	CSRU	12	12	2141-08-03 14:56:01	2141-08-05 14:09:00	1.9673
38287	30248	135325	204625	carevue	CCU	CCU	7	7	2157-08-02 02:35:34	2157-08-04 15:35:06	2.5413
45698	52867	146175	207541	metavision	CSRU	CSRU	15	15	2165-02-18 06:47:54	2165-02-18 21:05:32	0.5956
45699	52867	146175	259285	metavision	CCU	CCU	7	7	2165-02-21 17:18:18	2165-02-22 21:42:28	1.1834
27177	21434	191109	271086	carevue	MICU	MICU	12	12	2118-11-04 17:07:56	2118-11-06 14:22:46	1.8853
27178	21434	191109	241343	carevue	MICU	MICU	12	12	2118-11-16 02:59:26	2118-11-26 02:56:55	9.9983
23887	18855	110154	292424	carevue	CCU	CCU	7	7	2135-05-28 18:22:33	2135-05-29 14:43:43	0.848
10214	8011	167813	262562	carevue	SICU	SICU	57	57	2176-10-05 20:08:24	2176-11-08 11:02:42	33.621
60941	98235	114435	296548	metavision	CSRU	CSRU	15	15	2125-10-14 06:57:53	2125-10-17 20:27:49	3.5625
60942	98235	114435	237149	metavision	CSRU	CSRU	15	12	2125-10-21 22:58:09	2125-10-27 21:33:09	5.941
49749	64766	114639	252225	metavision	CSRU	CSRU	15	15	2141-03-09 14:20:08	2141-03-11 19:12:34	2.2031
21881	17230	117967	277285	carevue	SICU	SICU	33	33	2187-12-01 20:05:48	2187-12-03 10:12:31	1.588
30846	24354	111963	201411	carevue	MICU	MICU	15	15	2108-06-15 21:15:00	2108-06-16 08:39:00	0.475
58725	91635	196160	235534	metavision	CCU	CSRU	7	12	2166-07-24 18:35:58	2166-07-28 13:34:31	3.7907
51540	69904	133779	246965	carevue	CSRU	CSRU	23	23	2130-07-27 15:12:00	2130-07-28 11:39:00	0.8521
51541	69904	118397	242598	metavision	MICU	MICU	52	52	2139-02-15 11:49:01	2139-02-17 08:57:40	1.881
45362	51942	117612	292175	metavision	CSRU	CSRU	12	12	2169-05-18 09:24:35	2169-05-19 10:30:22	1.0457
45363	51942	117612	295656	metavision	CSRU	CSRU	15	15	2169-05-20 11:52:19	2169-05-27 15:52:43	7.1669
46249	54498	148144	219865	metavision	CCU	CCU	7	7	2105-01-08 06:42:58	2105-01-09 10:58:43	1.1776
1362	1049	117138	264612	carevue	CCU	CCU	7	7	2118-09-04 14:22:40	2118-09-10 12:42:22	5.9303
34274	27030	121548	280289	carevue	CSRU	CSRU	12	12	2147-01-13 14:47:13	2147-01-15 11:44:08	1.8729
41389	40179	104640	253059	metavision	CCU	CCU	7	7	2163-10-05 16:33:12	2163-10-07 22:33:23	2.2501
41390	40179	183432	202485	metavision	CCU	CCU	7	7	2164-07-17 06:20:26	2164-07-19 23:55:59	2.733
38583	30506	183981	230964	carevue	CCU	CCU	7	7	2123-06-28 16:02:02	2123-06-29 14:12:02	0.9236
58312	90519	152185	233015	metavision	CSRU	CSRU	12	12	2172-04-22 11:51:18	2172-04-23 13:53:03	1.0845
57181	86976	142369	205648	metavision	MICU	MICU	23	23	2132-10-15 17:15:40	2132-10-17 16:12:44	1.9563
52784	73811	140572	228475	metavision	CCU	CCU	7	7	2180-04-04 21:02:51	2180-04-06 12:29:13	1.6433
52785	73811	117795	247815	metavision	MICU	MICU	50	50	2180-05-16 20:21:03	2180-05-18 09:00:52	1.5277
57875	89202	189971	223776	metavision	CCU	CCU	7	7	2108-08-10 03:59:40	2108-08-12 20:44:23	2.6977
25893	20410	116747	209742	carevue	CSRU	CSRU	12	12	2127-03-24 09:16:33	2127-03-28 17:37:23	4.3478
25894	20410	100771	232275	metavision	SICU	SICU	57	57	2129-07-14 13:45:22	2129-07-17 16:29:25	3.1139
46014	53767	188488	219606	metavision	CCU	CCU	7	7	2176-11-01 14:16:44	2176-11-02 16:55:55	1.1105
35154	27706	141443	271901	carevue	CSRU	CSRU	12	12	2138-10-22 13:46:35	2138-10-23 14:50:58	1.0447
60347	96514	146552	286830	metavision	TSICU	TSICU	14	14	2124-07-25 19:24:02	2124-07-26 17:47:32	0.933
9425	7397	124514	209880	carevue	CCU	CCU	57	57	2107-05-07 15:20:32	2107-05-09 20:02:55	2.1961
44781	50362	109359	299608	metavision	CCU	CCU	7	7	2181-09-08 11:35:27	2181-09-23 19:50:30	15.3438
44782	50362	187852	276459	metavision	CSRU	CSRU	12	12	2181-11-12 10:50:00	2181-11-14 16:35:26	2.2399
29140	23004	176302	208956	carevue	CCU	CCU	7	7	2159-11-21 13:34:15	2159-11-23 18:19:18	2.198
16648	13074	142974	296997	carevue	CSRU	SICU	14	23	2158-10-10 05:31:49	2158-10-16 17:56:21	6.517
16649	13074	173852	252248	carevue	MICU	MICU	52	52	2163-06-09 13:49:42	2163-06-10 20:23:27	1.2734
12263	9643	120205	200364	carevue	CSRU	CSRU	14	14	2124-08-30 09:48:29	2124-09-04 11:46:57	5.0823
41511	40567	169331	225153	metavision	CSRU	CSRU	15	15	2172-05-06 14:57:26	2172-05-07 18:12:55	1.1358
28075	22152	198997	273268	carevue	CCU	CCU	57	57	2151-12-07 20:50:09	2151-12-09 21:02:18	2.0084
33844	26678	152705	243120	carevue	CCU	CSRU	57	14	2187-06-29 03:30:00	2187-07-17 11:39:00	18.3396
33845	26678	167942	299138	carevue	SICU	SICU	23	23	2188-06-22 20:38:06	2188-06-23 00:52:41	0.1768
35574	28048	114455	262330	carevue	CCU	CCU	7	7	2188-12-24 14:23:21	2188-12-27 16:43:20	3.0972
14730	11570	158118	204335	carevue	SICU	SICU	57	57	2146-01-13 23:49:46	2146-01-15 02:32:58	1.1133
60533	96958	102063	219136	metavision	MICU	MICU	23	23	2131-03-22 23:26:28	2131-04-20 15:45:26	28.6798
60534	96958	103076	222354	metavision	MICU	MICU	52	52	2131-05-20 20:55:49	2131-05-24 18:43:35	3.9082
29180	23035	156189	248948	carevue	CSRU	CSRU	14	14	2166-09-18 07:05:03	2166-09-23 10:15:07	5.132
17737	13956	123691	272344	carevue	CCU	CCU	57	57	2137-10-28 02:08:56	2137-11-01 22:11:48	4.8353
834	653	155866	258591	carevue	CCU	CCU	7	7	2117-03-08 15:02:11	2117-03-11 16:46:18	3.0723
835	653	110516	257525	carevue	MICU	MICU	12	12	2117-07-11 01:29:44	2117-07-12 13:15:10	1.4899
50935	68221	117308	255154	metavision	MICU	MICU	50	50	2167-10-08 19:40:58	2167-10-16 17:15:45	7.8992
50936	68221	119703	212226	metavision	MICU	MICU	50	50	2167-10-17 21:07:35	2167-10-20 21:53:58	3.0322
50937	68221	180926	263350	metavision	MICU	MICU	23	23	2167-12-06 21:30:49	2167-12-07 22:45:33	1.0519
49149	62975	166032	214248	metavision	MICU	MICU	52	52	2198-09-08 20:03:45	2198-09-13 20:12:21	5.006
50469	66823	167634	288899	metavision	MICU	MICU	52	52	2160-12-27 15:35:19	2160-12-28 13:34:54	0.9164
50470	66823	168512	280045	metavision	MICU	MICU	52	52	2162-11-22 18:49:53	2162-11-26 18:54:45	4.0034
50471	66823	195532	221514	metavision	MICU	MICU	50	50	2163-04-06 19:09:56	2163-04-07 17:08:06	0.9154
50472	66823	195532	259425	metavision	MICU	MICU	50	50	2163-04-09 02:58:02	2163-04-14 15:56:59	5.5409
6124	4837	100559	219999	carevue	CSRU	CSRU	14	14	2117-04-01 07:24:14	2117-04-04 14:09:50	3.2817
118	108	123552	277421	carevue	CSRU	CSRU	23	23	2109-10-28 11:00:00	2109-10-29 12:32:00	1.0639
50551	67085	179493	270831	metavision	CCU	CCU	7	7	2180-12-07 19:50:39	2180-12-12 17:37:45	4.9077
20925	16526	180230	204600	carevue	CSRU	CSRU	14	14	2106-12-03 07:45:04	2106-12-06 12:06:19	3.1814
22561	17785	183076	203063	carevue	CSRU	CSRU	23	23	2161-07-21 20:37:00	2161-07-29 14:08:00	7.7299
14818	11640	196988	248215	carevue	CSRU	CSRU	14	14	2105-02-23 11:20:49	2105-02-25 10:20:12	1.9579
1322	1017	195160	232805	carevue	CCU	CCU	7	7	2171-03-03 23:11:51	2171-03-06 15:58:08	2.6988
4089	3249	122729	284834	carevue	MICU	MICU	12	12	2116-02-07 23:20:50	2116-02-08 11:56:05	0.5245
28170	22230	179405	276341	carevue	CCU	CCU	7	7	2191-02-10 04:03:25	2191-02-11 11:35:35	1.314
55488	81787	137441	218383	metavision	CCU	CCU	7	7	2172-06-25 14:22:36	2172-06-26 19:12:18	1.2012
51905	71054	146124	233989	carevue	MICU	MICU	16	16	2166-07-23 07:57:00	2166-07-30 16:44:00	7.366
51906	71054	106938	288205	metavision	CCU	CCU	7	7	2176-07-31 21:14:28	2176-08-02 18:31:51	1.8871
60501	96879	181282	288154	metavision	CCU	CCU	7	7	2191-07-21 19:03:44	2191-07-26 18:25:32	4.9735
57985	89585	162970	208752	metavision	CCU	CCU	7	7	2121-01-24 14:21:04	2121-01-25 17:00:36	1.1108
7754	6080	139903	219584	carevue	CCU	CCU	7	7	2183-07-18 19:49:32	2183-07-20 18:11:32	1.9319
7755	6080	139903	254026	carevue	CSRU	CSRU	14	14	2183-07-23 10:49:45	2183-07-27 13:40:07	4.1183
42085	42255	100087	294404	metavision	CCU	CCU	7	7	2126-11-01 17:47:40	2126-11-05 11:17:03	3.7287
5449	4300	179995	243199	carevue	CSRU	CSRU	15	15	2200-01-13 12:25:05	2200-01-15 16:21:33	2.1642
51212	69011	141073	289165	metavision	CCU	CSRU	7	15	2156-01-19 18:27:35	2156-02-02 10:45:48	13.6793
51213	69011	118783	247266	metavision	CSRU	CSRU	12	12	2156-02-14 15:15:31	2156-02-15 14:09:55	0.9544
51214	69011	118783	258278	metavision	CSRU	CSRU	12	12	2156-02-18 13:06:44	2156-02-19 11:41:20	0.9407
51215	69011	118783	267344	metavision	CCU	CCU	7	7	2156-02-22 18:17:53	2156-02-25 23:14:49	3.2062
51216	69011	149389	278443	metavision	CCU	CCU	7	7	2156-07-07 18:18:15	2156-07-15 13:49:10	7.8131
45985	53714	145398	242551	metavision	CSRU	CSRU	12	12	2145-05-19 17:05:57	2145-05-28 14:36:19	8.8961
45986	53714	192741	293207	metavision	MICU	MICU	23	23	2146-01-17 11:54:44	2146-01-20 23:05:01	3.4655
45987	53714	156019	256733	metavision	MICU	MICU	23	23	2146-03-21 11:53:51	2146-03-25 14:49:18	4.1218
58007	89688	128596	269748	metavision	SICU	SICU	57	57	2114-08-24 00:35:22	2114-09-03 13:44:15	10.5478
33856	26688	186457	223397	carevue	CCU	CCU	57	57	2172-09-06 06:16:07	2172-09-08 20:07:15	2.5772
33857	26688	132950	251421	carevue	CCU	CCU	57	57	2173-08-26 09:43:37	2173-09-07 15:44:22	12.2505
33858	26688	129259	299382	carevue	CCU	CCU	57	57	2173-09-23 11:36:53	2173-11-13 12:58:24	51.0566
33859	26688	109766	214589	carevue	MICU	MICU	12	12	2173-12-20 12:29:10	2173-12-21 14:06:59	1.0679
3314	2625	144352	238929	carevue	CSRU	CSRU	15	15	2114-03-06 09:39:36	2114-03-13 11:30:39	7.0771
3315	2625	117659	252157	carevue	CCU	CCU	7	7	2114-03-17 19:40:56	2114-03-19 13:39:33	1.749
50879	68089	191784	265842	metavision	TSICU	TSICU	14	14	2114-04-25 15:24:07	2114-04-27 21:51:45	2.2692
50880	68089	115298	234690	metavision	MICU	MICU	52	52	2115-07-06 04:36:25	2115-07-12 20:49:15	6.6756
50881	68089	112007	281485	metavision	MICU	MICU	23	23	2115-09-19 15:17:15	2115-09-20 16:10:53	1.0372
24568	19344	116791	276114	carevue	CSRU	CSRU	12	15	2198-02-15 08:06:37	2198-02-17 17:23:23	2.3866
24569	19344	162769	206702	carevue	SICU	SICU	33	33	2199-07-20 00:31:34	2199-07-22 21:24:28	2.8701
24570	19344	159893	211837	metavision	MICU	MICU	23	23	2204-05-17 15:05:29	2204-05-19 21:18:11	2.2588
17466	13728	171866	272701	carevue	MICU	MICU	38	38	2149-06-02 14:51:00	2149-06-05 14:24:00	2.9813
17467	13728	147900	286728	carevue	MICU	MICU	15	15	2149-09-02 17:06:00	2149-09-03 17:08:00	1.0014
9247	7262	149245	272469	carevue	CCU	TSICU	57	33	2122-05-14 12:04:56	2122-06-19 14:46:21	36.1121
9248	7262	182477	206324	carevue	CSRU	CSRU	15	15	2125-10-02 12:48:55	2125-10-05 10:53:40	2.92
9249	7262	182477	266367	carevue	CSRU	CSRU	15	15	2125-10-09 09:43:23	2125-10-12 18:15:48	3.3558
48853	62047	113108	277882	metavision	MICU	MICU	52	52	2114-11-02 09:28:16	2114-11-15 15:32:06	13.2527
9133	7187	131265	232066	carevue	CCU	CCU	7	7	2157-08-12 01:51:15	2157-08-14 05:18:37	2.144
9134	7187	175644	287784	metavision	CCU	MICU	7	52	2161-06-07 20:43:58	2161-06-09 00:46:21	1.1683
5513	4347	159031	205017	carevue	CSRU	CCU	14	57	2165-07-08 22:26:26	2165-07-18 12:47:54	9.5982
37347	29473	196829	241044	carevue	CSRU	CSRU	15	15	2104-07-14 10:39:29	2104-07-16 15:22:49	2.1968
59017	92578	122324	246079	metavision	SICU	SICU	57	57	2198-10-10 13:31:25	2198-10-11 14:08:01	1.0254
9554	7495	160504	225540	carevue	TSICU	MICU	14	52	2121-06-03 04:44:52	2121-06-16 16:27:12	13.4877
35070	27640	171210	263605	carevue	CSRU	CSRU	12	12	2137-07-10 05:29:28	2137-07-13 04:50:28	2.9729
44488	49471	184788	227744	metavision	CSRU	CSRU	15	15	2143-05-10 09:51:40	2143-05-12 16:10:09	2.2628
41055	32576	199529	282283	carevue	CSRU	CSRU	15	15	2164-06-25 08:17:59	2164-06-26 12:42:56	1.184
55941	83156	119541	278934	metavision	MICU	MICU	50	50	2115-01-04 19:47:33	2115-01-05 13:57:22	0.7568
55942	83156	194407	259949	metavision	MICU	MICU	52	52	2117-03-27 23:10:11	2117-03-29 17:20:19	1.757
26583	20964	129046	250877	carevue	CCU	CCU	7	7	2191-06-21 00:25:02	2191-06-22 18:48:43	1.7664
34681	27343	149718	276032	carevue	CCU	CCU	7	7	2178-12-17 01:34:13	2178-12-21 22:18:26	4.864
49952	65401	198143	229034	metavision	TSICU	TSICU	14	14	2167-04-30 22:40:24	2167-05-29 11:39:34	28.5411
49953	65401	156518	249629	metavision	MICU	MICU	50	50	2167-05-30 05:44:36	2167-06-02 12:36:14	3.2859
49954	65401	144201	267725	metavision	CCU	CCU	7	7	2167-10-07 01:49:36	2167-10-10 22:29:57	3.8614
49955	65401	183974	234930	metavision	MICU	MICU	23	23	2168-06-30 15:27:07	2168-07-01 18:38:27	1.1329
49956	65401	153766	285309	metavision	MICU	MICU	23	23	2168-07-21 20:08:27	2168-07-29 15:42:31	7.8153
23285	18366	195028	201511	carevue	CSRU	CSRU	23	23	2115-03-18 11:33:00	2115-03-25 16:34:00	7.209
17498	13757	111503	260195	carevue	MICU	MICU	23	23	2134-03-23 21:24:21	2134-04-01 09:21:51	8.4983
1201	928	110621	248017	carevue	CCU	CCU	7	7	2122-04-25 00:08:28	2122-04-26 14:51:33	1.6133
13590	10684	154427	210603	carevue	CCU	CCU	57	57	2144-07-07 14:02:20	2144-07-08 14:15:31	1.0092
45983	53695	111574	270772	metavision	TSICU	TSICU	14	14	2117-03-18 19:16:21	2117-03-20 15:33:13	1.845
59427	93780	113749	233635	metavision	CSRU	CSRU	15	15	2136-09-05 11:49:58	2136-09-06 11:58:15	1.0058
35742	28173	112476	279089	carevue	SICU	SICU	33	33	2182-03-09 23:09:14	2182-04-05 16:39:24	26.7293
9537	7482	182796	265693	metavision	MICU	MICU	52	52	2195-05-30 17:56:24	2195-06-01 11:31:30	1.7327
9538	7482	189637	248594	carevue	MICU	MICU	23	23	2195-06-06 16:05:21	2195-06-10 18:39:53	4.1073
9534	7482	165510	243815	carevue	CCU	CCU	57	57	2190-02-04 12:06:22	2190-02-05 14:50:08	1.1137
9535	7482	196091	260657	carevue	CSRU	CCU	14	57	2190-04-07 11:42:52	2190-04-09 14:56:46	2.1347
9536	7482	138484	238757	metavision	MICU	MICU	52	52	2195-05-13 16:21:06	2195-05-19 21:56:49	6.2331
49766	64830	185071	210399	metavision	MICU	SICU	52	57	2173-07-21 10:53:37	2173-08-05 14:50:08	15.1642
57445	87942	175929	218615	metavision	CCU	CCU	7	7	2141-06-30 13:52:22	2141-07-04 09:35:13	3.8214
38137	30122	190242	270584	carevue	CCU	CCU	7	7	2111-11-10 13:24:51	2111-11-13 13:02:16	2.9843
6202	4903	194150	219215	carevue	CCU	CCU	7	7	2126-12-28 18:52:06	2127-01-01 00:03:33	3.2163
38772	30648	187984	274117	carevue	MICU	MICU	50	50	2115-02-02 00:17:57	2115-02-03 22:24:15	1.921
38773	30648	130000	286362	carevue	SICU	SICU	57	33	2115-08-08 18:36:00	2115-08-21 21:25:21	13.1176
24482	19282	153212	255232	carevue	CCU	CCU	7	7	2148-02-21 06:50:06	2148-02-23 04:36:58	1.9075
42000	42028	153004	283998	metavision	CCU	CCU	7	7	2129-06-28 01:30:29	2129-06-29 15:04:45	1.5655
14461	11346	100884	235386	carevue	CCU	CCU	7	7	2166-01-28 17:54:49	2166-01-30 23:43:18	2.242
14462	11346	148059	296830	carevue	MICU	MICU	52	52	2166-04-25 11:57:10	2166-04-26 18:04:34	1.2551
14463	11346	102717	272795	carevue	SICU	SICU	33	33	2167-04-21 22:15:46	2167-04-23 14:23:02	1.6717
14464	11346	178355	204415	carevue	MICU	MICU	50	50	2167-09-25 16:14:43	2167-09-26 18:24:11	1.0899
14465	11346	159127	208970	carevue	MICU	MICU	50	50	2167-12-10 08:26:17	2167-12-11 17:06:12	1.3611
43521	46545	193235	280214	metavision	CSRU	CSRU	15	15	2120-06-10 09:25:53	2120-06-11 14:35:40	1.2151
52425	72697	128775	255257	metavision	SICU	SICU	57	57	2136-05-31 23:38:58	2136-06-01 18:09:27	0.7712
55528	81871	190823	203500	metavision	MICU	MICU	23	23	2195-09-12 05:21:41	2195-09-13 00:55:53	0.8154
16353	12853	191448	210899	carevue	CCU	CCU	57	57	2200-02-01 11:21:00	2200-02-02 13:18:00	1.0813
7866	6171	149127	296858	carevue	CSRU	CSRU	15	15	2137-01-11 10:06:25	2137-01-12 17:58:40	1.328
7867	6171	130760	240840	metavision	CCU	CCU	7	7	2140-10-06 00:03:06	2140-10-07 10:06:40	1.4191
45530	52448	115905	271020	metavision	CCU	CCU	7	7	2104-11-25 00:03:10	2104-11-25 17:41:12	0.7347
1111	865	147052	288707	carevue	CSRU	CSRU	14	14	2199-05-23 11:26:05	2199-05-24 15:54:13	1.1862
1112	865	147052	243764	carevue	CSRU	CSRU	14	14	2199-05-26 20:22:13	2199-06-05 16:26:22	9.8362
12308	9680	131543	226930	carevue	CSRU	CSRU	23	23	2186-05-26 10:08:00	2186-05-29 10:18:00	3.0069
18194	14323	164394	269065	carevue	CCU	MICU	7	15	2100-12-10 07:49:16	2100-12-12 22:27:55	2.6102
15419	12078	184820	222435	carevue	MICU	MICU	12	12	2167-06-10 21:28:24	2167-06-12 14:15:11	1.6992
363	266	186251	293876	metavision	TSICU	TSICU	14	14	2168-07-10 08:02:23	2168-07-11 17:40:38	1.4016
37047	29239	190998	226060	carevue	MICU	MICU	50	50	2184-07-30 10:50:30	2184-08-02 14:15:08	3.1421
48535	61053	158024	246532	metavision	CSRU	CSRU	12	12	2179-04-20 15:42:31	2179-04-21 14:14:01	0.9385
60324	96430	113912	220421	metavision	CSRU	CSRU	15	15	2105-01-19 11:35:43	2105-01-23 15:15:58	4.153
39603	31332	149438	205939	carevue	SICU	SICU	33	33	2119-08-28 17:00:14	2119-08-31 16:10:05	2.9652
39604	31332	175094	238139	carevue	SICU	SICU	57	57	2119-09-22 22:20:04	2119-09-25 14:25:17	2.6703
39605	31332	115861	282418	metavision	MICU	MICU	52	52	2120-10-17 22:25:25	2120-10-19 01:34:31	1.1313
39606	31332	112147	268747	metavision	MICU	MICU	52	52	2120-12-24 02:16:22	2120-12-26 17:04:34	2.6168
28292	22333	172589	250979	carevue	CSRU	CSRU	14	14	2119-09-12 06:31:10	2119-09-13 18:59:42	1.5198
49630	64336	138082	259676	metavision	CSRU	CSRU	12	15	2159-02-12 09:53:05	2159-02-15 12:58:22	3.1287
56506	84885	179671	260995	metavision	CSRU	CSRU	15	15	2121-08-04 10:36:01	2121-08-20 18:18:48	16.3214
47142	57061	178594	232309	metavision	CSRU	CSRU	15	15	2128-03-23 12:57:49	2128-03-24 17:51:59	1.2043
54774	79799	164500	288585	metavision	CCU	CCU	7	7	2143-02-04 16:45:19	2143-02-05 17:43:52	1.0407
16935	13309	199382	203435	carevue	CCU	SICU	7	33	2132-07-28 20:47:55	2132-08-07 20:58:47	10.0075
25909	20423	199030	232307	carevue	MICU	MICU	16	16	2119-08-29 17:59:00	2119-08-30 14:57:00	0.8736
25910	20423	137573	211032	carevue	MICU	MICU	15	12	2120-12-29 18:54:01	2120-12-30 09:08:45	0.5936
45658	52764	124306	250428	metavision	CSRU	CSRU	15	15	2127-06-25 13:19:51	2127-06-26 11:55:46	0.9416
18019	14189	108934	279725	carevue	CCU	CCU	57	57	2177-03-05 22:09:38	2177-03-07 11:45:26	1.5665
18020	14189	108934	221300	carevue	CSRU	CSRU	14	14	2177-03-10 10:41:21	2177-03-17 10:08:31	6.9772
15749	12351	105584	231938	carevue	CSRU	CSRU	14	14	2182-12-27 08:39:04	2182-12-30 16:30:11	3.3272
15750	12351	179698	217537	carevue	CSRU	CSRU	12	12	2185-11-04 16:49:01	2185-11-07 15:13:59	2.934
15751	12351	179698	229924	carevue	CSRU	CCU	12	7	2185-11-09 07:13:17	2185-11-21 22:30:52	12.6372
15752	12351	178821	261014	carevue	MICU	MICU	52	52	2186-01-11 21:46:48	2186-01-14 20:09:35	2.9325
15753	12351	182236	275592	metavision	MICU	MICU	52	52	2187-02-01 15:24:26	2187-02-02 17:16:57	1.0781
17272	13581	126691	271788	carevue	CCU	CCU	7	7	2195-11-22 23:04:27	2195-11-23 17:15:44	0.7578
22216	17515	100635	291921	carevue	CSRU	CSRU	23	23	2102-11-07 12:27:00	2102-11-11 10:29:00	3.9181
46341	54736	100210	268546	metavision	CCU	CCU	7	7	2159-05-24 14:34:24	2159-06-11 18:18:01	18.1553
34689	27350	183129	284816	carevue	CSRU	CSRU	15	15	2133-12-23 23:26:58	2133-12-26 21:51:35	2.9338
46176	54260	124847	232264	metavision	CCU	CCU	7	7	2130-10-26 09:40:02	2130-10-30 19:47:10	4.4216
2584	2047	106604	235033	carevue	CCU	CCU	57	57	2140-08-22 00:55:18	2140-08-23 16:06:52	1.633
38153	30135	131932	251155	carevue	CCU	CSRU	7	12	2146-01-14 02:07:33	2146-01-17 16:10:11	3.5852
33403	26310	146086	268769	carevue	CCU	SICU	57	23	2133-09-04 20:36:16	2133-09-09 17:11:38	4.8579
21915	17260	136587	292714	carevue	MICU	MICU	15	15	2111-07-21 22:59:13	2111-07-24 16:06:53	2.7137
21916	17260	180007	217253	metavision	SICU	SICU	57	57	2116-01-06 13:51:12	2116-01-07 17:27:40	1.1503
21917	17260	152928	225485	metavision	MICU	MICU	52	52	2116-10-12 12:27:57	2116-10-13 18:18:38	1.2435
42347	43080	146529	266647	metavision	SICU	SICU	33	33	2168-09-13 02:54:18	2168-09-15 11:04:59	2.3408
44562	49649	167237	264419	metavision	CCU	CCU	7	7	2111-09-10 11:20:56	2111-09-20 00:23:36	9.5435
44563	49649	167237	217953	metavision	SICU	SICU	33	33	2111-09-22 00:50:55	2111-09-23 21:00:18	1.8398
44564	49649	118113	210458	metavision	CCU	CSRU	7	12	2112-02-03 10:58:17	2112-02-07 14:35:39	4.1509
44565	49649	109386	262244	metavision	MICU	SICU	23	57	2113-05-17 00:11:31	2113-06-09 22:10:40	23.9161
51544	69908	152915	287296	metavision	CSRU	CSRU	15	15	2172-12-23 11:02:24	2172-12-24 16:56:49	1.2461
1128	876	158204	267908	carevue	MICU	MICU	52	52	2183-07-31 19:30:10	2183-08-01 19:53:53	1.0165
61298	99312	134467	247497	metavision	SICU	MICU	33	23	2157-04-24 06:50:28	2157-05-01 13:55:29	7.2952
61299	99312	150103	293902	metavision	MICU	MICU	50	50	2157-05-05 14:03:27	2157-05-08 10:30:30	2.8521
11118	8736	126746	236744	carevue	CSRU	CSRU	23	23	2135-12-27 07:42:00	2135-12-28 11:30:00	1.1583
49910	65261	168393	285046	metavision	CSRU	CSRU	12	12	2129-06-03 17:17:19	2129-06-04 14:27:16	0.8819
47013	56611	188009	202644	metavision	MICU	MICU	50	50	2144-11-23 01:56:19	2144-11-28 14:02:43	5.5044
21932	17273	154804	253083	carevue	CSRU	CSRU	14	14	2129-04-13 12:14:32	2129-04-14 14:31:03	1.0948
12272	9651	142074	215253	carevue	MICU	CCU	50	7	2138-11-09 17:19:54	2138-11-10 02:35:25	0.3858
34839	27463	105105	252808	carevue	CSRU	MICU	12	50	2119-08-21 09:12:58	2119-08-28 22:41:21	7.5614
34840	27463	102027	291525	carevue	MICU	MICU	23	23	2119-09-16 19:24:05	2119-09-17 15:46:10	0.8487
34841	27463	185823	270629	metavision	MICU	MICU	52	52	2119-10-23 16:25:53	2119-10-25 14:37:24	1.9247
28580	22578	177351	200820	carevue	MICU	MICU	15	15	2178-09-29 13:04:05	2178-10-04 19:47:42	5.2803
28581	22578	100345	245203	carevue	SICU	SICU	57	57	2178-11-16 13:16:01	2178-11-17 22:51:37	1.3997
28582	22578	149207	263793	carevue	SICU	SICU	33	33	2179-01-05 06:27:30	2179-01-09 17:40:56	4.4677
25073	19754	196332	258966	carevue	MICU	MICU	12	12	2159-10-07 14:53:59	2159-10-14 15:35:47	7.029
25074	19754	192477	223907	carevue	MICU	MICU	52	52	2162-08-17 23:10:15	2162-08-21 16:12:14	3.7097
25075	19754	192477	257317	carevue	MICU	MICU	52	52	2162-08-31 10:17:51	2162-09-01 15:43:02	1.2258
25076	19754	177086	287697	metavision	MICU	MICU	52	52	2164-11-19 23:08:13	2164-11-20 18:39:31	0.8134
25583	20158	126320	230763	carevue	CSRU	CSRU	23	23	2184-11-02 10:46:00	2184-11-03 10:30:00	0.9889
48960	62438	163961	256201	metavision	TSICU	TSICU	14	14	2161-08-14 15:59:27	2161-08-17 12:40:32	2.8619
7825	6135	112953	280510	carevue	SICU	SICU	33	33	2180-07-17 21:43:01	2180-07-18 18:01:04	0.8459
47110	56930	109803	289205	metavision	CSRU	CSRU	15	15	2116-03-20 09:28:38	2116-03-21 18:40:26	1.3832
28623	22609	148434	255526	carevue	CCU	CCU	7	7	2196-11-11 15:50:23	2196-11-21 19:05:52	10.1358
57390	87758	191495	284890	metavision	SICU	SICU	33	33	2179-08-08 13:53:48	2179-08-10 23:43:48	2.4097
23766	18756	193667	202252	carevue	CSRU	CSRU	14	14	2140-12-05 07:49:09	2140-12-15 11:12:43	10.1414
23767	18756	193667	223932	carevue	CSRU	MICU	14	15	2140-12-28 23:34:11	2141-01-05 10:08:32	7.4405
23768	18756	161370	200486	metavision	MICU	MICU	52	52	2147-08-07 06:54:01	2147-08-09 18:11:44	2.4706
43112	45342	185148	284788	metavision	CCU	CCU	7	7	2156-03-15 23:44:04	2156-03-19 21:24:34	3.9031
19646	15504	164202	281053	carevue	CCU	CCU	7	7	2116-11-18 18:44:39	2116-11-29 21:15:16	11.1046
24566	19342	175679	234456	carevue	CCU	CCU	57	57	2171-04-20 19:48:00	2171-04-22 13:19:00	1.7299
5227	4113	146014	271111	carevue	CSRU	CSRU	47	47	2140-05-23 12:12:00	2140-05-23 12:33:00	0.0146
5228	4113	146014	293371	carevue	CSRU	CSRU	47	47	2140-05-25 11:50:00	2140-05-27 17:53:00	2.2521
5229	4113	173172	269433	carevue	SICU	SICU	14	14	2140-11-19 12:02:00	2140-11-21 18:41:00	2.2771
5230	4113	151066	215362	carevue	MICU	MICU	15	15	2141-04-16 15:39:00	2141-04-17 13:24:00	0.9063
5231	4113	182591	264074	carevue	MICU	MICU	12	12	2142-08-15 21:52:21	2142-08-19 01:25:54	3.1483
5232	4113	176856	280457	carevue	MICU	MICU	12	12	2144-06-15 19:38:11	2144-06-18 16:34:12	2.8722
5233	4113	196584	285537	carevue	MICU	MICU	52	52	2144-07-05 13:09:32	2144-07-07 19:23:32	2.2597
5234	4113	106841	278065	carevue	MICU	MICU	52	52	2145-01-17 20:02:38	2145-01-20 15:37:09	2.8156
5235	4113	138805	220023	metavision	CCU	CCU	7	7	2148-09-25 13:57:36	2148-09-28 14:42:06	3.0309
5236	4113	191180	261751	metavision	SICU	CCU	33	7	2149-04-02 17:15:56	2149-04-11 10:14:17	8.7072
5237	4113	119090	252714	metavision	MICU	CSRU	52	15	2149-04-28 11:41:35	2149-05-02 16:03:18	4.1817
5238	4113	103203	258274	metavision	CCU	CCU	7	7	2149-10-09 19:06:39	2149-10-11 17:09:02	1.9183
46289	54609	173864	221161	metavision	MICU	MICU	50	50	2173-02-26 02:13:54	2173-03-01 17:51:16	3.6509
59096	92841	152801	256933	both	CSRU	CSRU	15	15	2164-09-24 10:37:12	2164-09-26 15:59:11	2.2236
50086	65711	157883	299785	metavision	CCU	CCU	7	7	2126-05-26 04:08:56	2126-05-29 15:56:37	3.4914
11410	8978	103447	264900	carevue	CSRU	CSRU	14	14	2106-03-29 08:20:54	2106-03-30 14:14:57	1.2459
11411	8978	103447	244414	carevue	CSRU	CSRU	14	14	2106-04-03 11:19:33	2106-04-05 09:36:26	1.9284
11412	8978	124735	229898	carevue	MICU	MICU	23	23	2109-08-07 21:58:27	2109-08-08 15:43:26	0.7396
49026	62608	101659	246759	metavision	CCU	CCU	7	7	2137-02-27 20:48:47	2137-03-09 02:32:01	9.2384
49027	62608	127536	251456	metavision	MICU	MICU	23	23	2137-04-11 12:39:46	2137-04-19 17:13:03	8.1898
40175	31857	108624	237367	carevue	CSRU	CSRU	12	12	2158-10-20 10:19:59	2158-10-21 17:33:20	1.3009
6078	4799	107198	205585	carevue	CCU	CSRU	7	15	2133-03-26 15:44:05	2133-03-30 12:15:32	3.8552
56269	84089	144509	242935	metavision	MICU	MICU	23	23	2108-08-22 23:28:57	2108-08-24 19:36:15	1.8384
57250	87239	168466	248316	metavision	MICU	MICU	50	50	2102-07-15 18:49:49	2102-07-17 15:28:00	1.8598
47458	58007	113380	274100	metavision	CCU	CCU	7	7	2191-03-27 13:35:18	2191-03-28 16:59:05	1.1415
6511	5121	108353	296635	carevue	MICU	MICU	15	15	2180-03-28 15:26:00	2180-03-29 16:42:00	1.0528
31347	24762	169291	221836	carevue	CSRU	CSRU	14	14	2154-07-25 09:40:41	2154-07-28 20:17:44	3.4424
4060	3225	158862	224700	carevue	MICU	MICU	23	23	2132-10-20 12:01:36	2132-10-25 16:22:05	5.1809
4061	3225	103277	256042	carevue	MICU	MICU	52	52	2133-03-06 20:22:12	2133-03-12 14:20:40	5.7489
4062	3225	132112	254005	carevue	TSICU	TSICU	14	14	2133-04-26 07:05:59	2133-04-27 11:48:53	1.1965
4063	3225	151206	260199	carevue	MICU	MICU	23	23	2134-01-16 20:34:05	2134-01-17 18:29:58	0.9138
21188	16718	191175	267827	carevue	MICU	MICU	15	15	2128-07-14 00:32:08	2128-07-15 19:35:27	1.794
22218	17518	102010	284950	carevue	TSICU	TSICU	23	23	2125-06-11 20:43:34	2125-06-18 20:04:09	6.9726
53377	75607	156556	230514	metavision	CCU	CCU	7	7	2128-07-22 11:33:07	2128-07-26 16:30:50	4.2067
53378	75607	156556	292596	metavision	CSRU	CSRU	15	15	2128-08-04 14:34:38	2128-08-05 18:55:41	1.1813
15158	11870	125752	281276	carevue	MICU	MICU	12	12	2200-02-16 11:12:15	2200-02-21 18:22:55	5.2991
15159	11870	143167	257329	metavision	CSRU	CCU	12	7	2204-03-02 07:47:05	2204-03-03 17:39:07	1.4111
15160	11870	122366	284269	metavision	CCU	CCU	7	7	2204-12-13 06:02:24	2204-12-14 17:01:20	1.4576
21234	16750	104422	299967	carevue	CSRU	CSRU	14	14	2155-08-19 11:09:01	2155-08-21 16:20:19	2.2162
51943	71139	137539	257390	metavision	CCU	CCU	7	7	2129-02-26 18:12:20	2129-03-02 14:29:40	3.8454
23439	18495	110222	250713	carevue	CCU	CCU	7	7	2153-12-19 05:59:34	2153-12-20 11:59:28	1.2499
6933	5460	132546	288785	carevue	CSRU	CSRU	14	14	2118-09-09 09:35:31	2118-09-11 15:19:54	2.2392
6934	5460	152632	281342	metavision	TSICU	TSICU	14	14	2125-01-10 19:14:51	2125-01-11 17:03:07	0.9085
33504	26396	109162	236247	carevue	CCU	CCU	7	7	2106-07-06 13:51:46	2106-07-08 13:40:18	1.992
41953	41902	121103	250680	metavision	CCU	CCU	7	7	2103-08-30 09:37:57	2103-08-31 15:33:47	1.2471
41954	41902	140041	262574	metavision	CSRU	CSRU	15	12	2105-11-02 09:54:03	2105-11-03 18:32:45	1.3602
34113	26897	177127	249907	carevue	CCU	CCU	7	7	2129-05-09 16:50:14	2129-05-12 12:03:23	2.8008
8289	6524	148282	277755	carevue	CSRU	CSRU	12	15	2147-01-03 13:57:45	2147-01-15 16:16:54	12.0966
45405	52065	122550	299464	metavision	CCU	CCU	7	7	2148-09-13 00:16:04	2148-09-15 22:59:47	2.947
60057	95694	117851	223690	metavision	CCU	CCU	7	7	2143-09-06 09:40:39	2143-09-07 14:42:51	1.2099
59309	93468	170946	295033	metavision	CCU	CCU	7	7	2154-11-25 23:25:35	2154-11-26 20:06:13	0.8616
57749	88809	150401	219068	metavision	CCU	CCU	7	7	2134-01-11 15:54:35	2134-01-23 22:44:45	12.2848
46059	53875	126012	213964	metavision	CCU	CCU	7	7	2181-02-09 05:16:33	2181-02-12 20:56:29	3.6527
46060	53875	126012	272004	metavision	CCU	CCU	7	7	2181-02-16 11:50:42	2181-02-24 17:27:47	8.2341
32670	25759	176721	279065	carevue	CCU	CCU	57	57	2128-08-14 21:48:00	2128-08-15 12:01:00	0.5924
60401	96652	133366	268385	metavision	CCU	CCU	7	7	2168-09-15 15:03:21	2168-09-16 11:37:31	0.8571
41805	41432	166813	229628	metavision	MICU	MICU	50	50	2148-01-23 21:15:35	2148-01-25 18:49:58	1.8989
5156	4063	122023	240049	carevue	MICU	MICU	16	16	2147-01-17 15:04:00	2147-01-21 15:00:00	3.9972
5157	4063	121386	286030	carevue	CCU	CCU	57	57	2150-07-15 06:40:05	2150-07-19 11:57:56	4.2207
5158	4063	121386	291948	carevue	MICU	MICU	15	15	2150-07-25 16:03:05	2150-07-25 17:07:45	0.0449
11309	8896	140267	204140	carevue	MICU	CCU	52	57	2177-03-24 18:47:00	2177-03-26 13:14:00	1.7688
11310	8896	197653	207060	carevue	CCU	CCU	7	7	2180-02-03 19:52:24	2180-02-04 19:41:42	0.9926
11311	8896	142457	278526	carevue	MICU	MICU	12	12	2180-09-23 23:51:51	2180-09-27 18:32:47	3.7784
11312	8896	141038	217829	carevue	CCU	CCU	7	7	2182-09-05 20:33:38	2182-09-12 13:17:12	6.6969
11313	8896	164203	209426	carevue	CCU	CCU	7	7	2182-09-27 01:03:08	2182-10-03 18:39:50	6.7338
11314	8896	113604	234722	carevue	MICU	MICU	23	23	2183-01-05 19:38:19	2183-01-07 00:27:34	1.2009
11315	8896	162649	240660	metavision	MICU	MICU	52	52	2183-10-29 20:35:22	2183-10-31 04:58:31	1.3494
11450	9003	177756	260376	carevue	MICU	CSRU	15	33	2184-01-14 07:11:00	2184-01-15 17:31:00	1.4306
11451	9003	107192	218585	carevue	SICU	SICU	33	33	2188-05-27 12:19:27	2188-05-28 00:27:57	0.5059
11452	9003	124359	283363	carevue	MICU	MICU	50	50	2189-11-26 16:47:16	2189-11-28 18:47:19	2.0834
45253	51657	195624	224871	metavision	CSRU	CSRU	12	12	2115-03-06 09:48:42	2115-03-11 16:49:50	5.2925
55059	80632	179716	244636	metavision	CSRU	CSRU	12	15	2123-02-23 16:00:36	2123-03-01 12:43:10	5.8629
56134	83692	115842	222586	metavision	CCU	CCU	7	7	2138-12-31 22:37:03	2139-01-02 23:21:23	2.0308
2440	1937	145519	289196	carevue	CCU	CCU	57	57	2101-09-05 09:21:00	2101-09-09 14:49:00	4.2278
40939	32475	127730	245228	metavision	MICU	MICU	52	52	2146-01-17 15:14:06	2146-01-18 13:14:01	0.9166
40940	32475	152133	243411	metavision	MICU	MICU	23	23	2146-02-07 18:32:04	2146-02-12 17:01:16	4.9369
46848	56134	141412	210245	metavision	MICU	MICU	50	50	2122-03-16 12:23:44	2122-03-18 15:29:11	2.1288
18347	14454	166126	246418	carevue	CSRU	CSRU	12	12	2155-03-31 10:03:18	2155-04-01 12:33:46	1.1045
16918	13299	195251	254020	carevue	CCU	CCU	57	57	2186-01-31 16:13:00	2186-02-01 15:40:00	0.9771
45014	50976	180908	226390	metavision	CSRU	CCU	15	7	2114-10-24 13:31:51	2114-10-26 17:25:27	2.1622
45015	50976	196624	210742	metavision	CCU	CCU	7	7	2114-11-15 18:04:29	2114-11-19 16:39:50	3.9412
45016	50976	139823	212538	metavision	CCU	CCU	7	7	2115-02-03 15:10:58	2115-02-06 17:00:08	3.0758
45017	50976	142575	215659	metavision	MICU	CCU	50	7	2115-03-30 14:39:14	2115-04-08 20:13:45	9.2323
45018	50976	142575	285254	metavision	CCU	CCU	7	7	2115-04-11 04:49:06	2115-04-19 14:14:05	8.3923
48820	61928	107857	292462	metavision	CCU	CCU	7	7	2110-01-10 13:31:10	2110-01-12 16:19:45	2.1171
43542	46590	159539	217043	metavision	CSRU	CSRU	12	15	2101-04-08 16:25:26	2101-04-11 14:01:48	2.9003
9587	7522	178146	223029	carevue	CCU	CCU	57	57	2199-07-10 01:58:00	2199-07-11 00:32:00	0.9403
9588	7522	170534	201642	carevue	TSICU	TSICU	14	14	2204-08-09 17:20:25	2204-08-11 18:33:16	2.0506
9611	7539	195055	261006	carevue	TSICU	SICU	14	33	2112-01-15 19:58:03	2112-01-19 16:37:02	3.8604
9612	7539	121539	240331	carevue	SICU	SICU	33	33	2112-02-08 16:59:11	2112-02-13 05:11:44	4.5087
24651	19405	153222	274844	carevue	MICU	MICU	15	15	2125-07-03 23:29:36	2125-07-08 13:36:37	4.5882
46455	55022	104234	216537	metavision	MICU	SICU	50	33	2143-09-30 21:14:42	2143-10-03 11:54:18	2.6108
5536	4369	115172	265088	carevue	CCU	CCU	57	57	2139-09-16 04:44:26	2139-09-21 06:07:45	5.0579
35762	28190	184071	262985	metavision	MICU	MICU	52	52	2155-04-18 18:56:39	2155-04-22 15:27:35	3.8548
35763	28190	163622	219827	metavision	MICU	MICU	52	52	2155-05-09 17:45:22	2155-05-14 18:22:05	5.0255
53586	76200	128285	231941	metavision	MICU	MICU	50	50	2126-09-29 18:35:52	2126-09-30 17:49:48	0.968
8466	6670	147045	289680	carevue	CSRU	CSRU	23	23	2172-07-21 07:49:00	2172-07-22 17:00:00	1.3826
57864	89167	194892	244259	metavision	CSRU	CSRU	12	12	2160-11-26 12:13:39	2160-11-27 13:30:26	1.0533
15941	12522	157497	222123	carevue	MICU	MICU	15	15	2188-12-18 22:38:13	2188-12-21 17:38:18	2.7917
6702	5275	188727	227732	carevue	MICU	MICU	12	12	2107-10-06 04:29:20	2107-10-09 01:23:00	2.8706
52189	71961	187520	258685	metavision	CSRU	CSRU	15	15	2168-07-28 10:20:54	2168-07-30 17:38:49	2.3041
25380	19998	199312	238517	carevue	CCU	CCU	7	7	2119-11-19 12:24:47	2119-11-21 20:21:49	2.3313
11281	8873	172196	272725	carevue	CSRU	CSRU	12	12	2193-03-26 10:48:35	2193-03-29 15:35:32	3.1993
13339	10502	130571	248462	carevue	CCU	CCU	7	7	2160-07-18 02:18:41	2160-07-20 17:04:38	2.6152
13340	10502	145440	261605	metavision	MICU	MICU	52	52	2165-04-15 11:26:29	2165-04-19 18:22:18	4.2888
13341	10502	100182	296214	metavision	CCU	CCU	7	7	2165-05-05 22:13:26	2165-05-07 15:52:56	1.7358
13342	10502	123058	223771	metavision	MICU	MICU	23	23	2167-04-27 00:40:05	2167-05-01 00:58:43	4.0129
35325	27842	167978	249986	carevue	CCU	CCU	7	7	2142-01-23 13:47:25	2142-01-27 14:35:16	4.0332
20258	16007	134806	224414	carevue	CCU	CCU	7	7	2192-02-26 19:10:36	2192-02-27 14:42:09	0.8136
55593	82055	168021	223663	metavision	CSRU	CSRU	15	15	2185-03-08 09:15:01	2185-03-14 12:35:19	6.1391
60925	98209	186464	272372	metavision	CSRU	CSRU	15	15	2136-09-17 09:40:14	2136-09-18 18:11:58	1.3554
36221	28587	195804	261349	carevue	CCU	CCU	7	7	2141-07-10 16:27:18	2141-07-11 18:50:18	1.0993
21934	17275	177258	226157	carevue	CSRU	CSRU	23	23	2173-03-31 08:34:00	2173-04-02 23:46:00	2.6333
19344	15256	117706	223240	carevue	CSRU	CSRU	23	23	2159-02-01 07:55:00	2159-02-02 11:00:00	1.1285
48571	61155	108752	244836	metavision	CSRU	CSRU	15	15	2191-04-29 13:34:00	2191-05-03 14:40:15	4.046
54727	79603	172011	251010	metavision	CSRU	CSRU	15	15	2133-09-11 13:26:32	2133-09-19 19:47:03	8.2642
24767	19499	166207	245877	carevue	CSRU	CSRU	23	23	2135-12-15 09:45:00	2135-12-16 11:42:00	1.0813
50766	67718	125350	244747	metavision	SICU	SICU	57	57	2166-03-31 15:26:59	2166-04-01 15:49:03	1.0153
52084	71577	122980	201525	metavision	MICU	SICU	50	57	2162-11-21 16:15:20	2162-11-30 16:39:46	9.017
54163	77772	172268	227122	metavision	CCU	CCU	7	7	2161-05-18 18:26:59	2161-05-22 14:52:55	3.8513
26622	20992	183497	248674	carevue	SICU	SICU	14	14	2112-03-25 18:41:00	2112-03-27 14:08:00	1.8104
40673	32268	161581	235917	carevue	CCU	CCU	7	7	2190-01-05 22:05:57	2190-01-06 20:49:06	0.9466
29238	23082	112084	237786	carevue	CCU	CCU	57	57	2151-04-02 02:09:31	2151-04-06 08:18:29	4.2562
29239	23082	158330	211726	carevue	CSRU	CSRU	14	14	2151-05-06 07:55:41	2151-05-11 19:02:03	5.4628
47932	59246	122852	212952	carevue	SICU	SICU	22	22	2192-04-29 12:28:00	2192-04-30 13:41:00	1.0507
47933	59246	146620	283166	metavision	MICU	MICU	52	52	2203-03-31 18:34:01	2203-04-01 19:46:25	1.0503
54535	78956	175993	230843	metavision	MICU	MICU	50	50	2187-06-14 19:00:58	2187-06-16 11:55:20	1.7044
7377	5784	151405	266956	carevue	MICU	CCU	15	57	2102-09-29 22:08:10	2102-10-03 10:52:21	3.5307
10993	8645	121084	269171	carevue	MICU	MICU	23	23	2163-06-08 21:30:06	2163-06-10 12:25:13	1.6216
12833	10096	182988	278389	carevue	CCU	CCU	7	7	2127-06-21 23:23:19	2127-06-22 12:41:24	0.5542
47358	57734	157829	218786	metavision	CSRU	CSRU	15	15	2125-09-12 11:02:40	2125-10-01 18:14:48	19.3001
47359	57734	100579	275071	metavision	MICU	MICU	50	50	2125-10-17 20:33:09	2125-10-26 15:45:25	8.8002
45928	53541	184226	241447	metavision	CCU	CCU	7	7	2177-02-10 10:55:56	2177-02-13 15:50:07	3.2043
27290	21514	131822	241936	carevue	MICU	MICU	23	23	2106-04-02 14:16:32	2106-04-03 17:21:30	1.1284
27291	21514	179269	253946	carevue	MICU	MICU	52	52	2106-08-09 14:48:54	2106-08-11 17:49:25	2.1254
27292	21514	164927	246040	carevue	MICU	MICU	52	52	2107-04-11 20:24:46	2107-04-12 15:37:27	0.8005
27293	21514	132252	215504	carevue	MICU	MICU	50	50	2107-07-28 23:18:47	2107-07-30 20:12:52	1.8709
27294	21514	117388	282814	metavision	MICU	MICU	52	52	2108-05-15 22:21:35	2108-05-17 18:58:45	1.8591
27295	21514	119574	217076	carevue	MICU	MICU	23	23	2108-08-02 01:44:55	2108-08-03 14:09:19	1.5169
27296	21514	140376	272454	metavision	MICU	MICU	23	23	2108-09-04 21:59:21	2108-09-09 01:24:56	4.1428
27297	21514	140376	244435	metavision	MICU	MICU	50	50	2108-09-25 13:47:13	2108-09-26 20:38:09	1.2854
27298	21514	142207	247369	metavision	CCU	CCU	7	7	2108-10-18 04:54:36	2108-10-21 22:07:27	3.7173
27299	21514	108728	296621	metavision	MICU	MICU	52	52	2108-12-01 19:02:22	2108-12-03 23:48:40	2.1988
27300	21514	192874	218993	metavision	MICU	MICU	23	23	2108-12-19 15:48:39	2108-12-20 16:14:12	1.0177
27301	21514	180180	279044	metavision	MICU	MICU	52	52	2109-01-06 23:06:09	2109-01-08 14:19:15	1.6341
27302	21514	117057	202373	metavision	MICU	MICU	50	50	2109-09-01 05:34:36	2109-09-02 21:24:13	1.6595
21419	16888	150295	292215	carevue	MICU	MICU	52	52	2154-08-09 16:21:57	2154-08-11 18:20:54	2.0826
21420	16888	182362	271042	carevue	CCU	CSRU	7	15	2154-09-13 09:39:11	2154-10-11 17:19:36	28.3197
56561	85050	145359	243342	metavision	MICU	MICU	50	50	2104-07-15 17:18:10	2104-07-18 00:59:00	2.32
56562	85050	107322	261943	metavision	MICU	MICU	23	23	2104-08-24 19:07:27	2104-08-27 19:51:16	3.0304
59187	93122	100575	240378	metavision	MICU	MICU	50	50	2133-02-12 00:09:04	2133-02-13 17:41:16	1.7307
51714	70476	118218	281710	metavision	MICU	MICU	23	23	2133-05-15 10:48:27	2133-05-17 18:05:32	2.3035
51715	70476	118539	279003	metavision	CCU	CCU	7	7	2133-06-09 05:28:40	2133-06-12 10:45:13	3.2198
55085	80737	163271	280335	metavision	MICU	MICU	50	50	2192-12-03 23:51:12	2192-12-22 19:49:39	18.8323
23289	18370	147068	267538	carevue	CCU	CCU	57	57	2104-03-08 23:39:04	2104-03-10 14:27:24	1.6169
29378	23197	121009	251538	carevue	MICU	MICU	52	52	2150-02-04 21:05:00	2150-02-06 15:14:00	1.7563
29379	23197	168116	208188	carevue	MICU	MICU	12	12	2153-02-10 20:57:17	2153-02-14 17:41:16	3.8639
29380	23197	101490	277826	carevue	CCU	CCU	7	7	2154-07-28 21:47:44	2154-07-29 13:36:18	0.6587
29381	23197	103789	208836	carevue	MICU	MICU	52	52	2155-09-03 15:03:07	2155-09-08 18:32:10	5.1452
29382	23197	139620	278005	metavision	MICU	MICU	23	23	2158-01-17 16:33:43	2158-01-20 04:24:54	2.4939
29383	23197	137862	245374	metavision	MICU	MICU	50	50	2159-05-19 02:30:06	2159-05-22 16:40:10	3.5903
29384	23197	190633	238449	metavision	MICU	MICU	50	50	2160-05-05 18:45:44	2160-05-08 00:39:59	2.246
29385	23197	122688	205044	metavision	MICU	MICU	52	52	2160-05-11 23:01:08	2160-05-15 16:29:27	3.728
59106	92873	134362	280353	metavision	CSRU	CSRU	15	15	2155-05-20 10:54:48	2155-05-21 15:28:02	1.1897
59107	92873	140775	299593	metavision	CSRU	CSRU	12	15	2155-07-09 14:47:08	2155-07-10 15:16:38	1.0205
59108	92873	142321	286550	metavision	CCU	CCU	7	7	2155-07-25 21:24:58	2155-07-26 17:35:49	0.8409
28326	22365	120272	293529	carevue	CCU	CCU	57	57	2137-08-29 15:35:03	2137-08-30 14:12:09	0.9424
60417	96686	175190	292588	metavision	MICU	MICU	23	23	2111-12-11 18:38:15	2111-12-13 20:44:55	2.088
60418	96686	169726	208806	metavision	MICU	MICU	23	23	2112-01-21 13:25:52	2112-01-22 14:45:10	1.0551
60419	96686	135439	226409	metavision	MICU	MICU	52	52	2112-04-03 14:33:47	2112-04-06 18:27:08	3.162
60420	96686	166669	231590	metavision	MICU	MICU	52	52	2112-04-11 06:06:46	2112-04-12 21:09:17	1.6267
60421	96686	158777	262050	metavision	MICU	MICU	52	52	2113-06-13 16:32:20	2113-06-16 00:15:10	2.3214
60422	96686	138595	217655	metavision	MICU	MICU	52	52	2113-08-06 18:33:11	2113-08-08 22:47:20	2.1765
60423	96686	191693	264084	metavision	MICU	MICU	50	50	2113-09-07 20:20:43	2113-09-08 20:04:41	0.9889
60424	96686	155881	223178	metavision	CSRU	CSRU	15	15	2114-08-16 22:32:03	2114-08-17 14:52:46	0.6811
60425	96686	189846	295367	metavision	MICU	MICU	50	50	2115-04-11 18:50:40	2115-04-13 13:18:41	1.7695
60426	96686	169685	270162	metavision	MICU	MICU	52	52	2115-10-24 21:39:32	2115-10-26 21:34:12	1.9963
59393	93663	129822	201816	metavision	CCU	CCU	7	7	2117-12-25 13:10:46	2117-12-26 12:11:23	0.9588
59394	93663	112907	268449	metavision	MICU	MICU	23	23	2118-06-27 07:41:05	2118-06-28 22:44:38	1.6275
34287	27041	175762	235677	carevue	MICU	MICU	23	23	2156-12-18 00:18:19	2156-12-20 20:30:26	2.8417
43033	45160	163821	211018	metavision	CSRU	CSRU	15	15	2117-10-07 12:09:40	2117-10-09 16:08:04	2.1656
39661	31385	175971	262442	carevue	CSRU	CSRU	15	15	2146-06-03 15:02:44	2146-06-15 14:54:25	11.9942
39662	31385	124462	208834	carevue	CSRU	CSRU	12	12	2146-10-03 10:59:32	2146-10-04 14:40:09	1.1532
39663	31385	124462	229879	carevue	CSRU	CSRU	15	15	2146-10-06 02:28:37	2146-10-08 14:12:40	2.4889
53234	75194	167714	277272	metavision	MICU	MICU	50	50	2104-06-12 21:44:13	2104-06-15 18:47:20	2.8772
53235	75194	158328	289610	metavision	TSICU	TSICU	14	14	2105-01-04 18:22:49	2105-01-05 17:27:31	0.9616
11425	8988	192643	269363	carevue	CSRU	CSRU	14	14	2148-08-11 13:41:00	2148-08-20 15:26:00	9.0729
26277	20717	140464	239494	carevue	CSRU	CSRU	14	14	2130-12-20 14:52:12	2131-01-10 14:50:53	20.9991
37722	29769	179221	236315	carevue	CCU	CCU	7	7	2178-02-25 08:45:01	2178-04-15 11:56:00	49.1326
59994	95456	180792	246776	metavision	CCU	CCU	7	7	2154-01-19 13:08:54	2154-01-20 15:10:56	1.0847
46134	54162	117032	263257	metavision	CSRU	CSRU	12	12	2185-05-27 10:18:47	2185-05-28 15:27:52	1.2146
11432	8992	164027	246551	carevue	MICU	MICU	15	15	2105-02-18 17:34:00	2105-02-19 14:54:00	0.8889
11433	8992	109408	249010	carevue	SICU	SICU	23	23	2106-06-11 12:16:57	2106-06-15 20:33:27	4.3448
58402	90755	177453	265109	metavision	CSRU	CSRU	15	15	2165-01-16 11:21:30	2165-01-19 21:41:33	3.4306
58403	90755	178684	228671	metavision	CCU	CCU	7	7	2166-11-11 02:41:25	2166-11-13 16:47:36	2.5876
12029	9446	154895	223204	carevue	CSRU	CSRU	23	23	2190-05-18 07:23:00	2190-05-19 12:02:00	1.1938
37625	29686	138340	203729	carevue	CCU	CCU	7	7	2136-10-05 08:00:52	2136-10-07 00:44:08	1.6967
49970	65431	164478	204044	metavision	MICU	MICU	23	23	2189-08-29 23:53:02	2189-08-31 15:18:10	1.6425
49971	65431	103182	242779	metavision	MICU	MICU	50	50	2192-05-29 10:27:45	2192-05-31 17:45:19	2.3039
49972	65431	175427	289186	metavision	TSICU	TSICU	14	14	2192-06-12 10:44:14	2192-06-15 21:58:57	3.4686
53301	75401	144321	269326	carevue	CCU	CSRU	37	47	2112-05-10 08:18:00	2112-05-11 10:46:00	1.1028
53302	75401	101536	299345	metavision	MICU	MICU	52	52	2121-09-27 17:03:55	2121-09-29 18:52:25	2.0753
40423	32068	174422	278110	carevue	CSRU	CSRU	15	15	2154-05-15 13:32:06	2154-05-16 16:44:28	1.1336
46934	56348	178083	235457	metavision	CSRU	CSRU	12	15	2102-10-27 17:50:54	2102-10-29 16:49:08	1.9571
34264	27023	148205	211657	carevue	CCU	CCU	7	7	2174-12-10 01:18:24	2174-12-13 12:17:41	3.4578
39847	31561	151520	232808	carevue	CSRU	CSRU	12	12	2159-08-07 09:23:39	2159-08-09 15:46:18	2.2657
48600	61198	167708	280686	metavision	MICU	MICU	23	50	2165-08-28 20:25:37	2165-08-30 15:17:31	1.786
34593	27266	165453	220957	carevue	CCU	CSRU	7	12	2197-10-19 17:54:20	2197-10-22 17:35:22	2.9868
34594	27266	129216	238130	carevue	CSRU	CSRU	12	12	2197-11-25 13:56:16	2197-11-29 15:38:12	4.0708
34595	27266	115011	260600	metavision	CCU	CCU	7	7	2198-11-22 19:56:11	2198-11-27 16:22:54	4.8519
44259	48755	111320	212363	metavision	CSRU	CSRU	15	15	2160-07-26 13:58:56	2160-07-28 10:10:52	1.8416
22606	17810	154569	217954	carevue	CSRU	CSRU	14	14	2142-08-31 08:35:35	2142-09-02 20:05:06	2.4788
49456	63833	120000	233983	metavision	CSRU	CSRU	12	12	2139-11-10 11:27:42	2139-11-11 21:51:14	1.433
33532	26418	125970	209635	carevue	CCU	CCU	7	7	2138-12-20 00:54:51	2138-12-21 16:45:31	1.6602
24899	19603	144967	299322	carevue	CCU	CCU	57	57	2106-11-29 20:56:00	2106-12-11 13:59:00	11.7104
40865	32429	194278	221256	metavision	MICU	MICU	23	23	2173-11-27 19:55:38	2173-11-30 20:16:53	3.0148
40866	32429	196148	251907	metavision	MICU	MICU	23	23	2174-01-24 20:22:36	2174-01-26 17:59:52	1.9009
59359	93595	103423	215597	metavision	MICU	MICU	52	52	2197-05-28 21:04:00	2197-05-29 16:35:49	0.8138
49174	63041	173747	241264	metavision	CCU	CSRU	7	15	2182-04-10 05:52:15	2182-04-11 15:03:23	1.3827
13432	10581	129164	279603	carevue	MICU	MICU	50	50	2130-07-14 17:24:26	2130-07-15 20:38:43	1.1349
13433	10581	119056	220737	carevue	CCU	CCU	7	7	2130-12-19 20:33:36	2130-12-21 15:35:40	1.7931
13434	10581	123247	215663	metavision	MICU	MICU	50	50	2135-12-21 22:21:34	2135-12-23 18:02:36	1.8202
13435	10581	174026	236766	metavision	MICU	MICU	50	50	2136-01-18 22:25:50	2136-01-19 17:34:04	0.7974
52332	72391	101767	299923	metavision	TSICU	TSICU	14	14	2158-12-13 13:14:38	2158-12-13 23:09:43	0.4133
5400	4260	102599	219576	carevue	SICU	SICU	57	57	2131-03-06 17:17:14	2131-03-09 22:06:11	3.2007
42311	42948	178084	209637	metavision	MICU	MICU	23	23	2122-01-16 05:46:34	2122-01-17 18:45:41	1.5411
42099	42302	167754	251281	metavision	MICU	MICU	52	52	2160-05-04 14:11:23	2160-05-05 13:58:32	0.9911
48125	59807	152977	203825	metavision	CCU	CCU	7	7	2114-08-03 21:46:50	2114-08-04 16:31:07	0.7808
48126	59807	152977	232375	metavision	CCU	CCU	7	7	2114-08-07 11:12:57	2114-08-11 18:50:25	4.3177
17376	13649	134658	260961	carevue	CCU	CCU	57	57	2144-09-19 11:08:14	2144-09-21 12:52:48	2.0726
41533	40614	135682	235070	metavision	CCU	CCU	7	7	2111-09-18 18:34:09	2111-09-22 16:50:14	3.9278
31449	24837	100949	252135	carevue	CCU	CCU	57	57	2166-04-09 10:52:17	2166-04-19 16:21:33	10.2287
31450	24837	150864	285317	carevue	MICU	MICU	12	12	2166-06-03 17:46:26	2166-06-19 16:30:58	15.9476
8604	6779	187005	228537	carevue	CSRU	CSRU	12	12	2157-03-03 00:50:26	2157-03-21 13:32:11	18.529
28427	22449	127731	272644	carevue	CSRU	CSRU	14	14	2175-05-29 11:27:03	2175-06-07 11:11:08	8.9889
28428	22449	167990	259680	metavision	CCU	CCU	7	7	2181-08-21 16:01:04	2181-08-23 04:54:21	1.537
32785	25848	140820	234964	carevue	CSRU	CSRU	23	23	2136-11-22 20:39:00	2136-11-23 13:39:00	0.7083
32786	25848	142166	251772	carevue	CSRU	SICU	23	14	2136-11-29 18:36:00	2136-12-12 20:10:00	13.0653
21096	16652	152438	266166	carevue	CCU	CCU	57	57	2134-06-25 10:01:35	2134-06-26 16:43:04	1.2788
54864	80059	139150	263129	metavision	SICU	CCU	57	7	2139-06-20 00:34:47	2139-06-22 17:12:10	2.6926
20874	16490	191731	260958	carevue	SICU	SICU	23	23	2144-10-30 23:28:44	2144-11-08 16:07:51	8.6938
20875	16490	191731	264158	carevue	MICU	MICU	15	15	2144-11-18 18:06:49	2144-11-20 20:19:19	2.092
20876	16490	174703	230539	carevue	MICU	MICU	15	15	2147-06-22 17:19:12	2147-06-23 21:18:47	1.1664
20877	16490	152091	219426	carevue	TSICU	TSICU	14	14	2149-02-28 19:27:47	2149-03-01 17:15:11	0.9079
20878	16490	152091	210141	carevue	TSICU	TSICU	14	14	2149-03-03 15:07:36	2149-03-05 22:24:50	2.3036
20879	16490	151602	239488	carevue	MICU	MICU	50	23	2149-05-30 17:38:55	2149-06-16 20:58:56	17.1389
20880	16490	183008	233018	carevue	MICU	MICU	50	50	2150-01-14 02:08:48	2150-01-14 19:10:34	0.7096
20881	16490	103952	277487	carevue	CCU	CCU	7	7	2150-09-17 03:26:30	2150-09-17 21:33:52	0.7551
53079	74755	148217	221117	metavision	SICU	SICU	33	33	2105-08-11 16:41:14	2105-08-13 14:37:32	1.9141
21392	16866	196100	246286	carevue	CSRU	CCU	47	37	2184-05-14 00:40:00	2184-05-16 17:39:00	2.7076
21393	16866	148063	285476	carevue	TSICU	TSICU	33	33	2185-11-21 21:47:08	2185-11-23 23:54:12	2.0882
37743	29791	111465	227126	carevue	MICU	MICU	52	52	2158-06-17 13:15:03	2158-06-18 14:42:02	1.0604
50828	67912	148337	293585	metavision	CSRU	CSRU	15	15	2165-07-11 11:28:56	2165-07-13 12:29:16	2.0419
45540	52467	166450	233943	metavision	CCU	CCU	7	7	2146-10-16 06:35:43	2146-10-20 20:18:18	4.5712
45541	52467	175409	275199	metavision	MICU	MICU	52	52	2147-01-27 23:25:19	2147-01-31 13:44:02	3.5963
4773	3798	123875	280697	carevue	CCU	CCU	57	57	2153-10-12 06:44:50	2153-10-26 18:21:16	14.4836
34310	27052	159300	229027	carevue	CCU	CCU	7	7	2122-01-22 20:31:03	2122-01-24 15:23:51	1.7867
59892	95186	169330	256674	metavision	CCU	CCU	7	7	2191-12-15 03:15:57	2191-12-15 15:24:00	0.5056
59893	95186	169330	280370	metavision	CCU	CCU	7	7	2191-12-17 10:59:28	2191-12-18 14:15:41	1.1363
15358	12026	153758	256653	carevue	CSRU	CSRU	15	15	2127-12-12 04:16:26	2127-12-26 14:28:33	14.4251
15359	12026	153758	252163	carevue	CSRU	CSRU	15	15	2127-12-28 12:19:55	2127-12-31 12:07:26	2.9913
15360	12026	147849	299888	carevue	SICU	SICU	57	57	2128-04-10 06:32:26	2128-04-12 20:44:48	2.5919
15361	12026	151552	279935	carevue	MICU	MICU	50	50	2128-05-19 23:56:38	2128-05-20 17:38:50	0.7376
43504	46498	132226	229487	metavision	CCU	CCU	7	7	2129-10-22 18:05:37	2129-11-06 17:17:32	14.9666
12687	9972	177120	244663	carevue	CCU	CCU	57	57	2123-03-26 05:39:15	2123-03-27 14:51:00	1.3832
50116	65825	162803	239955	metavision	CSRU	CSRU	15	15	2141-09-01 09:16:35	2141-09-14 12:52:41	13.1501
61171	98932	174244	298009	metavision	CCU	CCU	7	7	2176-08-13 20:28:00	2176-08-15 20:18:10	1.9932
11164	8780	148448	273790	carevue	CSRU	CSRU	14	14	2168-10-27 08:30:02	2168-10-28 13:40:56	1.2159
11165	8780	165242	286628	metavision	CCU	CCU	7	7	2175-01-16 06:51:14	2175-01-19 15:27:07	3.3583
9733	7638	147653	202494	carevue	CCU	CSRU	57	14	2154-05-01 02:48:17	2154-05-06 12:47:21	5.416
34824	27449	192813	251807	carevue	CCU	CCU	7	7	2160-05-14 17:37:50	2160-05-15 14:29:12	0.869
34825	27449	164791	282774	metavision	CSRU	CSRU	12	12	2160-08-27 10:59:28	2160-08-30 18:29:08	3.3123
3046	2404	194598	274162	carevue	CCU	CCU	7	7	2106-01-20 14:42:22	2106-01-21 11:49:31	0.88
53338	75496	173395	240000	metavision	MICU	MICU	23	23	2137-04-05 19:53:24	2137-04-06 12:46:50	0.7038
21749	17128	124474	266730	carevue	CCU	CCU	7	7	2187-11-07 03:41:49	2187-11-12 20:53:20	5.7163
38915	30756	177962	225616	carevue	CSRU	CSRU	15	15	2120-12-09 10:36:33	2120-12-11 14:47:04	2.174
50094	65741	173092	277002	metavision	CSRU	CSRU	15	15	2122-03-20 11:31:29	2122-03-25 18:47:04	5.3025
51697	70433	148782	254755	metavision	CCU	CCU	7	7	2120-09-17 17:53:26	2120-09-19 00:21:39	1.2696
37727	29774	151162	291823	carevue	CCU	CCU	7	7	2108-06-01 01:27:54	2108-06-02 15:00:57	1.5646
15688	12300	172854	200561	carevue	CCU	CCU	7	7	2102-01-11 23:13:31	2102-01-12 18:49:25	0.8166
16725	13139	145199	292041	carevue	CSRU	CSRU	14	14	2106-10-29 10:27:38	2106-11-01 13:57:12	3.1455
35007	27585	182644	261541	carevue	MICU	MICU	50	50	2196-08-04 09:17:44	2196-08-15 04:41:28	10.8081
7114	5599	139560	275914	carevue	CCU	CCU	57	57	2168-10-24 14:20:00	2168-10-30 17:30:00	6.1319
15524	12157	182611	203251	carevue	CCU	CCU	7	7	2126-04-09 10:04:35	2126-04-10 13:05:52	1.1259
15525	12157	182611	293883	carevue	CSRU	CSRU	15	15	2126-04-16 11:10:25	2126-04-18 17:57:27	2.2827
15526	12157	179709	261274	carevue	CSRU	CSRU	15	15	2126-05-03 21:52:38	2126-05-04 17:08:53	0.803
58226	90325	109434	235544	metavision	CCU	CSRU	7	15	2124-07-31 14:26:01	2124-08-03 16:04:06	3.0681
56209	83922	154483	267678	metavision	MICU	MICU	52	52	2101-02-21 03:33:00	2101-02-24 18:27:13	3.621
48509	60970	163433	274168	metavision	CCU	CCU	7	7	2132-02-08 03:41:14	2132-02-08 22:04:54	0.7664
40779	32367	116509	263344	carevue	TSICU	TSICU	14	14	2142-12-22 16:54:26	2142-12-23 14:21:12	0.8936
40780	32367	176192	230660	metavision	CCU	CCU	7	7	2144-03-10 06:33:22	2144-03-11 22:25:28	1.6612
40781	32367	101033	220258	metavision	MICU	MICU	23	23	2146-02-07 18:43:41	2146-02-09 18:40:49	1.998
40782	32367	101033	292983	metavision	MICU	MICU	23	23	2146-02-11 01:56:39	2146-02-19 18:31:36	8.6909
17915	14101	129188	288535	carevue	CCU	CCU	57	57	2199-10-08 13:54:32	2199-10-10 18:25:32	2.1882
17916	14101	144927	225926	carevue	MICU	MICU	15	15	2200-03-03 05:24:58	2200-03-06 16:05:36	3.4449
17917	14101	142063	276403	carevue	MICU	MICU	52	52	2202-04-23 20:50:49	2202-04-25 20:59:14	2.0058
59847	95038	119672	217412	metavision	CSRU	CSRU	12	12	2180-03-06 12:47:12	2180-03-07 11:24:40	0.9427
35561	28041	170437	268242	carevue	CSRU	CSRU	12	12	2146-12-06 21:23:39	2146-12-27 11:02:29	20.5686
35562	28041	170437	223365	carevue	CSRU	CSRU	12	12	2146-12-29 14:19:58	2147-01-02 14:17:15	3.9981
33453	26353	119323	267433	carevue	TSICU	TSICU	23	23	2187-02-12 19:11:16	2187-02-15 04:32:36	2.3898
32692	25775	116699	298434	carevue	CSRU	CSRU	23	23	2163-02-02 11:25:00	2163-02-03 19:12:00	1.3243
32693	25775	116699	226377	carevue	CSRU	CSRU	23	23	2163-02-05 10:46:00	2163-02-24 13:27:00	19.1118
32694	25775	142639	279968	carevue	CCU	CCU	57	57	2163-11-25 16:22:09	2163-11-28 15:35:06	2.9673
32695	25775	186198	215701	carevue	MICU	MICU	52	52	2166-09-20 15:44:47	2166-09-26 18:35:35	6.1186
32696	25775	143472	207597	carevue	CSRU	CSRU	12	12	2166-12-10 11:25:04	2166-12-17 06:53:34	6.8115
32105	25321	166771	278042	carevue	CSRU	CSRU	14	14	2185-09-15 14:26:06	2185-09-17 18:00:00	2.1485
41037	32559	146108	283960	carevue	TSICU	TSICU	14	14	2154-09-16 12:52:41	2154-09-18 22:49:26	2.4144
41038	32559	160065	200223	metavision	MICU	MICU	52	52	2159-01-18 16:00:18	2159-01-19 14:47:49	0.9497
45327	51847	162251	269888	metavision	CCU	CCU	7	7	2137-09-08 23:13:08	2137-09-09 00:15:43	0.0435
45328	51847	193505	213247	metavision	MICU	MICU	52	50	2141-06-25 17:41:32	2141-06-26 22:31:23	1.2013
2302	1823	174528	293119	carevue	CCU	CCU	7	7	2153-05-08 20:48:51	2153-05-09 10:41:21	0.5781
49089	62776	178127	249206	metavision	MICU	MICU	52	52	2122-02-18 06:48:59	2122-02-20 16:17:28	2.3948
52304	72317	136810	299672	metavision	CSRU	CSRU	12	15	2124-08-09 11:16:20	2124-08-11 12:26:45	2.0489
46919	56317	120741	289911	metavision	MICU	MICU	23	23	2164-01-13 17:25:52	2164-01-17 17:47:23	4.0149
46920	56317	123655	260168	metavision	MICU	MICU	52	23	2164-02-06 21:11:47	2164-02-07 23:25:53	1.0931
46921	56317	117661	253729	metavision	MICU	MICU	52	52	2164-02-20 00:15:38	2164-02-21 17:45:41	1.7292
56251	84033	167689	275799	metavision	MICU	CCU	50	7	2141-08-27 08:21:03	2141-08-30 16:24:43	3.3359
22281	17570	183034	232948	carevue	SICU	MICU	57	23	2183-01-02 05:07:03	2183-01-24 13:08:07	22.3341
22282	17570	141570	275038	carevue	MICU	MICU	23	23	2183-05-01 23:35:04	2183-05-23 14:32:04	21.6229
27807	21937	167289	235434	carevue	MICU	MICU	52	52	2129-03-19 14:59:46	2129-03-21 17:16:39	2.0951
52306	72324	168851	223884	metavision	TSICU	TSICU	14	14	2197-11-20 11:22:13	2197-11-22 12:12:52	2.0352
5540	4374	159305	222441	carevue	CCU	CCU	57	57	2120-05-31 16:52:28	2120-06-03 14:55:35	2.9188
12945	10188	157788	264464	carevue	CSRU	CSRU	15	15	2110-01-29 14:36:39	2110-02-03 12:53:09	4.9281
12946	10188	157788	273492	carevue	CSRU	CSRU	12	12	2110-02-05 20:38:47	2110-02-08 17:23:58	2.8647
12947	10188	181572	229824	carevue	CSRU	CSRU	15	15	2110-02-20 09:39:08	2110-03-26 13:39:39	34.167
12948	10188	162557	250244	carevue	MICU	MICU	23	23	2110-04-03 19:09:17	2110-05-02 13:11:33	28.7516
12949	10188	150258	206495	carevue	MICU	MICU	50	50	2110-05-07 17:20:45	2110-05-09 18:10:29	2.0345
12950	10188	152457	271658	carevue	MICU	MICU	52	52	2110-05-16 14:03:57	2110-05-29 19:09:20	13.2121
18280	14395	196368	226660	carevue	CSRU	CSRU	14	14	2100-07-12 10:05:54	2100-07-13 10:54:18	1.0336
40771	32359	185346	289270	carevue	CCU	CCU	7	7	2175-05-12 14:28:22	2175-05-15 09:50:00	2.8067
21759	17135	174136	242724	carevue	CCU	CSRU	7	15	2199-07-24 22:42:36	2199-07-26 12:30:55	1.5752
4056	3222	128402	206336	carevue	MICU	MICU	52	52	2192-08-01 15:28:52	2192-08-07 13:17:06	5.9085
4057	3222	197362	275746	carevue	MICU	MICU	52	52	2192-10-01 13:41:55	2192-10-03 18:48:47	2.2131
47939	59261	159122	288062	metavision	SICU	SICU	33	33	2156-04-16 23:53:57	2156-04-17 17:31:30	0.7344
21975	17310	168655	298966	carevue	CCU	CCU	7	7	2145-11-23 11:39:13	2145-11-26 11:36:27	2.9981
23974	18931	117563	292276	carevue	CSRU	CSRU	12	12	2174-11-30 12:40:35	2174-12-02 21:52:41	2.3834
26482	20884	102114	263187	carevue	CCU	CCU	57	57	2151-05-13 15:00:11	2151-05-15 14:29:53	1.979
27226	21460	161772	239380	metavision	SICU	MICU	33	23	2144-03-13 21:22:25	2144-03-23 21:59:09	10.0255
27227	21460	179115	212855	metavision	SICU	SICU	57	57	2144-07-23 13:52:40	2144-07-25 18:20:24	2.1859
27222	21460	166047	260073	carevue	SICU	SICU	23	23	2136-06-04 19:15:38	2136-06-19 17:32:53	14.9286
27223	21460	146318	205625	carevue	CCU	CCU	57	57	2136-10-25 08:34:53	2136-10-28 05:02:07	2.8522
27224	21460	182232	238258	carevue	SICU	SICU	23	23	2137-02-20 19:22:34	2137-02-22 13:33:11	1.7574
27225	21460	172222	265139	carevue	SICU	SICU	33	33	2137-12-07 19:18:53	2137-12-09 18:10:05	1.9522
47078	56854	120290	279535	metavision	CSRU	CSRU	15	15	2201-02-02 11:39:44	2201-03-17 14:55:55	43.1362
47079	56854	109829	262478	metavision	CSRU	CSRU	12	15	2201-03-19 01:28:55	2201-03-24 18:30:41	5.7096
47080	56854	183544	286487	metavision	CSRU	CSRU	15	15	2201-04-13 16:56:53	2201-04-15 13:32:48	1.8583
47081	56854	183544	231149	metavision	CSRU	CSRU	15	15	2201-04-17 16:06:46	2201-04-20 10:59:07	2.7864
47082	56854	170501	260156	metavision	CCU	MICU	7	23	2201-06-03 22:15:18	2201-06-12 20:23:50	8.9226
21373	16855	192793	275382	carevue	MICU	MICU	52	15	2187-07-21 14:16:15	2187-07-23 20:00:16	2.2389
21374	16855	192793	201019	carevue	MICU	MICU	12	12	2187-07-25 01:06:35	2187-07-27 22:58:51	2.9113
21375	16855	192793	290818	carevue	MICU	MICU	15	15	2187-07-30 01:47:35	2187-08-13 15:42:33	14.5798
27590	21754	165130	223560	carevue	MICU	MICU	52	52	2128-05-24 04:15:24	2128-05-25 16:51:03	1.5248
43972	47921	110695	292134	metavision	TSICU	TSICU	14	14	2161-05-23 03:58:26	2161-05-28 17:25:32	5.5605
32527	25652	161050	259865	carevue	CCU	CCU	7	7	2130-06-07 19:28:31	2130-06-08 16:51:08	0.8907
32001	25244	103197	268020	carevue	CCU	CCU	57	57	2140-08-06 00:23:00	2140-08-07 19:04:00	1.7785
30498	24074	106115	215006	carevue	MICU	MICU	52	52	2128-10-16 15:05:29	2128-10-19 18:28:17	3.1408
30499	24074	167353	218935	carevue	MICU	MICU	50	50	2130-01-12 10:36:07	2130-01-14 20:11:41	2.3997
23845	18831	183261	223389	carevue	CCU	CCU	7	7	2166-03-31 13:15:47	2166-04-04 17:44:47	4.1868
52584	73198	119280	234464	metavision	MICU	MICU	50	50	2147-12-26 22:36:08	2147-12-29 17:03:40	2.7691
57160	86913	187339	243812	metavision	CCU	SICU	7	57	2151-10-14 14:36:23	2151-10-17 16:55:55	3.0969
25385	20004	126550	262032	carevue	CSRU	CSRU	14	14	2139-06-26 13:06:00	2139-06-30 10:30:00	3.8917
4090	3250	110938	241174	carevue	MICU	MICU	15	15	2162-10-29 20:32:00	2162-11-16 10:45:00	17.5924
4091	3250	171462	207046	metavision	MICU	MICU	52	52	2170-01-07 14:15:01	2170-01-08 15:12:19	1.0398
4092	3250	171462	228706	metavision	MICU	MICU	52	52	2170-01-10 10:36:20	2170-01-11 15:02:52	1.1851
4093	3250	171462	205405	metavision	MICU	MICU	52	52	2170-02-14 10:24:40	2170-02-16 10:09:48	1.9897
59218	93219	109884	242064	metavision	TSICU	TSICU	14	14	2112-04-17 04:07:57	2112-04-18 18:28:12	1.5974
17079	13420	192348	203918	carevue	CCU	CCU	7	7	2193-05-14 14:18:16	2193-05-17 21:27:14	3.2979
44113	48340	144841	217362	metavision	MICU	MICU	52	52	2136-05-28 23:21:52	2136-05-29 16:36:15	0.7183
44114	48340	172547	295593	metavision	MICU	MICU	23	23	2140-07-21 19:00:22	2140-07-22 13:41:50	0.7788
5836	4614	153831	279030	carevue	CCU	CCU	57	57	2123-12-29 20:35:30	2124-01-01 18:22:18	2.9075
2130	1683	113547	292789	carevue	TSICU	TSICU	14	14	2166-02-08 08:41:41	2166-02-09 15:35:10	1.2871
30465	24043	142624	265049	carevue	CCU	CCU	7	7	2122-01-25 00:40:49	2122-01-27 18:41:47	2.7507
60477	96803	142370	299748	metavision	CCU	CCU	7	7	2164-07-04 16:22:36	2164-07-07 20:27:55	3.1704
49493	63941	126602	270748	metavision	TSICU	TSICU	14	14	2196-04-23 14:49:48	2196-04-24 18:25:15	1.1496
17838	14040	145842	271988	carevue	MICU	MICU	52	52	2129-12-03 01:53:21	2129-12-03 04:24:24	0.1049
32689	25773	190813	243456	carevue	CSRU	CSRU	12	12	2182-10-04 10:04:55	2182-10-05 16:33:47	1.27
23064	18184	198604	200162	carevue	CCU	CCU	7	7	2142-05-05 15:17:23	2142-05-07 03:03:53	1.4906
23065	18184	138531	229709	carevue	MICU	MICU	52	52	2142-06-27 02:15:52	2142-07-03 22:28:19	6.842
41241	32739	147621	294198	both	CCU	CCU	7	7	2186-08-12 12:11:41	2186-08-30 18:53:52	18.2793
41242	32739	147621	273998	both	CCU	CCU	7	7	2186-09-05 04:04:39	2186-09-07 13:07:40	2.3771
15597	12223	189458	232300	carevue	CCU	CCU	7	7	2147-02-10 06:29:21	2147-02-11 14:42:32	1.3425
38330	30288	158274	230812	metavision	MICU	MICU	23	23	2179-10-20 01:22:12	2179-10-20 07:16:08	0.2458
17329	13619	112030	215341	carevue	MICU	MICU	52	52	2127-04-17 23:06:51	2127-04-19 16:04:36	1.7068
42526	43633	168124	217209	metavision	CCU	CCU	7	7	2106-02-22 10:51:09	2106-02-23 15:16:44	1.1844
42777	44430	183554	200165	metavision	CCU	CCU	7	7	2189-02-06 17:15:21	2189-02-08 11:16:56	1.7511
2995	2369	136951	296048	carevue	SICU	SICU	57	57	2175-04-28 09:32:31	2175-04-29 17:43:38	1.3411
2996	2369	145893	252262	metavision	CCU	CCU	7	7	2178-09-01 08:56:21	2178-09-03 22:19:53	2.558
2997	2369	162773	236595	metavision	CSRU	CCU	12	7	2182-08-25 06:15:49	2182-08-26 17:09:04	1.4536
38327	30285	168147	287448	metavision	MICU	SICU	50	57	2119-10-20 23:37:36	2119-10-24 15:09:28	3.6471
49677	64507	192284	252586	metavision	MICU	MICU	23	23	2142-12-01 22:11:22	2142-12-02 12:12:32	0.5841
16106	12659	107062	232282	carevue	CSRU	CSRU	15	15	2178-10-28 10:58:26	2178-11-01 20:41:11	4.4047
16107	12659	137744	223244	metavision	MICU	MICU	23	23	2182-05-09 18:38:15	2182-05-21 14:18:25	11.8196
57392	87769	198349	219470	metavision	CSRU	CSRU	15	15	2125-02-27 10:05:20	2125-02-28 21:23:31	1.471
3579	2841	126517	298604	carevue	CCU	CSRU	57	14	2143-08-10 13:44:27	2143-08-13 17:09:15	3.1422
17620	13856	130341	208151	carevue	CSRU	CSRU	14	14	2129-02-21 10:58:02	2129-02-22 11:27:08	1.0202
17621	13856	163708	227449	carevue	MICU	MICU	52	52	2131-04-26 17:39:56	2131-04-28 02:22:49	1.3631
21472	16934	198775	273410	carevue	MICU	MICU	15	15	2102-05-25 01:54:46	2102-05-28 12:35:18	3.4448
21473	16934	175701	256249	metavision	CSRU	CSRU	15	15	2106-08-18 20:05:04	2106-08-20 21:13:15	2.0473
57599	88360	130127	263189	metavision	CCU	CCU	7	7	2149-11-16 19:21:38	2149-11-18 18:34:29	1.9673
4569	3631	105287	269230	carevue	TSICU	TSICU	23	23	2193-09-29 03:04:30	2193-09-30 23:21:52	1.8454
45104	51216	113395	241572	metavision	CSRU	CSRU	12	12	2197-01-17 11:15:38	2197-01-20 14:25:37	3.1319
58628	91410	198156	276724	metavision	CSRU	CSRU	15	15	2127-04-25 03:00:52	2127-04-28 11:12:02	3.3411
746	580	165653	202011	carevue	MICU	SICU	52	57	2137-02-21 02:54:02	2137-02-22 18:06:04	1.6334
747	580	194220	215524	carevue	MICU	MICU	52	52	2137-03-13 03:46:49	2137-03-20 18:24:11	7.6093
748	580	195290	211212	carevue	MICU	MICU	23	23	2138-02-13 23:44:37	2138-02-17 14:24:59	3.6114
749	580	117324	252550	carevue	MICU	MICU	50	50	2138-08-25 22:43:35	2138-08-29 14:52:50	3.6731
27529	21705	169575	242504	carevue	TSICU	TSICU	33	33	2173-05-15 01:05:15	2173-05-22 21:49:33	7.8641
27588	21752	198878	239257	carevue	CCU	CCU	7	7	2201-04-21 18:25:07	2201-04-24 15:12:18	2.8661
732	564	188343	226524	carevue	CCU	CCU	7	7	2174-08-06 04:19:07	2174-08-07 15:51:30	1.4808
30816	24326	119304	225596	carevue	CCU	CCU	7	7	2171-10-04 11:41:20	2171-10-09 14:46:37	5.1287
16230	12763	111190	227170	carevue	CSRU	CSRU	14	14	2104-06-25 07:57:54	2104-06-27 13:56:48	2.2492
12317	9687	154542	240501	carevue	CSRU	CCU	12	7	2143-04-07 05:27:28	2143-04-08 11:52:26	1.2673
51072	68641	180277	205910	metavision	CSRU	CSRU	15	15	2117-05-17 14:51:22	2117-05-18 18:32:33	1.1536
21231	16748	183061	288255	carevue	CCU	CCU	57	57	2120-07-29 10:42:59	2120-07-31 20:51:42	2.4227
21232	16748	151837	290903	carevue	MICU	MICU	15	15	2122-09-05 09:05:23	2122-09-06 15:03:24	1.2486
19849	15678	146938	251107	carevue	CSRU	CSRU	23	23	2142-09-17 11:55:00	2142-09-18 11:40:00	0.9896
32667	25757	193997	265617	carevue	CCU	CCU	7	7	2193-02-15 03:08:15	2193-02-16 17:17:32	1.5898
32668	25757	107532	211420	metavision	CCU	CCU	7	7	2196-01-11 04:20:36	2196-01-12 14:24:36	1.4194
26103	20580	155575	286498	carevue	MICU	MICU	38	38	2111-07-21 19:48:00	2111-07-22 19:25:00	0.984
26104	20580	167008	225970	carevue	MICU	MICU	52	52	2112-05-29 19:11:00	2112-06-04 04:43:00	5.3972
14070	11056	142297	258428	carevue	CSRU	CSRU	14	14	2132-10-01 07:53:12	2132-10-04 16:31:14	3.3597
50447	66761	135347	295956	metavision	CCU	CCU	7	7	2174-08-05 15:35:49	2174-08-07 17:12:44	2.0673
50448	66761	156200	250216	metavision	MICU	MICU	52	52	2174-12-05 21:54:27	2174-12-06 14:54:36	0.7084
50449	66761	156200	209278	metavision	CSRU	CSRU	12	15	2174-12-09 15:58:10	2174-12-11 17:27:03	2.0617
25556	20135	108081	232145	carevue	CSRU	CSRU	14	14	2173-08-30 10:46:02	2173-09-04 18:13:37	5.3108
46166	54238	116500	233600	metavision	CSRU	CSRU	12	15	2159-02-20 12:00:07	2159-02-21 12:33:38	1.0233
21191	16721	173226	272719	carevue	MICU	MICU	52	52	2171-09-09 22:03:36	2171-09-16 15:55:19	6.7442
21192	16721	149083	287830	carevue	TSICU	TSICU	57	57	2173-08-12 21:46:08	2173-08-15 13:06:10	2.6389
39528	31275	169132	225299	metavision	MICU	MICU	52	52	2198-09-19 19:22:49	2198-09-23 21:04:05	4.0703
39529	31275	199871	223042	metavision	MICU	MICU	52	52	2201-11-13 16:13:36	2201-11-14 18:54:20	1.1116
49985	65463	122476	233322	metavision	MICU	CCU	50	7	2154-05-14 22:23:32	2154-05-19 17:44:06	4.8059
55591	82049	138101	264883	metavision	CCU	CCU	7	7	2132-08-18 05:39:30	2132-08-19 13:51:29	1.3417
33605	26483	173989	252810	carevue	CCU	CCU	57	57	2160-03-09 14:35:28	2160-03-11 16:20:34	2.073
33606	26483	173989	276889	carevue	CSRU	CSRU	14	14	2160-03-21 11:52:18	2160-03-25 20:07:00	4.3435
59213	93208	136704	295007	metavision	CSRU	CSRU	15	15	2111-08-17 01:33:59	2111-08-22 18:00:14	5.6849
11405	8973	143352	246693	carevue	CSRU	CSRU	14	14	2111-02-14 05:13:17	2111-02-16 14:39:49	2.3934
27328	21538	105011	241578	carevue	CCU	CCU	7	7	2163-07-29 17:34:45	2163-08-08 17:03:53	9.9786
27329	21538	130499	252548	metavision	SICU	SICU	33	33	2166-10-19 14:50:35	2166-10-21 21:15:54	2.2676
27330	21538	187726	293821	metavision	SICU	SICU	33	33	2166-12-04 15:07:34	2166-12-06 17:45:55	2.11
54201	77885	184357	280279	metavision	CCU	CCU	7	7	2169-10-21 20:40:19	2169-10-22 23:17:07	1.1089
17420	13690	157392	209529	carevue	MICU	MICU	15	15	2155-07-02 13:50:23	2155-07-08 15:41:51	6.0774
26521	20918	138343	286290	carevue	CCU	CCU	7	7	2108-11-08 03:33:55	2108-11-09 12:39:07	1.3786
30524	24094	102199	208709	carevue	CCU	CCU	7	7	2173-02-24 18:23:49	2173-02-25 14:58:47	0.8576
30525	24094	127421	234276	carevue	TSICU	TSICU	14	14	2176-04-01 15:40:43	2176-04-02 01:54:03	0.4259
46966	56456	111846	272625	metavision	CSRU	CSRU	15	15	2115-06-29 04:21:27	2115-07-03 15:44:50	4.4746
53521	76011	192327	275660	metavision	CSRU	CSRU	15	15	2166-02-12 11:01:08	2166-02-13 10:56:26	0.9967
39687	31413	114287	288971	carevue	CSRU	CSRU	15	15	2187-07-24 19:18:29	2187-07-27 15:35:42	2.8453
36992	29191	124964	223875	carevue	CCU	CCU	7	7	2142-06-27 05:39:28	2142-06-28 16:37:32	1.457
36993	29191	174377	286470	carevue	CCU	CCU	7	7	2142-08-05 14:26:32	2142-08-05 17:26:01	0.1246
36994	29191	174377	255620	carevue	CSRU	CSRU	15	15	2142-08-07 13:34:53	2142-08-09 15:01:12	2.0599
9834	7710	157877	228683	carevue	CCU	CSRU	57	14	2104-09-16 03:10:45	2104-09-17 13:49:00	1.4432
38228	30200	153506	262339	carevue	CCU	CSRU	7	15	2187-06-28 11:57:47	2187-07-02 11:04:42	3.9631
16978	13341	145152	261174	carevue	CCU	CCU	57	57	2106-05-15 23:47:00	2106-05-16 14:46:00	0.6243
55298	81317	194675	262181	metavision	MICU	CCU	50	7	2179-06-02 19:47:40	2179-06-05 18:24:49	2.9425
55299	81317	170212	202304	metavision	CCU	CCU	7	7	2179-06-18 23:45:44	2179-06-19 17:45:40	0.75
55300	81317	118602	246541	metavision	MICU	MICU	50	50	2181-02-05 07:39:28	2181-02-08 20:30:35	3.5355
58431	90843	198603	228543	metavision	SICU	SICU	57	57	2153-02-23 19:21:33	2153-03-07 16:14:01	11.8698
14855	11672	190919	225694	carevue	CCU	CSRU	7	12	2177-06-01 14:23:11	2177-06-21 12:23:13	19.9167
40786	32372	177087	278489	carevue	SICU	SICU	33	33	2177-03-27 00:16:16	2177-03-31 22:38:51	4.9323
59148	93025	191543	279798	metavision	CSRU	CSRU	12	12	2136-09-07 10:03:56	2136-09-09 15:52:03	2.2417
59149	93025	163620	240571	metavision	CSRU	CSRU	12	12	2136-09-24 19:53:44	2136-09-25 21:25:15	1.0636
59150	93025	163620	288805	metavision	CSRU	CSRU	12	12	2136-09-29 09:26:36	2136-10-19 03:26:53	19.7502
59023	92589	130268	272652	metavision	SICU	CSRU	33	12	2135-02-25 21:26:05	2135-02-26 16:40:46	0.8019
59024	92589	187384	211967	metavision	CCU	CCU	7	7	2135-07-01 18:35:38	2135-07-03 21:59:02	2.1413
47543	58242	184796	213184	metavision	MICU	MICU	50	50	2201-02-12 20:47:14	2201-02-13 22:04:13	1.0535
47544	58242	115825	229041	metavision	MICU	MICU	23	23	2201-08-19 22:07:13	2201-08-20 15:19:48	0.7171
47545	58242	168136	263361	metavision	CCU	CCU	7	7	2201-09-06 10:17:10	2201-09-08 16:15:38	2.2489
47546	58242	139697	250901	metavision	SICU	SICU	57	57	2203-10-04 21:06:53	2203-10-26 17:37:03	21.8543
47547	58242	189391	231451	metavision	SICU	SICU	33	33	2203-11-20 20:19:45	2203-11-22 18:43:43	1.9333
47548	58242	189391	213914	metavision	SICU	SICU	33	33	2203-12-11 05:21:28	2203-12-16 17:27:52	5.5044
58565	91223	142911	259298	metavision	CSRU	CSRU	15	15	2133-09-11 11:29:19	2133-09-14 16:19:28	3.2015
3174	2513	173094	201189	carevue	MICU	CCU	50	7	2148-10-17 20:51:14	2148-10-18 12:24:14	0.6479
3175	2513	117823	247381	carevue	CCU	MICU	7	50	2148-12-07 21:50:32	2148-12-11 20:07:22	3.9284
41795	41402	167574	254104	metavision	SICU	SICU	57	57	2157-12-04 14:19:10	2157-12-06 16:09:06	2.0763
29890	23602	152293	255866	carevue	CSRU	CSRU	15	15	2150-03-05 09:45:11	2150-03-06 15:28:19	1.2383
33888	26709	182764	255747	carevue	MICU	MICU	50	50	2179-07-13 19:20:05	2179-07-27 11:32:02	13.675
33889	26709	118461	219358	carevue	MICU	MICU	23	23	2179-08-28 00:25:03	2179-08-31 19:23:01	3.7903
33890	26709	133066	254651	carevue	SICU	SICU	33	33	2179-09-25 20:26:59	2179-10-05 16:01:52	9.8159
33891	26709	141174	289414	carevue	MICU	SICU	52	33	2179-10-22 14:46:06	2179-11-03 01:20:07	11.4403
11730	9233	168130	224389	carevue	MICU	MICU	12	12	2155-04-16 21:08:50	2155-04-25 17:40:50	8.8556
11731	9233	138629	287128	carevue	CCU	CCU	7	7	2155-10-23 20:09:15	2155-10-28 23:12:39	5.1274
1897	1493	140633	204907	carevue	CCU	CCU	7	7	2169-02-27 00:36:23	2169-02-27 13:01:56	0.5177
1898	1493	140633	281919	carevue	CSRU	CSRU	15	12	2169-03-02 11:42:26	2169-03-07 13:01:03	5.0546
1899	1493	112083	259524	metavision	TSICU	TSICU	14	14	2172-03-11 20:54:54	2172-03-12 18:01:24	0.8795
44667	50043	129934	240236	metavision	MICU	MICU	52	52	2191-03-17 02:37:51	2191-03-18 15:19:31	1.5289
16212	12746	117402	227240	carevue	MICU	MICU	52	52	2164-08-05 22:29:13	2164-08-09 19:05:41	3.8587
16213	12746	139397	236058	carevue	SICU	SICU	57	57	2164-10-16 03:37:00	2164-10-18 15:29:13	2.4946
52017	71353	178296	266784	metavision	CSRU	CSRU	12	12	2123-12-30 10:24:46	2124-01-01 17:36:48	2.3
51851	70886	144565	295009	metavision	CCU	CCU	7	7	2199-11-03 21:50:46	2199-11-05 13:23:11	1.6475
51852	70886	120357	280614	metavision	CCU	CCU	7	7	2199-11-29 22:39:09	2199-12-01 13:49:14	1.632
35965	28364	115160	281974	carevue	CCU	CCU	7	7	2183-10-14 03:09:02	2183-10-16 18:39:05	2.6459
54324	78273	175304	278251	metavision	CCU	CCU	7	7	2174-05-30 16:53:19	2174-06-01 15:21:55	1.9365
61392	99556	107452	224970	metavision	CCU	CCU	7	7	2165-12-25 12:45:00	2165-12-31 17:02:38	6.1789
61393	99556	150440	245284	metavision	MICU	MICU	52	52	2167-02-13 21:59:42	2167-02-17 22:13:41	4.0097
61394	99556	196292	214831	metavision	MICU	MICU	23	23	2167-07-30 20:34:44	2167-07-31 18:09:21	0.899
13994	11006	167524	223796	carevue	CSRU	CSRU	14	14	2170-07-05 11:11:24	2170-07-07 19:35:51	2.3503
23860	18845	167153	290446	carevue	CSRU	CSRU	23	23	2113-09-29 12:53:00	2113-09-30 16:39:00	1.1569
56210	83924	114899	298276	metavision	MICU	MICU	23	23	2156-04-18 06:54:15	2156-04-19 18:57:52	1.5025
52184	71946	190289	261053	metavision	MICU	MICU	50	50	2108-06-15 09:41:25	2108-06-15 22:24:43	0.5301
3292	2604	173768	288540	carevue	CCU	CCU	57	57	2184-08-08 10:15:49	2184-08-09 14:59:17	1.1969
25260	19894	134199	214878	carevue	CCU	CCU	7	7	2200-05-20 13:21:49	2200-05-21 13:33:32	1.0081
25261	19894	124247	225869	carevue	CCU	CCU	7	7	2200-05-24 19:27:25	2200-05-26 11:33:29	1.6709
11269	8861	109419	297090	carevue	CCU	CCU	57	57	2176-02-21 15:52:23	2176-02-24 21:53:18	3.2506
7591	5938	113416	233241	carevue	CSRU	CSRU	12	12	2131-08-10 10:38:53	2131-08-13 12:02:04	3.0578
25747	20283	167935	258751	carevue	CCU	CCU	7	7	2127-03-29 01:53:07	2127-04-10 21:19:07	12.8097
43926	47800	111942	231871	metavision	SICU	SICU	57	57	2107-02-24 21:25:20	2107-02-27 19:35:29	2.9237
301	222	145243	267496	carevue	MICU	MICU	15	15	2137-07-15 15:33:34	2137-07-17 13:08:46	1.8994
302	222	105083	290416	carevue	CCU	CCU	7	7	2141-02-19 03:03:12	2141-02-20 16:08:55	1.5456
303	222	137006	232363	carevue	TSICU	TSICU	14	14	2142-06-11 13:53:32	2142-06-14 18:15:39	3.182
304	222	188038	260665	both	MICU	MICU	50	50	2142-06-23 20:07:59	2142-06-27 18:47:24	3.944
305	222	103002	256144	metavision	MICU	MICU	52	52	2143-02-16 12:59:06	2143-02-18 18:22:01	2.2242
42121	42375	169540	218847	metavision	SICU	SICU	33	33	2152-04-06 22:31:21	2152-04-07 18:49:00	0.8456
31899	25177	188419	212043	carevue	CCU	CCU	57	57	2143-09-25 14:27:00	2143-09-27 10:25:00	1.8319
31900	25177	176278	269251	carevue	TSICU	TSICU	23	23	2147-10-26 17:41:48	2147-10-28 20:30:15	2.117
42977	44976	138114	221964	metavision	CSRU	CSRU	15	15	2163-02-14 10:34:27	2163-02-28 17:47:41	14.3009
6140	4850	175619	258930	carevue	CSRU	CSRU	12	12	2178-07-13 10:04:55	2178-07-14 12:05:39	1.0838
29991	23680	141859	220975	carevue	MICU	MICU	38	38	2170-06-15 19:30:00	2170-06-16 15:54:00	0.85
29992	23680	163438	215981	carevue	CSRU	CSRU	14	14	2171-07-09 19:51:00	2171-07-12 18:33:00	2.9458
29993	23680	131103	214683	carevue	CCU	CCU	57	57	2172-09-11 14:03:35	2172-09-14 14:40:00	3.0253
29994	23680	136301	216264	metavision	MICU	SICU	23	57	2178-08-17 06:05:38	2178-08-28 17:52:34	11.4909
29995	23680	136301	208182	metavision	CSRU	CSRU	15	15	2178-08-30 03:59:44	2178-09-01 21:53:35	2.7457
29996	23680	136301	210753	metavision	CCU	CCU	7	7	2178-09-03 00:25:02	2178-09-06 16:21:22	3.6641
29997	23680	162446	223412	metavision	CCU	CCU	7	7	2178-09-18 12:19:32	2178-09-19 16:16:35	1.1646
29998	23680	162446	216992	metavision	CCU	CCU	7	7	2178-09-20 20:51:24	2178-09-30 15:53:37	9.7932
29999	23680	108343	233846	metavision	SICU	TSICU	57	14	2178-12-17 03:58:38	2179-01-06 15:50:13	20.4942
30000	23680	145644	201596	metavision	MICU	SICU	50	33	2179-01-17 11:18:48	2179-01-23 22:25:46	6.4632
30001	23680	169980	258050	metavision	MICU	MICU	50	50	2179-06-05 16:18:46	2179-06-21 15:26:14	15.9635
13868	10906	152809	235795	carevue	CCU	CCU	57	57	2118-11-11 15:09:00	2118-11-14 15:38:00	3.0201
13869	10906	169570	272512	carevue	CCU	CCU	57	57	2120-01-01 11:46:18	2120-01-04 17:17:23	3.2299
13870	10906	156866	253631	carevue	MICU	MICU	12	12	2120-03-01 20:57:27	2120-03-04 17:11:56	2.8434
32864	25907	153136	207572	carevue	TSICU	TSICU	33	33	2187-05-29 23:04:00	2187-05-31 17:18:00	1.7597
50306	66329	145635	254323	metavision	CCU	CCU	7	7	2143-05-03 02:08:28	2143-05-04 14:55:58	1.533
41118	32631	162662	227600	carevue	CCU	CCU	7	7	2182-03-03 19:17:56	2182-03-05 13:23:57	1.7542
13229	10417	165133	280317	carevue	MICU	MICU	52	52	2145-06-17 22:42:36	2145-07-29 12:18:53	41.5669
13230	10417	127455	250809	carevue	MICU	MICU	52	52	2145-09-15 20:00:45	2145-09-17 08:07:05	1.5044
33591	26472	142114	213684	carevue	CCU	CSRU	57	14	2160-09-27 15:11:59	2160-09-30 12:43:49	2.8971
43209	45659	110432	229618	metavision	CSRU	CSRU	15	15	2194-12-09 10:43:53	2194-12-10 13:16:19	1.1059
44191	48524	122218	208742	metavision	SICU	SICU	33	33	2103-12-31 16:17:46	2104-01-03 17:29:29	3.0498
46127	54135	150600	228783	metavision	MICU	MICU	50	50	2172-07-19 18:14:59	2172-07-20 21:28:24	1.1343
49666	64450	137962	217112	metavision	CCU	CCU	7	7	2119-09-11 12:09:09	2119-09-13 06:26:33	1.7621
50013	65547	198397	247688	metavision	CCU	CCU	7	7	2174-09-26 20:21:18	2174-09-28 16:47:05	1.8512
23607	18638	170369	293336	carevue	CCU	CSRU	7	12	2169-02-13 11:06:29	2169-02-23 17:18:39	10.2584
54558	79023	111603	276566	metavision	CSRU	CSRU	15	15	2146-08-12 13:41:46	2146-08-16 18:19:15	4.1927
60377	96592	104823	268952	metavision	CCU	CCU	7	7	2178-08-07 17:32:58	2178-08-08 21:59:50	1.1853
60378	96592	104823	276924	metavision	CCU	CCU	7	7	2178-08-19 10:42:50	2178-08-24 18:09:11	5.31
19133	15073	119700	232680	carevue	SICU	SICU	57	57	2160-09-11 05:00:40	2160-09-12 01:39:22	0.8602
53683	76457	123511	299051	metavision	CSRU	CSRU	12	12	2196-09-27 10:16:06	2196-10-02 17:32:34	5.3031
29688	23440	129294	209489	carevue	CCU	CCU	7	7	2117-04-13 22:35:13	2117-04-14 15:00:17	0.6841
29689	23440	170294	266189	carevue	CSRU	CSRU	12	12	2117-05-20 11:59:23	2117-05-21 13:55:20	1.0805
29690	23440	147647	231106	carevue	CCU	CCU	7	7	2117-07-27 16:42:21	2117-07-29 14:17:56	1.8997
50723	67617	145699	262774	metavision	SICU	SICU	57	57	2102-05-31 12:43:23	2102-06-02 22:01:22	2.3875
50724	67617	140121	243552	metavision	MICU	CCU	50	7	2102-10-21 22:27:53	2102-10-24 16:25:25	2.7483
17759	13973	193773	242073	carevue	CSRU	CCU	23	57	2179-03-30 16:28:00	2179-04-09 22:57:00	10.2701
12574	9886	114839	271392	carevue	CSRU	CSRU	14	14	2167-02-26 14:04:12	2167-03-06 10:50:45	7.8657
54309	78226	159832	260879	metavision	SICU	SICU	57	57	2130-11-30 17:31:14	2130-12-02 16:29:15	1.957
1437	1113	128609	257080	carevue	CCU	CCU	7	7	2106-12-07 17:21:16	2106-12-15 16:30:18	7.9646
1438	1113	128609	277584	carevue	CCU	CCU	7	7	2106-12-16 20:00:29	2107-03-03 18:06:50	76.9211
19549	15427	176586	251255	carevue	CSRU	CSRU	14	14	2145-11-04 06:54:07	2145-11-07 11:10:16	3.1779
16135	12686	175512	272606	carevue	MICU	MICU	12	12	2107-12-01 23:51:00	2107-12-04 00:53:02	2.0431
46609	55503	109695	250048	metavision	CCU	MICU	7	52	2152-11-12 03:09:25	2152-11-15 14:49:16	3.486
9119	7177	141121	290245	carevue	CSRU	CSRU	12	15	2101-04-21 10:46:49	2101-04-25 11:35:05	4.0335
15863	12445	155033	205552	carevue	CCU	CCU	57	57	2178-10-14 13:41:08	2178-10-16 15:36:27	2.0801
1148	890	171089	292851	carevue	CSRU	CSRU	12	12	2177-12-23 08:29:51	2177-12-27 17:54:12	4.3919
1149	890	195962	274222	metavision	SICU	SICU	57	57	2180-12-06 23:04:47	2180-12-16 17:58:15	9.7871
19797	15637	101960	279423	carevue	CSRU	CSRU	23	23	2183-11-06 11:17:00	2183-11-07 12:40:00	1.0576
19798	15637	114342	255773	metavision	CSRU	CSRU	15	15	2194-01-21 10:51:33	2194-01-22 18:01:32	1.2986
26928	21244	187349	232164	carevue	CSRU	CSRU	14	14	2130-05-30 07:18:47	2130-06-02 10:06:53	3.1167
60544	96975	112464	232773	metavision	CCU	CSRU	7	12	2184-07-28 12:40:23	2184-08-07 17:42:00	10.2095
35622	28080	194616	298829	metavision	MICU	MICU	52	52	2173-03-03 15:05:40	2173-03-07 17:56:58	4.119
35555	28037	178004	261400	carevue	CSRU	CCU	15	7	2124-02-19 21:33:53	2124-02-23 18:54:45	3.8895
58504	91033	169251	299655	metavision	MICU	MICU	50	50	2199-08-14 15:34:56	2199-08-16 17:38:32	2.0858
12673	9965	187939	234985	carevue	CCU	CCU	7	7	2162-02-09 00:43:11	2162-02-14 19:39:16	5.7889
12674	9965	194053	211568	metavision	CSRU	TSICU	15	14	2169-01-01 06:06:26	2169-01-04 15:59:59	3.4122
53719	76536	110234	268682	metavision	CSRU	CSRU	15	15	2120-04-19 13:32:35	2120-04-20 15:47:43	1.0938
1317	1012	148016	284815	carevue	CCU	CCU	57	57	2120-05-21 22:41:40	2120-05-24 14:23:20	2.6539
56073	83542	103451	281150	metavision	CCU	CCU	7	7	2121-05-14 15:14:31	2121-05-15 21:43:59	1.2705
40758	32348	141650	295223	carevue	MICU	MICU	52	52	2142-07-16 15:14:40	2142-07-17 16:44:01	1.062
40759	32348	165332	213876	metavision	SICU	SICU	33	57	2145-07-13 01:00:00	2145-07-14 17:23:30	1.683
40760	32348	146380	237345	metavision	MICU	CCU	23	7	2145-07-25 16:21:02	2145-07-26 10:48:18	0.7689
8546	6725	118849	286925	carevue	CCU	CCU	7	7	2102-07-01 00:14:06	2102-07-04 11:38:56	3.4756
30680	24220	160212	233061	carevue	CCU	CCU	7	7	2168-06-15 17:26:05	2168-06-16 15:38:58	0.9256
35803	28222	172286	295143	carevue	TSICU	TSICU	14	14	2133-04-27 18:47:49	2133-04-28 17:41:50	0.9542
35804	28222	118843	239734	carevue	CCU	CCU	7	7	2133-07-05 20:49:37	2133-07-07 12:58:04	1.6725
35805	28222	177613	245265	metavision	MICU	MICU	50	50	2134-04-11 23:02:45	2134-04-13 12:23:55	1.5564
50057	65646	120348	256696	metavision	CSRU	CSRU	12	15	2172-02-17 10:12:30	2172-02-20 17:21:04	3.2976
30690	24228	197818	239132	carevue	MICU	MICU	12	12	2189-05-31 17:03:59	2189-06-02 01:06:14	1.3349
17262	13572	167920	279067	carevue	CCU	CCU	57	57	2101-12-07 19:28:11	2101-12-08 16:39:19	0.8827
158	111	192123	254245	carevue	CCU	MICU	7	23	2142-04-24 06:56:33	2142-05-04 20:38:33	10.5708
159	111	155897	249202	metavision	MICU	MICU	52	23	2144-07-01 04:13:59	2144-07-01 17:56:31	0.5712
35373	27887	107368	289393	carevue	CSRU	CSRU	12	12	2136-04-16 10:17:14	2136-04-20 12:21:37	4.0864
8092	6362	110667	247702	carevue	CCU	CCU	7	7	2186-12-24 18:53:23	2186-12-27 17:20:41	2.9356
8093	6362	110667	282868	carevue	TSICU	CSRU	14	12	2187-01-08 06:21:15	2187-01-10 17:28:21	2.4633
26042	20538	145833	273967	carevue	CSRU	CSRU	15	15	2161-09-23 21:04:56	2161-09-25 17:43:52	1.8604
12407	9754	145043	219472	carevue	MICU	MICU	52	52	2187-02-19 14:48:55	2187-02-23 00:39:02	3.4098
12408	9754	145043	297394	carevue	MICU	MICU	52	52	2187-02-24 19:32:09	2187-02-27 21:56:56	3.1005
28089	22165	108233	281620	carevue	CCU	CCU	57	57	2168-12-28 15:51:52	2169-01-01 08:29:53	3.6931
28090	22165	157670	210308	carevue	CCU	CCU	7	7	2172-03-02 11:31:15	2172-03-04 16:18:23	2.1994
28091	22165	191360	266762	carevue	CCU	CCU	7	7	2172-03-26 17:35:07	2172-03-30 14:47:29	3.8836
28092	22165	151253	229410	carevue	SICU	SICU	57	57	2172-07-31 16:39:35	2172-08-04 21:01:23	4.1818
42577	43759	173636	258495	metavision	CSRU	CSRU	15	15	2132-04-08 00:21:17	2132-04-09 19:52:38	1.8134
51516	69822	181173	291408	metavision	CSRU	CSRU	15	12	2157-09-26 18:14:51	2157-09-29 13:15:34	2.7922
55496	81808	183850	248445	metavision	CSRU	CSRU	12	12	2188-07-22 11:04:56	2188-07-23 12:20:52	1.0527
27016	21306	144439	277888	carevue	CCU	CCU	57	57	2134-05-12 17:46:00	2134-05-14 16:24:00	1.9431
27017	21306	137814	285489	carevue	CCU	CCU	57	57	2134-06-01 13:18:00	2134-06-08 18:12:00	7.2042
30337	23933	167894	266498	carevue	MICU	MICU	50	50	2112-01-26 21:56:10	2112-01-31 11:22:29	4.5599
30338	23933	104301	201037	carevue	MICU	MICU	23	23	2112-03-21 21:27:23	2112-03-23 21:04:00	1.9838
30339	23933	105266	245460	carevue	MICU	MICU	23	23	2113-04-26 13:23:05	2113-04-29 00:02:12	2.4438
30340	23933	123253	264104	metavision	MICU	MICU	23	23	2116-11-20 20:08:54	2116-12-01 12:02:53	10.6625
2372	1886	162771	257118	carevue	CCU	CCU	7	7	2183-04-25 10:40:44	2183-05-08 12:51:06	13.0905
35133	27687	115813	226658	carevue	CCU	CCU	7	7	2169-11-02 15:13:58	2169-11-04 18:58:39	2.156
58479	90967	134341	290822	metavision	SICU	SICU	57	57	2141-05-20 19:18:14	2141-05-22 20:46:07	2.061
11966	9397	195068	246600	carevue	MICU	MICU	15	15	2142-08-26 18:01:01	2142-08-31 11:43:32	4.7379
10435	8201	198527	252910	carevue	MICU	MICU	52	52	2159-01-15 14:01:31	2159-01-18 18:17:17	3.1776
26647	21015	135416	231372	carevue	CCU	CCU	37	37	2176-04-30 09:00:00	2176-05-01 17:19:00	1.3465
26648	21015	124114	215024	carevue	SICU	SICU	23	23	2178-01-16 08:42:48	2178-01-17 16:55:42	1.3423
26649	21015	180668	209141	metavision	CSRU	CSRU	15	15	2184-02-07 15:53:25	2184-02-11 16:29:47	4.0253
18277	14393	147561	235498	carevue	SICU	SICU	23	23	2180-02-08 18:00:23	2180-02-13 01:54:37	4.3293
18278	14393	158025	201264	carevue	CSRU	CSRU	14	14	2180-05-26 13:04:59	2180-05-30 12:18:37	3.9678
19281	15209	141701	267994	carevue	MICU	MICU	52	52	2128-06-08 19:14:14	2128-06-12 17:44:10	3.9375
19282	15209	157023	223278	carevue	MICU	MICU	52	52	2128-09-12 04:35:22	2128-09-19 16:37:41	7.5016
19283	15209	191888	275940	carevue	CCU	CCU	57	57	2128-12-27 20:07:59	2128-12-29 00:35:27	1.1857
19284	15209	190054	205246	carevue	MICU	MICU	52	52	2130-05-15 20:05:07	2130-05-31 18:45:45	15.9449
22884	18037	152722	238276	carevue	CCU	CCU	57	57	2140-08-20 12:17:00	2140-08-23 22:22:00	3.4201
991	780	140935	234479	carevue	SICU	SICU	14	14	2188-05-08 05:10:00	2188-05-09 18:15:00	1.5451
59065	92724	191381	201761	metavision	MICU	MICU	50	50	2108-05-09 07:43:48	2108-05-13 15:08:44	4.309
1172	906	113399	210602	carevue	MICU	CCU	52	57	2171-04-02 22:50:00	2171-04-16 07:49:00	13.3743
42886	44741	182904	269355	carevue	CSRU	CSRU	47	47	2162-04-13 08:06:00	2162-04-14 12:53:00	1.1993
42887	44741	142887	239006	metavision	MICU	MICU	52	52	2172-07-22 14:27:21	2172-07-27 21:30:15	5.2937
42888	44741	164445	296234	metavision	MICU	CCU	52	7	2173-11-02 04:08:21	2173-11-04 13:57:18	2.409
12027	9444	145210	296720	carevue	CCU	CCU	57	57	2103-06-02 08:54:00	2103-06-09 10:17:00	7.0576
17797	14004	132439	221616	carevue	CSRU	TSICU	15	14	2148-01-14 22:48:08	2148-01-15 16:47:43	0.7497
17798	14004	132439	269754	carevue	TSICU	TSICU	14	14	2148-01-16 19:57:13	2148-01-19 17:08:28	2.8828
31566	24933	149689	229322	carevue	MICU	MICU	15	15	2120-01-16 14:42:46	2120-01-24 17:49:51	8.1299
4042	3214	120779	216811	carevue	CSRU	CSRU	14	14	2164-07-25 11:07:37	2164-07-27 21:25:03	2.4288
4043	3214	181901	225961	carevue	CCU	CCU	57	57	2164-08-16 18:53:25	2164-08-21 18:35:21	4.9875
45564	52533	110767	253292	metavision	CSRU	CSRU	12	15	2155-02-03 14:52:40	2155-02-10 15:54:45	7.0431
44721	50174	135414	205655	metavision	CSRU	CSRU	15	15	2127-11-25 11:06:46	2127-11-26 13:49:53	1.1133
34522	27211	155493	244647	carevue	CSRU	CSRU	12	12	2192-06-01 10:49:19	2192-06-02 13:57:28	1.1307
34361	27089	128528	257808	carevue	CCU	CCU	7	7	2178-06-18 01:51:30	2178-06-19 20:51:17	1.7915
34362	27089	167408	296178	metavision	MICU	MICU	50	50	2179-03-02 21:36:21	2179-03-09 08:42:13	6.4624
21141	16683	178516	251552	carevue	TSICU	TSICU	33	33	2129-05-25 23:28:18	2129-05-28 17:29:55	2.7511
47427	57920	181578	205605	metavision	MICU	MICU	50	50	2181-08-25 21:41:09	2181-09-01 20:48:28	6.9634
56279	84120	102591	269805	metavision	TSICU	SICU	14	33	2136-09-19 13:20:25	2136-09-23 21:02:10	4.3207
54550	79001	182539	238418	metavision	CCU	CCU	7	7	2185-01-22 17:12:29	2185-01-23 15:32:22	0.9305
54827	79945	181352	204697	metavision	TSICU	TSICU	14	14	2168-04-19 17:37:36	2168-04-24 01:34:11	4.331
38410	30353	127626	247839	carevue	CSRU	CSRU	12	12	2127-12-16 19:59:36	2128-01-18 18:07:22	32.9221
21662	17072	165794	277090	carevue	MICU	MICU	15	15	2140-11-15 20:14:00	2140-11-18 14:58:00	2.7806
21663	17072	154618	281321	carevue	MICU	MICU	52	52	2141-11-02 15:49:05	2141-11-05 15:51:45	3.0019
21664	17072	185617	294064	carevue	MICU	MICU	12	12	2142-01-06 02:05:53	2142-01-08 16:07:35	2.5845
21665	17072	134921	201852	carevue	MICU	MICU	15	15	2142-03-07 20:00:19	2142-03-08 18:57:52	0.9566
21666	17072	148370	258742	carevue	MICU	MICU	12	12	2142-05-31 10:53:56	2142-06-02 22:17:04	2.4744
21667	17072	117275	216131	carevue	MICU	MICU	15	15	2142-06-11 21:47:13	2142-06-13 17:19:49	1.8143
21668	17072	177573	295056	carevue	MICU	MICU	12	12	2142-12-09 19:19:33	2142-12-12 01:09:16	2.2429
21669	17072	177573	298365	carevue	CCU	MICU	57	12	2142-12-14 12:16:17	2142-12-17 05:20:30	2.7113
7263	5714	128516	283130	carevue	MICU	MICU	12	12	2110-01-08 03:53:16	2110-01-09 02:12:16	0.9299
44738	50227	183663	203432	metavision	MICU	MICU	50	50	2109-09-09 23:55:57	2109-09-11 01:57:32	1.0844
5129	4039	115874	227175	carevue	MICU	MICU	15	15	2174-07-08 00:26:10	2174-07-09 17:31:16	1.7119
25868	20388	166203	284298	carevue	CSRU	CSRU	14	14	2110-06-02 08:47:26	2110-06-03 17:45:35	1.3737
17898	14088	113710	230947	carevue	CSRU	CSRU	14	14	2160-08-19 10:30:47	2160-08-20 13:23:09	1.1197
33846	26679	122496	291770	carevue	CCU	CCU	57	57	2123-04-13 18:23:27	2123-04-21 22:05:50	8.1544
49634	64352	104747	216626	metavision	CCU	CCU	7	7	2201-03-07 09:36:26	2201-03-08 06:29:06	0.8699
25058	19738	102287	260394	carevue	MICU	MICU	15	15	2137-12-05 17:45:00	2137-12-07 17:01:00	1.9694
11005	8656	161410	223369	carevue	CCU	CCU	7	7	2156-12-07 19:04:17	2156-12-10 17:22:12	2.9291
13131	10332	186350	263936	carevue	CSRU	CSRU	14	14	2158-08-10 01:10:00	2158-08-15 11:03:00	5.4118
32594	25704	138710	298530	carevue	CCU	CCU	57	57	2166-03-08 21:50:59	2166-03-11 16:35:01	2.7806
34177	26948	103222	262025	carevue	MICU	MICU	50	50	2193-08-26 00:00:39	2193-08-31 19:32:38	5.8139
34178	26948	164096	242184	metavision	MICU	MICU	52	52	2195-02-23 23:47:52	2195-02-24 12:04:31	0.5116
34179	26948	149101	263753	metavision	CSRU	CSRU	12	15	2197-01-06 12:25:47	2197-01-10 16:33:06	4.1717
729	561	105399	233424	carevue	TSICU	MICU	33	15	2113-07-25 21:12:40	2113-07-28 23:12:27	3.0832
39667	31391	102693	222946	carevue	CCU	CCU	7	7	2187-07-04 20:12:17	2187-07-07 13:02:37	2.7016
45493	52314	170599	216268	metavision	MICU	MICU	52	52	2159-01-31 18:09:50	2159-02-01 20:23:28	1.0928
45494	52314	101028	228534	metavision	CCU	CCU	7	7	2161-10-12 09:48:16	2161-10-13 16:21:03	1.2728
48169	59883	118446	282713	metavision	SICU	SICU	57	57	2103-04-13 18:59:32	2103-04-15 17:44:13	1.9477
60919	98195	155149	201281	metavision	TSICU	TSICU	14	14	2175-10-11 12:02:58	2175-10-12 20:31:10	1.3529
53876	76930	139955	252155	metavision	CCU	CCU	7	7	2108-02-28 12:47:50	2108-03-08 12:57:57	9.007
53877	76930	164055	236758	metavision	CCU	CCU	7	7	2108-05-02 02:02:57	2108-05-15 18:38:01	13.691
57332	87537	160002	248116	metavision	CCU	CCU	7	7	2145-02-23 20:44:53	2145-03-03 09:37:37	7.5366
9371	7359	141630	263174	carevue	CCU	CCU	57	57	2171-01-06 11:01:12	2171-01-07 16:19:08	1.2208
9372	7359	164967	291630	carevue	CCU	CCU	7	7	2174-07-29 22:17:08	2174-08-02 13:28:06	3.6326
40126	31811	150408	243479	carevue	SICU	SICU	33	57	2184-05-11 14:17:20	2184-05-12 20:00:31	1.2383
25375	19993	173343	236066	carevue	CCU	CCU	57	57	2172-07-21 17:43:00	2172-07-22 12:59:00	0.8028
27706	21856	110415	294675	carevue	MICU	MICU	12	12	2145-07-15 21:31:13	2145-07-16 17:41:36	0.8405
48288	60204	173317	240128	metavision	MICU	MICU	52	52	2157-10-06 22:56:15	2157-10-08 21:27:22	1.9383
54012	77363	159155	278021	metavision	CCU	CCU	7	7	2113-10-20 17:33:16	2113-10-21 15:37:49	0.9198
11886	9337	139879	236918	carevue	CCU	CCU	57	57	2136-01-10 17:06:31	2136-01-11 19:05:50	1.0829
13417	10564	155262	241622	carevue	CSRU	CSRU	14	14	2133-11-27 16:08:35	2133-11-29 16:50:02	2.0288
57091	86722	151315	212458	carevue	TSICU	TSICU	14	14	2173-03-25 01:41:13	2173-03-28 16:28:34	3.6162
57092	86722	115967	266578	metavision	CCU	CCU	7	7	2176-01-24 16:54:44	2176-01-25 13:26:55	0.8557
4800	3822	136527	212990	carevue	MICU	MICU	12	12	2191-08-07 00:38:00	2191-08-07 07:30:00	0.2861
55749	82494	171794	212893	metavision	TSICU	TSICU	14	14	2108-10-11 15:31:05	2108-10-12 18:09:56	1.1103
55750	82494	146806	267989	metavision	TSICU	TSICU	14	14	2109-10-17 02:42:19	2109-10-24 21:38:22	7.7889
21951	17287	121996	285975	carevue	CSRU	CSRU	14	14	2158-06-06 09:42:00	2158-06-09 14:43:00	3.209
13554	10659	127473	213894	carevue	CCU	CCU	57	57	2177-10-27 00:55:17	2177-10-28 15:09:54	1.5935
42620	43925	179764	257171	metavision	TSICU	MICU	14	23	2102-11-21 11:12:00	2102-11-24 17:44:10	3.2723
13647	10732	184282	232707	carevue	CCU	CCU	57	57	2118-11-14 22:36:01	2118-11-15 15:10:14	0.6904
8095	6364	133394	242774	carevue	CCU	CCU	7	7	2111-03-12 17:55:33	2111-03-13 16:39:55	0.9475
2612	2071	197005	252360	carevue	CCU	CCU	57	57	2130-07-03 04:10:05	2130-07-06 18:07:56	3.5818
45906	53464	137299	288470	metavision	MICU	MICU	52	52	2173-03-30 14:42:48	2173-04-05 22:29:06	6.3238
45907	53464	113594	231502	metavision	MICU	MICU	50	50	2173-04-14 20:08:13	2173-04-16 18:02:18	1.9126
11361	8932	139760	290484	carevue	MICU	MICU	12	12	2174-03-28 22:27:17	2174-03-29 19:04:19	0.8591
25489	20091	116425	261238	carevue	CCU	CCU	57	57	2166-11-08 04:50:44	2166-11-09 16:42:14	1.4941
46593	55411	192452	206937	metavision	CCU	CCU	7	7	2196-02-29 10:21:01	2196-03-01 16:54:38	1.2733
46594	55411	192452	220099	metavision	CSRU	CSRU	12	12	2196-03-04 09:30:08	2196-03-06 17:04:20	2.3154
32125	25328	135712	284662	carevue	CCU	CSRU	57	14	2183-03-10 12:02:08	2183-03-17 11:25:03	6.9742
44366	49053	153986	217175	metavision	MICU	MICU	23	23	2149-05-24 04:41:25	2149-05-24 22:22:28	0.7368
57815	89040	190532	257706	metavision	MICU	MICU	23	23	2112-03-27 19:22:42	2112-03-28 18:03:04	0.9447
57816	89040	128808	228200	metavision	MICU	CSRU	23	15	2112-05-12 05:23:31	2112-05-13 11:53:30	1.2708
57127	86821	161523	215459	metavision	SICU	SICU	33	33	2107-02-01 19:01:24	2107-02-10 22:52:08	9.1602
41872	41625	112945	257464	metavision	CSRU	CSRU	12	12	2104-04-21 09:55:46	2104-04-22 16:03:59	1.2557
35233	27767	169515	289339	carevue	CCU	CCU	7	7	2102-11-27 01:22:23	2102-11-28 15:11:05	1.5755
948	746	117382	225829	carevue	SICU	SICU	33	33	2159-11-26 10:26:42	2159-11-30 16:52:14	4.2677
2915	2309	125182	225040	carevue	MICU	MICU	15	15	2141-02-25 20:25:28	2141-02-27 06:15:04	1.4094
50444	66749	177571	233298	metavision	MICU	MICU	52	52	2195-08-28 17:49:39	2195-08-29 11:36:33	0.7409
12659	9953	151377	298023	carevue	CCU	CCU	7	7	2150-12-17 17:38:36	2150-12-18 11:25:26	0.7409
28068	22144	154402	263317	carevue	CSRU	CSRU	15	15	2172-05-28 15:33:43	2172-05-31 14:20:20	2.949
30080	23726	129174	290856	carevue	CSRU	CSRU	14	14	2112-05-17 09:52:31	2112-05-19 11:25:00	2.0642
43607	46816	106671	281022	metavision	CSRU	CSRU	15	12	2137-06-26 11:07:35	2137-06-28 13:32:33	2.1007
43608	46816	106671	245999	metavision	CSRU	CSRU	12	12	2137-06-30 04:23:45	2137-06-30 14:09:08	0.4065
48606	61223	130044	288749	metavision	CCU	CCU	7	7	2148-11-11 09:44:18	2148-11-13 14:19:55	2.1914
48607	61223	160095	207425	metavision	CSRU	CSRU	12	12	2148-12-02 16:57:26	2148-12-03 18:44:57	1.0747
7585	5935	171152	222439	carevue	MICU	MICU	12	12	2157-01-27 18:08:06	2157-01-28 22:55:25	1.1995
7586	5935	169363	250768	metavision	MICU	MICU	50	50	2164-07-12 19:55:07	2164-07-13 17:02:05	0.8798
17368	13643	120280	272934	carevue	CCU	CCU	57	57	2117-11-17 19:51:00	2117-11-18 13:42:00	0.7438
20748	16380	120026	215468	carevue	TSICU	TSICU	33	33	2105-03-08 05:49:34	2105-03-09 04:49:23	0.9582
23442	18498	181661	275606	carevue	CCU	CCU	57	57	2113-05-11 15:46:43	2113-05-13 18:23:43	2.109
23443	18498	181661	263911	carevue	CSRU	CSRU	14	14	2113-05-17 13:26:03	2113-05-20 22:41:46	3.3859
30148	23779	173348	266487	carevue	CSRU	CCU	14	57	2191-03-18 09:52:52	2191-03-20 22:35:21	2.5295
30149	23779	187571	255002	metavision	MICU	CCU	52	7	2199-07-07 16:39:51	2199-07-10 18:44:21	3.0865
31578	24942	178112	278729	carevue	CCU	CSRU	7	12	2159-11-06 11:15:58	2159-11-12 21:10:08	6.4126
56245	84008	154839	202793	metavision	CCU	CCU	7	7	2134-09-09 17:30:32	2134-09-10 15:30:21	0.9165
6759	5324	100617	246938	carevue	CCU	CCU	7	7	2139-01-03 10:13:12	2139-01-04 11:01:53	1.0338
29333	23161	132008	211159	carevue	CCU	CCU	57	57	2132-04-01 21:24:10	2132-04-08 20:05:24	6.9453
29334	23161	123316	242618	carevue	CCU	CCU	57	57	2132-07-07 07:26:21	2132-07-11 14:34:47	4.2975
29335	23161	171685	261483	carevue	MICU	CCU	52	57	2133-08-18 09:55:02	2133-08-29 15:27:43	11.231
29336	23161	148180	202955	metavision	MICU	MICU	23	23	2137-12-08 20:05:52	2137-12-09 20:28:28	1.0157
29337	23161	168634	264886	metavision	CCU	CCU	7	7	2138-07-18 16:20:52	2138-07-20 18:33:48	2.0923
29338	23161	115895	292552	metavision	MICU	CCU	23	7	2138-08-02 19:10:40	2138-08-03 09:09:47	0.5827
28714	22687	173897	209283	carevue	CSRU	CSRU	14	14	2116-09-23 08:28:03	2116-09-24 10:36:47	1.0894
54588	79117	197456	288960	metavision	CCU	CCU	7	7	2147-05-08 22:50:14	2147-05-11 00:25:21	2.0661
47602	58373	189961	291335	metavision	CCU	CCU	7	7	2119-12-26 13:49:40	2119-12-27 15:51:50	1.0848
27508	21686	189422	206721	carevue	TSICU	TSICU	14	14	2110-01-11 17:59:32	2110-01-14 14:14:28	2.8437
31477	24858	164274	279697	carevue	MICU	MICU	16	16	2177-02-20 22:33:00	2177-02-24 17:03:00	3.7708
31478	24858	147686	208774	carevue	CSRU	CSRU	33	33	2178-01-21 07:55:00	2178-01-24 17:40:00	3.4063
17410	13681	138352	212873	carevue	CCU	CCU	7	7	2168-08-31 22:45:36	2168-09-02 11:40:03	1.5378
19824	15657	138597	298555	carevue	SICU	SICU	23	23	2194-06-05 18:21:00	2194-07-04 16:21:00	28.9167
59796	94921	127779	270872	metavision	CSRU	CSRU	12	12	2154-01-25 11:18:20	2154-01-26 13:51:43	1.1065
12886	10142	184055	210754	carevue	TSICU	TSICU	14	14	2115-07-27 16:02:22	2115-07-28 15:18:49	0.9698
54830	79954	198661	201065	metavision	CCU	CCU	7	7	2132-01-24 16:34:18	2132-01-25 14:20:00	0.9067
52579	73175	137764	271379	metavision	CCU	CCU	7	7	2156-03-13 04:41:12	2156-03-18 21:22:25	5.6953
40340	31994	130132	219133	carevue	CCU	CCU	7	7	2149-02-04 18:44:10	2149-02-09 19:17:21	5.023
40341	31994	112228	247067	metavision	CSRU	CSRU	12	15	2151-04-02 11:55:04	2151-04-07 20:14:06	5.3466
40342	31994	177546	215417	metavision	CCU	CCU	7	7	2152-07-25 19:18:31	2152-08-07 13:43:04	12.767
15536	12168	175288	288037	carevue	CCU	CCU	7	7	2155-07-20 10:58:59	2155-07-21 12:11:54	1.0506
44694	50100	155308	256564	metavision	SICU	SICU	33	33	2157-05-21 13:01:07	2157-05-23 18:35:47	2.2324
1247	963	159921	296634	carevue	CCU	CCU	57	57	2195-04-27 18:22:00	2195-04-28 14:56:00	0.8569
1248	963	190225	237475	metavision	CSRU	CSRU	15	15	2204-10-27 18:31:44	2204-10-31 14:42:31	3.8408
38572	30495	105306	222105	carevue	SICU	SICU	57	57	2132-05-15 21:13:28	2132-05-19 19:04:22	3.9103
59543	94118	124816	257883	metavision	CCU	CCU	7	7	2177-12-27 15:16:13	2177-12-28 16:41:28	1.0592
33175	26143	156907	244529	carevue	CCU	CCU	7	7	2142-06-01 00:39:53	2142-06-03 02:45:52	2.0875
58228	90330	187242	290218	metavision	CSRU	CSRU	12	12	2136-11-20 10:21:56	2136-11-23 18:29:37	3.3387
25637	20195	120343	286602	carevue	CSRU	CSRU	23	23	2111-12-18 12:28:00	2111-12-19 15:40:00	1.1333
41738	41245	113379	231837	metavision	CSRU	CSRU	15	15	2156-12-30 10:52:16	2156-12-31 17:12:48	1.2643
38094	30086	171279	218159	carevue	CSRU	CCU	12	7	2191-08-04 11:02:55	2191-08-05 14:21:11	1.1377
37858	29894	170918	295244	carevue	CSRU	CSRU	15	15	2177-10-02 23:04:50	2177-10-04 17:09:07	1.753
37859	29894	170918	255778	carevue	CSRU	CSRU	15	12	2177-10-06 12:46:56	2177-10-30 11:31:30	23.9476
37860	29894	151045	212897	metavision	MICU	MICU	50	50	2178-07-30 16:59:35	2178-08-03 18:20:21	4.0561
21376	16856	184720	205719	carevue	CSRU	CSRU	12	12	2177-04-08 09:11:18	2177-04-12 13:51:30	4.1946
21377	16856	197499	239027	metavision	CCU	CCU	7	7	2179-07-28 11:42:55	2179-08-01 23:46:09	4.5022
21378	16856	147865	218660	metavision	CCU	CCU	7	7	2179-08-11 15:45:32	2179-08-20 19:07:11	9.14
21379	16856	193531	217204	metavision	CCU	CCU	7	7	2179-09-01 11:26:06	2179-09-12 14:21:09	11.1216
30059	23709	182203	252207	carevue	CCU	CCU	57	57	2186-06-21 20:57:21	2186-06-23 18:51:39	1.9127
51079	68655	116598	244958	metavision	MICU	MICU	50	50	2191-07-01 22:14:08	2191-07-02 21:38:20	0.9751
60092	95782	195565	289147	metavision	MICU	MICU	23	23	2133-01-11 18:08:53	2133-01-14 17:19:59	2.966
60093	95782	195565	244743	metavision	CCU	CCU	7	7	2133-01-21 15:17:21	2133-01-22 17:07:37	1.0766
60094	95782	195565	243841	metavision	CSRU	CSRU	15	15	2133-02-03 11:47:42	2133-02-06 19:03:33	3.3027
60095	95782	131544	248068	metavision	MICU	MICU	23	23	2133-05-25 21:35:02	2133-05-26 17:26:58	0.8277
54617	79240	142189	255909	metavision	SICU	SICU	33	33	2148-08-30 23:15:11	2148-09-01 14:11:41	1.6226
411	306	167129	291141	carevue	TSICU	SICU	14	57	2199-09-15 19:59:56	2199-09-18 14:45:17	2.7815
43588	46768	107692	265138	metavision	CSRU	CSRU	15	15	2141-09-12 10:16:49	2141-09-13 17:10:47	1.2875
11869	9324	191347	201007	carevue	CSRU	CSRU	33	33	2176-11-20 21:26:00	2176-11-21 17:02:00	0.8167
11870	9324	101687	238159	carevue	CCU	CCU	57	57	2177-02-26 19:27:00	2177-02-27 17:14:00	0.9076
50962	68300	128859	208241	metavision	SICU	SICU	57	33	2143-08-31 09:55:03	2143-09-09 21:55:33	9.5003
50963	68300	128859	251122	metavision	SICU	SICU	33	33	2143-09-11 19:20:04	2143-09-13 19:52:31	2.0225
32315	25477	169498	238810	carevue	CCU	CCU	57	57	2115-11-07 15:21:43	2115-11-09 11:31:45	1.8403
32316	25477	134613	220178	carevue	CCU	CCU	57	57	2117-07-22 13:55:33	2117-07-23 15:40:00	1.0725
47744	58763	171192	298953	metavision	CSRU	CSRU	15	15	2133-10-28 16:44:04	2133-10-30 12:55:59	1.8416
59921	95273	183724	281029	metavision	CSRU	CSRU	15	15	2109-02-08 11:04:20	2109-02-10 17:56:50	2.2865
37374	29488	147767	207484	carevue	CSRU	CSRU	15	15	2122-02-20 18:24:39	2122-02-23 11:33:54	2.7148
45713	52899	175977	251904	metavision	CCU	CCU	7	7	2178-04-21 18:22:47	2178-04-24 18:57:36	3.0242
45714	52899	175977	261811	metavision	CCU	CCU	7	7	2178-04-26 14:46:21	2178-04-30 14:03:07	3.97
45715	52899	155731	285825	metavision	MICU	MICU	23	23	2178-06-25 06:34:48	2178-06-26 11:03:37	1.1867
45843	53294	160247	278559	metavision	CCU	CCU	7	7	2194-10-24 13:28:14	2194-10-27 16:19:20	3.1188
43601	46801	176093	296335	metavision	MICU	MICU	52	52	2122-07-02 11:54:13	2122-07-03 21:30:05	1.3999
29936	23650	102161	200029	carevue	CCU	CCU	7	7	2115-03-29 20:01:10	2115-03-30 01:13:37	0.217
12929	10174	155234	229061	carevue	MICU	MICU	15	15	2131-02-15 16:42:59	2131-02-17 15:26:18	1.9467
12930	10174	119127	275905	carevue	MICU	MICU	52	52	2132-03-24 16:58:34	2132-03-25 14:27:06	0.8948
12931	10174	110010	242227	carevue	CSRU	CSRU	15	15	2135-11-18 10:05:53	2135-11-20 14:59:55	2.2042
12932	10174	130645	258986	metavision	MICU	MICU	50	50	2136-11-14 20:44:17	2136-11-16 21:43:59	2.0415
12933	10174	126170	292615	metavision	TSICU	CCU	14	7	2139-07-17 23:06:22	2139-07-18 15:49:53	0.6969
34897	27504	122586	212412	carevue	MICU	MICU	50	50	2112-09-15 05:29:24	2112-09-16 17:39:55	1.5073
34898	27504	100908	295311	carevue	CCU	CCU	7	7	2113-01-02 03:54:55	2113-01-03 15:03:52	1.4645
34899	27504	138692	202700	metavision	CCU	CCU	7	7	2114-03-16 20:21:53	2114-03-17 17:47:47	0.893
34900	27504	154476	207684	metavision	MICU	MICU	50	50	2114-05-18 19:55:13	2114-05-24 05:52:02	5.4145
45586	52590	179179	241967	metavision	CSRU	CSRU	15	12	2118-09-02 11:18:44	2118-09-03 17:43:25	1.2671
2442	1939	172204	292291	carevue	CCU	CCU	57	57	2171-07-10 15:56:00	2171-07-12 03:07:00	1.466
43711	47133	171415	252143	metavision	MICU	MICU	50	50	2143-10-31 00:43:49	2143-11-01 10:50:04	1.421
42392	43155	120027	279348	metavision	TSICU	TSICU	14	14	2113-09-05 09:39:25	2113-09-15 15:35:28	10.2473
18123	14266	111581	249816	carevue	CCU	CCU	7	7	2100-12-07 15:32:48	2100-12-09 07:40:39	1.6721
11414	8980	101170	212432	carevue	SICU	SICU	33	33	2106-02-10 16:02:50	2106-02-26 15:18:32	15.9692
902	711	114791	281850	carevue	SICU	CSRU	33	12	2184-05-25 21:14:05	2184-05-26 13:02:05	0.6583
903	711	120522	249268	carevue	MICU	MICU	52	52	2184-10-05 10:44:56	2184-10-07 20:15:33	2.3963
904	711	168530	256911	carevue	MICU	MICU	50	50	2184-10-16 08:43:44	2184-11-05 14:14:43	20.2298
905	711	158767	270525	metavision	MICU	MICU	52	52	2185-03-22 09:48:35	2185-05-04 20:45:04	43.4559
31387	24793	136281	267947	carevue	CCU	CSRU	57	14	2151-04-12 16:12:44	2151-04-17 12:23:38	4.8409
7771	6092	103191	218181	carevue	TSICU	TSICU	33	33	2124-05-15 19:20:00	2124-05-17 10:25:00	1.6285
7772	6092	103191	205492	carevue	CCU	CCU	57	57	2124-05-19 18:37:00	2124-05-24 17:35:00	4.9569
49733	64717	122614	234132	metavision	CSRU	CSRU	12	15	2105-09-03 10:02:43	2105-09-07 12:07:03	4.0863
57709	88678	101244	263451	metavision	CSRU	CSRU	15	15	2162-01-26 09:49:35	2162-01-27 10:23:51	1.0238
14091	11072	139491	255603	carevue	CSRU	CCU	14	57	2166-08-28 21:10:17	2166-08-30 19:06:46	1.9142
22567	17789	136954	208348	carevue	CCU	CCU	7	7	2122-10-29 17:38:05	2122-10-30 18:43:12	1.0452
22568	17789	136954	283724	carevue	SICU	SICU	33	33	2122-11-03 19:28:29	2122-11-05 22:07:23	2.1103
22569	17789	191112	246658	carevue	CSRU	CSRU	12	12	2123-03-15 09:18:29	2123-03-16 20:09:26	1.452
15370	12033	146730	216408	carevue	CSRU	CSRU	14	14	2112-10-13 07:19:31	2112-10-14 10:39:46	1.1391
30421	24004	124403	231961	carevue	CCU	CSRU	57	14	2186-07-04 15:41:25	2186-07-10 20:08:34	6.1855
952	749	114827	243147	carevue	CCU	CCU	57	57	2176-07-20 12:18:37	2176-07-23 01:59:11	2.5698
18890	14890	113316	278297	carevue	MICU	MICU	52	52	2190-06-05 21:30:00	2190-06-07 01:07:00	1.1507
25065	19744	195630	253755	carevue	CSRU	CSRU	23	23	2119-12-04 10:34:00	2119-12-05 10:24:00	0.9931
41052	32574	131887	223098	carevue	CSRU	CSRU	15	15	2155-07-28 10:16:41	2155-08-04 13:06:26	7.1179
41053	32574	153415	223457	metavision	CCU	CCU	7	7	2160-08-08 13:48:27	2160-08-11 16:33:16	3.1145
43642	46910	183174	241004	metavision	CSRU	CSRU	12	12	2184-11-29 13:05:04	2184-12-01 22:06:01	2.3757
30022	23697	115610	294061	carevue	SICU	SICU	57	57	2173-08-07 14:23:42	2173-08-10 23:08:36	3.3645
30023	23697	129988	243623	metavision	MICU	CCU	23	7	2179-07-13 06:41:54	2179-07-13 22:20:00	0.6515
38973	30810	102577	249084	carevue	SICU	SICU	33	33	2185-10-05 19:15:52	2185-10-06 16:48:59	0.898
980	772	186398	252775	carevue	CSRU	CSRU	14	14	2189-10-09 15:07:14	2189-10-15 12:27:39	5.8892
53196	75053	125154	289627	metavision	CCU	CCU	7	7	2161-04-08 23:00:56	2161-04-15 14:53:29	6.6615
25856	20378	164628	235311	carevue	CSRU	CSRU	14	14	2170-04-26 10:39:00	2170-04-28 20:11:00	2.3972
39060	30883	112744	207655	carevue	TSICU	TSICU	14	14	2200-08-25 14:25:05	2200-08-26 18:31:24	1.1711
22061	17382	126181	288416	carevue	MICU	MICU	15	15	2183-07-13 22:46:00	2183-07-16 10:48:00	2.5014
47779	58831	184794	247915	metavision	CCU	CCU	7	7	2194-04-12 11:17:23	2194-04-13 17:42:00	1.2671
49436	63755	164278	234434	metavision	CSRU	CSRU	15	15	2151-11-15 10:06:38	2151-11-17 11:17:08	2.049
49437	63755	159586	277323	metavision	CSRU	CSRU	12	15	2152-06-26 18:11:02	2152-07-06 18:38:09	10.0188
49438	63755	111041	204127	metavision	CSRU	CSRU	12	15	2154-02-08 12:15:57	2154-02-10 17:33:24	2.2205
28416	22438	118722	270303	carevue	MICU	MICU	50	50	2188-08-21 15:49:31	2188-08-22 19:46:53	1.1648
17611	13850	151826	222587	carevue	CCU	CCU	57	57	2164-06-17 17:25:18	2164-06-19 18:25:55	2.0421
57636	88481	179181	201930	metavision	CCU	CCU	7	7	2122-05-25 13:57:09	2122-05-26 18:22:43	1.1844
60953	98268	111208	240281	metavision	CCU	CCU	7	7	2124-05-17 14:43:06	2124-05-21 13:16:21	3.9398
60954	98268	194997	275738	metavision	CCU	CCU	7	7	2124-10-20 11:11:09	2124-10-21 17:50:37	1.2774
23174	18267	177788	213219	carevue	CCU	CCU	57	57	2123-06-09 14:05:50	2123-06-10 21:34:05	1.3113
22742	17918	101826	212791	carevue	MICU	MICU	15	15	2127-12-17 17:42:00	2127-12-18 16:55:00	0.9674
31709	25029	100678	226467	carevue	CCU	CCU	57	57	2133-10-22 11:56:26	2133-10-29 11:47:47	6.994
50750	67683	178738	202438	metavision	CSRU	CSRU	15	15	2164-07-19 10:36:36	2164-07-20 16:11:30	1.2326
50751	67683	146759	267740	metavision	CSRU	CSRU	15	15	2164-08-11 23:11:09	2164-08-12 15:34:12	0.6827
1234	953	175948	209800	carevue	CSRU	CSRU	12	12	2103-12-25 11:02:08	2103-12-26 16:50:35	1.242
938	740	184078	265199	carevue	CCU	CCU	57	57	2169-06-24 18:00:00	2169-07-02 17:41:00	7.9868
15465	12113	162590	204849	carevue	MICU	CCU	15	57	2137-03-11 15:49:04	2137-03-28 21:02:42	17.2178
15466	12113	197423	267830	metavision	MICU	MICU	52	52	2142-02-09 18:21:11	2142-02-14 17:42:29	4.9731
15467	12113	194654	231472	metavision	MICU	MICU	23	23	2144-12-20 17:27:13	2144-12-29 17:06:39	8.9857
15468	12113	163258	283122	metavision	CSRU	SICU	15	57	2145-02-13 06:32:00	2145-02-16 18:57:51	3.518
27707	21857	173189	287272	carevue	CSRU	CSRU	23	23	2116-10-07 17:37:00	2116-10-18 15:14:00	10.9007
27708	21857	173189	269052	carevue	CCU	CCU	57	57	2116-10-21 16:38:00	2116-12-08 16:19:00	47.9868
27709	21857	151278	246121	carevue	MICU	MICU	52	52	2116-12-17 19:06:00	2117-01-14 14:24:00	27.8042
27710	21857	141720	207251	carevue	MICU	MICU	52	52	2117-02-09 18:23:00	2117-02-26 21:45:00	17.1403
17145	13476	134870	227465	carevue	CSRU	CSRU	15	15	2146-02-14 14:53:39	2146-02-15 10:23:50	0.8126
17146	13476	141085	230625	metavision	SICU	SICU	33	33	2147-09-27 20:46:31	2147-10-06 17:33:29	8.8659
17147	13476	142468	292503	metavision	MICU	MICU	23	23	2151-07-06 12:33:35	2151-07-07 18:59:17	1.2678
17148	13476	142468	293041	metavision	MICU	CSRU	23	15	2151-07-08 19:33:18	2151-07-12 16:18:29	3.8647
19527	15409	121140	291430	carevue	CCU	CCU	57	57	2176-09-04 16:39:54	2176-09-06 13:06:55	1.8521
4496	3571	102560	268888	carevue	CCU	CCU	57	57	2163-07-18 07:35:10	2163-07-19 15:13:50	1.3185
33491	26387	143840	294376	carevue	MICU	MICU	52	52	2136-06-11 16:40:42	2136-06-13 11:10:26	1.7706
44582	49747	184511	247707	metavision	CCU	CCU	7	7	2165-11-05 19:27:41	2165-11-06 22:20:33	1.12
24336	19186	187191	251467	carevue	CSRU	CSRU	14	14	2163-10-31 09:49:13	2163-11-01 11:29:42	1.0698
24821	19544	180092	260839	carevue	CSRU	CSRU	12	12	2200-03-24 13:31:22	2200-03-26 20:24:44	2.2871
24822	19544	163687	262828	carevue	CSRU	CSRU	15	15	2201-01-29 19:33:07	2201-01-30 20:19:11	1.032
41046	32568	130734	222338	carevue	MICU	MICU	23	23	2190-01-16 12:29:18	2190-01-21 16:49:08	5.1804
41047	32568	172973	262678	metavision	CCU	CCU	7	7	2191-03-18 19:45:24	2191-03-19 14:03:56	0.7629
42998	45057	130090	274893	metavision	CCU	CCU	7	7	2187-01-12 14:45:39	2187-01-13 12:48:24	0.9186
61468	99817	195557	297406	metavision	CSRU	CSRU	15	15	2166-10-14 23:18:54	2166-10-17 18:58:57	2.8195
61469	99817	195557	254019	metavision	CSRU	CSRU	12	15	2166-10-24 21:30:09	2166-10-27 13:04:56	2.6492
61470	99817	195557	245915	metavision	SICU	SICU	33	33	2166-11-07 21:48:41	2166-11-12 18:47:04	4.8739
61471	99817	195557	263780	metavision	SICU	CCU	33	7	2166-11-20 03:02:50	2166-11-21 01:26:07	0.9328
60555	97008	162487	298750	metavision	SICU	SICU	57	57	2201-05-13 00:39:42	2201-05-18 18:26:12	5.7406
57575	88294	161903	205349	metavision	CCU	CCU	7	7	2135-02-18 05:38:56	2135-02-19 22:16:56	1.6931
2945	2334	155535	233066	carevue	CSRU	CSRU	23	23	2113-08-25 12:44:00	2113-08-27 04:02:00	1.6375
13238	10423	116662	244273	carevue	MICU	MICU	16	16	2132-03-11 22:41:00	2132-03-12 17:40:00	0.791
13239	10423	167300	270985	carevue	CSRU	CSRU	14	14	2134-04-30 07:55:51	2134-05-02 16:25:38	2.354
58569	91242	181458	211596	metavision	CCU	MICU	7	23	2165-10-23 12:45:04	2165-11-05 20:55:34	13.3406
58570	91242	181458	237097	metavision	MICU	MICU	23	23	2165-11-09 15:54:28	2165-11-12 14:40:13	2.9484
58571	91242	134310	294425	metavision	MICU	MICU	23	23	2166-05-31 23:11:32	2166-06-06 17:30:32	5.7632
58572	91242	178814	204961	metavision	MICU	MICU	52	52	2167-01-26 09:52:42	2167-01-30 17:16:53	4.3085
58573	91242	173974	272358	metavision	MICU	MICU	23	23	2167-04-03 08:51:42	2167-04-04 18:50:41	1.416
58574	91242	172372	223405	metavision	MICU	MICU	50	50	2169-01-20 20:32:05	2169-01-23 14:23:12	2.7438
5336	4200	126439	226757	carevue	CCU	CCU	57	57	2107-03-09 21:17:10	2107-03-11 04:42:23	1.3092
46046	53856	155343	221797	metavision	SICU	SICU	57	57	2146-08-05 17:39:19	2146-08-06 21:30:56	1.1608
42441	43359	131748	299928	metavision	CCU	CCU	7	7	2137-11-06 17:23:04	2137-11-07 15:11:05	0.9083
30855	24360	177384	295298	carevue	CSRU	CSRU	23	23	2173-10-26 11:29:00	2173-10-28 10:24:00	1.9549
33017	26026	126491	273437	carevue	CCU	CCU	7	7	2176-04-22 14:12:13	2176-04-24 18:17:44	2.1705
1735	1351	191220	296991	carevue	CCU	MICU	7	12	2187-09-21 21:41:13	2187-09-23 15:40:37	1.7496
1736	1351	152398	206576	carevue	MICU	MICU	15	15	2188-05-03 12:40:54	2188-05-04 18:23:01	1.2376
19183	15121	107583	233082	carevue	SICU	SICU	23	23	2175-02-23 00:27:32	2175-02-24 14:16:44	1.5758
4621	3674	115000	250720	carevue	CCU	CCU	57	57	2147-06-26 12:05:45	2147-06-28 15:15:37	2.1319
4622	3674	144272	240451	carevue	CCU	CSRU	7	14	2148-05-02 11:33:02	2148-05-09 19:55:53	7.3492
21648	17060	147758	272576	carevue	CCU	CCU	57	57	2177-12-24 15:10:06	2177-12-27 17:27:27	3.0954
35479	27976	167196	297728	carevue	CCU	CCU	7	7	2156-09-22 21:53:01	2156-09-23 13:49:17	0.6641
44462	49378	197074	249152	metavision	CSRU	CSRU	15	15	2110-01-20 17:23:13	2110-01-20 22:17:36	0.2044
18361	14466	150784	221628	carevue	MICU	MICU	15	15	2168-02-29 09:49:17	2168-03-01 22:57:16	1.5472
54095	77595	113896	212335	metavision	CCU	CCU	7	7	2154-01-31 12:39:30	2154-02-01 17:30:46	1.2023
15958	12537	138457	217169	carevue	SICU	SICU	23	23	2120-08-09 03:01:53	2120-08-13 09:44:04	4.2793
51942	71131	110493	246589	metavision	CSRU	CSRU	12	12	2163-03-21 10:38:51	2163-03-22 13:16:43	1.1096
61418	99650	158023	216378	metavision	SICU	SICU	57	57	2155-01-02 23:34:29	2155-01-06 17:26:44	3.7446
61419	99650	199859	204749	metavision	CCU	MICU	7	23	2156-12-25 06:53:16	2156-12-27 16:07:39	2.385
61420	99650	199859	249069	metavision	CCU	CCU	7	7	2157-01-02 05:07:46	2157-01-14 16:41:40	12.4819
61421	99650	199859	207220	metavision	MICU	MICU	23	23	2157-01-21 15:00:02	2157-01-26 21:54:41	5.288
5674	4481	190649	220675	carevue	CCU	CCU	57	57	2180-11-20 16:50:49	2180-11-22 13:40:06	1.8676
11217	8814	128089	259040	carevue	SICU	MICU	14	15	2149-02-28 09:13:00	2149-03-02 16:20:00	2.2965
14294	11236	128849	273096	carevue	MICU	MICU	52	52	2190-07-01 05:33:27	2190-07-03 19:09:15	2.5665
14295	11236	179800	208626	carevue	MICU	MICU	50	50	2192-01-08 13:14:32	2192-01-09 21:34:47	1.3474
14296	11236	185878	295973	carevue	SICU	SICU	33	33	2193-05-24 19:48:05	2193-05-26 14:33:23	1.7815
14297	11236	186061	281619	metavision	MICU	MICU	52	52	2194-03-14 17:16:49	2194-03-17 16:45:57	2.9786
14298	11236	167863	245520	metavision	CCU	CCU	7	7	2194-03-25 11:41:55	2194-03-27 18:37:11	2.2884
14299	11236	176081	258622	metavision	MICU	MICU	23	23	2194-04-09 20:08:06	2194-04-11 16:36:36	1.8531
14300	11236	176081	219153	metavision	MICU	MICU	50	50	2194-04-15 10:38:18	2194-04-16 18:16:41	1.3183
14301	11236	109787	257107	metavision	MICU	MICU	23	23	2194-08-24 23:48:04	2194-08-26 17:52:07	1.7528
14302	11236	132436	203873	metavision	MICU	MICU	52	23	2194-08-31 05:50:39	2194-09-03 17:55:42	3.5035
14303	11236	132436	204530	metavision	CCU	CCU	7	7	2194-09-05 12:50:00	2194-09-08 18:32:40	3.238
14304	11236	156425	251280	metavision	MICU	MICU	23	23	2195-04-02 19:22:17	2195-04-05 18:21:57	2.9581
14305	11236	156425	218554	metavision	MICU	MICU	23	23	2195-04-07 12:07:34	2195-04-10 22:15:11	3.422
31749	25055	129828	288956	carevue	CSRU	CSRU	33	33	2200-09-18 21:49:00	2200-09-19 12:41:00	0.6194
53851	76865	147013	271677	metavision	CSRU	CSRU	15	15	2162-03-16 18:39:55	2162-03-18 15:54:26	1.8851
46003	53743	136583	282291	metavision	MICU	MICU	50	50	2176-12-20 20:05:52	2176-12-21 15:23:39	0.804
46004	53743	136583	247253	metavision	MICU	MICU	50	50	2176-12-22 18:57:55	2177-01-02 16:52:51	10.9131
52261	72197	129229	246315	metavision	CCU	CCU	7	7	2154-01-13 08:40:39	2154-01-14 18:57:18	1.4282
52262	72197	130412	209201	metavision	CSRU	CSRU	15	15	2155-08-30 16:39:15	2155-09-03 17:35:37	4.0391
52263	72197	130412	250067	metavision	CSRU	CSRU	12	12	2155-09-06 20:40:06	2155-09-07 18:08:51	0.895
30521	24091	129761	211201	carevue	CCU	CCU	57	57	2109-08-07 14:28:00	2109-08-09 02:15:00	1.491
5690	4496	144907	250725	carevue	CCU	CCU	7	7	2165-09-23 14:00:59	2165-09-25 01:07:26	1.4628
40404	32050	154479	272281	carevue	CCU	CCU	7	7	2121-11-01 22:30:55	2121-11-03 17:36:21	1.7954
40405	32050	150375	270419	metavision	MICU	MICU	52	52	2122-11-08 19:15:28	2122-11-10 18:23:58	1.9642
24505	19297	131398	273234	carevue	CSRU	CSRU	14	14	2170-02-18 23:02:14	2170-02-26 16:44:08	7.7374
18705	14749	182417	284375	carevue	CSRU	CSRU	14	14	2170-03-06 07:28:18	2170-03-07 15:11:31	1.3217
18706	14749	117320	290106	carevue	CSRU	CSRU	14	14	2170-04-04 10:49:10	2170-04-08 11:11:59	4.0158
23890	18859	128242	250798	carevue	MICU	MICU	50	50	2195-11-18 13:21:02	2195-11-19 14:05:03	1.0306
2190	1728	120815	210236	carevue	CSRU	CSRU	14	14	2175-10-23 10:00:46	2175-10-24 11:53:06	1.078
47584	58310	169068	290153	metavision	MICU	MICU	50	50	2170-04-28 17:07:02	2170-04-29 18:01:07	1.0376
48203	59960	155668	261718	metavision	MICU	MICU	23	23	2196-03-31 23:19:12	2196-04-01 16:44:39	0.726
48204	59960	152618	272405	metavision	TSICU	TSICU	14	14	2196-04-24 11:29:53	2196-04-26 16:53:00	2.2244
53129	74891	192552	250307	metavision	MICU	MICU	52	52	2120-05-19 02:06:43	2120-05-23 03:58:20	4.0775
5962	4712	192657	254417	carevue	CCU	CCU	57	57	2123-11-25 16:18:01	2123-11-29 16:39:07	4.0147
22502	17736	159487	203518	carevue	CCU	CCU	57	57	2137-03-04 04:28:00	2137-03-05 13:43:00	1.3854
34954	27545	103561	200945	carevue	CSRU	CSRU	12	12	2128-09-15 07:18:10	2128-09-20 10:17:18	5.1244
7762	6086	163690	226729	carevue	CCU	CCU	57	57	2160-05-05 13:46:55	2160-05-07 14:28:34	2.0289
7763	6086	160939	273871	carevue	CSRU	CSRU	15	15	2163-10-06 11:56:16	2163-10-07 20:25:18	1.3535
46901	56279	137556	207609	metavision	MICU	MICU	23	23	2113-08-08 20:06:08	2113-08-09 17:42:23	0.9002
55204	81058	139569	202237	metavision	CCU	CCU	7	7	2115-04-16 17:56:48	2115-04-17 16:03:57	0.9216
18066	14225	191798	250838	carevue	CSRU	CSRU	14	14	2194-12-22 11:02:46	2194-12-23 10:28:09	0.976
60980	98347	110484	215510	metavision	SICU	CCU	33	7	2121-10-27 12:32:01	2121-11-05 18:33:27	9.251
60981	98347	177195	276230	metavision	CCU	CCU	7	7	2124-10-17 07:10:45	2124-10-20 22:19:24	3.631
36330	28674	189822	289636	carevue	MICU	MICU	50	50	2200-10-24 06:21:06	2200-10-25 04:41:04	0.9305
32413	25556	133277	295274	carevue	MICU	MICU	15	15	2149-02-26 14:03:45	2149-02-28 14:30:00	2.0182
49619	64297	161884	276768	metavision	MICU	MICU	50	50	2142-08-02 18:16:43	2142-08-06 15:46:54	3.896
37012	29208	128913	232450	carevue	CCU	CCU	7	7	2175-03-04 04:19:42	2175-03-05 15:02:21	1.4463
6816	5369	149774	297541	carevue	SICU	SICU	23	23	2179-09-08 18:39:39	2179-09-09 12:27:29	0.7416
6817	5369	114826	268951	carevue	CSRU	CCU	14	57	2180-09-08 17:12:57	2180-09-19 19:33:55	11.0979
6818	5369	114826	287281	carevue	CCU	CCU	57	57	2180-09-24 03:56:06	2180-10-18 14:48:06	24.4528
1392	1076	141828	208295	carevue	SICU	SICU	33	33	2173-11-12 19:11:36	2173-11-14 20:37:50	2.0599
1393	1076	144044	238347	carevue	TSICU	TSICU	14	14	2173-12-07 17:23:07	2173-12-08 02:08:31	0.3649
1394	1076	170098	280598	carevue	MICU	MICU	23	23	2175-11-10 23:20:02	2175-11-14 16:00:09	3.6945
25915	20426	151295	249099	carevue	CCU	CCU	37	37	2155-07-10 18:04:00	2155-07-12 15:01:00	1.8729
25916	20426	105272	279233	carevue	MICU	MICU	23	23	2161-04-01 19:55:33	2161-04-02 17:56:56	0.9176
25917	20426	158539	285009	carevue	MICU	MICU	23	23	2161-06-12 01:32:55	2161-06-17 20:12:26	5.7774
43185	45590	127815	245513	metavision	MICU	MICU	50	50	2194-11-07 07:51:18	2194-11-10 00:24:52	2.69
47154	57091	165797	272181	metavision	MICU	MICU	23	23	2141-01-31 23:57:56	2141-02-01 10:35:57	0.4431
47155	57091	178213	229081	metavision	CCU	MICU	7	23	2141-03-10 06:20:05	2141-03-16 09:04:47	6.1144
12266	9645	105626	255816	carevue	TSICU	TSICU	33	33	2169-09-20 18:14:31	2169-09-21 19:44:02	1.0622
25927	20436	186346	235218	carevue	SICU	SICU	23	23	2111-03-15 00:08:01	2111-03-20 14:39:45	5.6054
40326	31983	178243	276570	carevue	CCU	CCU	7	7	2197-06-25 23:39:21	2197-07-01 16:42:00	5.7102
40327	31983	178243	274307	carevue	MICU	MICU	23	23	2197-07-02 20:52:36	2197-07-04 14:30:24	1.7346
793	620	190776	272466	carevue	SICU	SICU	57	57	2155-01-28 22:20:56	2155-01-29 18:15:23	0.8295
54066	77500	196619	248523	metavision	TSICU	TSICU	14	14	2165-04-26 12:30:06	2165-04-28 17:17:12	2.1994
35518	28006	106150	210483	carevue	CSRU	CSRU	12	12	2189-12-09 10:05:34	2189-12-10 12:04:31	1.0826
51787	70694	100622	277259	metavision	CSRU	CSRU	12	12	2189-02-27 13:14:09	2189-03-09 12:16:52	9.9602
8384	6600	101054	248656	carevue	TSICU	TSICU	33	33	2169-09-03 00:37:29	2169-09-06 18:37:01	3.7497
28061	22139	128519	235835	carevue	CSRU	CSRU	15	15	2104-04-17 09:08:00	2104-04-20 14:30:29	3.2239
34700	27360	109632	223888	carevue	SICU	SICU	57	57	2148-02-13 06:10:28	2148-02-19 16:25:45	6.4273
2695	2136	139727	289613	carevue	SICU	SICU	14	14	2163-07-04 23:44:00	2163-07-05 01:00:00	0.0528
2696	2136	174241	224238	carevue	CCU	MICU	57	15	2165-01-17 17:26:38	2165-01-19 05:25:11	1.499
2697	2136	116934	275121	carevue	CSRU	CCU	14	57	2165-02-20 11:43:33	2165-02-24 16:33:24	4.2013
2698	2136	116284	274267	carevue	MICU	MICU	15	15	2167-08-21 20:18:01	2167-08-23 20:43:13	2.0175
2699	2136	101901	269206	carevue	MICU	MICU	23	23	2168-08-10 20:38:30	2168-08-12 16:37:55	1.8329
2700	2136	171143	215948	carevue	MICU	MICU	23	23	2168-09-19 11:38:26	2168-09-21 12:37:05	2.0407
11881	9332	115051	232507	carevue	CCU	CCU	57	57	2159-09-16 14:35:00	2159-09-17 21:09:00	1.2736
61400	99564	178511	252070	metavision	CSRU	CSRU	15	15	2157-01-17 13:58:26	2157-01-27 14:50:40	10.0363
1439	1114	164691	246051	carevue	CCU	CCU	7	7	2160-12-04 19:58:01	2160-12-10 18:12:01	5.9264
1440	1114	164691	225222	carevue	CSRU	CSRU	14	14	2160-12-18 08:47:15	2160-12-26 14:41:27	8.246
42279	42858	139272	281906	metavision	MICU	MICU	23	23	2117-03-31 23:38:30	2117-04-01 22:25:27	0.9493
42280	42858	112227	251318	metavision	CCU	CCU	7	7	2117-06-18 14:15:42	2117-06-20 11:44:02	1.8947
28008	22096	110582	220908	carevue	CCU	CCU	57	57	2164-03-12 08:30:00	2164-03-13 23:29:00	1.6243
20221	15972	142061	253493	carevue	CCU	CCU	7	7	2149-10-11 00:13:47	2149-10-11 06:57:04	0.2801
26323	20752	129909	207255	carevue	SICU	SICU	23	23	2178-04-17 18:21:00	2178-04-26 11:17:00	8.7056
27609	21771	194085	292495	carevue	CCU	CCU	57	57	2100-08-09 10:34:00	2100-08-13 23:51:00	4.5535
27610	21771	186130	216189	carevue	CCU	CCU	57	57	2102-02-14 14:33:45	2102-02-16 16:25:13	2.0774
40608	32208	154695	252055	carevue	CSRU	CSRU	15	15	2184-09-30 10:56:18	2184-10-01 14:06:19	1.132
43842	47569	114532	220455	metavision	CSRU	CSRU	15	15	2176-01-11 19:59:32	2176-01-12 15:37:13	0.8178
43843	47569	183424	255044	metavision	CCU	CCU	7	7	2176-09-26 14:08:36	2176-09-27 16:55:08	1.1156
8490	6692	141308	214392	carevue	CCU	CCU	7	7	2100-11-10 02:12:20	2100-11-12 17:27:58	2.6359
8491	6692	128108	256883	metavision	CCU	CCU	7	7	2104-08-11 23:53:33	2104-08-12 18:16:30	0.7659
33399	26307	195640	294415	carevue	SICU	SICU	23	23	2141-02-12 19:34:10	2141-02-13 10:55:55	0.6401
42439	43330	114832	229457	metavision	CCU	CCU	7	7	2104-02-19 17:05:01	2104-02-21 17:21:05	2.0112
49542	64087	188416	277726	metavision	CCU	CCU	7	7	2174-03-05 07:49:40	2174-03-07 05:59:31	1.9235
30007	23687	162679	233779	carevue	CCU	CCU	57	57	2118-12-05 10:07:00	2118-12-09 15:36:00	4.2285
30008	23687	170045	237230	carevue	MICU	MICU	52	52	2120-07-05 18:33:41	2120-07-07 21:59:08	2.1427
30009	23687	199703	264487	metavision	MICU	MICU	52	52	2125-08-23 18:40:09	2125-08-26 22:20:58	3.1533
44080	48233	119308	283118	metavision	SICU	SICU	57	57	2139-12-24 22:01:52	2139-12-27 21:49:38	2.9915
44081	48233	139373	267174	metavision	MICU	MICU	23	23	2141-06-08 19:40:23	2141-06-09 18:34:09	0.954
14547	11421	100417	273070	carevue	CCU	CCU	7	7	2112-05-13 14:40:55	2112-05-18 11:27:29	4.8657
14548	11421	155701	258533	carevue	CSRU	CSRU	15	15	2112-10-06 00:27:45	2112-10-07 20:50:49	1.8494
14549	11421	138401	255861	carevue	CSRU	CSRU	15	15	2112-11-04 11:41:08	2112-11-06 12:38:32	2.0399
14550	11421	199366	267367	metavision	TSICU	TSICU	14	14	2114-09-28 07:09:01	2114-09-30 00:45:09	1.7334
14551	11421	118817	241505	metavision	MICU	MICU	52	52	2115-04-16 21:12:49	2115-04-18 17:10:28	1.8317
14552	11421	115724	267030	metavision	MICU	MICU	50	50	2116-06-20 16:38:15	2116-06-25 18:55:12	5.0951
47384	57779	102877	249746	metavision	CSRU	CCU	12	7	2133-04-06 10:10:54	2133-04-07 17:02:50	1.2861
54253	78020	121764	208310	metavision	CCU	CCU	7	7	2197-07-19 21:08:32	2197-07-20 16:25:58	0.8038
1879	1476	135532	273388	carevue	CSRU	CSRU	14	14	2182-06-27 11:04:13	2182-06-28 23:59:44	1.5386
3445	2733	184830	294805	carevue	CCU	CCU	7	7	2144-03-19 19:54:54	2144-03-20 20:07:34	1.0088
3446	2733	136784	230185	carevue	CSRU	CSRU	14	14	2144-05-25 09:44:11	2144-05-27 09:42:49	1.9991
19007	14983	157517	244527	carevue	SICU	SICU	33	33	2151-10-20 19:01:07	2151-10-21 20:57:27	1.0808
1385	1069	146500	260118	carevue	CCU	CCU	7	7	2153-11-03 18:29:09	2153-11-05 15:42:28	1.8842
28113	22184	142229	289107	carevue	CSRU	CSRU	14	14	2179-10-01 07:13:27	2179-10-02 17:20:05	1.4213
28348	22385	149512	277204	carevue	CCU	CCU	57	57	2105-06-06 01:52:42	2105-06-07 11:25:43	1.3979
21194	16723	190123	296602	carevue	TSICU	TSICU	33	33	2171-08-29 19:32:44	2171-08-30 22:27:21	1.1213
21195	16723	122002	285820	carevue	CCU	CCU	57	57	2171-10-07 20:16:32	2171-10-09 17:29:41	1.8841
59425	93774	170317	211930	metavision	CCU	CCU	7	7	2158-06-15 17:20:47	2158-06-16 14:55:23	0.899
22401	17659	153003	253831	carevue	CCU	CCU	7	7	2200-06-19 16:38:21	2200-06-20 18:03:32	1.0592
22402	17659	147333	284880	carevue	MICU	MICU	52	52	2200-12-30 17:20:48	2201-01-03 20:00:29	4.1109
22403	17659	119066	207025	carevue	CCU	CCU	7	7	2201-07-07 13:46:03	2201-07-10 01:04:44	2.4713
32799	25859	160588	205753	carevue	CCU	CCU	7	7	2102-07-12 16:30:10	2102-07-18 03:04:12	5.4403
60729	97569	172362	249548	metavision	CCU	CCU	7	7	2187-12-14 13:18:56	2187-12-16 21:25:45	2.3381
60730	97569	144474	230777	metavision	CCU	CSRU	7	12	2188-01-06 21:42:03	2188-01-10 11:10:19	3.5613
35195	27739	124948	231734	carevue	CSRU	CSRU	15	12	2179-10-30 13:29:38	2179-11-08 15:59:08	9.1038
14609	11466	159610	209617	carevue	MICU	MICU	12	12	2107-05-25 18:45:06	2107-05-26 16:33:01	0.9083
44620	49879	114661	225911	metavision	CSRU	CSRU	15	15	2125-08-06 10:15:05	2125-08-14 16:08:18	8.2453
52628	73362	195396	219463	carevue	TSICU	TSICU	14	14	2159-04-20 00:09:35	2159-04-21 18:25:17	1.7609
24796	19523	157277	263687	carevue	CSRU	CSRU	14	14	2137-02-24 13:47:43	2137-02-25 21:36:39	1.3256
52992	74514	124945	297810	metavision	MICU	MICU	50	50	2156-10-18 06:47:35	2156-10-20 20:24:36	2.5674
52993	74514	195795	216407	metavision	CSRU	CSRU	12	12	2156-12-10 11:08:27	2156-12-12 15:11:24	2.1687
33548	26432	192330	256089	carevue	MICU	MICU	16	16	2112-04-11 21:25:00	2112-04-12 18:33:00	0.8806
33549	26432	159480	218461	carevue	CSRU	CSRU	23	23	2112-09-23 10:32:00	2112-09-26 10:34:00	3.0014
41728	41209	144958	265732	metavision	CCU	CCU	7	7	2146-10-11 12:35:47	2146-10-24 19:55:00	13.305
54077	77527	100919	249983	metavision	CCU	CCU	7	7	2146-02-18 23:42:15	2146-02-19 13:34:28	0.5779
54078	77527	109566	275161	metavision	MICU	MICU	52	52	2148-07-01 21:36:01	2148-07-02 22:25:53	1.0346
59812	94961	102853	216954	metavision	CSRU	CSRU	15	15	2146-01-05 23:51:01	2146-01-07 15:01:17	1.6321
31994	25236	145634	224900	carevue	CCU	CCU	7	7	2149-10-06 14:39:38	2149-10-07 12:41:55	0.9183
15887	12468	143679	211094	carevue	CCU	CCU	7	7	2163-12-17 23:35:08	2163-12-18 13:19:50	0.5727
37564	29641	109689	284954	carevue	SICU	SICU	33	33	2144-07-19 20:44:19	2144-07-21 16:46:06	1.8346
15348	12018	173482	215324	carevue	CCU	CCU	57	57	2156-06-23 00:46:26	2156-06-26 14:55:22	3.5895
9258	7272	150183	272878	carevue	CSRU	CCU	23	57	2124-11-02 03:47:00	2124-11-05 10:44:00	3.2896
3056	2414	106238	260328	carevue	MICU	MICU	52	52	2186-06-07 22:51:42	2186-06-11 14:22:22	3.6463
14710	11555	192133	233969	carevue	MICU	MICU	23	23	2180-06-13 21:52:21	2180-06-16 20:12:13	2.9305
27803	21933	199050	202660	carevue	CSRU	CSRU	14	14	2122-10-31 21:33:14	2122-11-01 18:26:42	0.8705
29867	23581	199537	284652	carevue	CCU	CSRU	57	14	2134-12-09 13:00:59	2134-12-12 10:23:56	2.8909
19058	15025	176391	260992	carevue	CCU	CCU	57	57	2200-02-04 13:15:39	2200-02-06 18:22:11	2.2129
19059	15025	116670	250703	metavision	MICU	CCU	52	7	2207-06-16 22:12:35	2207-06-18 13:24:30	1.6333
53094	74816	135703	291700	metavision	SICU	SICU	57	57	2145-12-01 19:57:48	2145-12-02 13:18:37	0.7228
53095	74816	186615	268580	metavision	MICU	MICU	23	23	2147-08-23 12:45:47	2147-09-05 20:42:10	13.3308
37042	29235	154824	263004	carevue	CCU	CCU	7	7	2168-08-23 16:53:26	2168-08-24 16:12:34	0.9716
46092	54020	173112	232913	metavision	CCU	CCU	7	7	2196-04-02 00:18:28	2196-04-20 20:53:36	18.8577
45841	53290	117861	295369	metavision	CCU	CCU	7	7	2108-10-26 12:06:32	2108-10-28 23:07:04	2.4587
45842	53290	117861	291498	metavision	CCU	CCU	7	7	2108-10-30 15:41:04	2108-11-02 16:14:27	3.0232
42472	43472	126007	215264	metavision	SICU	SICU	33	33	2178-05-13 04:01:36	2178-05-27 18:00:08	14.5823
42473	43472	151797	248097	metavision	MICU	MICU	23	23	2178-07-10 20:20:42	2178-07-23 20:12:21	12.9942
56039	83430	186677	222268	metavision	CCU	CCU	7	7	2171-02-15 11:03:23	2171-02-19 13:28:20	4.1007
48725	61648	146254	221645	metavision	CCU	CCU	7	7	2180-08-05 05:22:45	2180-08-07 17:48:35	2.5179
48726	61648	146254	219152	metavision	CCU	CCU	7	7	2180-08-10 16:50:28	2180-08-11 23:40:52	1.285
35874	28291	172712	233367	carevue	CCU	CCU	7	7	2132-06-19 18:31:57	2132-06-20 12:28:00	0.7473
35875	28291	106237	256216	carevue	MICU	MICU	52	52	2132-12-09 08:11:15	2132-12-17 17:08:46	8.3733
59131	92967	176502	213692	metavision	CSRU	CSRU	15	15	2163-11-30 07:01:54	2163-11-30 14:50:10	0.3252
38331	30290	111763	276966	carevue	CCU	CCU	7	7	2138-01-31 16:15:30	2138-02-03 13:36:22	2.8895
16337	12841	177580	297279	carevue	CSRU	CSRU	14	14	2132-05-21 11:39:27	2132-05-23 10:40:15	1.9589
44308	48910	143290	246813	metavision	CSRU	CSRU	15	12	2186-10-13 14:05:23	2186-10-15 18:56:21	2.2021
44309	48910	143290	253638	metavision	CSRU	CSRU	12	15	2186-10-17 15:57:20	2186-10-18 20:34:08	1.1922
44310	48910	143290	229763	metavision	CSRU	CSRU	12	12	2186-10-21 14:23:00	2186-11-14 10:13:20	23.8266
47020	56635	192782	241680	metavision	TSICU	TSICU	14	14	2130-08-12 19:36:12	2130-08-31 15:02:50	18.8102
47021	56635	155645	206958	metavision	MICU	MICU	52	52	2133-03-28 12:47:24	2133-03-29 17:26:26	1.1938
28231	22285	110434	230796	carevue	CSRU	CSRU	14	14	2121-06-11 12:40:54	2121-06-16 10:26:38	4.9068
28232	22285	166579	242113	carevue	SICU	SICU	33	33	2125-07-17 12:43:19	2125-07-21 18:47:57	4.2532
32621	25720	171766	248260	carevue	CCU	CCU	7	7	2190-04-13 06:09:01	2190-04-14 14:11:11	1.3348
5850	4628	108262	256721	carevue	CCU	CCU	7	7	2162-12-27 14:52:52	2162-12-30 15:14:55	3.0153
14513	11389	126812	297358	carevue	CCU	CCU	7	7	2162-01-09 02:49:33	2162-01-10 11:03:20	1.3429
17632	13866	115433	292954	carevue	CCU	CCU	7	7	2110-12-08 20:00:28	2110-12-10 13:32:10	1.7303
10440	8206	191468	295380	carevue	TSICU	TSICU	14	14	2108-10-11 14:52:30	2108-10-18 22:54:38	7.3348
37653	29711	193902	224098	carevue	CSRU	CSRU	12	12	2127-03-19 11:05:02	2127-03-20 22:48:15	1.4883
33113	26099	109904	281709	carevue	CCU	CCU	7	7	2186-10-31 16:02:46	2186-11-01 12:46:54	0.864
32590	25700	115490	240114	carevue	SICU	SICU	33	33	2154-04-22 22:32:44	2154-04-26 12:28:18	3.5803
53394	75655	116866	293556	metavision	MICU	MICU	50	50	2142-01-13 20:23:24	2142-01-14 15:25:35	0.7932
3074	2427	172847	232048	carevue	CCU	CCU	7	7	2115-08-07 12:54:44	2115-08-11 14:49:03	4.0794
3075	2427	193348	254929	carevue	MICU	MICU	52	52	2115-09-23 19:25:16	2115-09-25 15:57:20	1.8556
5205	4100	155992	260192	carevue	CCU	CCU	7	7	2142-07-13 14:29:15	2142-07-17 14:22:55	3.9956
46412	54915	146906	222721	metavision	MICU	MICU	52	52	2127-07-23 22:39:24	2127-07-24 21:14:20	0.9409
21261	16774	197744	242002	carevue	CCU	CCU	57	57	2187-07-02 06:26:46	2187-07-03 17:39:32	1.4672
21262	16774	123817	285289	carevue	CSRU	CSRU	12	12	2190-10-21 10:29:51	2190-10-23 18:20:49	2.3271
6699	5272	193548	280306	carevue	CSRU	CSRU	14	14	2171-12-02 19:07:41	2171-12-05 14:27:45	2.8056
4328	3433	159121	290703	carevue	MICU	MICU	52	52	2200-12-21 18:07:00	2200-12-24 15:15:00	2.8806
4329	3433	128254	244799	carevue	CCU	CCU	7	7	2204-12-02 18:49:42	2204-12-03 14:19:09	0.8121
4330	3433	191469	213490	carevue	SICU	SICU	33	33	2205-03-06 08:21:33	2205-03-12 15:08:54	6.2829
40627	32226	148721	223523	carevue	CCU	CCU	7	7	2201-05-17 16:03:39	2201-05-18 14:19:13	0.9275
47749	58781	141150	289994	carevue	CSRU	CSRU	14	14	2161-09-05 10:30:51	2161-09-08 14:38:20	3.1719
47750	58781	186671	255865	metavision	MICU	MICU	23	23	2167-01-09 16:38:53	2167-01-10 22:00:49	1.2236
47751	58781	168015	234216	metavision	CCU	CCU	7	7	2167-07-24 01:07:02	2167-07-31 16:34:52	7.6443
47752	58781	168015	298752	metavision	CCU	CCU	7	7	2167-08-10 18:38:30	2167-08-12 02:50:56	1.342
47753	58781	170511	237933	metavision	MICU	MICU	50	50	2167-10-28 18:35:06	2167-11-02 15:06:22	4.855
47754	58781	170511	243621	metavision	CSRU	CSRU	12	12	2167-11-13 11:08:32	2167-11-15 12:54:36	2.0737
47755	58781	163389	277354	metavision	CSRU	CSRU	15	15	2167-12-22 17:23:53	2167-12-24 17:27:12	2.0023
56516	84914	199396	291014	metavision	CCU	CCU	7	7	2112-12-02 02:09:37	2112-12-03 01:08:17	0.9574
56517	84914	130909	244310	metavision	MICU	MICU	50	50	2114-02-12 15:54:06	2114-02-13 19:02:46	1.131
56518	84914	115147	216183	metavision	MICU	MICU	52	52	2114-10-10 14:48:35	2114-10-11 19:36:16	1.1998
56519	84914	138317	297407	metavision	MICU	MICU	23	23	2115-01-15 15:14:02	2115-01-16 18:45:10	1.1466
56520	84914	198880	283447	metavision	CSRU	CSRU	15	15	2116-08-10 17:04:30	2116-08-15 22:47:49	5.2384
27978	22068	161143	299941	carevue	CCU	CCU	57	57	2178-09-19 07:30:47	2178-09-20 17:35:36	1.42
23930	18898	157697	266276	carevue	SICU	SICU	14	14	2180-01-04 23:05:00	2180-01-08 04:03:00	3.2069
12224	9605	196706	229743	carevue	MICU	MICU	12	12	2105-01-09 20:07:51	2105-01-12 17:33:44	2.893
27349	21555	147778	201086	carevue	TSICU	TSICU	23	23	2154-04-08 23:59:41	2154-04-11 22:01:42	2.9181
51766	70615	137377	268655	metavision	CCU	CCU	7	7	2180-08-21 21:36:50	2180-08-22 15:48:30	0.7581
59445	93834	190444	202499	metavision	MICU	MICU	23	23	2123-04-06 17:59:13	2123-04-09 04:33:27	2.4404
47342	57664	109248	221485	metavision	CCU	CCU	7	7	2151-10-13 13:43:39	2151-10-14 17:54:41	1.1743
8373	6590	113027	201184	carevue	CSRU	CSRU	23	23	2175-12-22 10:28:00	2175-12-25 11:44:00	3.0528
40964	32497	150117	232608	metavision	MICU	MICU	52	52	2200-07-02 09:53:35	2200-07-04 05:36:24	1.8214
56141	83709	193392	204467	metavision	MICU	MICU	52	52	2141-02-28 20:20:48	2141-03-02 16:45:10	1.8503
16706	13123	127919	257304	carevue	MICU	MICU	15	15	2181-02-01 19:28:18	2181-02-02 17:52:07	0.9332
16707	13123	102667	254490	metavision	CCU	CSRU	7	15	2186-05-16 18:05:48	2186-05-21 15:34:13	4.8947
16708	13123	135204	283519	metavision	SICU	SICU	33	33	2188-08-24 06:31:40	2188-08-26 19:07:09	2.5246
16709	13123	182813	217028	metavision	MICU	MICU	50	50	2189-08-18 16:50:59	2189-08-19 22:07:53	1.2201
16710	13123	119621	268341	metavision	MICU	MICU	50	50	2189-10-13 14:34:33	2189-10-14 17:58:27	1.1416
38328	30286	193809	263130	carevue	CCU	CCU	7	7	2181-08-18 21:02:40	2181-08-21 21:02:30	2.9999
35012	27589	161005	250900	carevue	SICU	SICU	57	57	2105-07-05 22:21:04	2105-07-08 20:22:45	2.9178
18030	14196	131812	262966	carevue	CSRU	CSRU	14	14	2139-07-16 09:50:04	2139-07-20 13:55:52	4.1707
51123	68791	131434	299856	metavision	MICU	MICU	23	23	2167-04-08 00:23:19	2167-04-09 17:17:51	1.7045
12770	10035	110244	296804	carevue	SICU	SICU	23	23	2129-03-04 13:40:11	2129-03-05 22:40:51	1.3755
53180	75023	193996	279517	metavision	CCU	MICU	7	23	2153-01-17 08:55:58	2153-01-18 15:57:09	1.2925
45412	52079	149676	290094	metavision	MICU	MICU	52	52	2200-10-07 05:10:41	2200-10-08 22:27:53	1.7203
48301	60244	101553	233547	metavision	MICU	MICU	23	23	2198-09-23 22:40:41	2198-09-24 10:53:39	0.509
3854	3069	172808	289028	carevue	MICU	MICU	15	15	2194-10-24 18:57:55	2194-10-25 17:51:33	0.9539
36278	28631	174281	223775	carevue	CSRU	CSRU	12	12	2160-11-14 11:30:44	2160-11-16 18:18:55	2.2835
36036	28425	164384	210433	carevue	MICU	MICU	52	52	2163-11-04 01:43:23	2163-11-04 16:46:44	0.6273
43387	46202	198651	203941	metavision	CCU	CCU	7	7	2167-09-02 14:14:34	2167-09-03 15:55:03	1.0698
43552	46620	134031	211263	metavision	CCU	CCU	7	7	2135-08-13 11:11:44	2135-08-14 19:01:01	1.3259
20048	15843	136930	219411	carevue	CCU	CCU	57	57	2101-05-27 20:19:23	2101-06-02 12:40:03	5.681
20049	15843	165761	291586	carevue	CCU	CCU	7	7	2102-07-04 17:41:42	2102-07-07 16:43:10	2.9594
20050	15843	192396	261649	carevue	CCU	CCU	7	7	2102-08-31 13:35:54	2102-09-01 14:43:52	1.0472
1992	1573	152099	214932	carevue	CCU	CCU	57	57	2179-11-18 21:10:37	2179-11-20 12:18:17	1.6303
20253	16002	113081	233334	carevue	CCU	CCU	57	57	2181-08-10 14:30:17	2181-08-12 10:56:32	1.8516
37679	29731	143035	249780	carevue	CSRU	CSRU	15	15	2180-11-10 11:19:19	2180-11-12 13:02:33	2.0717
5421	4275	126472	251671	carevue	CCU	CCU	57	57	2105-03-28 17:50:06	2105-04-08 13:37:21	10.8245
28598	22588	133228	292019	carevue	SICU	SICU	23	23	2197-05-31 19:36:00	2197-06-07 20:14:00	7.0264
28599	22588	106993	229930	carevue	SICU	SICU	33	33	2202-10-17 20:43:46	2202-10-19 17:37:47	1.8708
28600	22588	177685	213931	metavision	CCU	CCU	7	7	2205-12-05 16:01:30	2205-12-06 14:01:22	0.9166
28601	22588	144952	270471	metavision	CCU	MICU	7	23	2205-12-23 10:27:38	2205-12-24 23:18:02	1.535
28602	22588	188912	293169	metavision	MICU	MICU	50	50	2206-02-12 17:48:20	2206-02-20 17:14:17	7.9764
57732	88749	156126	205360	metavision	CCU	CCU	7	7	2105-08-22 20:13:35	2105-08-24 05:51:20	1.4012
49845	65056	124292	205242	metavision	MICU	MICU	52	52	2177-12-09 17:28:11	2177-12-13 17:34:53	4.0047
49846	65056	136843	232140	metavision	MICU	MICU	23	23	2178-07-11 13:13:25	2178-07-14 20:55:46	3.3211
57531	88174	106908	211779	metavision	TSICU	TSICU	14	14	2180-06-11 11:30:52	2180-06-13 06:01:47	1.7715
44853	50528	193134	284964	metavision	CCU	CCU	7	7	2165-06-03 16:21:58	2165-06-05 19:17:27	2.1219
28717	22690	122799	228498	carevue	CSRU	CSRU	23	23	2173-10-18 07:55:00	2173-10-19 10:57:00	1.1264
41323	32805	124834	252568	carevue	CCU	CCU	7	7	2182-11-14 11:38:57	2182-12-04 23:45:19	20.5044
41324	32805	124834	291322	carevue	CCU	CCU	7	7	2182-12-07 12:04:55	2182-12-26 15:47:43	19.1547
41325	32805	169344	266254	both	MICU	MICU	52	52	2183-01-28 15:32:24	2183-01-30 16:17:50	2.0316
41326	32805	169344	251001	both	CCU	CCU	7	7	2183-02-05 18:54:04	2183-02-06 16:47:32	0.9121
41327	32805	168079	217347	metavision	MICU	MICU	50	50	2183-03-06 20:53:14	2183-03-18 15:40:53	11.7831
18387	14484	121703	273368	carevue	CCU	CCU	57	57	2146-01-21 07:53:16	2146-01-24 21:27:48	3.5656
13071	10281	184968	274206	carevue	MICU	SICU	52	23	2170-05-26 16:57:37	2170-05-29 16:45:24	2.9915
47673	58551	185208	256001	metavision	SICU	MICU	33	52	2193-08-23 20:16:50	2193-09-07 21:42:38	15.0596
42411	43224	183763	275897	metavision	CCU	CCU	7	7	2137-11-25 16:33:16	2137-11-26 17:15:59	1.0297
49272	63298	186939	279309	metavision	CCU	CSRU	7	15	2164-03-13 14:59:51	2164-03-19 17:42:18	6.1128
49273	63298	186939	222098	metavision	CSRU	CSRU	12	12	2164-03-21 10:42:45	2164-03-23 16:23:03	2.2363
15072	11832	129836	224600	carevue	SICU	CSRU	14	23	2196-05-26 19:35:00	2196-06-19 01:40:00	23.2535
28116	22187	186466	244518	carevue	MICU	TSICU	52	33	2171-06-03 18:14:00	2171-06-11 22:24:00	8.1736
28117	22187	186466	248623	carevue	TSICU	TSICU	33	33	2171-06-18 18:11:00	2171-06-19 20:31:00	1.0972
28118	22187	186466	218189	carevue	TSICU	TSICU	33	33	2171-06-24 04:50:00	2171-06-28 14:45:00	4.4132
10589	8323	152145	279470	carevue	CSRU	CSRU	14	14	2173-03-23 11:30:58	2173-03-24 10:24:41	0.954
10590	8323	156685	203987	carevue	CCU	CCU	7	7	2173-05-12 15:22:09	2173-05-14 16:07:39	2.0316
55790	82604	142188	270286	metavision	CCU	CCU	7	7	2144-03-17 06:50:51	2144-03-18 13:06:31	1.2609
60822	97846	127950	246374	metavision	CCU	CCU	7	7	2155-06-10 18:38:11	2155-06-12 17:57:45	1.9719
46989	56517	133824	255429	metavision	MICU	MICU	23	52	2151-07-20 17:53:05	2151-07-23 19:20:07	3.0604
15893	12474	179318	206345	carevue	CCU	CCU	57	57	2153-10-08 14:41:48	2153-10-10 05:32:31	1.6186
26680	21042	184232	299807	carevue	CCU	CCU	57	57	2129-08-22 17:52:52	2129-08-25 14:08:39	2.8443
26681	21042	132323	270691	carevue	SICU	SICU	33	33	2130-01-10 14:20:26	2130-01-14 14:44:03	4.0164
11109	8734	107983	297380	carevue	MICU	MICU	15	15	2114-04-30 17:13:57	2114-05-04 20:11:24	4.1232
11110	8734	104139	294396	carevue	MICU	MICU	15	15	2114-06-26 16:59:44	2114-06-30 11:57:43	3.7903
11111	8734	140522	266203	carevue	MICU	MICU	15	15	2115-02-09 15:55:14	2115-02-11 17:26:45	2.0636
11112	8734	174440	278379	carevue	MICU	MICU	12	12	2115-03-23 14:03:47	2115-03-28 21:46:48	5.3215
11113	8734	195488	245276	carevue	MICU	MICU	12	12	2115-06-29 15:59:14	2115-07-10 15:58:31	10.9995
11114	8734	141740	230977	carevue	SICU	SICU	57	57	2115-10-25 21:38:45	2115-10-27 17:45:14	1.8378
11115	8734	148224	221921	carevue	MICU	MICU	23	23	2116-01-07 21:17:43	2116-01-08 21:31:39	1.0097
4494	3569	142191	239974	carevue	CCU	CCU	57	57	2160-10-26 13:53:14	2160-10-28 15:54:40	2.0843
14489	11369	121504	248213	carevue	TSICU	TSICU	33	33	2199-02-08 21:10:47	2199-02-10 23:17:19	2.0879
14490	11369	103786	210081	carevue	CCU	CCU	7	7	2203-11-03 18:43:40	2203-11-04 17:04:30	0.9311
34720	27369	113171	258501	carevue	CSRU	CSRU	12	12	2152-01-18 14:45:58	2152-01-20 13:54:05	1.964
6590	5188	139738	283293	carevue	CCU	CCU	7	7	2153-08-13 00:18:15	2153-08-15 18:19:52	2.7511
3197	2534	166099	290056	carevue	CCU	CCU	57	57	2109-12-14 19:33:59	2109-12-17 18:14:15	2.9446
18487	14568	119600	241651	carevue	SICU	SICU	33	33	2182-12-15 22:13:14	2182-12-18 15:20:16	2.7132
18488	14568	126757	295226	carevue	MICU	MICU	23	23	2183-03-01 08:04:11	2183-03-02 13:39:08	1.2326
39259	31051	158079	230655	carevue	SICU	CSRU	33	12	2197-07-14 21:38:58	2197-07-18 17:37:00	3.832
39260	31051	122907	220956	metavision	SICU	SICU	33	33	2201-02-04 21:30:21	2201-02-06 16:56:00	1.8095
50264	66196	115395	235906	metavision	CCU	CCU	7	7	2155-07-30 11:50:17	2155-07-31 12:16:12	1.018
41380	40132	114856	224067	metavision	CSRU	CSRU	15	15	2148-08-01 09:18:10	2148-08-02 16:22:23	1.2946
13624	10717	136182	221979	carevue	CCU	CCU	57	57	2185-04-20 13:23:00	2185-04-21 23:03:00	1.4028
2793	2213	180694	224736	carevue	CCU	CCU	57	57	2101-12-18 08:32:25	2101-12-31 09:59:20	13.0604
2794	2213	180694	219825	carevue	CCU	CCU	57	57	2102-01-01 12:15:50	2102-01-03 20:41:22	2.3511
50512	66957	150735	245083	metavision	CSRU	CSRU	12	12	2173-03-22 08:46:15	2173-03-25 21:50:52	3.5449
50513	66957	180185	218227	metavision	CSRU	CSRU	15	15	2173-10-12 13:39:47	2173-10-13 15:12:38	1.0645
15758	12357	150188	215254	carevue	CCU	CCU	57	57	2183-01-28 12:25:54	2183-02-05 12:21:08	7.9967
16488	12964	149073	277196	carevue	MICU	MICU	52	52	2169-05-18 06:51:12	2169-05-21 16:10:35	3.3885
16489	12964	149073	201680	carevue	MICU	MICU	52	52	2169-06-05 05:50:42	2169-06-07 16:52:52	2.4598
23947	18910	100666	265399	carevue	MICU	MICU	12	12	2130-09-05 22:07:47	2130-09-15 17:23:56	9.8029
23948	18910	185062	269461	carevue	SICU	SICU	33	33	2132-07-30 11:23:11	2132-07-31 11:47:25	1.0168
33379	26288	135953	261667	carevue	TSICU	MICU	33	12	2140-03-18 01:38:14	2140-03-28 17:06:03	10.6443
33380	26288	198365	281487	metavision	MICU	MICU	50	50	2146-08-19 22:28:57	2146-08-21 17:42:23	1.801
20283	16024	125777	268258	carevue	CCU	CCU	7	7	2161-12-23 03:44:41	2161-12-25 17:34:51	2.5765
25539	20126	105515	297339	carevue	SICU	SICU	14	14	2112-05-20 23:18:00	2112-05-23 17:49:00	2.7715
51076	68651	122672	278316	metavision	CSRU	CSRU	15	15	2103-04-06 10:51:54	2103-04-06 10:58:49	0.0048
51077	68651	122672	209159	metavision	CSRU	CSRU	15	12	2103-04-10 10:26:03	2103-04-13 16:09:32	3.2385
60519	96928	184990	239550	metavision	CCU	CCU	7	7	2138-06-03 12:37:15	2138-06-05 13:37:06	2.0416
60520	96928	122771	274205	metavision	CSRU	CSRU	15	12	2139-01-01 19:58:51	2139-01-09 16:57:34	7.8741
17599	13838	106666	207353	carevue	CCU	CCU	7	7	2136-07-21 19:51:37	2136-07-28 18:01:09	6.9233
45952	53608	105328	279912	metavision	CCU	CCU	7	7	2192-07-03 12:52:34	2192-07-06 14:21:08	3.0615
41731	41217	163724	211677	metavision	CCU	CCU	7	7	2165-03-25 20:55:19	2165-04-01 20:39:52	6.9893
41732	41217	161582	290985	metavision	MICU	MICU	52	52	2166-08-06 12:48:56	2166-08-09 14:32:19	3.0718
45886	53417	135707	226412	metavision	CSRU	CSRU	15	15	2134-08-17 10:16:44	2134-08-18 15:37:27	1.2227
52037	71414	173143	260504	metavision	CCU	CCU	7	7	2195-01-15 16:58:44	2195-01-17 08:19:52	1.6397
6347	5013	123625	269516	carevue	CSRU	CSRU	15	15	2184-08-05 10:08:39	2184-08-09 16:53:24	4.2811
24059	18989	104161	292993	carevue	CCU	CCU	57	57	2117-06-11 02:08:10	2117-06-14 11:53:19	3.4064
27716	21861	178948	251105	carevue	CCU	CCU	57	57	2179-10-17 03:25:03	2179-10-18 00:15:29	0.8684
47007	56582	103892	205362	metavision	CSRU	CSRU	15	15	2123-11-01 09:39:35	2123-11-02 19:30:51	1.4106
59576	94224	189189	235870	metavision	CCU	CCU	7	7	2108-02-23 10:51:16	2108-02-24 11:01:15	1.0069
55412	81577	157115	239032	metavision	CCU	CCU	7	7	2180-03-14 22:16:56	2180-04-04 15:53:36	20.7338
57139	86848	158470	258953	metavision	MICU	MICU	50	50	2183-12-18 19:54:01	2183-12-20 15:22:06	1.8112
20577	16249	164809	254221	carevue	CCU	CCU	7	7	2151-04-05 14:46:49	2151-04-08 13:37:30	2.9519
20578	16249	164809	217480	carevue	CCU	CCU	7	7	2151-04-11 15:12:15	2151-04-12 16:59:19	1.0744
3485	2763	182101	264904	carevue	MICU	MICU	23	23	2126-08-19 00:30:38	2126-08-21 00:36:08	2.0038
3486	2763	164312	286620	carevue	SICU	SICU	57	57	2127-01-19 16:55:00	2127-01-24 21:08:40	5.1762
47557	58263	190790	294011	metavision	CCU	CCU	7	7	2153-06-20 22:15:45	2153-06-21 18:46:55	0.855
57866	89171	117144	268996	metavision	CCU	CCU	7	7	2171-08-06 02:20:39	2171-08-07 17:06:32	1.6152
11328	8906	194915	298406	carevue	MICU	CCU	15	57	2163-08-29 20:03:00	2163-08-30 12:22:00	0.6799
29558	23334	136306	222907	carevue	CSRU	SICU	23	14	2135-05-02 21:27:00	2135-05-04 15:21:00	1.7458
9496	7455	188733	211244	carevue	CSRU	CSRU	12	12	2115-11-12 12:45:49	2115-11-15 11:06:14	2.9308
2373	1887	159866	249586	carevue	CSRU	CSRU	14	14	2168-04-12 13:20:54	2168-04-13 17:10:43	1.1596
32856	25901	105202	233182	carevue	CCU	CCU	57	57	2189-06-20 05:00:00	2189-06-22 18:16:00	2.5528
7989	6272	169544	231767	carevue	CCU	CCU	7	7	2188-11-08 20:53:34	2188-11-13 15:27:03	4.7733
7990	6272	137040	290524	carevue	MICU	MICU	12	12	2188-11-22 18:50:42	2188-11-24 01:36:33	1.2818
8464	6668	107239	268587	carevue	CSRU	CSRU	23	23	2123-12-25 21:33:00	2124-01-10 11:16:00	15.5715
8480	6684	156245	258252	carevue	CCU	CCU	57	57	2200-12-08 15:42:27	2200-12-09 13:22:08	0.9026
15446	12099	142437	280100	carevue	CCU	CSRU	7	15	2133-10-10 18:58:24	2133-10-13 19:17:35	3.0133
39237	31032	121920	293772	carevue	CSRU	CSRU	15	15	2101-03-09 16:46:23	2101-03-10 13:38:56	0.8698
53288	75353	122227	204995	metavision	CCU	CCU	7	7	2151-11-16 10:53:50	2151-11-23 14:53:53	7.1667
2473	1964	150311	231314	carevue	CSRU	CSRU	23	23	2135-07-21 14:23:00	2135-07-25 19:37:00	4.2181
16044	12606	130785	287663	carevue	CSRU	MICU	14	12	2168-10-27 19:21:37	2168-10-31 11:17:55	3.6641
10657	8384	155843	253141	carevue	CCU	CCU	57	57	2191-06-20 10:20:33	2191-06-22 13:48:41	2.1445
14538	11412	111067	280607	carevue	CSRU	CSRU	14	14	2178-07-13 10:55:59	2178-07-15 11:23:32	2.0191
1555	1207	198966	264608	carevue	CCU	CCU	57	57	2172-07-16 20:13:00	2172-07-17 16:40:00	0.8521
1556	1207	109003	289226	carevue	CCU	CCU	57	57	2172-11-30 07:43:00	2172-12-03 18:41:00	3.4569
44219	48647	146670	225341	metavision	SICU	SICU	57	57	2166-07-07 18:39:27	2166-07-10 23:25:41	3.1988
34036	26841	195102	204696	carevue	CCU	CCU	7	7	2118-06-07 00:41:48	2118-06-08 15:05:32	1.5998
37286	29420	166510	244745	carevue	CSRU	CSRU	15	15	2146-07-20 21:28:14	2146-07-25 15:33:21	4.7536
35462	27961	142745	206317	carevue	CCU	CCU	7	7	2131-07-26 18:48:08	2131-07-28 18:56:36	2.0059
35463	27961	142745	200078	carevue	CSRU	CSRU	12	12	2131-08-01 12:50:28	2131-08-02 12:41:12	0.9936
13098	10304	146726	289157	carevue	MICU	MICU	52	52	2156-06-23 14:26:00	2156-06-30 09:26:00	6.7917
13099	10304	143601	259366	carevue	MICU	MICU	52	52	2160-03-05 17:24:22	2160-03-06 18:07:54	1.0302
13807	10853	190115	289502	carevue	MICU	MICU	52	52	2141-03-17 15:57:20	2141-03-18 19:36:50	1.1524
3665	2917	127682	203359	carevue	CCU	CSRU	57	23	2122-06-30 17:06:00	2122-07-07 11:15:00	6.7563
22384	17651	164636	212368	carevue	CSRU	CSRU	14	14	2130-07-01 23:06:40	2130-07-03 12:04:16	1.54
22385	17651	153297	216222	metavision	CCU	CCU	7	7	2137-04-11 18:19:44	2137-04-13 15:05:08	1.8649
5224	4110	107925	211589	carevue	CCU	CCU	57	57	2159-09-22 10:27:21	2159-09-23 16:51:22	1.2667
52905	74258	190956	219926	metavision	CSRU	CSRU	15	15	2124-05-29 10:48:24	2124-05-30 17:52:12	1.2943
54676	79426	121700	233849	metavision	TSICU	TSICU	14	14	2114-08-27 17:25:21	2114-08-29 18:01:55	2.0254
21509	16964	164234	226422	carevue	SICU	SICU	57	57	2103-12-09 05:13:23	2103-12-12 17:34:24	3.5146
50241	66138	136288	273330	metavision	CSRU	CSRU	12	12	2122-04-06 14:31:43	2122-04-07 11:40:31	0.8811
37515	29600	132773	269384	carevue	CSRU	CSRU	15	15	2170-07-13 09:32:57	2170-07-15 14:43:49	2.2159
9321	7323	126657	285089	carevue	MICU	MICU	50	50	2110-01-17 05:49:57	2110-01-21 14:38:18	4.3669
9322	7323	176996	290980	carevue	MICU	MICU	52	52	2110-02-26 10:58:58	2110-02-28 14:23:38	2.1421
24340	19190	103127	273534	carevue	CCU	CCU	57	57	2115-03-08 15:15:45	2115-03-09 14:57:11	0.9871
24341	19190	103127	248369	carevue	CCU	CSRU	57	14	2115-03-12 20:29:37	2115-03-19 11:04:53	6.6078
24342	19190	103127	284538	carevue	SICU	SICU	23	23	2115-03-21 18:11:22	2115-03-24 17:30:05	2.9713
40009	31709	101360	217780	carevue	MICU	MICU	52	52	2113-10-08 12:21:37	2113-10-11 01:14:39	2.5368
40010	31709	166288	217938	carevue	MICU	MICU	23	23	2113-11-01 18:48:00	2113-11-02 15:42:50	0.8714
36866	29091	160349	255473	carevue	CCU	CCU	7	7	2177-03-26 22:50:25	2177-04-01 03:15:15	5.1839
42224	42721	114618	256271	metavision	CSRU	CSRU	12	12	2160-06-23 09:19:17	2160-06-25 18:17:02	2.3734
55607	82091	100099	207036	metavision	MICU	MICU	50	50	2118-05-07 00:44:53	2118-05-08 21:38:36	1.8706
55608	82091	171127	257913	metavision	TSICU	TSICU	14	14	2118-08-04 15:07:50	2118-08-10 20:43:13	6.2329
3409	2700	100335	236689	carevue	MICU	MICU	12	12	2199-11-20 14:32:06	2199-11-25 20:18:13	5.2404
29783	23517	138744	269043	carevue	MICU	MICU	15	15	2162-04-30 17:16:00	2162-05-03 19:44:00	3.1028
29784	23517	169594	201903	carevue	MICU	MICU	52	52	2165-08-27 19:57:08	2165-08-31 18:39:48	3.9463
3434	2722	140268	212673	carevue	CCU	CCU	57	57	2172-02-03 05:35:00	2172-02-04 16:29:00	1.4542
5169	4071	107344	273032	carevue	SICU	SICU	14	14	2131-12-11 23:22:00	2131-12-12 15:28:00	0.6708
5170	4071	168453	228789	carevue	TSICU	TSICU	14	14	2136-03-03 03:50:36	2136-03-21 14:19:03	18.4364
16969	13333	175824	228177	carevue	CSRU	CSRU	14	14	2148-05-03 07:02:17	2148-05-10 10:47:26	7.1564
48392	60614	116703	245131	metavision	CCU	CSRU	7	15	2175-09-29 04:27:23	2175-10-02 17:47:02	3.5553
40310	31971	176994	247006	carevue	CSRU	CSRU	15	15	2192-12-18 11:40:22	2192-12-24 13:32:09	6.0776
25052	19732	182439	289090	carevue	CCU	CCU	7	7	2119-09-04 21:01:34	2119-09-05 17:14:16	0.8422
48987	62514	101770	284047	metavision	SICU	SICU	57	57	2108-03-22 21:15:11	2108-03-24 18:20:21	1.8786
48988	62514	175466	263212	metavision	SICU	SICU	57	57	2108-04-09 11:31:36	2108-04-17 01:51:03	7.5968
48989	62514	175466	234256	metavision	MICU	MICU	23	23	2108-04-19 15:39:51	2108-04-22 18:37:03	3.1231
10492	8238	117451	204915	carevue	CCU	CCU	57	57	2152-11-28 15:22:52	2152-11-30 18:28:07	2.1286
10493	8238	166038	211619	carevue	CCU	CCU	57	57	2153-02-12 14:22:08	2153-02-15 14:59:54	3.0262
56038	83429	171097	212559	metavision	SICU	SICU	33	33	2168-01-18 19:16:42	2168-01-19 14:22:52	0.7959
28698	22673	121853	211557	carevue	CCU	CCU	57	57	2167-05-13 17:28:00	2167-05-21 13:46:35	7.8462
15464	12112	166750	293695	carevue	CSRU	CSRU	14	14	2112-10-06 11:55:04	2112-10-07 11:08:38	0.9678
44986	50890	119241	205537	metavision	CSRU	CSRU	15	12	2117-06-08 17:17:30	2117-06-11 12:43:38	2.8098
8365	6581	126052	281185	carevue	CCU	CCU	7	7	2199-10-16 11:47:06	2199-10-17 19:22:03	1.3159
35474	27971	125213	222093	carevue	CCU	CCU	7	7	2103-09-22 23:58:45	2103-09-24 13:59:50	1.5841
58097	89931	183936	294685	metavision	CSRU	CSRU	15	15	2107-09-28 14:57:57	2107-09-29 21:28:12	1.271
3968	3149	183452	255472	carevue	CCU	CCU	57	57	2112-12-19 17:32:00	2112-12-20 13:47:00	0.8438
19182	15120	113480	228659	carevue	CCU	CCU	57	57	2171-04-15 19:07:00	2171-04-19 16:37:00	3.8958
29734	23478	162237	257866	carevue	SICU	MICU	57	23	2128-02-09 11:29:55	2128-02-14 13:22:24	5.0781
29735	23478	112995	205914	metavision	SICU	SICU	33	33	2130-02-08 04:14:35	2130-02-10 22:24:01	2.7566
29736	23478	113289	249892	metavision	CCU	CCU	7	7	2130-09-01 09:53:13	2130-09-05 04:15:52	3.7657
36286	28639	158992	255602	carevue	CCU	CCU	7	7	2100-12-05 02:27:34	2100-12-06 11:48:48	1.3897
7298	5728	192039	216893	carevue	CCU	CCU	57	57	2132-03-19 11:32:18	2132-03-19 21:24:41	0.4114
7299	5728	192039	215743	carevue	CSRU	CSRU	14	14	2132-03-21 08:56:29	2132-03-24 10:53:18	3.0811
50569	67144	164508	204373	metavision	CSRU	CSRU	12	12	2173-06-09 15:37:31	2173-06-11 11:35:38	1.832
240	177	196896	207706	carevue	SICU	SICU	23	23	2124-11-23 10:41:32	2124-11-26 15:20:58	3.1941
241	177	143120	231756	carevue	CCU	CCU	57	57	2125-11-11 21:10:00	2125-11-20 21:49:43	9.0276
242	177	143120	288571	carevue	MICU	MICU	15	15	2125-11-22 08:49:41	2125-11-30 14:04:30	8.2186
243	177	143120	255303	carevue	MICU	MICU	52	52	2125-12-02 15:49:45	2125-12-12 15:01:55	9.9668
13925	10954	127834	240381	carevue	MICU	MICU	52	52	2171-10-18 17:13:01	2171-10-20 16:41:57	1.9784
13926	10954	152377	284171	carevue	CCU	CCU	7	7	2173-01-08 00:14:34	2173-01-08 21:21:21	0.8797
13927	10954	152377	290851	carevue	CCU	CCU	7	7	2173-01-10 23:40:52	2173-01-13 18:04:51	2.7667
13928	10954	119548	238857	carevue	CSRU	CSRU	15	15	2174-08-17 15:22:25	2174-08-18 18:02:35	1.1112
13929	10954	109166	240631	metavision	CSRU	CSRU	12	15	2177-01-26 09:06:39	2177-01-28 20:50:04	2.4885
13930	10954	109166	223103	metavision	MICU	MICU	50	50	2177-02-03 17:48:13	2177-02-06 06:44:40	2.5392
46132	54154	166788	299645	metavision	CSRU	CSRU	15	15	2162-11-18 10:26:06	2162-11-19 14:38:45	1.1755
47145	57073	134016	279530	metavision	SICU	SICU	57	57	2143-12-14 21:04:54	2143-12-15 17:22:15	0.8454
47146	57073	132020	216091	metavision	TSICU	SICU	14	33	2144-08-11 13:23:31	2144-08-12 17:53:51	1.1877
47147	57073	192045	289848	metavision	SICU	SICU	33	33	2145-05-11 16:45:38	2145-05-13 17:02:33	2.0117
48305	60262	124023	216225	metavision	CCU	CCU	7	7	2168-03-16 10:14:07	2168-03-22 14:04:47	6.1602
36175	28548	167488	296313	carevue	TSICU	TSICU	14	14	2189-05-08 17:25:34	2189-05-09 17:31:42	1.0043
56372	84457	195662	278189	metavision	CCU	CCU	7	7	2187-12-28 10:58:48	2187-12-31 16:18:04	3.2217
1786	1394	164187	229084	carevue	CSRU	CSRU	23	33	2104-01-04 13:24:00	2104-02-08 17:19:00	35.1632
20246	15996	105371	208319	carevue	CCU	CCU	57	57	2144-06-10 15:04:43	2144-06-14 19:43:05	4.1933
20247	15996	142511	244004	carevue	CCU	CCU	57	57	2144-06-18 16:22:45	2144-06-27 05:06:08	8.5301
35672	28111	197728	287434	carevue	CCU	CCU	7	7	2136-04-19 05:30:29	2136-04-30 10:19:36	11.2008
25801	20332	131013	241647	carevue	CCU	CCU	7	7	2111-10-18 03:26:02	2111-10-19 17:36:36	1.5907
31056	24536	167916	234728	carevue	CSRU	CSRU	14	14	2162-09-13 07:45:00	2162-09-16 16:03:00	3.3458
41651	40972	153267	264172	metavision	SICU	SICU	33	33	2129-06-22 18:22:41	2129-06-27 17:01:16	4.9435
41652	40972	153267	210888	metavision	SICU	SICU	33	33	2129-07-01 03:10:28	2129-07-06 15:28:20	5.5124
41653	40972	153267	216770	metavision	SICU	SICU	33	33	2129-07-09 11:07:56	2129-07-13 21:21:17	4.4259
28543	22548	151940	241508	carevue	MICU	MICU	15	15	2173-05-24 21:04:42	2173-05-28 16:22:02	3.8037
58794	91853	114491	277346	metavision	MICU	MICU	50	50	2149-03-18 20:16:41	2149-03-24 18:30:22	5.9262
55054	80616	175273	215742	metavision	SICU	SICU	57	57	2144-07-03 17:28:51	2144-07-06 18:39:25	3.049
11345	8920	153113	239530	carevue	CCU	CCU	7	7	2124-04-21 10:57:40	2124-05-08 12:29:24	17.0637
11346	8920	153113	263751	carevue	CCU	CCU	7	7	2124-05-11 07:05:53	2124-05-11 13:28:35	0.2658
27952	22044	139042	249035	carevue	CCU	SICU	7	33	2114-01-26 17:04:28	2114-02-21 15:30:56	25.935
44420	49249	168029	266309	metavision	MICU	MICU	52	52	2177-01-20 22:42:20	2177-01-23 00:29:52	2.0747
48704	61594	190672	246976	metavision	CCU	CCU	7	7	2190-12-12 20:22:23	2190-12-13 11:46:55	0.642
17642	13873	146070	286251	carevue	MICU	MICU	52	52	2126-11-07 16:43:14	2126-11-08 22:12:23	1.2286
41508	40560	118505	262403	metavision	CSRU	CSRU	12	15	2133-04-15 11:41:59	2133-04-19 17:57:03	4.2605
29204	23048	120991	244671	carevue	CCU	CCU	57	57	2158-07-06 23:31:48	2158-07-08 23:00:50	1.9785
10243	8037	147417	258271	carevue	CCU	CCU	7	7	2153-06-21 17:23:51	2153-06-22 18:11:14	1.0329
10244	8037	179177	251378	carevue	CSRU	CSRU	12	12	2153-12-25 12:59:53	2153-12-28 16:09:55	3.132
4393	3490	176712	227790	carevue	CSRU	CSRU	14	14	2135-12-21 12:09:21	2135-12-27 09:33:08	5.8915
4394	3490	135086	299080	metavision	CSRU	CSRU	15	15	2145-04-21 00:43:55	2145-04-21 11:52:11	0.4641
57080	86705	139753	281955	metavision	CCU	CCU	7	7	2144-01-11 13:26:53	2144-01-13 11:51:20	1.9336
53724	76547	171643	297858	metavision	TSICU	TSICU	14	14	2100-09-01 17:27:53	2100-09-12 22:10:04	11.196
17153	13480	167966	294219	carevue	CSRU	CSRU	14	14	2160-05-30 11:51:37	2160-06-01 18:13:40	2.2653
48408	60672	126609	287158	metavision	MICU	MICU	52	52	2161-10-19 20:26:44	2161-10-24 17:11:03	4.8641
46022	53782	190648	246339	metavision	CSRU	CSRU	15	15	2101-10-26 13:17:54	2101-10-31 11:55:49	4.943
7954	6244	108726	274010	carevue	CCU	CCU	7	7	2113-05-27 06:40:07	2113-05-31 16:08:33	4.3947
36204	28575	192165	275356	carevue	CCU	CCU	7	7	2159-08-28 23:12:31	2159-08-29 23:01:21	0.9922
36205	28575	192165	245683	carevue	CCU	CCU	7	7	2159-08-31 18:22:06	2159-08-31 22:44:50	0.1825
55580	82024	136432	288294	metavision	MICU	MICU	50	50	2160-12-21 07:56:54	2160-12-22 17:47:00	1.4098
832	651	110245	202853	carevue	CCU	CCU	7	7	2186-07-25 03:14:37	2186-07-26 15:27:06	1.5087
11937	9377	190275	220284	carevue	MICU	SICU	12	23	2170-09-21 15:29:17	2170-09-28 03:08:08	6.4853
11938	9377	199774	211526	carevue	MICU	MICU	52	52	2172-04-15 13:30:54	2172-04-16 17:44:16	1.1759
11939	9377	165832	278223	carevue	SICU	SICU	33	33	2172-08-13 21:42:14	2172-09-01 23:20:38	19.0683
48831	61954	137545	290666	metavision	TSICU	TSICU	14	14	2138-04-04 20:54:22	2138-04-05 02:04:07	0.2151
49874	65152	128707	233431	metavision	CCU	CCU	7	7	2107-03-14 10:02:57	2107-03-15 18:43:14	1.3613
59045	92651	178903	228119	metavision	CCU	CCU	7	7	2132-12-11 13:09:07	2132-12-20 00:08:34	8.458
59046	92651	158433	278658	metavision	CCU	CCU	7	7	2133-01-08 13:10:23	2133-01-09 18:14:49	1.2114
4111	3267	114162	252444	carevue	MICU	MICU	23	23	2191-04-27 21:19:24	2191-05-01 17:18:09	3.8325
4112	3267	114162	241048	carevue	CCU	MICU	7	23	2191-05-05 13:36:46	2191-05-10 06:31:44	4.7048
4113	3267	181448	248202	carevue	MICU	MICU	23	23	2191-07-10 23:24:12	2191-07-12 14:53:49	1.6456
4114	3267	134934	292437	carevue	CSRU	CSRU	12	12	2191-12-09 20:18:36	2191-12-11 18:56:52	1.9432
4115	3267	132067	292528	metavision	MICU	MICU	50	50	2192-08-15 20:34:30	2192-08-17 00:32:09	1.165
4116	3267	122518	293554	metavision	CCU	CCU	7	7	2192-11-10 13:13:14	2192-11-11 12:18:23	0.9619
4117	3267	122518	231230	metavision	TSICU	TSICU	14	14	2192-11-15 21:00:35	2192-11-17 15:59:08	1.7907
4118	3267	151104	244437	metavision	TSICU	TSICU	14	14	2193-02-14 09:12:07	2193-02-18 16:36:15	4.3084
4119	3267	119213	235618	metavision	MICU	MICU	23	23	2193-03-23 14:20:59	2193-03-24 18:48:19	1.1856
4120	3267	134370	270075	metavision	MICU	MICU	50	50	2193-08-07 17:27:15	2193-08-08 10:16:45	0.701
4121	3267	134370	278829	metavision	MICU	MICU	50	50	2193-08-26 12:28:29	2193-08-28 15:02:17	2.1068
50721	67598	145807	224147	metavision	CCU	CCU	7	7	2128-04-09 17:18:34	2128-04-11 22:26:39	2.2139
59361	93601	180558	206183	metavision	MICU	MICU	52	52	2179-06-09 19:35:00	2179-06-13 15:07:44	3.8144
30709	24241	142695	248565	carevue	CCU	CCU	7	7	2156-01-26 08:34:30	2156-01-27 16:07:49	1.3148
15513	12149	148557	250116	carevue	MICU	MICU	23	23	2116-06-06 04:26:48	2116-06-07 11:25:23	1.2907
15514	12149	103934	239981	metavision	CCU	CCU	7	7	2121-08-10 16:31:41	2121-08-12 14:43:13	1.9247
47423	57911	109348	209943	metavision	SICU	SICU	33	33	2139-01-01 22:39:29	2139-01-02 23:20:10	1.0283
47424	57911	143222	210356	metavision	SICU	SICU	33	33	2140-06-04 00:53:57	2140-06-05 18:02:21	1.7142
26428	20840	165041	251868	carevue	CCU	CCU	57	57	2118-07-10 21:49:28	2118-07-11 12:21:58	0.6059
51412	69537	122775	219252	metavision	SICU	SICU	33	33	2147-04-14 16:36:09	2147-04-15 07:40:31	0.628
32529	25655	106240	266117	carevue	CCU	CCU	57	57	2177-05-15 15:04:18	2177-05-16 15:07:07	1.002
32530	25655	130554	249083	carevue	MICU	MICU	52	52	2180-01-12 20:22:26	2180-01-13 23:20:46	1.1238
59226	93240	182529	294003	metavision	CSRU	CSRU	15	15	2111-04-29 11:46:31	2111-04-30 12:54:51	1.0475
23512	18559	119658	291644	carevue	CCU	CCU	57	57	2190-03-13 17:13:39	2190-03-15 01:58:46	1.3647
37239	29378	164381	214777	carevue	SICU	SICU	33	33	2162-08-01 06:42:24	2162-08-04 17:07:41	3.4342
37240	29378	106361	235820	metavision	TSICU	TSICU	14	14	2165-08-20 16:54:48	2165-08-21 21:28:59	1.1904
37241	29378	199531	213693	metavision	MICU	MICU	50	50	2165-09-10 03:04:13	2165-09-12 21:42:55	2.7769
37242	29378	187341	275989	metavision	MICU	MICU	50	50	2165-09-19 22:50:19	2165-09-20 20:47:10	0.9145
14069	11055	129286	237512	carevue	CCU	CCU	7	7	2194-06-24 14:07:44	2194-06-26 21:55:14	2.3247
29053	22938	121789	269823	carevue	MICU	MICU	52	52	2168-12-07 15:39:39	2168-12-11 13:11:49	3.8973
29054	22938	190428	215393	carevue	MICU	MICU	12	12	2169-03-13 19:56:18	2169-03-14 18:26:17	0.9375
29055	22938	190428	272805	carevue	MICU	MICU	12	12	2169-03-15 20:53:29	2169-03-17 16:37:17	1.8221
29056	22938	126079	270483	carevue	SICU	SICU	33	33	2170-05-12 20:36:40	2170-05-13 16:04:39	0.8111
45185	51482	173323	256840	metavision	MICU	MICU	50	50	2182-08-28 17:40:24	2182-09-06 19:40:36	9.0835
45186	51482	136600	215335	metavision	MICU	MICU	23	23	2183-08-08 20:46:12	2183-08-11 23:19:54	3.1067
45187	51482	122797	286715	metavision	MICU	MICU	23	23	2183-09-24 08:59:10	2183-09-26 17:58:06	2.3743
45188	51482	106664	292213	metavision	MICU	MICU	50	50	2183-10-12 22:24:43	2183-10-13 09:46:17	0.4733
3422	2712	198266	244711	carevue	MICU	MICU	52	52	2101-02-10 17:44:35	2101-02-11 17:04:39	0.9723
3423	2712	157537	268008	carevue	MICU	MICU	50	50	2103-07-17 17:35:58	2103-07-18 16:15:06	0.9438
10931	8580	136943	208722	carevue	CCU	CCU	57	57	2199-07-14 21:35:00	2199-07-16 20:29:07	1.9542
804	631	168097	211592	carevue	MICU	MICU	52	52	2124-01-13 23:03:32	2124-01-15 22:47:38	1.989
805	631	100660	211885	carevue	CCU	CCU	7	7	2124-01-23 12:32:26	2124-01-26 17:05:21	3.1895
47786	58845	193777	231815	metavision	TSICU	TSICU	14	14	2200-03-11 23:09:55	2200-03-12 14:47:52	0.6514
9352	7347	149075	248552	carevue	CCU	CCU	57	57	2134-10-15 23:56:11	2134-10-18 21:47:37	2.9107
46840	56128	155909	286531	metavision	MICU	MICU	23	23	2138-12-15 21:13:46	2138-12-16 19:05:08	0.9107
46841	56128	143131	233033	metavision	MICU	MICU	50	50	2139-01-17 11:44:10	2139-01-19 19:16:57	2.3144
46842	56128	127394	208704	metavision	MICU	MICU	50	50	2139-06-16 08:05:46	2139-06-18 17:25:20	2.3886
46843	56128	138247	227707	metavision	MICU	MICU	50	50	2139-07-09 20:15:03	2139-07-10 15:51:59	0.8173
46844	56128	126860	227884	metavision	MICU	MICU	23	23	2139-09-25 05:31:01	2139-09-28 18:01:14	3.521
46845	56128	155213	222612	metavision	MICU	MICU	23	23	2139-12-22 09:28:31	2139-12-22 17:57:08	0.3532
56275	84112	123567	205854	metavision	CSRU	CSRU	15	15	2136-01-30 17:38:33	2136-01-31 12:09:15	0.7713
9938	7798	140344	288314	carevue	MICU	CCU	52	7	2161-02-13 18:08:58	2161-02-17 15:42:02	3.898
9939	7798	144655	287929	carevue	TSICU	MICU	14	23	2161-05-30 04:31:37	2161-06-02 16:14:59	3.4884
9940	7798	183395	202860	metavision	CSRU	CSRU	12	15	2166-02-28 10:36:39	2166-03-01 18:08:02	1.3135
44018	48036	183189	257622	metavision	CCU	CCU	7	7	2143-11-25 23:39:19	2143-11-26 18:30:43	0.7857
48504	60960	146394	297747	metavision	MICU	MICU	52	52	2188-02-29 17:21:19	2188-03-03 16:07:39	2.9488
43268	45845	195727	206614	metavision	CCU	CCU	7	7	2140-03-02 14:31:25	2140-03-03 16:48:14	1.095
8300	6534	120753	235998	carevue	CSRU	CSRU	14	14	2124-02-08 07:30:12	2124-02-09 12:16:56	1.1991
8301	6534	157162	223656	carevue	CCU	CCU	57	57	2125-01-23 12:59:41	2125-01-26 02:53:53	2.5793
8302	6534	125584	240258	carevue	TSICU	TSICU	33	33	2125-04-23 14:40:05	2125-04-24 17:41:23	1.1259
8303	6534	183762	210672	metavision	MICU	MICU	50	50	2133-03-01 22:36:28	2133-03-04 15:12:45	2.6919
8304	6534	183762	240505	metavision	CCU	CCU	7	7	2133-03-06 12:22:45	2133-03-08 19:06:29	2.2804
18858	14864	175255	258473	carevue	CCU	CCU	7	7	2168-12-24 18:22:56	2168-12-26 16:12:30	1.9094
6493	5100	138747	218523	carevue	MICU	MICU	23	23	2156-02-06 21:55:34	2156-02-07 21:27:12	0.9803
28971	22882	110485	210426	carevue	TSICU	SICU	33	23	2122-05-12 11:41:00	2122-06-24 16:31:00	43.2014
49662	64420	194154	254077	metavision	CSRU	CSRU	15	15	2157-03-08 10:15:44	2157-03-09 10:59:45	1.0306
7310	5738	103909	247602	carevue	CCU	CCU	57	7	2112-09-12 15:50:11	2112-10-05 21:15:28	23.2259
10732	8445	139977	227184	carevue	MICU	MICU	12	12	2116-12-17 20:06:21	2116-12-24 17:34:27	6.8945
10733	8445	154423	262477	carevue	MICU	MICU	15	15	2117-01-06 22:31:32	2117-01-09 18:08:16	2.8172
25305	19936	114196	285115	carevue	CCU	CCU	57	57	2199-03-11 19:11:00	2199-03-16 18:41:00	4.9792
50858	68024	162455	255677	metavision	MICU	MICU	23	23	2165-05-09 20:41:57	2165-05-11 17:05:47	1.8499
59573	94220	108129	204300	metavision	CCU	CCU	7	7	2170-07-27 10:44:32	2170-07-28 17:42:09	1.29
24847	19566	109795	219807	carevue	CCU	CCU	57	57	2115-12-04 12:07:00	2115-12-05 17:54:00	1.241
36197	28567	194266	285118	carevue	CCU	CCU	7	7	2156-08-05 14:24:15	2156-08-07 17:07:15	2.1132
46183	54276	187668	262599	metavision	CCU	CCU	7	7	2185-10-10 00:22:29	2185-10-11 18:02:36	1.7362
46184	54276	153422	274464	metavision	CSRU	CSRU	15	15	2185-12-13 17:18:56	2185-12-17 18:03:03	4.0306
44578	49723	190910	298724	metavision	TSICU	SICU	14	33	2142-10-21 19:20:51	2142-10-22 21:44:17	1.0996
51450	69658	134015	221123	metavision	CCU	CCU	7	7	2145-08-29 13:01:15	2145-08-30 16:20:06	1.1381
53765	76653	186308	275885	metavision	CSRU	CSRU	12	12	2164-10-23 13:46:38	2164-10-24 13:16:25	0.979
9104	7163	123117	259041	carevue	CCU	CCU	7	7	2181-03-05 14:56:27	2181-03-07 11:34:21	1.8597
[truncated: 5,382 more rows]
