# Supplementary material for: Support vector machine deep mining of electronic medical records to predict the prognosis of severe acute myocardial infarction
Source: Front Physiol. 2022 Sep 29;13:991990. doi: 10.3389/fphys.2022.991990 (PMC9558165; doi:10.3389/fphys.2022.991990)
Supplement: Supplementary file 2 [file DataSheet6.CSV]

row_id	subject_id	hadm_id	icustay_id	itemid	charttime	storetime	cgid	value	valuenum	valueuom	warning	error	resultstatus	stopped
356	34	144319	290505	226531	2191/2/23 7:44	2191/2/23 7:44	17741	73.755	163.9	NULL	0	0	NULL	NULL
268	23	124321	234044	226531	2157/10/22 10:43	2157/10/22 10:43	21253	66.15	147	NULL	0	0	NULL	NULL
666	34	144319	290505	226531	2191/2/24 15:10	2191/2/24 15:10	17166	73.755	163.9	NULL	0	0	NULL	NULL
441	34	144319	290505	226531	2191/2/23 11:25	2191/2/23 11:25	15173	73.755	163.9	NULL	0	0	NULL	NULL
1979	36	165660	241249	226531	2134/5/16 10:58	2134/5/16 10:58	16223	105.12	233.6	NULL	0	0	NULL	NULL
2037	85	112077	291697	226531	2167/7/25 22:07	2167/7/25 22:08	21050	97.02	215.6	NULL	0	0	NULL	NULL
2426	107	182383	252542	226531	2121/11/30 20:12	2121/11/30 20:12	16526	87.705	194.9	NULL	0	0	NULL	NULL
2506	107	182383	252542	226531	2121/12/1 5:54	2121/12/1 5:54	16526	87.705	194.9	NULL	0	0	NULL	NULL
2955	107	174162	264253	226531	2122/5/15 17:26	2122/5/15 17:29	16223	83.16	184.8	NULL	0	0	NULL	NULL
3008	107	174162	264253	226531	2122/5/15 23:40	2122/5/15 23:40	17114	83.16	184.8	NULL	0	0	NULL	NULL
4325	109	131345	243978	226531	2141/9/5 22:12	2141/9/5 22:15	19937	51.48	114.4	NULL	0	0	NULL	NULL
4443	109	131345	243978	226531	2141/9/6 9:44	2141/9/6 9:44	19587	51.48	114.4	NULL	0	0	NULL	NULL
5130	109	172335	262652	226531	2141/9/21 11:58	2141/9/21 11:58	19587	49.5	110	NULL	0	0	NULL	NULL
4994	109	172335	262652	226531	2141/9/20 23:23	2141/9/20 23:27	19838	49.5	110	NULL	0	0	NULL	NULL
5487	109	172335	262652	226531	2141/9/22 21:42	2141/9/22 21:42	16484	49.5	110	NULL	0	0	NULL	NULL
5506	109	126055	236124	226531	2141/10/14 0:57	2141/10/14 0:58	17807	49.185	109.3	NULL	0	0	NULL	NULL
6484	109	126055	236124	226531	2141/10/18 19:43	2141/10/18 19:44	16643	49.185	109.3	NULL	0	0	NULL	NULL
6199	109	126055	236124	226531	2141/10/17 10:08	2141/10/17 10:08	19587	49.185	109.3	NULL	0	0	NULL	NULL
6200	109	126055	236124	226531	2141/10/17 10:31	2141/10/17 10:31	19587	49.185	109.3	NULL	0	0	NULL	NULL
6991	109	126055	236124	226531	2141/10/21 14:51	2141/10/21 14:51	21253	49.185	109.3	NULL	0	0	NULL	NULL
11630	109	158995	241296	226531	2142/2/26 16:19	2142/2/26 16:33	16484	44.37	98.6	NULL	0	0	NULL	NULL
9694	109	140167	222630	226531	2141/12/21 15:24	2141/12/21 15:24	16171	47.25	105	NULL	0	0	NULL	NULL
11469	109	158995	241296	226531	2142/2/25 19:29	2142/2/25 19:29	21108	44.37	98.6	NULL	0	0	NULL	NULL
10512	109	124657	261180	226531	2142/1/16 9:29	2142/1/16 9:29	14547	46.53	103.4	NULL	0	0	NULL	NULL
8709	109	173633	284204	226531	2141/12/8 3:15	2141/12/8 3:18	14419	44.46	98.8	NULL	0	0	NULL	NULL
10712	109	124657	261180	226531	2142/1/17 7:52	2142/1/17 7:52	15843	46.53	103.4	NULL	0	0	NULL	NULL
8768	109	173633	284204	226531	2141/12/8 5:00	2141/12/8 5:00	14419	44.46	98.8	NULL	0	0	NULL	NULL
10968	109	176760	256504	226531	2142/1/21 12:29	2142/1/21 12:29	16643	50.985	113.3	NULL	0	0	NULL	NULL
10987	109	176760	256504	226531	2142/1/21 13:00	2142/1/21 13:02	16643	50.985	113.3	NULL	0	0	NULL	NULL
9048	109	140167	222630	226531	2141/12/18 4:56	2141/12/18 4:58	19689	47.25	105	NULL	0	0	NULL	NULL
10102	109	135923	274518	226531	2142/1/9 6:05	2142/1/9 6:05	17461	47.34	105.2	NULL	0	0	NULL	NULL
7940	109	126055	236124	226531	2141/10/25 10:54	2141/10/25 10:55	14547	49.185	109.3	NULL	0	0	NULL	NULL
10127	109	135923	274518	226531	2142/1/9 8:00	2142/1/9 8:00	19506	47.34	105.2	NULL	0	0	NULL	NULL
10128	109	135923	274518	226531	2142/1/9 8:01	2142/1/9 8:01	19506	47.34	105.2	NULL	0	0	NULL	NULL
10199	109	124657	261180	226531	2142/1/14 18:58	2142/1/14 18:58	20868	46.53	103.4	NULL	0	0	NULL	NULL
11198	109	176760	256504	226531	2142/1/22 12:00	2142/1/22 12:03	19587	50.985	113.3	NULL	0	0	NULL	NULL
11232	109	176760	256504	226531	2142/1/22 16:32	2142/1/22 16:32	16484	50.985	113.3	NULL	0	0	NULL	NULL
9283	109	140167	222630	226531	2141/12/19 8:00	2141/12/19 8:11	17140	47.25	105	NULL	0	0	NULL	NULL
9293	109	140167	222630	226531	2141/12/19 9:16	2141/12/19 9:16	19587	47.25	105	NULL	0	0	NULL	NULL
10328	109	124657	261180	226531	2142/1/15 8:35	2142/1/15 8:35	19506	46.53	103.4	NULL	0	0	NULL	NULL
13427	109	136572	286860	226531	2142/6/18 4:44	2142/6/18 4:44	19937	48.105	106.9	NULL	0	0	NULL	NULL
13428	109	136572	286860	226531	2142/6/18 4:56	2142/6/18 5:07	19937	48.105	106.9	NULL	0	0	NULL	NULL
15466	109	189332	287547	226531	2142/8/28 21:31	2142/8/28 21:31	14949	42.255	93.9	NULL	0	0	NULL	NULL
15480	109	189332	287547	226531	2142/8/28 23:53	2142/8/29 0:08	20214	42.255	93.9	NULL	0	0	NULL	NULL
9347	109	140167	222630	226531	2141/12/20 9:51	2141/12/20 9:51	17114	47.25	105	NULL	0	0	NULL	NULL
9363	109	140167	222630	226531	2141/12/20 10:02	2141/12/20 10:02	17114	47.25	105	NULL	0	0	NULL	NULL
15543	109	189332	287547	226531	2142/8/29 6:37	2142/8/29 6:38	20214	42.255	93.9	NULL	0	0	NULL	NULL
12471	109	151240	219154	226531	2142/5/15 12:29	2142/5/15 12:29	18941	41.58	92.4	NULL	0	0	NULL	NULL
13646	109	174489	242589	226531	2142/7/3 21:12	2142/7/3 21:12	17140	47.025	104.5	NULL	0	0	NULL	NULL
14683	109	196721	214027	226531	2142/7/15 15:55	2142/7/15 15:55	17554	49.68	110.4	NULL	0	0	NULL	NULL
12644	109	102024	240251	226531	2142/5/20 20:17	2142/5/20 20:18	15830	41.58	92.4	NULL	0	0	NULL	NULL
14036	109	131376	299251	226531	2142/7/8 13:34	2142/7/8 13:35	16476	47.52	105.6	NULL	0	0	NULL	NULL
15063	109	196721	217934	226531	2142/7/18 18:18	2142/7/18 18:18	17554	49.68	110.4	NULL	0	0	NULL	NULL
12993	109	102024	240251	226531	2142/5/22 11:24	2142/5/22 11:24	16827	41.58	92.4	NULL	0	0	NULL	NULL
14080	109	196721	214027	226531	2142/7/12 17:27	2142/7/12 17:35	15564	49.68	110.4	NULL	0	0	NULL	NULL
13806	109	131376	299251	226531	2142/7/7 11:21	2142/7/7 11:23	16643	47.52	105.6	NULL	0	0	NULL	NULL
13852	109	131376	299251	226531	2142/7/7 18:26	2142/7/7 18:27	16643	47.52	105.6	NULL	0	0	NULL	NULL
12191	109	137510	246183	226531	2142/4/20 15:03	2142/4/20 15:04	17807	43.65	97	NULL	0	0	NULL	NULL
27141	165	170252	247247	226531	2170/10/3 18:55	2170/10/3 18:56	16187	69.3	154	NULL	0	0	NULL	NULL
28248	188	123860	213646	226531	2161/1/2 15:57	2161/1/2 15:59	16223	79.605	176.9	NULL	0	0	NULL	NULL
26793	154	102354	201272	226531	2127/12/24 5:28	2127/12/24 5:29	20622	81.27	180.6	NULL	0	0	NULL	NULL
13745	109	174489	242589	226531	2142/7/4 8:07	2142/7/4 8:07	20871	47.025	104.5	NULL	0	0	NULL	NULL
13767	109	174489	242589	226531	2142/7/4 11:21	2142/7/4 11:22	19587	47.025	104.5	NULL	0	0	NULL	NULL
13787	109	174489	242589	226531	2142/7/4 17:41	2142/7/4 17:42	16484	47.025	104.5	NULL	0	0	NULL	NULL
14764	109	196721	217934	226531	2142/7/17 8:12	2142/7/17 8:12	19525	49.68	110.4	NULL	0	0	NULL	NULL
28440	188	123860	213646	226531	2161/1/3 11:10	2161/1/3 11:10	20542	79.605	176.9	NULL	0	0	NULL	NULL
27462	188	192557	297851	226531	2160/11/26 8:52	2160/11/26 8:53	16827	78.615	174.7	NULL	0	0	NULL	NULL
29848	188	132401	246866	226531	2161/12/9 22:21	2161/12/9 22:22	17993	78.705	174.9	NULL	0	0	NULL	NULL
28501	188	164735	284015	226531	2161/7/1 21:57	2161/7/1 21:57	19152	82.17	182.6	NULL	0	0	NULL	NULL
29128	188	164735	284015	226531	2161/7/3 16:21	2161/7/3 16:25	16223	82.17	182.6	NULL	0	0	NULL	NULL
28596	188	164735	284015	226531	2161/7/2 3:26	2161/7/2 3:29	16818	82.17	182.6	NULL	0	0	NULL	NULL
34456	188	132401	292343	226531	2162/1/11 7:26	2162/1/11 7:26	20165	65.34	145.2	NULL	0	0	NULL	NULL
40489	209	190711	229904	226531	2127/8/11 22:00	2127/8/11 22:00	14953	59.22	131.6	NULL	0	0	NULL	NULL
40507	209	190711	229904	226531	2127/8/12 0:20	2127/8/12 0:21	14953	59.22	131.6	NULL	0	0	NULL	NULL
40442	209	190711	229904	226531	2127/8/11 20:59	2127/8/11 21:01	18305	59.22	131.6	NULL	0	0	NULL	NULL
38347	199	125590	235675	226531	2174/4/12 16:16	2174/4/12 16:18	21327	138.015	306.7	NULL	0	0	NULL	NULL
38360	199	125590	235675	226531	2174/4/12 16:30	2174/4/12 16:30	21327	138.015	306.7	NULL	0	0	NULL	NULL
41514	222	188038	260665	226531	2142/6/26 16:26	2142/6/26 16:27	19783	80.01	177.8	NULL	0	0	NULL	NULL
41531	222	188038	260665	226531	2142/6/26 18:09	2142/6/26 18:10	19783	80.01	177.8	NULL	0	0	NULL	NULL
41535	222	188038	260665	226531	2142/6/26 18:10	2142/6/26 18:11	19783	80.01	177.8	NULL	0	0	NULL	NULL
34118	188	132401	292343	226531	2162/1/10 18:55	2162/1/10 18:55	20816	65.34	145.2	NULL	0	0	NULL	NULL
33733	188	132401	246866	226531	2161/12/16 12:32	2161/12/16 12:32	19742	78.705	174.9	NULL	0	0	NULL	NULL
35241	188	132401	292343	226531	2162/1/12 8:38	2162/1/12 8:38	20542	65.34	145.2	NULL	0	0	NULL	NULL
38130	199	125590	235675	226531	2174/4/12 11:38	2174/4/12 11:38	20101	138.015	306.7	NULL	0	0	NULL	NULL
38147	199	125590	235675	226531	2174/4/12 13:05	2174/4/12 13:06	21327	138.015	306.7	NULL	0	0	NULL	NULL
43253	249	149546	263055	226531	2155/2/8 0:19	2155/2/8 0:20	19710	75.735	168.3	NULL	0	0	NULL	NULL
45667	266	186251	293876	226531	2168/7/11 17:18	2168/7/11 17:18	14435	60.39	134.2	NULL	0	0	NULL	NULL
45674	291	125726	275109	226531	2106/4/17 13:14	2106/4/17 13:16	15564	65.925	146.5	NULL	0	0	NULL	NULL
45697	291	125726	275109	226531	2106/4/17 14:23	2106/4/17 14:25	18424	65.925	146.5	NULL	0	0	NULL	NULL
43358	249	149546	263055	226531	2155/2/8 6:21	2155/2/8 6:21	19710	75.735	168.3	NULL	0	0	NULL	NULL
44298	249	158975	282599	226531	2156/5/2 15:11	2156/5/2 15:13	20421	68.31	151.8	NULL	0	0	NULL	NULL
42335	236	191151	227008	226531	2139/3/20 20:11	2139/3/20 20:12	18305	66.33	147.4	NULL	0	0	NULL	NULL
40814	209	190711	229904	226531	2127/8/13 10:49	2127/8/13 10:49	17166	59.22	131.6	NULL	0	0	NULL	NULL
41465	222	188038	260665	226531	2142/6/26 12:42	2142/6/26 12:46	19783	80.01	177.8	NULL	0	0	NULL	NULL
43084	249	149546	269035	226531	2155/2/5 11:36	2155/2/5 11:36	19742	97.02	215.6	NULL	0	0	NULL	NULL
44020	249	149546	263055	226531	2155/2/11 10:45	2155/2/11 10:45	15173	75.735	168.3	NULL	0	0	NULL	NULL
44066	249	158975	282599	226531	2156/5/1 18:23	2156/5/1 18:24	14695	31.05	69	NULL	0	0	NULL	NULL
46578	305	194340	217232	226531	2129/9/5 10:30	2129/9/5 10:31	16223	68.31	151.8	NULL	0	0	NULL	NULL
41744	222	188038	260665	226531	2142/6/27 11:07	2142/6/27 11:07	16827	80.01	177.8	NULL	0	0	NULL	NULL
43125	249	149546	269035	226531	2155/2/5 17:24	2155/2/5 17:24	16171	97.02	215.6	NULL	0	0	NULL	NULL
45983	291	126219	246725	226531	2107/9/14 1:07	2107/9/14 1:07	20345	60.705	134.9	NULL	0	0	NULL	NULL
43718	249	149546	263055	226531	2155/2/9 23:03	2155/2/9 23:03	19710	75.735	168.3	NULL	0	0	NULL	NULL
43208	249	149546	263055	226531	2155/2/7 21:20	2155/2/7 21:22	19710	97.02	215.6	NULL	0	0	NULL	NULL
45591	266	186251	293876	226531	2168/7/11 7:39	2168/7/11 7:40	14435	60.39	134.2	NULL	0	0	NULL	NULL
52487	406	123423	252268	226531	2125/3/2 1:57	2125/3/2 1:57	14757	57.42	127.6	NULL	0	0	NULL	NULL
52563	406	123423	252268	226531	2125/3/2 10:03	2125/3/2 10:03	15173	57.42	127.6	NULL	0	0	NULL	NULL
51705	384	122988	279422	226531	2163/3/10 5:40	2163/3/10 5:53	16934	44.46	98.8	NULL	0	0	NULL	NULL
65137	533	100009	253656	226531	2162/5/17 16:37	2162/5/17 16:37	15814	113.85	253	NULL	0	0	NULL	NULL
52628	406	123423	252268	226531	2125/3/2 18:33	2125/3/2 18:33	16171	57.42	127.6	NULL	0	0	NULL	NULL
51758	384	122988	279422	226531	2163/3/10 11:08	2163/3/10 11:08	21206	44.46	98.8	NULL	0	0	NULL	NULL
52781	406	123423	252268	226531	2125/3/3 9:30	2125/3/3 9:31	19079	57.42	127.6	NULL	0	0	NULL	NULL
44538	249	158975	263882	226531	2156/5/10 17:59	2156/5/10 18:02	16042	66.15	147	NULL	0	0	NULL	NULL
52852	406	100765	231758	226531	2126/3/12 0:40	2126/3/12 0:40	14757	52.29	116.2	NULL	0	0	NULL	NULL
45343	266	186251	293876	226531	2168/7/10 9:20	2168/7/10 9:20	18488	60.39	134.2	NULL	0	0	NULL	NULL
52977	406	100765	231758	226531	2126/3/12 15:16	2126/3/12 15:16	15173	52.29	116.2	NULL	0	0	NULL	NULL
55955	422	117029	299666	226531	2173/4/6 8:48	2173/4/6 8:49	16827	31.095	69.1	NULL	0	0	NULL	NULL
51559	384	122988	279422	226531	2163/3/9 20:34	2163/3/10 5:54	16934	44.46	98.8	NULL	0	0	NULL	NULL
54963	422	117029	299666	226531	2173/4/3 11:54	2173/4/3 11:54	19783	31.095	69.1	NULL	0	0	NULL	NULL
57338	502	116367	209737	226531	2143/10/24 17:35	2143/10/24 17:35	15523	83.835	186.3	NULL	0	0	NULL	NULL
56522	422	117029	299666	226531	2173/4/8 14:10	2173/4/8 14:11	16827	31.095	69.1	NULL	0	0	NULL	NULL
64013	518	185375	225925	226531	2111/7/7 11:33	2111/7/7 11:33	19783	55.53	123.4	NULL	0	0	NULL	NULL
53600	406	100765	231758	226531	2126/3/15 22:02	2126/3/15 22:10	19710	52.29	116.2	NULL	0	0	NULL	NULL
54219	406	174925	261109	226531	2126/10/24 20:00	2126/10/24 20:04	20704	50.49	112.2	NULL	0	0	NULL	NULL
56746	502	116367	209737	226531	2143/10/23 23:15	2143/10/23 23:15	15526	83.835	186.3	NULL	0	0	NULL	NULL
57228	502	116367	209737	226531	2143/10/24 15:17	2143/10/24 15:18	17574	83.835	186.3	NULL	0	0	NULL	NULL
53239	406	100765	231758	226531	2126/3/13 18:01	2126/3/13 18:01	16492	52.29	116.2	NULL	0	0	NULL	NULL
60916	502	116367	209737	226531	2143/10/28 12:34	2143/10/28 12:34	17770	83.835	186.3	NULL	0	0	NULL	NULL
56468	422	117029	299666	226531	2173/4/8 7:44	2173/4/8 7:44	15843	31.095	69.1	NULL	0	0	NULL	NULL
53293	406	100765	231758	226531	2126/3/14 11:44	2126/3/14 11:45	15217	52.29	116.2	NULL	0	0	NULL	NULL
59376	502	116367	209737	226531	2143/10/26 19:30	2143/10/26 19:30	20115	83.835	186.3	NULL	0	0	NULL	NULL
64477	518	161635	247428	226531	2111/9/22 14:56	2111/9/22 14:56	16827	51.39	114.2	NULL	0	0	NULL	NULL
64485	523	196271	227379	226531	2141/12/20 13:40	2141/12/20 13:41	18464	64.26	142.8	NULL	0	0	NULL	NULL
63879	502	116367	209737	226531	2143/11/4 10:33	2143/11/4 10:33	19562	83.835	186.3	NULL	0	0	NULL	NULL
63959	502	116367	209737	226531	2143/11/4 17:17	2143/11/4 17:17	19562	83.835	186.3	NULL	0	0	NULL	NULL
64581	523	196271	227379	226531	2141/12/20 17:56	2141/12/20 17:57	18464	64.26	142.8	NULL	0	0	NULL	NULL
53158	406	100765	231758	226531	2126/3/13 9:15	2126/3/13 9:15	16827	52.29	116.2	NULL	0	0	NULL	NULL
66127	605	115545	248569	226531	2197/11/9 18:43	2197/11/9 18:43	20871	49.005	108.9	NULL	0	0	NULL	NULL
62118	502	116367	209737	226531	2143/10/31 5:53	2143/10/31 5:54	17574	83.835	186.3	NULL	0	0	NULL	NULL
64304	518	161635	247428	226531	2111/9/21 19:02	2111/9/21 19:02	14357	51.39	114.2	NULL	0	0	NULL	NULL
75668	605	149601	225778	226531	2197/12/9 17:14	2197/12/9 17:14	16617	73.665	163.7	NULL	0	0	NULL	NULL
77409	605	149601	225778	226531	2197/12/14 18:31	2197/12/14 18:31	16484	73.665	163.7	NULL	0	0	NULL	NULL
73766	605	149601	225778	226531	2197/12/4 8:07	2197/12/4 8:07	15858	73.665	163.7	NULL	0	0	NULL	NULL
73789	605	149601	225778	226531	2197/12/4 11:17	2197/12/4 11:18	15858	73.665	163.7	NULL	0	0	NULL	NULL
66995	605	115545	248569	226531	2197/11/10 12:16	2197/11/10 12:16	14511	49.005	108.9	NULL	0	0	NULL	NULL
77531	665	152089	220843	226531	2119/2/26 8:06	2119/2/26 8:07	16476	55.44	123.2	NULL	0	0	NULL	NULL
66036	605	115545	248569	226531	2197/11/9 14:09	2197/11/9 14:10	20871	49.005	108.9	NULL	0	0	NULL	NULL
66038	605	115545	248569	226531	2197/11/9 14:24	2197/11/9 14:24	20871	49.005	108.9	NULL	0	0	NULL	NULL
66039	605	115545	248569	226531	2197/11/9 14:59	2197/11/9 14:59	20871	49.005	108.9	NULL	0	0	NULL	NULL
77575	665	152089	220843	226531	2119/2/26 14:28	2119/2/26 14:29	20157	55.44	123.2	NULL	0	0	NULL	NULL
77625	665	170157	281431	226531	2119/5/14 7:44	2119/5/14 7:46	16643	47.34	105.2	NULL	0	0	NULL	NULL
83532	689	129080	262832	226531	2183/4/3 7:25	2183/4/3 7:25	20871	83.16	184.8	NULL	0	0	NULL	NULL
84516	698	171990	229997	226531	2167/12/23 20:50	2167/12/23 20:50	17554	56.835	126.3	NULL	0	0	NULL	NULL
83639	689	129080	262832	226531	2183/4/3 17:15	2183/4/3 17:16	20871	83.16	184.8	NULL	0	0	NULL	NULL
84663	698	171990	229997	226531	2167/12/24 9:50	2167/12/24 9:51	15858	56.835	126.3	NULL	0	0	NULL	NULL
80758	671	126769	246119	226531	2195/12/31 20:20	2195/12/31 20:20	15659	73.08	162.4	NULL	0	0	NULL	NULL
73590	605	149601	225778	226531	2197/12/4 2:06	2197/12/4 2:11	17053	73.665	163.7	NULL	0	0	NULL	NULL
73887	605	149601	225778	226531	2197/12/4 16:07	2197/12/4 16:07	15843	73.665	163.7	NULL	0	0	NULL	NULL
80911	671	126769	246119	226531	2196/1/1 12:00	2196/1/1 12:00	18505	73.08	162.4	NULL	0	0	NULL	NULL
78817	665	170157	281431	226531	2119/5/17 20:25	2119/5/17 20:25	21108	47.34	105.2	NULL	0	0	NULL	NULL
80544	665	170157	281431	226531	2119/5/24 22:04	2119/5/24 22:05	20871	47.34	105.2	NULL	0	0	NULL	NULL
80545	665	170157	281431	226531	2119/5/24 22:05	2119/5/24 22:06	20871	47.34	105.2	NULL	0	0	NULL	NULL
80565	671	126769	246119	226531	2195/12/31 5:32	2195/12/31 5:32	20951	73.08	162.4	NULL	0	0	NULL	NULL
87265	711	158767	270525	226531	2185/3/26 14:35	2185/3/26 14:35	18462	63.36	140.8	NULL	0	0	NULL	NULL
83978	689	129080	262832	226531	2183/4/4 15:05	2183/4/4 15:05	15523	83.16	184.8	NULL	0	0	NULL	NULL
84430	698	171990	229997	226531	2167/12/23 15:28	2167/12/23 15:28	17554	56.835	126.3	NULL	0	0	NULL	NULL
85412	711	158767	270525	226531	2185/3/22 11:35	2185/3/22 11:36	18462	63.36	140.8	NULL	0	0	NULL	NULL
85413	711	158767	270525	226531	2185/3/22 11:48	2185/3/22 11:49	18462	63.36	140.8	NULL	0	0	NULL	NULL
87358	711	158767	270525	226531	2185/3/26 21:14	2185/3/26 21:15	19640	63.36	140.8	NULL	0	0	NULL	NULL
84058	689	153072	262119	226531	2185/5/20 17:36	2185/5/20 17:37	14757	76.23	169.4	NULL	0	0	NULL	NULL
85875	711	158767	270525	226531	2185/3/23 9:03	2185/3/23 9:09	21206	63.36	140.8	NULL	0	0	NULL	NULL
84104	689	153072	262119	226531	2185/5/20 21:53	2185/5/20 21:53	16818	76.23	169.4	NULL	0	0	NULL	NULL
89116	711	158767	270525	226531	2185/3/31 4:36	2185/3/31 4:37	21336	63.36	140.8	NULL	0	0	NULL	NULL
89801	711	158767	270525	226531	2185/4/1 22:21	2185/4/1 22:22	20030	63.36	140.8	NULL	0	0	NULL	NULL
84253	689	153072	262119	226531	2185/5/21 10:21	2185/5/21 10:21	20518	76.23	169.4	NULL	0	0	NULL	NULL
84336	698	171990	229997	226531	2167/12/23 5:56	2167/12/23 5:57	17053	56.835	126.3	NULL	0	0	NULL	NULL
82295	671	126769	246119	226531	2196/1/7 14:09	2196/1/7 14:10	18505	73.08	162.4	NULL	0	0	NULL	NULL
88915	711	158767	270525	226531	2185/3/30 18:56	2185/3/30 18:58	21336	63.36	140.8	NULL	0	0	NULL	NULL
84354	698	171990	229997	226531	2167/12/23 7:06	2167/12/23 7:07	17166	56.835	126.3	NULL	0	0	NULL	NULL
89378	711	158767	270525	226531	2185/3/31 18:52	2185/3/31 18:57	20030	63.36	140.8	NULL	0	0	NULL	NULL
86486	711	158767	270525	226531	2185/3/24 12:10	2185/3/24 12:10	18357	63.36	140.8	NULL	0	0	NULL	NULL
103118	822	101322	250288	226531	2182/2/15 1:45	2182/2/15 1:45	15694	67.815	150.7	NULL	0	0	NULL	NULL
99303	711	158767	270525	226531	2185/4/29 22:22	2185/4/29 22:22	19085	63.36	140.8	NULL	0	0	NULL	NULL
105265	854	175684	245192	226531	2146/10/5 0:36	2146/10/5 0:36	19640	105.12	233.6	NULL	0	0	NULL	NULL
100812	735	140547	298103	226531	2128/5/28 15:41	2128/5/28 15:41	15173	120.78	268.4	NULL	0	0	NULL	NULL
95413	711	158767	270525	226531	2185/4/17 16:28	2185/4/17 16:32	18576	63.36	140.8	NULL	0	0	NULL	NULL
100537	735	140547	298103	226531	2128/5/27 16:25	2128/5/27 16:26	15046	120.78	268.4	NULL	0	0	NULL	NULL
104161	852	162589	287998	226531	2160/11/3 7:47	2160/11/3 7:47	17166	96.03	213.4	NULL	0	0	NULL	NULL
106173	878	155816	286123	226531	2136/6/6 16:18	2136/6/6 16:18	16171	65.34	145.2	NULL	0	0	NULL	NULL
107983	878	102365	287079	226531	2137/10/21 10:32	2137/10/21 10:32	16603	66.645	148.1	NULL	0	0	NULL	NULL
103522	835	193827	275900	226531	2151/11/24 3:01	2151/11/24 3:02	14214	107.91	239.8	NULL	0	0	NULL	NULL
107534	878	102365	287079	226531	2137/10/20 6:06	2137/10/20 6:07	14605	66.645	148.1	NULL	0	0	NULL	NULL
104645	852	113216	239080	226531	2160/12/30 17:48	2160/12/30 17:49	15564	84.24	187.2	NULL	0	0	NULL	NULL
107121	878	102365	204721	226531	2137/10/11 10:23	2137/10/11 10:25	19587	65.52	145.6	NULL	0	0	NULL	NULL
107152	878	102365	204721	226531	2137/10/11 15:15	2137/10/11 15:15	16223	65.52	145.6	NULL	0	0	NULL	NULL
108070	878	102365	287079	226531	2137/10/21 16:23	2137/10/21 16:23	15523	66.645	148.1	NULL	0	0	NULL	NULL
109187	878	102365	239862	226531	2137/10/27 16:16	2137/10/27 16:16	16827	61.29	136.2	NULL	0	0	NULL	NULL
108658	878	102365	287079	226531	2137/10/23 20:58	2137/10/23 20:58	16492	66.645	148.1	NULL	0	0	NULL	NULL
107199	878	102365	204721	226531	2137/10/11 19:26	2137/10/11 19:26	20855	65.52	145.6	NULL	0	0	NULL	NULL
112179	890	195962	274222	226531	2180/12/7 11:19	2180/12/7 11:19	21189	84.15	187	NULL	0	0	NULL	NULL
103659	835	193827	275900	226531	2151/11/24 9:31	2151/11/24 9:31	18842	107.91	239.8	NULL	0	0	NULL	NULL
110243	878	102365	239862	226531	2137/10/31 14:41	2137/10/31 14:41	16827	61.29	136.2	NULL	0	0	NULL	NULL
108720	878	102365	239862	226531	2137/10/26 17:06	2137/10/26 17:06	19589	61.29	136.2	NULL	0	0	NULL	NULL
110291	878	192358	282458	226531	2137/11/25 5:23	2137/11/25 5:24	19783	60.39	134.2	NULL	0	0	NULL	NULL
104839	854	175684	245192	226531	2146/10/3 8:43	2146/10/3 8:43	20482	99	220	NULL	0	0	NULL	NULL
105440	877	166453	209705	226531	2143/7/1 11:24	2143/7/1 11:25	15039	89.775	199.5	NULL	0	0	NULL	NULL
104884	854	175684	245192	226531	2146/10/3 12:39	2146/10/3 12:40	20482	105.12	233.6	NULL	0	0	NULL	NULL
105911	877	166453	209705	226531	2143/7/2 5:01	2143/7/2 5:01	17806	89.775	199.5	NULL	0	0	NULL	NULL
107446	878	102365	287079	226531	2137/10/20 1:40	2137/10/20 1:41	14605	74.25	165	NULL	0	0	NULL	NULL
107481	878	102365	287079	226531	2137/10/20 2:59	2137/10/20 2:59	14605	65.52	145.6	NULL	0	0	NULL	NULL
103481	822	101322	250288	226531	2182/2/16 9:41	2182/2/16 9:41	16476	67.815	150.7	NULL	0	0	NULL	NULL
107920	878	102365	287079	226531	2137/10/21 6:25	2137/10/21 6:27	15308	66.645	148.1	NULL	0	0	NULL	NULL
107949	878	102365	287079	226531	2137/10/21 9:00	2137/10/21 9:03	16827	66.645	148.1	NULL	0	0	NULL	NULL
111830	890	195962	274222	226531	2180/12/7 1:16	2180/12/7 1:18	17227	84.15	187	NULL	0	0	NULL	NULL
111440	885	197189	292512	226531	2162/12/6 7:36	2162/12/6 7:36	17166	63.945	142.1	NULL	0	0	NULL	NULL
118560	904	158591	298509	226531	2114/4/11 20:25	2114/4/11 20:26	18469	87.705	194.9	NULL	0	0	NULL	NULL
110881	878	192358	282458	226531	2137/11/27 14:27	2137/11/27 14:27	15652	60.39	134.2	NULL	0	0	NULL	NULL
118643	904	158591	298509	226531	2114/4/12 14:15	2114/4/12 14:15	21206	87.705	194.9	NULL	0	0	NULL	NULL
118655	947	122379	294610	226531	2189/12/26 10:56	2189/12/26 10:56	20866	81	180	NULL	0	0	NULL	NULL
115764	890	195962	274222	226531	2180/12/12 8:35	2180/12/12 8:36	20542	84.15	187	NULL	0	0	NULL	NULL
111316	878	192358	282458	226531	2137/11/29 17:12	2137/11/29 17:12	16492	60.39	134.2	NULL	0	0	NULL	NULL
111331	885	197189	292512	226531	2162/12/5 22:00	2162/12/5 22:01	17155	63.945	142.1	NULL	0	0	NULL	NULL
111738	885	197189	292512	226531	2162/12/7 12:34	2162/12/7 12:35	17166	63.945	142.1	NULL	0	0	NULL	NULL
117353	902	143497	271328	226531	2171/12/21 18:43	2171/12/21 18:44	18539	85.14	189.2	NULL	0	0	NULL	NULL
117373	902	143497	271328	226531	2171/12/21 19:19	2171/12/21 19:19	17053	85.14	189.2	NULL	0	0	NULL	NULL
118313	904	158591	298509	226531	2114/4/10 6:37	2114/4/10 6:38	14411	87.705	194.9	NULL	0	0	NULL	NULL
119408	947	122379	294610	226531	2189/12/29 14:23	2189/12/29 14:23	17166	81	180	NULL	0	0	NULL	NULL
119426	948	125857	203601	226531	2117/12/20 17:52	2117/12/20 17:52	17525	46.845	104.1	NULL	0	0	NULL	NULL
119957	963	190225	NULL	226531	2204/10/26 20:39	2204/10/26 20:39	16714	77.31	171.8	NULL	0	0	NULL	NULL
121125	969	137250	271357	226531	2162/5/5 14:38	2162/5/5 14:39	20818	62.955	139.9	NULL	0	0	NULL	NULL
121158	969	137250	271357	226531	2162/5/5 17:15	2162/5/5 17:16	14214	62.955	139.9	NULL	0	0	NULL	NULL
121159	969	137250	271357	226531	2162/5/5 17:34	2162/5/5 17:45	14214	62.955	139.9	NULL	0	0	NULL	NULL
123121	975	175734	286445	226531	2142/5/18 12:02	2142/5/18 12:02	19713	102.96	228.8	NULL	0	0	NULL	NULL
132725	1084	194111	251636	226531	2198/8/3 13:24	2198/8/3 13:25	19742	84.825	188.5	NULL	0	0	NULL	NULL
122942	975	175734	286445	226531	2142/5/18 4:31	2142/5/18 4:32	18464	102.96	228.8	NULL	0	0	NULL	NULL
126381	975	175734	286445	226531	2142/5/26 4:08	2142/5/26 4:08	14151	102.96	228.8	NULL	0	0	NULL	NULL
126487	975	175734	286445	226531	2142/5/26 11:42	2142/5/26 11:43	21545	102.96	228.8	NULL	0	0	NULL	NULL
124481	975	175734	286445	226531	2142/5/21 11:15	2142/5/21 11:17	15089	102.96	228.8	NULL	0	0	NULL	NULL
136960	1180	131713	226105	226531	2130/3/13 0:14	2130/3/13 0:15	17248	78.21	173.8	NULL	0	0	NULL	NULL
132038	1018	135732	290398	226531	2110/9/9 18:25	2110/9/9 18:26	20890	97.02	215.6	NULL	0	0	NULL	NULL
133504	1106	170024	241570	226531	2103/11/3 14:46	2103/11/3 14:47	20157	56.88	126.4	NULL	0	0	NULL	NULL
132166	1018	135732	290398	226531	2110/9/10 9:16	2110/9/10 9:17	18505	97.02	215.6	NULL	0	0	NULL	NULL
132179	1018	135732	290398	226531	2110/9/10 11:52	2110/9/10 11:53	14576	97.02	215.6	NULL	0	0	NULL	NULL
134168	1106	170024	241570	226531	2103/11/5 4:43	2103/11/5 4:44	16009	56.88	126.4	NULL	0	0	NULL	NULL
134265	1106	170024	241570	226531	2103/11/5 11:55	2103/11/5 11:55	21206	56.88	126.4	NULL	0	0	NULL	NULL
137830	1186	104140	277612	226531	2145/1/14 14:09	2145/1/14 14:09	15173	47.61	105.8	NULL	0	0	NULL	NULL
137319	1180	131713	226105	226531	2130/3/14 8:49	2130/3/14 8:49	21206	78.21	173.8	NULL	0	0	NULL	NULL
137345	1180	131713	226105	226531	2130/3/14 12:23	2130/3/14 12:23	21206	78.21	173.8	NULL	0	0	NULL	NULL
137975	1186	104140	277612	226531	2145/1/14 22:27	2145/1/14 22:27	21050	47.61	105.8	NULL	0	0	NULL	NULL
146396	1197	102607	211766	226531	2197/11/7 12:54	2197/11/7 12:54	18842	43.56	96.8	NULL	0	0	NULL	NULL
146411	1197	102607	211766	226531	2197/11/7 14:52	2197/11/7 14:54	18424	43.56	96.8	NULL	0	0	NULL	NULL
147122	1203	147462	292077	226531	2186/4/6 11:34	2186/4/6 11:34	19587	64.26	142.8	NULL	0	0	NULL	NULL
135537	1106	170024	241570	226531	2103/11/9 13:37	2103/11/9 13:37	21206	56.88	126.4	NULL	0	0	NULL	NULL
135587	1121	156708	243195	226531	2197/6/20 12:12	2197/6/20 12:12	14891	56.115	124.7	NULL	0	0	NULL	NULL
147193	1203	147462	292077	226531	2186/4/7 14:25	2186/4/7 14:26	17807	64.26	142.8	NULL	0	0	NULL	NULL
146240	1197	102607	211766	226531	2197/11/6 21:32	2197/11/6 21:32	15218	43.56	96.8	NULL	0	0	NULL	NULL
146298	1197	102607	211766	226531	2197/11/7 5:23	2197/11/7 5:28	17219	43.56	96.8	NULL	0	0	NULL	NULL
144629	1186	104140	277612	226531	2145/2/3 23:59	2145/2/3 23:59	16273	47.61	105.8	NULL	0	0	NULL	NULL
148229	1283	154086	213079	226531	2129/1/6 6:52	2129/1/6 6:52	17166	112.68	250.4	NULL	0	0	NULL	NULL
148690	1331	162098	297131	226531	2130/2/11 2:13	2130/2/11 2:13	21198	53.55	119	NULL	0	0	NULL	NULL
150385	1339	192698	210481	226531	2138/9/12 15:52	2138/9/12 15:55	20157	70.11	155.8	NULL	0	0	NULL	NULL
148373	1286	154417	266120	226531	2132/4/10 15:39	2132/4/10 15:40	16617	76.14	169.2	NULL	0	0	NULL	NULL
148418	1286	154417	266120	226531	2132/4/10 16:31	2132/4/10 16:31	20871	76.14	169.2	NULL	0	0	NULL	NULL
147009	1203	147462	292077	226531	2186/4/5 22:25	2186/4/5 22:26	19838	64.26	142.8	NULL	0	0	NULL	NULL
148458	1286	154417	266120	226531	2132/4/10 18:06	2132/4/10 18:06	20871	76.14	169.2	NULL	0	0	NULL	NULL
148462	1286	154417	266120	226531	2132/4/10 18:17	2132/4/10 18:17	20871	76.14	169.2	NULL	0	0	NULL	NULL
146585	1197	102607	211766	226531	2197/11/8 7:40	2197/11/8 7:40	18842	43.56	96.8	NULL	0	0	NULL	NULL
148037	1283	121527	230156	226531	2128/5/4 6:39	2128/5/4 6:39	18679	106.92	237.6	NULL	0	0	NULL	NULL
147954	1283	121527	230156	226531	2128/5/4 0:36	2128/5/4 0:39	17140	106.92	237.6	NULL	0	0	NULL	NULL
147956	1283	121527	230156	226531	2128/5/4 0:58	2128/5/4 0:58	17140	106.92	237.6	NULL	0	0	NULL	NULL
149997	1339	192698	210481	226531	2138/9/11 18:26	2138/9/11 18:27	20808	70.11	155.8	NULL	0	0	NULL	NULL
146645	1197	102607	211766	226531	2197/11/8 14:17	2197/11/8 14:17	17166	43.56	96.8	NULL	0	0	NULL	NULL
146656	1197	102607	211766	226531	2197/11/8 15:11	2197/11/8 15:13	18842	43.56	96.8	NULL	0	0	NULL	NULL
146658	1197	102607	211766	226531	2197/11/8 15:31	2197/11/8 15:31	18842	43.56	96.8	NULL	0	0	NULL	NULL
148116	1283	121527	230156	226531	2128/5/4 16:04	2128/5/4 16:04	16492	106.92	237.6	NULL	0	0	NULL	NULL
144553	1186	104140	277612	226531	2145/2/3 8:57	2145/2/3 8:57	19587	47.61	105.8	NULL	0	0	NULL	NULL
148156	1283	154086	213079	226531	2129/1/6 1:15	2129/1/6 1:16	15218	112.68	250.4	NULL	0	0	NULL	NULL
154093	1339	109444	214830	226531	2138/9/25 11:45	2138/9/25 11:45	17709	67.14	149.2	NULL	0	0	NULL	NULL
155075	1339	158998	248434	226531	2138/10/12 14:57	2138/10/12 14:58	17478	69.3	154	NULL	0	0	NULL	NULL
153035	1339	109444	214830	226531	2138/9/22 10:03	2138/9/22 10:04	14419	67.14	149.2	NULL	0	0	NULL	NULL
155612	1339	158998	248434	226531	2138/10/14 10:04	2138/10/14 10:05	16574	69.3	154	NULL	0	0	NULL	NULL
153056	1339	109444	214830	226531	2138/9/22 11:57	2138/9/22 12:00	14419	67.14	149.2	NULL	0	0	NULL	NULL
156249	1339	140292	210096	226531	2139/12/9 8:40	2139/12/9 8:42	14435	77.22	171.6	NULL	0	0	NULL	NULL
159066	1442	173708	200566	226531	2182/11/27 13:24	2182/11/27 13:24	21206	51.075	113.5	NULL	0	0	NULL	NULL
159106	1459	172420	212644	226531	2195/11/9 0:16	2195/11/9 0:17	14772	81.765	181.7	NULL	0	0	NULL	NULL
157175	1354	135614	224934	226531	2111/12/18 15:32	2111/12/18 15:33	14214	92.07	204.6	NULL	0	0	NULL	NULL
154831	1339	109444	214830	226531	2138/9/28 16:50	2138/9/28 16:50	15268	67.14	149.2	NULL	0	0	NULL	NULL
154880	1339	158998	248434	226531	2138/10/12 0:15	2138/10/12 0:16	17609	69.3	154	NULL	0	0	NULL	NULL
154887	1339	158998	248434	226531	2138/10/12 1:16	2138/10/12 1:17	17609	69.3	154	NULL	0	0	NULL	NULL
158347	1354	144830	241803	226531	2112/1/18 16:38	2112/1/18 16:39	15564	92.745	206.1	NULL	0	0	NULL	NULL
158766	1401	168862	247635	226531	2185/9/14 5:45	2185/9/14 5:45	20706	103.95	231	NULL	0	0	NULL	NULL
155835	1339	158998	248434	226531	2138/10/15 15:49	2138/10/15 15:49	16574	69.3	154	NULL	0	0	NULL	NULL
158379	1354	144830	241803	226531	2112/1/18 19:53	2112/1/18 19:53	16948	92.745	206.1	NULL	0	0	NULL	NULL
158457	1354	144830	241803	226531	2112/1/19 4:18	2112/1/19 4:18	16948	92.745	206.1	NULL	0	0	NULL	NULL
158885	1401	168862	247635	226531	2185/9/15 0:03	2185/9/15 0:04	20706	103.95	231	NULL	0	0	NULL	NULL
158915	1442	173708	200566	226531	2182/11/26 22:15	2182/11/26 22:16	21198	51.075	113.5	NULL	0	0	NULL	NULL
155067	1339	158998	248434	226531	2138/10/12 13:49	2138/10/12 13:52	15173	69.3	154	NULL	0	0	NULL	NULL
157986	1354	135614	224934	226531	2111/12/21 6:46	2111/12/21 6:46	17166	92.07	204.6	NULL	0	0	NULL	NULL
160787	1459	172420	286372	226531	2195/11/15 11:49	2195/11/15 11:49	15708	81.765	181.7	NULL	0	0	NULL	NULL
163534	1563	190933	222647	226531	2179/5/3 4:13	2179/5/3 4:14	20218	64.845	144.1	NULL	0	0	NULL	NULL
162963	1563	190933	222647	226531	2179/5/1 10:37	2179/5/1 10:38	17140	64.845	144.1	NULL	0	0	NULL	NULL
164949	1563	190933	222647	226531	2179/5/7 17:16	2179/5/7 17:16	14435	64.845	144.1	NULL	0	0	NULL	NULL
164955	1578	168848	244320	226531	2140/7/19 8:48	2140/7/19 8:49	17457	95.04	211.2	NULL	0	0	NULL	NULL
162060	1544	175858	257944	226531	2164/2/24 6:22	2164/2/24 6:22	19650	69.3	154	NULL	0	0	NULL	NULL
153389	1339	109444	214830	226531	2138/9/23 11:08	2138/9/23 11:08	16171	67.14	149.2	NULL	0	0	NULL	NULL
160027	1459	172420	212644	226531	2195/11/11 10:49	2195/11/11 10:52	14547	81.765	181.7	NULL	0	0	NULL	NULL
153411	1339	109444	214830	226531	2138/9/23 16:23	2138/9/23 16:23	16171	67.14	149.2	NULL	0	0	NULL	NULL
162733	1563	190933	222647	226531	2179/4/30 15:37	2179/4/30 15:38	17140	64.845	144.1	NULL	0	0	NULL	NULL
162152	1544	175858	257944	226531	2164/2/24 11:43	2164/2/24 11:43	20030	69.3	154	NULL	0	0	NULL	NULL
162734	1563	190933	222647	226531	2179/4/30 15:42	2179/4/30 15:43	18020	64.845	144.1	NULL	0	0	NULL	NULL
162745	1563	190933	222647	226531	2179/4/30 17:08	2179/4/30 17:09	17140	64.845	144.1	NULL	0	0	NULL	NULL
162755	1563	190933	222647	226531	2179/4/30 18:52	2179/4/30 18:52	14542	64.845	144.1	NULL	0	0	NULL	NULL
162203	1544	175858	257944	226531	2164/2/24 14:43	2164/2/24 14:43	17457	69.3	154	NULL	0	0	NULL	NULL
160091	1459	172420	212644	226531	2195/11/11 15:02	2195/11/11 15:06	16093	81.765	181.7	NULL	0	0	NULL	NULL
162231	1544	175858	257944	226531	2164/2/24 22:31	2164/2/24 22:31	16953	69.3	154	NULL	0	0	NULL	NULL
161362	1535	116346	268131	226531	2176/10/16 10:17	2176/10/16 10:19	19279	76.23	169.4	NULL	0	0	NULL	NULL
161375	1535	116346	268131	226531	2176/10/16 10:58	2176/10/16 10:59	19279	76.23	169.4	NULL	0	0	NULL	NULL
160770	1459	172420	286372	226531	2195/11/15 8:05	2195/11/15 8:05	15708	81.765	181.7	NULL	0	0	NULL	NULL
163326	1563	190933	222647	226531	2179/5/2 13:16	2179/5/2 13:16	17140	64.845	144.1	NULL	0	0	NULL	NULL
168957	1616	176986	299626	226531	2124/3/29 17:14	2124/3/29 17:15	18012	85.23	189.4	NULL	0	0	NULL	NULL
179138	1709	174517	222561	226531	2120/3/1 16:36	2120/3/1 16:37	15623	50.175	111.5	NULL	0	0	NULL	NULL
179650	1709	139343	227339	226531	2120/5/28 12:21	2120/5/28 12:21	16827	48.6	108	NULL	0	0	NULL	NULL
179834	1709	117988	210530	226531	2120/7/22 8:09	2120/7/22 8:10	16827	48.42	107.6	NULL	0	0	NULL	NULL
183810	1860	195382	272392	226531	2141/7/16 22:25	2141/7/16 22:25	16009	75.42	167.6	NULL	0	0	NULL	NULL
179890	1709	191767	215795	226531	2120/11/10 22:03	2120/11/10 22:03	21108	50.085	111.3	NULL	0	0	NULL	NULL
179405	1709	139343	227339	226531	2120/5/27 13:41	2120/5/27 13:42	18679	48.6	108	NULL	0	0	NULL	NULL
179415	1709	139343	227339	226531	2120/5/27 13:51	2120/5/27 13:52	18679	48.6	108	NULL	0	0	NULL	NULL
180029	1709	140410	241433	226531	2120/12/15 23:40	2120/12/15 23:41	16302	51.975	115.5	NULL	0	0	NULL	NULL
179111	1709	197436	213225	226531	2119/3/28 15:25	2119/3/28 15:25	21206	54.27	120.6	NULL	0	0	NULL	NULL
180407	1709	187809	205806	226531	2121/1/27 21:03	2121/1/27 21:04	16302	54.045	120.1	NULL	0	0	NULL	NULL
188088	1936	187538	272565	226531	2139/11/14 0:14	2139/11/14 0:16	15352	92.07	204.6	NULL	0	0	NULL	NULL
183560	1819	116360	265846	226531	2187/5/8 19:57	2187/5/8 19:59	18305	66.42	147.6	NULL	0	0	NULL	NULL
186535	1872	130389	250915	226531	2135/4/23 8:30	2135/4/23 8:31	17114	50.31	111.8	NULL	0	0	NULL	NULL
180541	1767	147191	226932	226531	2168/4/13 12:45	2168/4/13 12:47	21327	65.025	144.5	NULL	0	0	NULL	NULL
188192	1936	187538	272565	226531	2139/11/14 8:05	2139/11/14 9:05	15564	92.07	204.6	NULL	0	0	NULL	NULL
180178	1709	171650	297310	226531	2120/12/20 18:16	2120/12/20 18:17	18824	51.66	114.8	NULL	0	0	NULL	NULL
188225	1936	187538	272565	226531	2139/11/14 13:05	2139/11/14 13:05	16093	54.765	121.7	NULL	0	0	NULL	NULL
188259	1985	135108	262147	226531	2108/2/20 22:13	2108/2/20 22:13	17227	74.34	165.2	NULL	0	0	NULL	NULL
183666	1819	116360	265846	226531	2187/5/9 6:39	2187/5/9 6:39	17166	66.42	147.6	NULL	0	0	NULL	NULL
187263	1900	162718	282467	226531	2163/4/23 18:26	2163/4/23 18:26	21253	82.62	183.6	NULL	0	0	NULL	NULL
180690	1767	147191	226932	226531	2168/4/13 16:43	2168/4/13 16:48	21327	65.025	144.5	NULL	0	0	NULL	NULL
183718	1819	116360	265846	226531	2187/5/9 14:15	2187/5/9 14:16	17166	66.42	147.6	NULL	0	0	NULL	NULL
183755	1860	195382	272392	226531	2141/7/16 20:14	2141/7/16 20:15	14411	75.42	167.6	NULL	0	0	NULL	NULL
186311	1872	130389	250915	226531	2135/4/22 10:03	2135/4/22 10:03	15173	50.31	111.8	NULL	0	0	NULL	NULL
180375	1709	187809	205806	226531	2121/1/27 18:57	2121/1/27 18:57	19085	54.54	121.2	NULL	0	0	NULL	NULL
180384	1709	187809	205806	226531	2121/1/27 19:17	2121/1/27 19:17	16302	54.045	120.1	NULL	0	0	NULL	NULL
180385	1709	187809	205806	226531	2121/1/27 19:20	2121/1/27 19:20	16302	54.045	120.1	NULL	0	0	NULL	NULL
190378	1988	127215	237096	226531	2128/8/26 5:04	2128/8/26 5:04	16837	78.705	174.9	NULL	0	0	NULL	NULL
186831	1900	162718	282467	226531	2163/4/22 12:21	2163/4/22 12:22	16223	82.62	183.6	NULL	0	0	NULL	NULL
190413	1988	127215	237096	226531	2128/8/26 9:44	2128/8/26 9:45	19587	78.705	174.9	NULL	0	0	NULL	NULL
190414	1988	127215	237096	226531	2128/8/26 9:48	2128/8/26 9:48	19587	78.705	174.9	NULL	0	0	NULL	NULL
191398	1988	177047	236241	226531	2129/1/17 12:52	2129/1/17 12:54	16827	81.855	181.9	NULL	0	0	NULL	NULL
188315	1985	135108	262147	226531	2108/2/20 23:11	2108/2/20 23:11	20971	74.34	165.2	NULL	0	0	NULL	NULL
188921	1988	130982	291718	226531	2128/6/22 16:37	2128/6/22 16:37	21290	75.915	168.7	NULL	0	0	NULL	NULL
188940	1988	130982	291718	226531	2128/6/22 19:16	2128/6/22 19:17	19640	75.915	168.7	NULL	0	0	NULL	NULL
191492	1988	177047	236241	226531	2129/1/17 17:21	2129/1/17 17:21	16171	81.855	181.9	NULL	0	0	NULL	NULL
188529	1985	135108	262147	226531	2108/2/21 19:54	2108/2/21 19:55	18305	74.34	165.2	NULL	0	0	NULL	NULL
184543	1860	195382	272392	226531	2141/7/18 16:06	2141/7/18 16:06	14442	75.42	167.6	NULL	0	0	NULL	NULL
190212	1988	127215	237096	226531	2128/8/25 16:30	2128/8/25 16:31	15407	78.705	174.9	NULL	0	0	NULL	NULL
185631	1872	111375	280292	226531	2135/4/6 14:01	2135/4/6 14:01	15523	51.39	114.2	NULL	0	0	NULL	NULL
186759	1872	130389	250915	226531	2135/4/24 10:42	2135/4/24 10:42	15268	50.31	111.8	NULL	0	0	NULL	NULL
190758	1988	177047	236241	226531	2129/1/15 19:15	2129/1/15 19:15	17155	81.855	181.9	NULL	0	0	NULL	NULL
188774	1986	160127	248080	226531	2198/8/26 19:49	2198/8/26 19:49	14228	90.09	200.2	NULL	0	0	NULL	NULL
193685	2045	195707	215359	226531	2150/8/4 11:58	2150/8/4 11:58	16827	67.005	148.9	NULL	0	0	NULL	NULL
193723	2090	172739	253288	226531	2137/10/7 11:21	2137/10/7 11:23	15814	91.35	203	NULL	0	0	NULL	NULL
193791	2090	172739	253288	226531	2137/10/7 17:56	2137/10/7 17:56	15897	91.395	203.1	NULL	0	0	NULL	NULL
195591	2090	172739	253288	226531	2137/10/9 12:12	2137/10/9 12:12	17709	91.395	203.1	NULL	0	0	NULL	NULL
192925	1988	177047	236241	226531	2129/1/21 15:18	2129/1/21 15:19	16171	81.855	181.9	NULL	0	0	NULL	NULL
192935	2045	174095	260098	226531	2150/4/3 5:32	2150/4/3 5:33	16948	69.615	154.7	NULL	0	0	NULL	NULL
193549	2045	195707	215359	226531	2150/8/3 22:30	2150/8/3 22:38	15308	67.005	148.9	NULL	0	0	NULL	NULL
208567	2090	138877	256557	226531	2137/11/15 16:12	2137/11/15 16:14	17709	69.3	154	NULL	0	0	NULL	NULL
201847	2090	172739	253288	226531	2137/10/22 22:09	2137/10/22 22:15	19963	91.395	203.1	NULL	0	0	NULL	NULL
210275	2090	138877	256557	226531	2137/11/18 8:10	2137/11/18 8:11	15767	69.3	154	NULL	0	0	NULL	NULL
210038	2090	138877	256557	226531	2137/11/17 19:29	2137/11/17 19:36	16284	69.3	154	NULL	0	0	NULL	NULL
210817	2090	138877	256557	226531	2137/11/19 16:50	2137/11/19 16:51	15767	91.395	203.1	NULL	0	0	NULL	NULL
208723	2090	138877	256557	226531	2137/11/15 21:45	2137/11/15 21:48	14606	69.3	154	NULL	0	0	NULL	NULL
216778	2090	172563	270372	226531	2138/3/25 20:21	2138/3/25 20:21	14939	85.32	189.6	NULL	0	0	NULL	NULL
222758	2208	162248	259196	226531	2190/8/18 23:27	2190/8/18 23:28	16837	64.845	144.1	NULL	0	0	NULL	NULL
214306	2090	146557	276865	226531	2137/12/7 11:27	2137/12/7 11:27	17248	94.455	209.9	NULL	0	0	NULL	NULL
223829	2208	144187	255367	226531	2190/9/24 0:22	2190/9/24 0:23	18592	64.53	143.4	NULL	0	0	NULL	NULL
222917	2208	162248	259196	226531	2190/8/19 8:08	2190/8/19 8:12	15652	64.845	144.1	NULL	0	0	NULL	NULL
214391	2090	146557	276865	226531	2137/12/7 18:10	2137/12/7 18:10	16953	94.455	209.9	NULL	0	0	NULL	NULL
218297	2092	105566	219295	226531	2187/9/23 8:14	2187/9/23 8:15	17248	131.085	291.3	NULL	0	0	NULL	NULL
212839	2090	146557	276865	226531	2137/12/3 9:16	2137/12/3 9:16	18147	94.455	209.9	NULL	0	0	NULL	NULL
216941	2090	172563	270372	226531	2138/3/26 15:57	2138/3/26 15:57	16171	85.32	189.6	NULL	0	0	NULL	NULL
216994	2092	105566	219295	226531	2187/9/19 20:28	2187/9/19 20:28	20591	131.085	291.3	NULL	0	0	NULL	NULL
217008	2092	105566	219295	226531	2187/9/19 22:53	2187/9/19 22:54	16037	131.085	291.3	NULL	0	0	NULL	NULL
226426	2338	184485	253415	226531	2159/9/15 7:47	2159/9/15 7:47	18424	115.155	255.9	NULL	0	0	NULL	NULL
226453	2338	184485	253415	226531	2159/9/15 8:41	2159/9/15 8:42	18424	115.155	255.9	NULL	0	0	NULL	NULL
223225	2208	162248	259196	226531	2190/8/20 0:31	2190/8/20 0:31	15407	64.845	144.1	NULL	0	0	NULL	NULL
226503	2338	184485	253415	226531	2159/9/15 11:25	2159/9/15 11:26	18424	115.155	255.9	NULL	0	0	NULL	NULL
224613	2208	166923	203223	226531	2191/10/8 16:43	2191/10/8 16:43	15268	72.27	160.6	NULL	0	0	NULL	NULL
226530	2338	184485	253415	226531	2159/9/15 12:37	2159/9/15 12:37	18424	112.68	250.4	NULL	0	0	NULL	NULL
222707	2100	140146	202887	226531	2142/4/29 9:46	2142/4/29 9:46	19958	114.435	254.3	NULL	0	0	NULL	NULL
227270	2338	184485	253415	226531	2159/9/17 15:55	2159/9/17 15:55	17554	112.68	250.4	NULL	0	0	NULL	NULL
222330	2093	129899	202913	226531	2150/11/28 1:06	2150/11/28 1:06	16934	92.88	206.4	NULL	0	0	NULL	NULL
224300	2208	166923	203223	226531	2191/10/7 9:22	2191/10/7 9:23	16827	72.27	160.6	NULL	0	0	NULL	NULL
227300	2338	114726	207975	226531	2159/10/22 10:50	2159/10/22 10:51	15830	116.145	258.1	NULL	0	0	NULL	NULL
224348	2208	166923	203223	226531	2191/10/7 14:03	2191/10/7 14:03	15173	72.27	160.6	NULL	0	0	NULL	NULL
223414	2208	162248	259196	226531	2190/8/20 10:11	2190/8/20 10:12	19587	64.845	144.1	NULL	0	0	NULL	NULL
226911	2338	184485	253415	226531	2159/9/16 9:15	2159/9/16 9:15	18424	112.68	250.4	NULL	0	0	NULL	NULL
223026	2208	162248	259196	226531	2190/8/19 12:28	2190/8/19 12:29	15523	64.845	144.1	NULL	0	0	NULL	NULL
227341	2338	114726	207975	226531	2159/10/22 14:36	2159/10/22 14:37	16827	116.145	258.1	NULL	0	0	NULL	NULL
228386	2338	114726	207975	226531	2159/10/26 12:33	2159/10/26 12:33	17709	116.145	258.1	NULL	0	0	NULL	NULL
228389	2338	114726	207975	226531	2159/10/26 12:35	2159/10/26 12:35	17709	116.145	258.1	NULL	0	0	NULL	NULL
222424	2093	129899	202913	226531	2150/11/28 10:09	2150/11/28 10:09	16953	92.88	206.4	NULL	0	0	NULL	NULL
225892	2338	147143	286713	226531	2159/8/24 5:25	2159/8/24 5:25	16326	111.87	248.6	NULL	0	0	NULL	NULL
225893	2338	147143	286713	226531	2159/8/24 5:27	2159/8/24 5:28	16326	111.87	248.6	NULL	0	0	NULL	NULL
226983	2338	184485	253415	226531	2159/9/16 14:38	2159/9/16 14:38	18424	112.68	250.4	NULL	0	0	NULL	NULL
226340	2338	147143	286713	226531	2159/8/25 17:15	2159/8/25 17:16	15922	111.87	248.6	NULL	0	0	NULL	NULL
224083	2208	166923	203223	226531	2191/10/6 18:42	2191/10/6 18:42	19085	72.27	160.6	NULL	0	0	NULL	NULL
223527	2208	162248	259196	226531	2190/8/20 18:09	2190/8/20 18:11	19689	64.845	144.1	NULL	0	0	NULL	NULL
229981	2349	164846	210597	226531	2165/4/15 11:53	2165/4/15 11:53	17480	64.845	144.1	NULL	0	0	NULL	NULL
233315	2369	145893	252262	226531	2178/9/3 13:42	2178/9/3 13:42	15564	95.85	213	NULL	0	0	NULL	NULL
233340	2369	145893	252262	226531	2178/9/3 17:31	2178/9/3 17:31	15564	95.85	213	NULL	0	0	NULL	NULL
233097	2369	145893	252262	226531	2178/9/2 17:53	2178/9/2 17:53	17554	95.85	213	NULL	0	0	NULL	NULL
234442	2378	156682	257367	226531	2140/11/5 10:59	2140/11/5 10:59	15708	71.19	158.2	NULL	0	0	NULL	NULL
234059	2378	156682	257367	226531	2140/11/4 7:08	2140/11/4 7:16	17166	71.19	158.2	NULL	0	0	NULL	NULL
223952	2208	144187	255367	226531	2190/9/24 9:19	2190/9/24 9:21	15523	64.53	143.4	NULL	0	0	NULL	NULL
234096	2378	156682	257367	226531	2140/11/4 8:05	2140/11/4 8:05	15564	71.19	158.2	NULL	0	0	NULL	NULL
234119	2378	156682	257367	226531	2140/11/4 10:59	2140/11/4 11:00	15173	71.19	158.2	NULL	0	0	NULL	NULL
234156	2378	156682	257367	226531	2140/11/4 11:46	2140/11/4 11:47	15564	71.19	158.2	NULL	0	0	NULL	NULL
232748	2369	145893	252262	226531	2178/9/1 10:44	2178/9/1 10:46	14214	95.85	213	NULL	0	0	NULL	NULL
234244	2378	156682	257367	226531	2140/11/4 15:32	2140/11/4 15:33	15564	71.19	158.2	NULL	0	0	NULL	NULL
232972	2369	145893	252262	226531	2178/9/2 7:27	2178/9/2 7:30	17166	95.85	213	NULL	0	0	NULL	NULL
232835	2369	145893	252262	226531	2178/9/1 16:38	2178/9/1 16:38	14214	95.85	213	NULL	0	0	NULL	NULL
233307	2369	145893	252262	226531	2178/9/3 12:11	2178/9/3 12:11	15564	95.85	213	NULL	0	0	NULL	NULL
233733	2378	156682	257367	226531	2140/11/3 16:52	2140/11/3 16:52	14431	71.19	158.2	NULL	0	0	NULL	NULL
233749	2378	156682	257367	226531	2140/11/3 17:04	2140/11/3 17:06	14431	71.19	158.2	NULL	0	0	NULL	NULL
233750	2378	156682	257367	226531	2140/11/3 17:12	2140/11/3 17:14	15564	71.19	158.2	NULL	0	0	NULL	NULL
239847	2378	173442	250455	226531	2142/5/23 4:27	2142/5/23 4:29	18784	60.21	133.8	NULL	0	0	NULL	NULL
243291	2467	105852	291446	226531	2169/11/8 18:55	2169/11/8 18:55	18566	79.2	176	NULL	0	0	NULL	NULL
241332	2378	157554	218998	226531	2142/7/16 16:42	2142/7/16 16:42	16171	62.955	139.9	NULL	0	0	NULL	NULL
242254	2420	112064	268091	226531	2188/7/12 21:35	2188/7/12 21:35	16302	72.27	160.6	NULL	0	0	NULL	NULL
243320	2467	105852	291446	226531	2169/11/8 19:15	2169/11/8 19:16	18566	79.2	176	NULL	0	0	NULL	NULL
244397	2577	120675	264032	226531	2127/12/10 10:06	2127/12/10 10:06	20542	54.45	121	NULL	0	0	NULL	NULL
239501	2378	172805	248507	226531	2142/4/28 8:32	2142/4/28 8:34	16953	70.785	157.3	NULL	0	0	NULL	NULL
242327	2420	112064	268091	226531	2188/7/13 0:33	2188/7/13 0:35	16302	72.27	160.6	NULL	0	0	NULL	NULL
239524	2378	172805	248507	226531	2142/4/28 11:43	2142/4/28 11:43	16953	70.785	157.3	NULL	0	0	NULL	NULL
244440	2577	120675	264032	226531	2127/12/10 16:49	2127/12/10 16:49	21253	54.45	121	NULL	0	0	NULL	NULL
238173	2378	102486	245136	226531	2141/7/18 16:41	2141/7/18 16:42	15065	61.785	137.3	NULL	0	0	NULL	NULL
239044	2378	153844	291444	226531	2142/2/2 16:47	2142/2/2 16:48	16171	62.775	139.5	NULL	0	0	NULL	NULL
240149	2378	157554	218998	226531	2142/7/11 16:43	2142/7/11 16:44	19589	62.955	139.9	NULL	0	0	NULL	NULL
240151	2378	157554	218998	226531	2142/7/11 16:48	2142/7/11 16:49	19589	62.955	139.9	NULL	0	0	NULL	NULL
240154	2378	157554	218998	226531	2142/7/11 16:55	2142/7/11 16:55	19589	62.955	139.9	NULL	0	0	NULL	NULL
233686	2369	162773	236595	226531	2182/8/26 10:08	2182/8/26 10:08	17166	69.3	154	NULL	0	0	NULL	NULL
243213	2457	135882	298039	226531	2139/10/30 7:04	2139/10/30 7:04	17478	57.42	127.6	NULL	0	0	NULL	NULL
242009	2413	198393	256422	226531	2109/9/9 16:25	2109/9/9 16:25	16953	67.815	150.7	NULL	0	0	NULL	NULL
243685	2473	104994	231477	226531	2155/7/24 6:51	2155/7/24 6:52	19895	116.415	258.7	NULL	0	0	NULL	NULL
247200	2589	178411	241576	226531	2186/7/1 14:01	2186/7/1 14:01	15268	87.12	193.6	NULL	0	0	NULL	NULL
243722	2473	104994	231477	226531	2155/7/24 10:52	2155/7/24 10:53	19742	116.415	258.7	NULL	0	0	NULL	NULL
249200	2611	184345	220081	226531	2196/7/2 17:40	2196/7/3 6:46	16915	77.22	171.6	NULL	0	0	NULL	NULL
246148	2589	178411	241576	226531	2186/6/26 16:13	2186/6/26 16:13	17709	87.12	193.6	NULL	0	0	NULL	NULL
243761	2473	104994	231477	226531	2155/7/24 15:55	2155/7/24 15:55	16171	116.415	258.7	NULL	0	0	NULL	NULL
248795	2598	162623	250541	226531	2185/12/17 8:33	2185/12/17 8:33	19761	47.115	104.7	NULL	0	0	NULL	NULL
245840	2589	178411	241576	226531	2186/6/25 8:17	2186/6/25 8:19	19079	87.12	193.6	NULL	0	0	NULL	NULL
243463	2467	105852	291446	226531	2169/11/9 7:01	2169/11/9 7:01	17166	79.2	176	NULL	0	0	NULL	NULL
243926	2479	178736	259498	226531	2118/6/8 14:46	2118/6/8 14:46	15292	95.04	211.2	NULL	0	0	NULL	NULL
248833	2598	162623	250541	226531	2185/12/17 14:05	2185/12/17 14:05	15173	47.115	104.7	NULL	0	0	NULL	NULL
241883	2413	198393	256422	226531	2109/9/9 4:48	2109/9/9 4:48	14411	67.815	150.7	NULL	0	0	NULL	NULL
243534	2473	104994	231477	226531	2155/7/23 18:51	2155/7/23 18:52	17114	116.415	258.7	NULL	0	0	NULL	NULL
242513	2442	118210	227168	226531	2184/6/29 11:01	2184/6/29 11:02	15814	85.635	190.3	NULL	0	0	NULL	NULL
241928	2413	198393	256422	226531	2109/9/9 7:57	2109/9/9 7:57	18522	67.815	150.7	NULL	0	0	NULL	NULL
247514	2589	113195	264974	226531	2186/8/8 16:06	2186/8/8 16:08	15968	71.19	158.2	NULL	0	0	NULL	NULL
247516	2589	113195	264974	226531	2186/8/8 16:08	2186/8/8 16:08	15968	71.19	158.2	NULL	0	0	NULL	NULL
248011	2589	113195	264974	226531	2186/8/10 13:53	2186/8/10 13:53	15173	71.19	158.2	NULL	0	0	NULL	NULL
252894	2636	199574	296798	226531	2109/11/12 6:33	2109/11/12 6:33	18522	65.34	145.2	NULL	0	0	NULL	NULL
255886	2639	157999	280720	226531	2113/10/1 15:20	2113/10/1 15:20	20866	54.27	120.6	NULL	0	0	NULL	NULL
245479	2589	178411	241576	226531	2186/6/23 22:56	2186/6/23 22:56	16302	87.3	194	NULL	0	0	NULL	NULL
252954	2636	199574	296798	226531	2109/11/12 16:01	2109/11/12 16:05	16484	65.34	145.2	NULL	0	0	NULL	NULL
252985	2639	185150	228514	226531	2112/9/4 9:27	2112/9/4 9:27	18424	59.985	133.3	NULL	0	0	NULL	NULL
245501	2589	178411	241576	226531	2186/6/23 23:34	2186/6/23 23:34	17250	87.12	193.6	NULL	0	0	NULL	NULL
249569	2636	199574	296798	226531	2109/10/31 4:46	2109/10/31 4:46	15217	65.34	145.2	NULL	0	0	NULL	NULL
251066	2636	199574	296798	226531	2109/11/4 7:23	2109/11/4 7:23	19593	65.34	145.2	NULL	0	0	NULL	NULL
256284	2639	157999	280720	226531	2113/10/2 7:46	2113/10/2 7:46	17166	54.27	120.6	NULL	0	0	NULL	NULL
257315	2639	157999	280720	226531	2113/10/3 19:12	2113/10/3 19:12	16948	54.27	120.6	NULL	0	0	NULL	NULL
256731	2639	157999	280720	226531	2113/10/2 20:57	2113/10/2 20:57	16948	54.27	120.6	NULL	0	0	NULL	NULL
255837	2639	187697	278380	226531	2112/10/15 14:20	2112/10/15 14:20	19761	56.025	124.5	NULL	0	0	NULL	NULL
259355	2639	157999	280720	226531	2113/10/9 3:27	2113/10/9 3:27	21108	54.27	120.6	NULL	0	0	NULL	NULL
261409	2667	131592	291249	226531	2125/11/16 6:24	2125/11/16 6:24	21116	55.62	123.6	NULL	0	0	NULL	NULL
261410	2667	131592	291249	226531	2125/11/16 6:25	2125/11/16 6:25	21116	55.62	123.6	NULL	0	0	NULL	NULL
261580	2718	148278	276514	226531	2158/5/3 9:14	2158/5/3 9:14	20214	49.5	110	NULL	0	0	NULL	NULL
261614	2718	148278	276514	226531	2158/5/3 13:16	2158/5/3 13:22	20214	49.5	110	NULL	0	0	NULL	NULL
261109	2639	193734	226531	226531	2113/10/17 11:40	2113/10/17 11:40	20866	45.855	101.9	NULL	0	0	NULL	NULL
261117	2639	193734	226531	226531	2113/10/17 11:48	2113/10/17 11:48	17166	45.855	101.9	NULL	0	0	NULL	NULL
256204	2639	157999	280720	226531	2113/10/2 4:01	2113/10/2 4:02	17155	54.27	120.6	NULL	0	0	NULL	NULL
256205	2639	157999	280720	226531	2113/10/2 4:18	2113/10/2 4:19	17155	54.27	120.6	NULL	0	0	NULL	NULL
261222	2667	131592	291249	226531	2125/11/15 16:55	2125/11/15 16:56	14757	55.62	123.6	NULL	0	0	NULL	NULL
273549	2830	193970	262270	226531	2106/8/12 18:14	2106/8/12 18:15	20714	80.685	179.3	NULL	0	0	NULL	NULL
272594	2830	193970	262270	226531	2106/8/10 9:13	2106/8/10 9:18	18505	80.685	179.3	NULL	0	0	NULL	NULL
272603	2830	193970	262270	226531	2106/8/10 10:53	2106/8/10 10:53	15523	80.685	179.3	NULL	0	0	NULL	NULL
268252	2759	107939	227032	226531	2188/9/21 14:07	2188/9/21 14:07	17709	67.995	151.1	NULL	0	0	NULL	NULL
267910	2747	160561	258203	226531	2142/8/22 12:47	2142/8/22 12:47	15789	66.015	146.7	NULL	0	0	NULL	NULL
265830	2747	174186	215353	226531	2142/1/9 16:19	2142/1/9 16:20	21253	68.895	153.1	NULL	0	0	NULL	NULL
267949	2759	107939	227032	226531	2188/9/19 21:43	2188/9/19 21:47	16797	67.995	151.1	NULL	0	0	NULL	NULL
270936	2759	107939	218645	226531	2188/10/11 3:51	2188/10/11 3:51	21341	62.55	139	NULL	0	0	NULL	NULL
270943	2759	107939	218645	226531	2188/10/11 4:01	2188/10/11 4:01	16818	62.55	139	NULL	0	0	NULL	NULL
274841	2830	193970	262270	226531	2106/8/15 17:47	2106/8/15 17:48	21189	80.685	179.3	NULL	0	0	NULL	NULL
274843	2830	193970	262270	226531	2106/8/15 17:49	2106/8/15 17:49	21189	80.685	179.3	NULL	0	0	NULL	NULL
274853	2830	193970	262270	226531	2106/8/15 18:17	2106/8/15 18:21	14988	80.685	179.3	NULL	0	0	NULL	NULL
275330	2830	193970	262270	226531	2106/8/16 14:03	2106/8/16 14:03	21189	80.685	179.3	NULL	0	0	NULL	NULL
271497	2830	193970	262270	226531	2106/8/8 15:25	2106/8/8 15:26	17576	80.685	179.3	NULL	0	0	NULL	NULL
271498	2830	193970	262270	226531	2106/8/8 15:27	2106/8/8 15:27	17576	80.685	179.3	NULL	0	0	NULL	NULL
261906	2747	163539	208893	226531	2141/10/9 11:31	2141/10/9 11:33	15814	67.32	149.6	NULL	0	0	NULL	NULL
261916	2747	163539	208893	226531	2141/10/9 12:41	2141/10/9 12:41	14606	67.32	149.6	NULL	0	0	NULL	NULL
273114	2830	193970	262270	226531	2106/8/11 17:28	2106/8/11 17:28	20714	80.685	179.3	NULL	0	0	NULL	NULL
274623	2830	193970	262270	226531	2106/8/15 5:00	2106/8/15 5:12	16333	80.685	179.3	NULL	0	0	NULL	NULL
276780	2830	193970	262270	226531	2106/8/19 14:01	2106/8/19 14:01	17741	80.685	179.3	NULL	0	0	NULL	NULL
270834	2759	107939	227032	226531	2188/10/3 12:37	2188/10/3 12:38	16827	67.995	151.1	NULL	0	0	NULL	NULL
271270	2759	107939	218645	226531	2188/10/12 18:15	2188/10/12 18:15	15268	62.55	139	NULL	0	0	NULL	NULL
283064	2974	126804	203079	226531	2171/3/27 16:05	2171/3/27 16:05	15523	129.375	287.5	NULL	0	0	NULL	NULL
285168	2984	124661	232618	226531	2187/3/5 3:46	2187/3/5 3:46	20063	74.25	165	NULL	0	0	NULL	NULL
280310	2846	195990	252411	226531	2209/2/11 10:11	2209/2/11 10:13	16953	71.955	159.9	NULL	0	0	NULL	NULL
282705	2974	126804	203079	226531	2171/3/27 1:34	2171/3/27 1:34	16818	99	220	NULL	0	0	NULL	NULL
282740	2974	126804	203079	226531	2171/3/27 2:51	2171/3/27 2:51	16818	129.375	287.5	NULL	0	0	NULL	NULL
285296	2984	124661	232618	226531	2187/3/5 13:46	2187/3/5 13:48	21206	74.25	165	NULL	0	0	NULL	NULL
285921	3026	187545	224739	226531	2204/2/17 21:15	2204/2/17 21:15	17609	83.07	184.6	NULL	0	0	NULL	NULL
279995	2846	195990	252411	226531	2209/2/10 2:14	2209/2/10 2:15	16934	72	160	NULL	0	0	NULL	NULL
285564	2984	155981	224595	226531	2187/5/4 21:43	2187/5/4 21:46	18469	72.45	161	NULL	0	0	NULL	NULL
286499	3070	171863	263576	226531	2199/3/12 22:19	2199/3/12 22:19	15526	85.05	189	NULL	0	0	NULL	NULL
289099	3100	152037	217080	226531	2120/5/15 15:01	2120/5/15 15:03	20823	101.655	225.9	NULL	0	0	NULL	NULL
291082	3100	109932	203643	226531	2120/11/8 22:16	2120/11/8 22:16	19650	104.94	233.2	NULL	0	0	NULL	NULL
288172	3084	190365	240625	226531	2133/2/12 6:57	2133/2/12 6:58	21435	136.71	303.8	NULL	0	0	NULL	NULL
285714	2984	155981	224595	226531	2187/5/5 5:40	2187/5/5 6:01	18469	72.45	161	NULL	0	0	NULL	NULL
286620	3070	171863	263576	226531	2199/3/13 3:46	2199/3/13 3:59	21290	85.05	189	NULL	0	0	NULL	NULL
288824	3084	178065	217239	226531	2133/3/7 4:55	2133/3/7 4:55	14419	87.615	194.7	NULL	0	0	NULL	NULL
287248	3070	171863	263576	226531	2199/3/15 9:53	2199/3/15 9:54	20157	85.05	189	NULL	0	0	NULL	NULL
287289	3070	171863	263576	226531	2199/3/15 13:18	2199/3/15 13:19	21206	85.05	189	NULL	0	0	NULL	NULL
289909	3100	146062	263868	226531	2120/10/11 15:40	2120/10/11 15:41	17590	104.535	232.3	NULL	0	0	NULL	NULL
289911	3100	146062	263868	226531	2120/10/11 15:46	2120/10/11 15:46	17590	104.535	232.3	NULL	0	0	NULL	NULL
288766	3084	178065	217239	226531	2133/3/7 0:46	2133/3/7 0:46	14419	87.615	194.7	NULL	0	0	NULL	NULL
286898	3070	171863	263576	226531	2199/3/14 0:42	2199/3/14 0:42	20030	85.05	189	NULL	0	0	NULL	NULL
286324	3065	142000	270036	226531	2188/8/14 0:58	2188/8/14 0:58	18522	39.6	88	NULL	0	0	NULL	NULL
289785	3100	152037	217080	226531	2120/5/17 15:25	2120/5/17 15:25	21206	101.655	225.9	NULL	0	0	NULL	NULL
288873	3084	178065	217239	226531	2133/3/7 11:53	2133/3/7 11:53	16953	87.615	194.7	NULL	0	0	NULL	NULL
282329	2921	173377	261790	226531	2147/10/4 10:18	2147/10/4 10:18	19742	44.55	99	NULL	0	0	NULL	NULL
285547	2984	124661	232618	226531	2187/3/6 14:09	2187/3/6 14:09	21206	74.25	165	NULL	0	0	NULL	NULL
285548	2984	124661	232618	226531	2187/3/6 14:11	2187/3/6 14:11	21206	74.25	165	NULL	0	0	NULL	NULL
287002	3070	171863	263576	226531	2199/3/14 9:39	2199/3/14 9:40	21206	85.05	189	NULL	0	0	NULL	NULL
291495	3100	109932	203643	226531	2120/11/9 17:48	2120/11/9 17:49	20157	104.94	233.2	NULL	0	0	NULL	NULL
296563	3178	131757	211292	226531	2163/4/8 19:04	2163/4/8 19:04	16171	93.06	206.8	NULL	0	0	NULL	NULL
296594	3218	139221	251514	226531	2199/2/5 11:55	2199/2/5 11:55	15814	73.755	163.9	NULL	0	0	NULL	NULL
296020	3178	131757	211292	226531	2163/4/6 17:18	2163/4/6 17:18	17250	93.06	206.8	NULL	0	0	NULL	NULL
292573	3100	145681	242043	226531	2120/12/8 2:44	2120/12/8 2:45	16037	103.635	230.3	NULL	0	0	NULL	NULL
292578	3100	145681	242043	226531	2120/12/8 2:50	2120/12/8 2:50	16037	103.635	230.3	NULL	0	0	NULL	NULL
292579	3100	145681	242043	226531	2120/12/8 2:55	2120/12/8 2:56	16037	103.635	230.3	NULL	0	0	NULL	NULL
293651	3100	145681	242043	226531	2120/12/11 8:36	2120/12/11 8:36	18357	103.635	230.3	NULL	0	0	NULL	NULL
294591	3145	169807	288257	226531	2114/12/26 2:26	2114/12/26 2:26	21050	104.94	233.2	NULL	0	0	NULL	NULL
298185	3242	175206	270399	226531	2168/8/26 3:12	2168/8/26 3:12	17155	66.645	148.1	NULL	0	0	NULL	NULL
298207	3242	175206	270399	226531	2168/8/26 6:51	2168/8/26 6:52	17166	66.645	148.1	NULL	0	0	NULL	NULL
301145	3267	132067	292528	226531	2192/8/16 21:23	2192/8/16 21:23	16171	115.83	257.4	NULL	0	0	NULL	NULL
291210	3100	109932	203643	226531	2120/11/9 1:17	2120/11/9 1:17	16053	104.94	233.2	NULL	0	0	NULL	NULL
304426	3267	134370	278829	226531	2193/8/28 14:44	2193/8/28 15:00	16827	99.99	222.2	NULL	0	0	NULL	NULL
304898	3379	142774	238507	226531	2162/5/27 20:51	2162/5/27 20:54	17574	142.47	316.6	NULL	0	0	NULL	NULL
300942	3267	132067	292528	226531	2192/8/15 22:15	2192/8/15 22:42	21116	115.83	257.4	NULL	0	0	NULL	NULL
300963	3267	132067	292528	226531	2192/8/16 0:08	2192/8/16 0:09	21116	115.83	257.4	NULL	0	0	NULL	NULL
305941	3425	158813	240691	226531	2143/12/29 11:41	2143/12/29 11:41	14441	96.03	213.4	NULL	0	0	NULL	NULL
286121	3026	187545	224739	226531	2204/2/18 15:14	2204/2/18 15:14	19742	83.07	184.6	NULL	0	0	NULL	NULL
303595	3267	134370	270075	226531	2193/8/7 19:56	2193/8/7 19:57	14357	86.94	193.2	NULL	0	0	NULL	NULL
303729	3267	134370	278829	226531	2193/8/26 12:44	2193/8/26 12:44	21050	99.99	222.2	NULL	0	0	NULL	NULL
311704	3482	156471	283598	226531	2153/5/14 9:34	2153/5/14 9:34	19587	59.4	132	NULL	0	0	NULL	NULL
309785	3482	186355	231874	226531	2153/1/25 13:42	2153/1/25 13:47	19587	61.29	136.2	NULL	0	0	NULL	NULL
309789	3482	186355	231874	226531	2153/1/25 14:24	2153/1/25 14:25	19587	61.29	136.2	NULL	0	0	NULL	NULL
308136	3482	153264	253555	226531	2153/1/7 12:09	2153/1/7 12:09	15526	60.21	133.8	NULL	0	0	NULL	NULL
309207	3482	186355	231874	226531	2153/1/23 0:36	2153/1/23 0:36	14605	61.29	136.2	NULL	0	0	NULL	NULL
309226	3482	186355	231874	226531	2153/1/23 2:24	2153/1/23 2:26	14605	61.29	136.2	NULL	0	0	NULL	NULL
313738	3543	170188	267217	226531	2194/9/18 15:25	2194/9/18 15:25	19742	66.915	148.7	NULL	0	0	NULL	NULL
313800	3543	112035	247942	226531	2196/10/17 17:21	2196/10/17 17:21	19085	65.52	145.6	NULL	0	0	NULL	NULL
313847	3543	112035	247942	226531	2196/10/17 18:19	2196/10/17 18:19	21050	65.52	145.6	NULL	0	0	NULL	NULL
307858	3482	153264	253555	226531	2153/1/7 1:50	2153/1/7 1:54	16934	60.21	133.8	NULL	0	0	NULL	NULL
314453	3575	116697	251958	226531	2129/5/13 9:31	2129/5/13 9:32	19587	85.815	190.7	NULL	0	0	NULL	NULL
314490	3575	175797	282820	226531	2129/6/22 22:09	2129/6/22 22:09	20034	82.755	183.9	NULL	0	0	NULL	NULL
306844	3482	192399	202786	226531	2152/11/18 9:34	2152/11/18 9:34	18147	55.62	123.6	NULL	0	0	NULL	NULL
313544	3543	170188	267217	226531	2194/9/17 20:09	2194/9/17 20:10	14626	66.915	148.7	NULL	0	0	NULL	NULL
306139	3482	192399	202786	226531	2152/11/16 19:17	2152/11/16 19:17	20591	55.62	123.6	NULL	0	0	NULL	NULL
305182	3425	158813	240691	226531	2143/12/27 17:29	2143/12/27 17:29	14435	96.03	213.4	NULL	0	0	NULL	NULL
314061	3575	106038	294754	226531	2129/4/20 20:05	2129/4/20 20:06	20053	80.865	179.7	NULL	0	0	NULL	NULL
312118	3513	186086	266774	226531	2204/8/5 19:19	2204/8/5 19:19	20871	83.16	184.8	NULL	0	0	NULL	NULL
319635	3722	107462	245240	226531	2149/3/31 16:27	2149/3/31 16:31	14511	117	260	NULL	0	0	NULL	NULL
318116	3703	129143	279078	226531	2173/8/16 12:28	2173/8/16 12:31	19593	82.485	183.3	NULL	0	0	NULL	NULL
318120	3703	129143	279078	226531	2173/8/16 12:35	2173/8/16 12:36	19593	82.485	183.3	NULL	0	0	NULL	NULL
320677	3722	107462	245240	226531	2149/4/3 11:16	2149/4/3 11:18	15829	117	260	NULL	0	0	NULL	NULL
316744	3639	150720	287912	226531	2133/4/25 16:45	2133/4/25 16:46	21435	60.48	134.4	NULL	0	0	NULL	NULL
314289	3575	106038	294754	226531	2129/4/21 19:28	2129/4/21 19:28	19640	80.865	179.7	NULL	0	0	NULL	NULL
316159	3632	181742	255606	226531	2173/6/6 14:40	2173/6/6 14:40	20030	73.665	163.7	NULL	0	0	NULL	NULL
316169	3632	181742	255606	226531	2173/6/6 15:41	2173/6/6 15:41	20030	73.665	163.7	NULL	0	0	NULL	NULL
317243	3639	150720	287912	226531	2133/4/27 15:25	2133/4/27 15:26	15173	60.48	134.4	NULL	0	0	NULL	NULL
304995	3379	142774	238507	226531	2162/5/28 8:02	2162/5/28 8:02	19587	142.47	316.6	NULL	0	0	NULL	NULL
305987	3425	182758	221274	226531	2144/2/16 21:08	2144/2/16 21:08	19611	88.65	197	NULL	0	0	NULL	NULL
312314	3513	186086	266774	226531	2204/8/6 8:11	2204/8/6 8:11	20871	83.16	184.8	NULL	0	0	NULL	NULL
314348	3575	116697	251958	226531	2129/5/12 22:39	2129/5/12 22:39	15694	85.815	190.7	NULL	0	0	NULL	NULL
310937	3482	156471	283598	226531	2153/5/11 15:06	2153/5/11 15:06	19689	59.4	132	NULL	0	0	NULL	NULL
311364	3482	156471	283598	226531	2153/5/12 18:01	2153/5/12 18:01	19689	59.4	132	NULL	0	0	NULL	NULL
312394	3513	186086	266774	226531	2204/8/6 16:29	2204/8/6 16:30	20871	83.16	184.8	NULL	0	0	NULL	NULL
316511	3639	150720	250434	226531	2133/4/23 18:51	2133/4/23 18:51	17058	60.48	134.4	NULL	0	0	NULL	NULL
314042	3543	112035	247942	226531	2196/10/18 15:28	2196/10/18 15:28	16492	65.52	145.6	NULL	0	0	NULL	NULL
318013	3685	181697	217179	226531	2154/12/29 11:23	2154/12/29 11:23	19742	60.21	133.8	NULL	0	0	NULL	NULL
312082	3513	186086	266774	226531	2204/8/5 15:43	2204/8/5 15:44	20871	83.16	184.8	NULL	0	0	NULL	NULL
326892	3874	198184	296786	226531	2163/7/6 11:06	2163/7/6 11:06	17473	81.18	180.4	NULL	0	0	NULL	NULL
323215	3793	157997	299818	226531	2163/6/27 14:03	2163/6/27 14:03	15814	63.765	141.7	NULL	0	0	NULL	NULL
323230	3793	157997	299818	226531	2163/6/27 14:33	2163/6/27 14:38	14332	63.765	141.7	NULL	0	0	NULL	NULL
325457	3874	198184	296786	226531	2163/6/30 12:53	2163/6/30 12:54	19525	91.17	202.6	NULL	0	0	NULL	NULL
321170	3722	107462	245240	226531	2149/4/5 12:02	2149/4/5 12:02	21253	117	260	NULL	0	0	NULL	NULL
326475	3874	198184	296786	226531	2163/7/4 10:40	2163/7/4 10:41	15173	91.17	202.6	NULL	0	0	NULL	NULL
325493	3874	198184	296786	226531	2163/6/30 13:31	2163/6/30 13:32	19062	91.17	202.6	NULL	0	0	NULL	NULL
325494	3874	198184	296786	226531	2163/6/30 13:39	2163/6/30 13:40	19062	91.17	202.6	NULL	0	0	NULL	NULL
325505	3874	198184	296786	226531	2163/6/30 14:13	2163/6/30 14:13	19062	91.17	202.6	NULL	0	0	NULL	NULL
321216	3742	158507	284853	226531	2189/4/17 22:50	2189/4/17 22:52	18469	30.195	67.1	NULL	0	0	NULL	NULL
322193	3792	176637	292310	226531	2206/10/6 21:47	2206/10/6 21:52	15023	118.305	262.9	NULL	0	0	NULL	NULL
321823	3742	158507	284853	226531	2189/4/20 10:09	2189/4/20 10:15	16953	30.195	67.1	NULL	0	0	NULL	NULL
321824	3742	158507	284853	226531	2189/4/20 10:40	2189/4/20 10:40	16953	30.195	67.1	NULL	0	0	NULL	NULL
321868	3792	176637	292310	226531	2206/10/5 5:19	2206/10/5 5:22	18654	118.305	262.9	NULL	0	0	NULL	NULL
326847	3874	198184	296786	226531	2163/7/6 4:16	2163/7/6 4:16	18842	91.17	202.6	NULL	0	0	NULL	NULL
323185	3792	132278	291926	226531	2206/10/20 10:06	2206/10/20 10:06	17166	138.6	308	NULL	0	0	NULL	NULL
322942	3792	176637	292310	226531	2206/10/10 13:01	2206/10/10 13:01	20808	118.305	262.9	NULL	0	0	NULL	NULL
333176	3952	197057	261616	226531	2127/6/14 12:11	2127/6/14 12:12	20871	65.925	146.5	NULL	0	0	NULL	NULL
328886	3935	107901	271227	226531	2151/3/6 20:49	2151/3/6 20:49	21198	66.24	147.2	NULL	0	0	NULL	NULL
328344	3895	109309	278643	226531	2146/3/31 10:52	2146/3/31 10:52	19085	116.82	259.6	NULL	0	0	NULL	NULL
334881	3952	160186	246827	226531	2128/5/11 15:58	2128/5/11 15:59	17114	69.3	154	NULL	0	0	NULL	NULL
334891	3952	160186	246827	226531	2128/5/11 16:45	2128/5/11 16:57	17114	57.105	126.9	NULL	0	0	NULL	NULL
332257	3952	111515	228117	226531	2126/9/26 11:51	2126/9/26 11:52	17166	82.845	184.1	NULL	0	0	NULL	NULL
333329	3952	163913	284027	226531	2127/8/30 13:43	2127/8/30 13:43	16978	70.47	156.6	NULL	0	0	NULL	NULL
333350	3952	163913	284027	226531	2127/8/30 15:40	2127/8/30 15:40	16978	70.47	156.6	NULL	0	0	NULL	NULL
333935	3952	177162	246535	226531	2127/12/17 11:02	2127/12/17 11:02	19742	72.45	161	NULL	0	0	NULL	NULL
334913	3952	160186	246827	226531	2128/5/11 17:06	2128/5/11 17:07	17114	57.105	126.9	NULL	0	0	NULL	NULL
328956	3935	107901	271227	226531	2151/3/7 1:15	2151/3/7 1:16	19006	66.24	147.2	NULL	0	0	NULL	NULL
328009	3874	198184	296786	226531	2163/7/8 10:02	2163/7/8 10:03	17473	81.18	180.4	NULL	0	0	NULL	NULL
328464	3895	109309	278643	226531	2146/3/31 20:42	2146/3/31 20:42	14939	116.82	259.6	NULL	0	0	NULL	NULL
331901	3952	159536	257401	226531	2126/8/2 10:50	2126/8/2 10:50	16827	79.29	176.2	NULL	0	0	NULL	NULL
323517	3793	157997	299818	226531	2163/6/27 16:53	2163/6/27 16:53	14332	63.765	141.7	NULL	0	0	NULL	NULL
329525	3935	107901	271227	226531	2151/3/9 1:27	2151/3/9 1:30	17248	66.24	147.2	NULL	0	0	NULL	NULL
331995	3952	111515	228117	226531	2126/9/25 14:08	2126/9/25 14:08	18539	82.845	184.1	NULL	0	0	NULL	NULL
335119	3952	160186	246827	226531	2128/5/12 16:13	2128/5/12 16:13	16171	57.105	126.9	NULL	0	0	NULL	NULL
335120	3952	160186	246827	226531	2128/5/12 16:24	2128/5/12 16:25	16171	57.105	126.9	NULL	0	0	NULL	NULL
329156	3935	107901	271227	226531	2151/3/7 16:45	2151/3/7 16:45	21297	66.24	147.2	NULL	0	0	NULL	NULL
335151	3952	168828	218906	226531	2128/7/16 18:10	2128/7/16 18:10	20088	65.34	145.2	NULL	0	0	NULL	NULL
333155	3952	197057	261616	226531	2127/6/14 9:21	2127/6/14 9:21	20871	65.925	146.5	NULL	0	0	NULL	NULL
335492	3952	197882	224407	226531	2129/9/19 9:45	2129/9/19 9:45	16827	64.035	142.3	NULL	0	0	NULL	NULL
334649	3952	112643	200563	226531	2128/3/5 15:46	2128/3/5 15:51	16223	62.055	137.9	NULL	0	0	NULL	NULL
333644	3952	177162	246535	226531	2127/12/16 10:43	2127/12/16 10:44	15652	72.45	161	NULL	0	0	NULL	NULL
340012	3977	108279	278047	226531	2146/2/11 6:58	2146/2/11 6:59	15407	47.61	105.8	NULL	0	0	NULL	NULL
335561	3952	197882	210843	226531	2129/9/21 17:45	2129/9/21 17:46	14357	59.22	131.6	NULL	0	0	NULL	NULL
335594	3952	197882	210843	226531	2129/9/21 20:12	2129/9/21 20:12	18824	59.22	131.6	NULL	0	0	NULL	NULL
335599	3952	197882	210843	226531	2129/9/21 21:11	2129/9/21 21:12	18824	59.22	131.6	NULL	0	0	NULL	NULL
343126	3977	138550	269170	226531	2146/8/28 8:02	2146/8/28 8:02	19958	52.38	116.4	NULL	0	0	NULL	NULL
337658	3969	147237	211792	226531	2152/6/9 16:11	2152/6/9 16:11	18576	79.2	176	NULL	0	0	NULL	NULL
340062	3977	108279	278047	226531	2146/2/11 12:37	2146/2/11 12:37	15523	47.61	105.8	NULL	0	0	NULL	NULL
333720	3952	177162	246535	226531	2127/12/16 13:08	2127/12/16 13:08	15652	72.45	161	NULL	0	0	NULL	NULL
338661	3969	147237	211792	226531	2152/6/13 8:43	2152/6/13 8:44	21206	79.2	176	NULL	0	0	NULL	NULL
335673	3952	197882	210843	226531	2129/9/22 9:48	2129/9/22 9:48	16827	59.22	131.6	NULL	0	0	NULL	NULL
343201	3977	181712	202587	226531	2146/9/16 15:17	2146/9/16 15:18	15623	53.28	118.4	NULL	0	0	NULL	NULL
331744	3952	159536	257401	226531	2126/8/1 19:03	2126/8/1 19:03	16818	79.29	176.2	NULL	0	0	NULL	NULL
337814	3969	147237	211792	226531	2152/6/10 7:25	2152/6/10 7:25	19958	79.2	176	NULL	0	0	NULL	NULL
335356	3952	139869	231151	226531	2129/2/18 9:05	2129/2/18 9:07	19587	69.3	154	NULL	0	0	NULL	NULL
335762	3969	147237	211792	226531	2152/6/4 5:34	2152/6/4 5:35	17248	79.2	176	NULL	0	0	NULL	NULL
335809	3969	147237	211792	226531	2152/6/4 7:28	2152/6/4 7:29	21108	79.2	176	NULL	0	0	NULL	NULL
337899	3969	147237	211792	226531	2152/6/10 15:40	2152/6/10 15:40	19958	79.2	176	NULL	0	0	NULL	NULL
337416	3969	147237	211792	226531	2152/6/8 18:55	2152/6/8 18:55	16273	79.2	176	NULL	0	0	NULL	NULL
335421	3952	197882	224407	226531	2129/9/18 23:40	2129/9/18 23:41	20704	64.035	142.3	NULL	0	0	NULL	NULL
335449	3952	197882	224407	226531	2129/9/19 4:18	2129/9/19 4:18	14939	64.035	142.3	NULL	0	0	NULL	NULL
333558	3952	163913	284027	226531	2127/8/31 12:28	2127/8/31 12:29	20542	70.47	156.6	NULL	0	0	NULL	NULL
344373	3977	198367	228000	226531	2146/11/26 9:52	2146/11/26 9:52	17709	58.095	129.1	NULL	0	0	NULL	NULL
341896	3977	195813	251368	226531	2146/6/1 8:36	2146/6/1 8:36	17741	59.4	132	NULL	0	0	NULL	NULL
341911	3977	195813	251368	226531	2146/6/1 10:35	2146/6/1 10:38	16223	59.4	132	NULL	0	0	NULL	NULL
343825	3977	181712	202587	226531	2146/9/19 11:11	2146/9/19 11:45	15173	53.28	118.4	NULL	0	0	NULL	NULL
343863	3977	181712	202587	226531	2146/9/19 16:13	2146/9/19 16:13	16171	53.28	118.4	NULL	0	0	NULL	NULL
344891	3987	143224	277243	226531	2202/12/20 11:32	2202/12/20 11:42	15814	79.2	176	NULL	0	0	NULL	NULL
340496	3977	108279	278047	226531	2146/2/13 7:30	2146/2/13 7:30	16476	47.61	105.8	NULL	0	0	NULL	NULL
340514	3977	108279	278047	226531	2146/2/13 8:06	2146/2/13 8:06	15843	47.61	105.8	NULL	0	0	NULL	NULL
346452	3987	143224	277243	226531	2202/12/22 11:55	2202/12/22 11:59	17709	79.2	176	NULL	0	0	NULL	NULL
343245	3977	181712	202587	226531	2146/9/16 19:59	2146/9/16 19:59	19152	53.28	118.4	NULL	0	0	NULL	NULL
339588	3977	108279	278047	226531	2146/2/9 19:50	2146/2/9 20:05	15795	47.61	105.8	NULL	0	0	NULL	NULL
339610	3977	108279	278047	226531	2146/2/9 20:05	2146/2/9 20:05	15795	47.61	105.8	NULL	0	0	NULL	NULL
344623	3977	133203	238824	226531	2148/10/1 6:09	2148/10/1 6:09	15308	57.915	128.7	NULL	0	0	NULL	NULL
335200	3952	168828	218906	226531	2128/7/17 7:02	2128/7/17 7:02	19152	65.34	145.2	NULL	0	0	NULL	NULL
339656	3977	108279	278047	226531	2146/2/10 2:21	2146/2/10 2:21	21108	47.61	105.8	NULL	0	0	NULL	NULL
344213	3977	198367	228000	226531	2146/11/25 13:41	2146/11/25 13:42	17770	58.095	129.1	NULL	0	0	NULL	NULL
339692	3977	108279	278047	226531	2146/2/10 3:52	2146/2/10 3:53	21108	47.61	105.8	NULL	0	0	NULL	NULL
345243	3987	143224	277243	226531	2202/12/20 18:45	2202/12/20 18:46	17464	79.2	176	NULL	0	0	NULL	NULL
350685	4113	138805	220023	226531	2148/9/26 0:34	2148/9/26 0:34	16948	57.24	127.2	NULL	0	0	NULL	NULL
355105	4155	135302	231024	226531	2154/6/11 15:29	2154/6/11 15:30	15065	74.25	165	NULL	0	0	NULL	NULL
354522	4113	103203	258274	226531	2149/10/9 21:16	2149/10/9 21:16	19062	59.4	132	NULL	0	0	NULL	NULL
353612	4113	119090	252714	226531	2149/4/29 11:46	2149/4/29 11:56	17709	48.915	108.7	NULL	0	0	NULL	NULL
349718	3987	106870	281277	226531	2206/6/22 13:12	2206/6/22 13:13	14953	78.21	173.8	NULL	0	0	NULL	NULL
351347	4113	191180	261751	226531	2149/4/3 2:32	2149/4/3 2:32	16948	58.23	129.4	NULL	0	0	NULL	NULL
355273	4155	135302	231024	226531	2154/6/12 8:16	2154/6/12 8:16	21206	74.25	165	NULL	0	0	NULL	NULL
355329	4155	124456	249543	226531	2154/8/4 19:50	2154/8/4 19:53	16934	73.17	162.6	NULL	0	0	NULL	NULL
355331	4155	124456	249543	226531	2154/8/4 19:59	2154/8/4 20:02	16837	73.17	162.6	NULL	0	0	NULL	NULL
348846	3987	143224	277243	226531	2202/12/26 9:28	2202/12/26 9:28	14891	79.2	176	NULL	0	0	NULL	NULL
349889	3987	106870	281277	226531	2206/6/23 9:46	2206/6/23 9:46	16836	78.21	173.8	NULL	0	0	NULL	NULL
355368	4155	124456	249543	226531	2154/8/4 21:09	2154/8/4 21:11	16837	73.17	162.6	NULL	0	0	NULL	NULL
355369	4155	124456	249543	226531	2154/8/4 21:24	2154/8/4 21:24	16837	73.17	162.6	NULL	0	0	NULL	NULL
355389	4155	124456	249543	226531	2154/8/4 23:59	2154/8/4 23:59	16837	73.17	162.6	NULL	0	0	NULL	NULL
353416	4113	119090	252714	226531	2149/4/28 14:54	2149/4/28 14:54	15767	48.915	108.7	NULL	0	0	NULL	NULL
350125	3987	106870	298239	226531	2206/7/1 6:55	2206/7/1 6:55	17166	71.46	158.8	NULL	0	0	NULL	NULL
353461	4113	119090	252714	226531	2149/4/28 18:01	2149/4/28 18:01	15767	48.915	108.7	NULL	0	0	NULL	NULL
354381	4113	103203	258274	226531	2149/10/9 19:32	2149/10/9 19:32	17053	59.4	132	NULL	0	0	NULL	NULL
350563	3987	106870	298239	226531	2206/7/3 9:23	2206/7/3 9:24	15564	71.46	158.8	NULL	0	0	NULL	NULL
348945	3987	106870	281277	226531	2206/6/18 17:46	2206/6/19 7:10	17166	78.21	173.8	NULL	0	0	NULL	NULL
348953	3987	106870	281277	226531	2206/6/18 18:15	2206/6/18 18:18	18842	78.21	173.8	NULL	0	0	NULL	NULL
351217	4113	191180	261751	226531	2149/4/2 20:22	2149/4/2 20:23	14953	58.23	129.4	NULL	0	0	NULL	NULL
350605	4113	138805	220023	226531	2148/9/25 17:05	2148/9/25 17:06	15029	57.24	127.2	NULL	0	0	NULL	NULL
351225	4113	191180	261751	226531	2149/4/2 20:40	2149/4/2 20:41	16948	58.23	129.4	NULL	0	0	NULL	NULL
361425	4313	121028	255229	226531	2176/7/18 15:13	2176/7/18 15:13	17114	71.28	158.4	NULL	0	0	NULL	NULL
362390	4328	195058	230906	226531	2143/6/1 20:38	2143/6/1 20:38	16818	180	400	NULL	0	0	NULL	NULL
362419	4328	195058	230906	226531	2143/6/2 0:19	2143/6/2 0:20	16818	180	400	NULL	0	0	NULL	NULL
361499	4313	121028	271389	226531	2176/7/19 20:21	2176/7/19 20:22	16797	71.28	158.4	NULL	0	0	NULL	NULL
362470	4328	195058	230906	226531	2143/6/2 5:44	2143/6/2 5:44	16818	180	400	NULL	0	0	NULL	NULL
357546	4290	155880	295592	226531	2117/8/5 12:31	2117/8/5 12:33	15523	44.73	99.4	NULL	0	0	NULL	NULL
358585	4290	155880	295592	226531	2117/8/9 15:46	2117/8/9 15:46	15047	44.73	99.4	NULL	0	0	NULL	NULL
362532	4328	195058	230906	226531	2143/6/2 13:22	2143/6/2 13:22	19742	180	400	NULL	0	0	NULL	NULL
357165	4290	155880	295592	226531	2117/8/4 8:32	2117/8/4 8:32	15922	44.865	99.7	NULL	0	0	NULL	NULL
360590	4313	148275	263614	226531	2176/6/1 16:58	2176/6/1 16:59	19742	70.47	156.6	NULL	0	0	NULL	NULL
360612	4313	148275	259464	226531	2176/6/6 3:31	2176/6/6 3:33	19611	70.47	156.6	NULL	0	0	NULL	NULL
361652	4313	121028	271389	226531	2176/7/20 12:33	2176/7/20 12:33	15268	71.28	158.4	NULL	0	0	NULL	NULL
350023	3987	106870	298239	226531	2206/6/30 20:27	2206/6/30 20:28	17219	71.46	158.8	NULL	0	0	NULL	NULL
359297	4292	176904	289277	226531	2125/11/5 6:48	2125/11/5 6:48	17166	72.945	162.1	NULL	0	0	NULL	NULL
358705	4290	155880	295592	226531	2117/8/10 7:42	2117/8/10 7:42	15046	44.73	99.4	NULL	0	0	NULL	NULL
360225	4313	130275	253504	226531	2176/1/10 13:13	2176/1/10 13:13	21206	65.745	146.1	NULL	0	0	NULL	NULL
360233	4313	148275	263614	226531	2176/5/31 0:11	2176/5/31 0:11	17807	70.47	156.6	NULL	0	0	NULL	NULL
354802	4113	103203	258274	226531	2149/10/10 10:50	2149/10/10 10:50	19713	59.4	132	NULL	0	0	NULL	NULL
358760	4290	155880	295592	226531	2117/8/10 14:25	2117/8/10 14:27	15046	44.73	99.4	NULL	0	0	NULL	NULL
356253	4187	199609	269443	226531	2198/12/29 11:32	2198/12/29 11:33	20277	82.485	183.3	NULL	0	0	NULL	NULL
360278	4313	148275	263614	226531	2176/5/31 4:06	2176/5/31 4:07	20214	70.47	156.6	NULL	0	0	NULL	NULL
359415	4292	161237	267132	226531	2126/3/13 22:25	2126/3/13 22:25	20924	71.685	159.3	NULL	0	0	NULL	NULL
358842	4292	176904	289277	226531	2125/11/3 13:24	2125/11/3 13:25	21058	72.945	162.1	NULL	0	0	NULL	NULL
355729	4187	199609	269443	226531	2198/12/27 20:54	2198/12/27 20:54	21108	82.485	183.3	NULL	0	0	NULL	NULL
360332	4313	148275	263614	226531	2176/5/31 7:51	2176/5/31 7:51	20871	70.47	156.6	NULL	0	0	NULL	NULL
360382	4313	148275	263614	226531	2176/5/31 13:08	2176/5/31 13:08	19587	70.47	156.6	NULL	0	0	NULL	NULL
360403	4313	148275	263614	226531	2176/5/31 16:30	2176/5/31 16:31	20871	70.47	156.6	NULL	0	0	NULL	NULL
360885	4313	148275	259464	226531	2176/6/7 9:00	2176/6/7 9:00	19587	70.47	156.6	NULL	0	0	NULL	NULL
361864	4313	138828	269427	226531	2176/11/26 20:10	2176/11/26 20:53	16827	82.665	183.7	NULL	0	0	NULL	NULL
361866	4317	148642	223379	226531	2175/10/10 19:26	2175/10/10 19:27	21476	46.44	103.2	NULL	0	0	NULL	NULL
360992	4313	121028	255229	226531	2176/7/17 0:32	2176/7/17 0:33	16818	71.28	158.4	NULL	0	0	NULL	NULL
360010	4313	130275	253504	226531	2176/1/9 10:31	2176/1/9 10:31	15526	65.745	146.1	NULL	0	0	NULL	NULL
360026	4313	130275	253504	226531	2176/1/9 12:08	2176/1/9 12:09	15526	65.745	146.1	NULL	0	0	NULL	NULL
361090	4313	121028	255229	226531	2176/7/17 6:49	2176/7/17 6:52	21116	71.28	158.4	NULL	0	0	NULL	NULL
360695	4313	148275	259464	226531	2176/6/6 10:50	2176/6/6 10:51	19587	70.47	156.6	NULL	0	0	NULL	NULL
361681	4313	138828	269427	226531	2176/11/25 23:49	2176/11/25 23:53	16818	82.665	183.7	NULL	0	0	NULL	NULL
361688	4313	138828	269427	226531	2176/11/26 0:49	2176/11/26 0:50	16818	82.665	183.7	NULL	0	0	NULL	NULL
362099	4317	148642	223379	226531	2175/10/11 10:25	2175/10/11 10:25	20378	46.44	103.2	NULL	0	0	NULL	NULL
359711	4308	123437	272703	226531	2141/3/9 14:46	2141/3/9 14:50	14695	57.96	128.8	NULL	0	0	NULL	NULL
360729	4313	148275	259464	226531	2176/6/6 13:24	2176/6/6 13:25	19587	70.47	156.6	NULL	0	0	NULL	NULL
360170	4313	130275	253504	226531	2176/1/10 5:08	2176/1/10 5:09	14419	65.745	146.1	NULL	0	0	NULL	NULL
375880	4588	188320	244193	226531	2116/3/15 6:29	2116/3/15 6:30	14605	135.63	301.4	NULL	0	0	NULL	NULL
375903	4588	188320	244193	226531	2116/3/15 9:44	2116/3/15 9:45	19761	135.63	301.4	NULL	0	0	NULL	NULL
374950	4588	186721	200746	226531	2113/3/4 2:53	2113/3/4 2:53	14411	69.3	154	NULL	0	0	NULL	NULL
374958	4588	186721	200746	226531	2113/3/4 3:01	2113/3/4 3:07	20030	71.865	159.7	NULL	0	0	NULL	NULL
369130	4390	100795	225650	226531	2117/10/29 6:51	2117/10/29 6:51	17248	104.94	233.2	NULL	0	0	NULL	NULL
373331	4555	183391	292192	226531	2174/10/27 16:20	2174/10/27 16:21	20823	58.59	130.2	NULL	0	0	NULL	NULL
375592	4588	153755	284833	226531	2114/5/30 18:55	2114/5/30 18:56	17770	76.635	170.3	NULL	0	0	NULL	NULL
375598	4588	153755	284833	226531	2114/5/30 19:50	2114/5/30 19:50	17770	76.635	170.3	NULL	0	0	NULL	NULL
359645	4308	123437	272703	226531	2141/3/9 8:37	2141/3/9 8:38	14695	57.96	128.8	NULL	0	0	NULL	NULL
372048	4401	115480	218594	226531	2120/6/11 7:04	2120/6/11 7:04	17166	78.21	173.8	NULL	0	0	NULL	NULL
376119	4588	168356	232843	226531	2116/7/22 22:55	2116/7/22 22:56	15526	71.1	158	NULL	0	0	NULL	NULL
371688	4392	111402	203240	226531	2115/5/2 18:20	2115/5/2 18:20	16492	190.575	423.5	NULL	0	0	NULL	NULL
375735	4588	153755	284833	226531	2114/5/31 9:02	2114/5/31 9:02	19587	76.635	170.3	NULL	0	0	NULL	NULL
375123	4588	186721	200746	226531	2113/3/4 17:05	2113/3/4 17:06	16953	71.865	159.7	NULL	0	0	NULL	NULL
371232	4392	111402	203240	226531	2115/4/30 12:20	2115/4/30 12:20	20088	190.575	423.5	NULL	0	0	NULL	NULL
373086	4502	178493	227049	226531	2181/7/30 22:11	2181/7/30 22:12	19062	90.495	201.1	NULL	0	0	NULL	NULL
371256	4392	111402	203240	226531	2115/4/30 15:02	2115/4/30 15:10	18144	190.575	423.5	NULL	0	0	NULL	NULL
370796	4390	100795	225650	226531	2117/10/29 16:59	2117/10/29 16:59	16476	104.94	233.2	NULL	0	0	NULL	NULL
380619	4655	129279	292842	226531	2204/2/7 9:05	2204/2/7 9:05	18505	59.4	132	NULL	0	0	NULL	NULL
378856	4655	129279	292842	226531	2204/2/4 17:09	2204/2/4 17:13	14441	59.4	132	NULL	0	0	NULL	NULL
382869	4708	114761	241891	226531	2145/7/8 16:20	2145/7/8 16:20	16171	94.14	209.2	NULL	0	0	NULL	NULL
382981	4713	167697	215386	226531	2127/3/5 20:46	2127/3/5 20:47	20971	85.59	190.2	NULL	0	0	NULL	NULL
378993	4655	129279	292842	226531	2204/2/4 23:56	2204/2/4 23:57	19710	59.4	132	NULL	0	0	NULL	NULL
377325	4588	152696	295430	226531	2117/2/27 13:44	2117/2/27 13:44	15694	82.575	183.5	NULL	0	0	NULL	NULL
375549	4588	186721	200746	226531	2113/3/7 13:56	2113/3/7 13:57	21206	71.865	159.7	NULL	0	0	NULL	NULL
379008	4655	129279	292842	226531	2204/2/5 0:06	2204/2/5 0:08	19710	59.4	132	NULL	0	0	NULL	NULL
376553	4588	152696	295430	226531	2117/2/25 7:03	2117/2/25 7:03	16273	82.575	183.5	NULL	0	0	NULL	NULL
377698	4618	125578	280951	226531	2205/1/18 13:06	2205/1/18 13:06	19761	76.23	169.4	NULL	0	0	NULL	NULL
384172	4770	141424	223152	226531	2113/2/4 5:15	2113/2/4 5:16	18928	65.34	145.2	NULL	0	0	NULL	NULL
384174	4770	141424	223152	226531	2113/2/4 5:24	2113/2/4 5:24	18928	65.34	145.2	NULL	0	0	NULL	NULL
386084	4784	105464	266167	226531	2118/11/25 15:57	2118/11/25 15:57	18579	87.705	194.9	NULL	0	0	NULL	NULL
387583	4787	165271	229175	226531	2125/9/7 13:34	2125/9/7 13:34	21206	95.355	211.9	NULL	0	0	NULL	NULL
392052	4787	114129	210575	226531	2126/7/2 15:32	2126/7/2 15:32	17464	88.515	196.7	NULL	0	0	NULL	NULL
388073	4787	165271	229175	226531	2125/9/9 14:14	2125/9/9 14:14	19958	95.355	211.9	NULL	0	0	NULL	NULL
393076	4787	112600	206977	226531	2127/8/1 14:07	2127/8/1 14:07	15173	84.15	187	NULL	0	0	NULL	NULL
382607	4655	129279	292842	226531	2204/2/9 18:48	2204/2/9 18:48	14576	59.4	132	NULL	0	0	NULL	NULL
382697	4708	114761	241891	226531	2145/7/7 22:55	2145/7/7 22:56	14939	94.14	209.2	NULL	0	0	NULL	NULL
388214	4787	189443	224007	226531	2125/10/16 17:46	2125/10/16 17:56	15440	79.2	176	NULL	0	0	NULL	NULL
392205	4787	114129	210575	226531	2126/7/3 9:09	2126/7/3 9:09	18424	88.515	196.7	NULL	0	0	NULL	NULL
388241	4787	189443	224007	226531	2125/10/16 18:54	2125/10/16 18:58	15440	79.2	176	NULL	0	0	NULL	NULL
387338	4787	165271	229175	226531	2125/9/6 18:10	2125/9/6 18:11	14442	95.355	211.9	NULL	0	0	NULL	NULL
387395	4787	165271	229175	226531	2125/9/6 22:37	2125/9/6 22:37	18469	95.355	211.9	NULL	0	0	NULL	NULL
386424	4784	105464	266167	226531	2118/11/26 5:49	2118/11/28 7:26	16915	87.705	194.9	NULL	0	0	NULL	NULL
383531	4770	141424	223152	226531	2113/2/3 20:57	2113/2/3 20:58	14859	62.37	138.6	NULL	0	0	NULL	NULL
392993	4787	112600	206977	226531	2127/8/1 8:31	2127/8/1 8:32	18464	84.15	187	NULL	0	0	NULL	NULL
393015	4787	112600	206977	226531	2127/8/1 11:21	2127/8/1 11:22	18464	84.15	187	NULL	0	0	NULL	NULL
389345	4787	123124	209897	226531	2125/12/1 17:51	2125/12/1 17:52	20622	90.765	201.7	NULL	0	0	NULL	NULL
389360	4787	123124	209897	226531	2125/12/1 18:13	2125/12/1 18:15	20622	90.765	201.7	NULL	0	0	NULL	NULL
391472	4787	114129	210575	226531	2126/6/30 2:45	2126/6/30 2:45	17053	88.515	196.7	NULL	0	0	NULL	NULL
396380	4843	187638	250044	226531	2207/3/8 19:46	2207/3/8 19:46	16948	127.71	283.8	NULL	0	0	NULL	NULL
394882	4787	199008	220335	226531	2127/9/23 11:03	2127/9/23 11:03	19587	78.39	174.2	NULL	0	0	NULL	NULL
397038	4843	187638	250044	226531	2207/3/10 14:26	2207/3/10 14:26	15173	127.71	283.8	NULL	0	0	NULL	NULL
397047	4843	187638	250044	226531	2207/3/10 15:04	2207/3/10 15:04	15173	127.71	283.8	NULL	0	0	NULL	NULL
393492	4787	112600	206977	226531	2127/8/3 11:28	2127/8/3 11:28	21098	84.15	187	NULL	0	0	NULL	NULL
390518	4787	123124	209897	226531	2125/12/4 13:13	2125/12/4 13:14	19587	90.765	201.7	NULL	0	0	NULL	NULL
395527	4787	106780	220687	226531	2129/6/8 16:32	2129/6/8 16:32	19561	85.455	189.9	NULL	0	0	NULL	NULL
391774	4787	114129	210575	226531	2126/7/1 6:42	2126/7/1 6:42	17166	88.515	196.7	NULL	0	0	NULL	NULL
390269	4787	123124	209897	226531	2125/12/3 8:21	2125/12/3 8:22	20871	90.765	201.7	NULL	0	0	NULL	NULL
392788	4787	112600	206977	226531	2127/7/31 20:06	2127/7/31 20:06	18464	84.15	187	NULL	0	0	NULL	NULL
389664	4787	123124	209897	226531	2125/12/2 7:33	2125/12/2 7:33	16476	90.765	201.7	NULL	0	0	NULL	NULL
389292	4787	189443	224007	226531	2125/10/20 10:32	2125/10/20 10:33	15268	79.2	176	NULL	0	0	NULL	NULL
389699	4787	123124	209897	226531	2125/12/2 10:14	2125/12/2 10:14	16476	90.765	201.7	NULL	0	0	NULL	NULL
395757	4843	187638	222183	226531	2207/2/28 19:59	2207/2/28 19:59	19937	121.77	270.6	NULL	0	0	NULL	NULL
395778	4843	187638	222183	226531	2207/2/28 22:02	2207/2/28 22:03	19937	121.77	270.6	NULL	0	0	NULL	NULL
403722	4962	114707	240535	226531	2145/7/11 12:54	2145/7/11 12:54	15268	101.565	225.7	NULL	0	0	NULL	NULL
403273	4962	161129	287556	226531	2144/11/3 13:53	2144/11/3 13:53	19587	104.85	233	NULL	0	0	NULL	NULL
403746	4962	128158	244615	226531	2145/12/28 23:15	2145/12/28 23:15	17250	111.375	247.5	NULL	0	0	NULL	NULL
398297	4900	117413	246383	226531	2203/6/29 18:02	2203/6/29 18:03	14435	88.605	196.9	NULL	0	0	NULL	NULL
400848	4954	140995	244842	226531	2152/3/10 18:00	2152/3/10 19:39	14411	74.745	166.1	NULL	0	0	NULL	NULL
402801	4958	117750	209473	226531	2200/2/10 8:18	2200/2/10 8:18	20542	90.405	200.9	NULL	0	0	NULL	NULL
403776	4962	128158	244615	226531	2145/12/28 23:46	2145/12/28 23:47	17250	111.375	247.5	NULL	0	0	NULL	NULL
400456	4929	167945	238135	226531	2133/2/18 22:26	2133/2/18 22:27	19640	51.3	114	NULL	0	0	NULL	NULL
400899	4954	140995	244842	226531	2152/3/10 19:38	2152/3/10 19:38	14411	74.745	166.1	NULL	0	0	NULL	NULL
399484	4904	185539	277808	226531	2198/4/4 16:38	2198/4/4 16:39	20951	83.16	184.8	NULL	0	0	NULL	NULL
399504	4904	185539	277808	226531	2198/4/4 16:44	2198/4/4 16:44	14435	83.16	184.8	NULL	0	0	NULL	NULL
405391	4962	128158	244615	226531	2146/1/5 8:34	2146/1/5 8:34	17140	111.375	247.5	NULL	0	0	NULL	NULL
403484	4962	161129	287556	226531	2144/11/4 10:53	2144/11/4 10:53	19587	104.85	233	NULL	0	0	NULL	NULL
401483	4954	140995	244842	226531	2152/3/12 15:14	2152/3/12 15:14	16042	74.745	166.1	NULL	0	0	NULL	NULL
401502	4954	158018	293734	226531	2153/1/16 10:42	2153/1/16 10:42	15623	61.065	135.7	NULL	0	0	NULL	NULL
398516	4900	117413	246383	226531	2203/6/30 8:51	2203/6/30 8:51	14435	88.605	196.9	NULL	0	0	NULL	NULL
403532	4962	114707	240535	226531	2145/7/10 18:32	2145/7/10 18:32	19589	101.565	225.7	NULL	0	0	NULL	NULL
401247	4954	140995	244842	226531	2152/3/11 12:56	2152/3/11 12:56	14442	74.745	166.1	NULL	0	0	NULL	NULL
398118	4843	187638	250044	226531	2207/3/14 8:07	2207/3/14 8:07	16476	127.71	283.8	NULL	0	0	NULL	NULL
403156	4962	161129	287556	226531	2144/11/3 2:17	2144/11/3 2:29	16586	104.85	233	NULL	0	0	NULL	NULL
403160	4962	161129	287556	226531	2144/11/3 2:48	2144/11/3 2:49	16586	104.85	233	NULL	0	0	NULL	NULL
399663	4904	185539	277808	226531	2198/4/4 23:53	2198/4/4 23:54	19710	83.16	184.8	NULL	0	0	NULL	NULL
401593	4954	158018	293734	226531	2153/1/16 19:41	2153/1/16 19:41	20088	61.065	135.7	NULL	0	0	NULL	NULL
407966	4966	127285	282781	226531	2161/9/18 11:33	2161/9/18 11:34	19587	65.43	145.4	NULL	0	0	NULL	NULL
410428	5060	117340	231947	226531	2181/2/28 12:24	2181/2/28 12:26	21206	72.09	160.2	NULL	0	0	NULL	NULL
403120	4962	161129	287556	226531	2144/11/3 0:43	2144/11/3 0:45	16436	104.85	233	NULL	0	0	NULL	NULL
408002	4966	159874	281803	226531	2161/11/9 5:17	2161/11/9 5:17	21108	68.31	151.8	NULL	0	0	NULL	NULL
408005	4966	159874	281803	226531	2161/11/9 5:39	2161/11/9 5:39	20214	68.31	151.8	NULL	0	0	NULL	NULL
413489	5060	156497	256198	226531	2182/6/14 14:24	2182/6/14 14:24	20030	74.655	165.9	NULL	0	0	NULL	NULL
409196	4974	115247	204366	226531	2185/2/18 15:57	2185/2/18 15:57	20591	53.64	119.2	NULL	0	0	NULL	NULL
410614	5060	153063	293174	226531	2181/10/23 22:49	2181/10/23 22:51	14757	69.48	154.4	NULL	0	0	NULL	NULL
405628	4962	128158	244615	226531	2146/1/6 17:37	2146/1/6 17:37	17140	111.375	247.5	NULL	0	0	NULL	NULL
410236	5060	117340	231947	226531	2181/2/27 13:12	2181/2/27 13:14	15004	72.09	160.2	NULL	0	0	NULL	NULL
410238	5060	117340	231947	226531	2181/2/27 13:32	2181/2/27 13:34	21206	72.09	160.2	NULL	0	0	NULL	NULL
411219	5060	197750	277167	226531	2181/12/8 4:26	2181/12/8 4:28	19891	71.595	159.1	NULL	0	0	NULL	NULL
408340	4966	159874	281803	226531	2161/11/10 16:21	2161/11/10 16:21	16484	68.31	151.8	NULL	0	0	NULL	NULL
408413	4966	112721	294641	226531	2162/4/22 23:06	2162/4/22 23:07	21476	65.34	145.2	NULL	0	0	NULL	NULL
407844	4966	127285	282781	226531	2161/9/18 0:27	2161/9/18 0:27	20622	65.43	145.4	NULL	0	0	NULL	NULL
403046	4958	117750	209473	226531	2200/2/11 10:54	2200/2/11 10:54	16965	90.405	200.9	NULL	0	0	NULL	NULL
408878	4966	112721	294641	226531	2162/4/24 11:25	2162/4/24 11:27	21253	65.34	145.2	NULL	0	0	NULL	NULL
407470	4962	128158	244615	226531	2146/1/16 1:43	2146/1/16 1:43	20214	111.375	247.5	NULL	0	0	NULL	NULL
421301	5193	142691	217918	226531	2138/3/19 16:55	2138/3/19 16:55	14597	74.25	165	NULL	0	0	NULL	NULL
415360	5071	100889	254976	226531	2175/2/7 16:24	2175/2/7 16:25	17873	84.15	187	NULL	0	0	NULL	NULL
415785	5071	120208	293398	226531	2175/7/10 9:24	2175/7/10 9:24	14435	72.585	161.3	NULL	0	0	NULL	NULL
414286	5060	143525	210613	226531	2182/10/8 11:51	2182/10/8 12:13	16827	65.835	146.3	NULL	0	0	NULL	NULL
414302	5060	193317	264140	226531	2182/10/10 20:17	2182/10/10 20:17	20971	67.5	150	NULL	0	0	NULL	NULL
414324	5060	193317	264140	226531	2182/10/10 23:00	2182/10/10 23:00	15285	67.5	150	NULL	0	0	NULL	NULL
409957	5030	140431	258968	226531	2138/10/17 14:50	2138/10/17 14:50	19587	113.85	253	NULL	0	0	NULL	NULL
414813	5060	151109	263247	226531	2183/1/12 1:34	2183/1/12 1:35	16326	71.28	158.4	NULL	0	0	NULL	NULL
418465	5124	113717	290395	226531	2126/11/1 14:58	2126/11/1 14:58	17166	87.705	194.9	NULL	0	0	NULL	NULL
410022	5030	140431	258968	226531	2138/10/17 20:11	2138/10/17 20:11	20214	113.85	253	NULL	0	0	NULL	NULL
416932	5071	174677	272488	226531	2175/8/14 13:12	2175/8/14 13:12	17166	63.675	141.5	NULL	0	0	NULL	NULL
416952	5071	174677	272488	226531	2175/8/14 16:32	2175/8/14 16:32	15029	63.675	141.5	NULL	0	0	NULL	NULL
414443	5060	119255	202614	226531	2182/12/10 19:27	2182/12/10 19:27	17250	68.31	151.8	NULL	0	0	NULL	NULL
415499	5071	100889	254976	226531	2175/2/8 9:36	2175/2/8 9:37	19105	84.15	187	NULL	0	0	NULL	NULL
415539	5071	120208	293398	226531	2175/7/9 11:43	2175/7/9 11:43	20081	72.585	161.3	NULL	0	0	NULL	NULL
417002	5071	174677	272488	226531	2175/8/14 21:42	2175/8/14 21:42	15564	63.675	141.5	NULL	0	0	NULL	NULL
414954	5060	151109	263247	226531	2183/1/12 17:31	2183/1/12 17:31	15922	71.28	158.4	NULL	0	0	NULL	NULL
416609	5071	174677	272488	226531	2175/8/13 1:26	2175/8/13 1:26	15428	63.675	141.5	NULL	0	0	NULL	NULL
411179	5060	197750	277167	226531	2181/12/8 2:27	2181/12/8 2:27	19891	71.595	159.1	NULL	0	0	NULL	NULL
411181	5060	197750	277167	226531	2181/12/8 2:42	2181/12/8 2:43	19891	71.595	159.1	NULL	0	0	NULL	NULL
413970	5060	169479	225481	226531	2182/10/5 8:43	2182/10/5 8:43	21116	66.51	147.8	NULL	0	0	NULL	NULL
414003	5060	169479	225481	226531	2182/10/5 11:11	2182/10/5 11:11	21116	66.51	147.8	NULL	0	0	NULL	NULL
414978	5060	148207	274239	226531	2183/1/30 0:38	2183/1/30 0:38	16326	65.925	146.5	NULL	0	0	NULL	NULL
413629	5060	156497	256198	226531	2182/6/15 8:06	2182/6/15 8:06	15843	74.655	165.9	NULL	0	0	NULL	NULL
415702	5071	120208	293398	226531	2175/7/10 3:16	2175/7/10 3:19	17661	72.585	161.3	NULL	0	0	NULL	NULL
415070	5060	148207	274239	226531	2183/1/30 10:34	2183/1/30 10:34	16953	65.925	146.5	NULL	0	0	NULL	NULL
415096	5060	148207	274239	226531	2183/1/30 14:58	2183/1/30 14:59	16953	65.925	146.5	NULL	0	0	NULL	NULL
416154	5071	174677	249161	226531	2175/8/5 5:27	2175/8/5 5:27	16526	59.805	132.9	NULL	0	0	NULL	NULL
413653	5060	156497	256198	226531	2182/6/15 12:17	2182/6/15 12:17	16953	74.655	165.9	NULL	0	0	NULL	NULL
413669	5060	156497	256198	226531	2182/6/15 16:21	2182/6/15 16:22	16953	74.655	165.9	NULL	0	0	NULL	NULL
417179	5071	174677	272488	226531	2175/8/15 15:54	2175/8/15 15:54	16223	63.675	141.5	NULL	0	0	NULL	NULL
418722	5171	125124	222399	226531	2171/10/15 18:55	2171/10/15 18:56	16643	72.27	160.6	NULL	0	0	NULL	NULL
420203	5171	125124	222399	226531	2171/10/18 11:55	2171/10/18 11:55	18020	72.27	160.6	NULL	0	0	NULL	NULL
422622	5196	106963	203874	226531	2206/7/31 14:09	2206/7/31 14:09	18020	50.31	111.8	NULL	0	0	NULL	NULL
418219	5124	113717	290395	226531	2126/10/31 16:29	2126/10/31 16:29	18539	87.705	194.9	NULL	0	0	NULL	NULL
418235	5124	113717	290395	226531	2126/10/31 17:23	2126/10/31 17:32	14214	87.705	194.9	NULL	0	0	NULL	NULL
424732	5199	141389	286941	226531	2204/9/27 20:53	2204/9/27 20:53	21476	80.685	179.3	NULL	0	0	NULL	NULL
421563	5193	142691	217918	226531	2138/3/20 10:17	2138/3/20 10:17	20542	74.25	165	NULL	0	0	NULL	NULL
420964	5193	126217	206044	226531	2137/4/24 18:12	2137/4/24 18:12	19174	80.19	178.2	NULL	0	0	NULL	NULL
421606	5193	142691	217918	226531	2138/3/20 16:29	2138/3/20 16:29	21253	74.25	165	NULL	0	0	NULL	NULL
418636	5163	140109	289541	226531	2118/5/10 20:54	2118/5/10 20:55	16171	84.24	187.2	NULL	0	0	NULL	NULL
424571	5199	141389	286941	226531	2204/9/27 9:24	2204/9/27 9:24	16827	80.685	179.3	NULL	0	0	NULL	NULL
426924	5242	195261	271609	226531	2123/7/29 6:03	2123/7/29 6:03	14939	61.47	136.6	NULL	0	0	NULL	NULL
426935	5242	195261	271609	226531	2123/7/29 7:35	2123/7/29 7:37	15225	61.47	136.6	NULL	0	0	NULL	NULL
426321	5215	136637	262439	226531	2111/3/10 4:31	2111/3/10 4:32	17993	50.49	112.2	NULL	0	0	NULL	NULL
429847	5242	198630	232017	226531	2125/2/13 15:20	2125/2/13 15:39	20871	74.25	165	NULL	0	0	NULL	NULL
429734	5242	198630	232017	226531	2125/2/13 8:07	2125/2/13 8:08	20871	74.25	165	NULL	0	0	NULL	NULL
423211	5199	115157	296867	226531	2204/4/9 13:36	2204/4/9 13:36	17166	85.545	190.1	NULL	0	0	NULL	NULL
427468	5242	195261	271609	226531	2123/7/31 13:10	2123/7/31 13:10	19958	61.47	136.6	NULL	0	0	NULL	NULL
426270	5199	141389	286941	226531	2204/10/3 18:33	2204/10/3 18:33	21253	80.685	179.3	NULL	0	0	NULL	NULL
438699	5244	190705	233085	226531	2187/3/5 10:22	2187/3/5 10:38	14607	93.15	207	NULL	0	0	NULL	NULL
440930	5247	103106	223038	226531	2155/3/2 10:36	2155/3/2 10:36	19958	161.775	359.5	NULL	0	0	NULL	NULL
438816	5244	190705	233085	226531	2187/3/5 18:13	2187/3/5 18:14	14607	93.15	207	NULL	0	0	NULL	NULL
440945	5247	103106	223038	226531	2155/3/2 10:49	2155/3/2 10:50	20030	161.775	359.5	NULL	0	0	NULL	NULL
438888	5244	190705	233085	226531	2187/3/6 0:23	2187/3/6 0:23	19561	93.15	207	NULL	0	0	NULL	NULL
437452	5244	190705	233085	226531	2187/3/2 13:05	2187/3/2 13:07	14706	93.15	207	NULL	0	0	NULL	NULL
436630	5242	198630	232017	226531	2125/3/7 12:12	2125/3/7 12:12	16953	74.25	165	NULL	0	0	NULL	NULL
437504	5244	190705	233085	226531	2187/3/2 15:34	2187/3/2 15:40	20157	93.15	207	NULL	0	0	NULL	NULL
437506	5244	190705	233085	226531	2187/3/2 15:36	2187/3/2 15:40	15526	93.15	207	NULL	0	0	NULL	NULL
437507	5244	190705	233085	226531	2187/3/2 15:56	2187/3/2 15:58	20157	93.15	207	NULL	0	0	NULL	NULL
439707	5244	190705	233085	226531	2187/3/8 8:48	2187/3/8 8:48	18357	93.15	207	NULL	0	0	NULL	NULL
443569	5382	129425	250203	226531	2190/11/15 14:44	2190/11/15 14:45	20157	79.29	176.2	NULL	0	0	NULL	NULL
443573	5382	129425	250203	226531	2190/11/15 14:46	2190/11/15 14:46	20157	79.29	176.2	NULL	0	0	NULL	NULL
440618	5247	103106	223038	226531	2155/3/1 7:27	2155/3/1 7:27	21336	161.775	359.5	NULL	0	0	NULL	NULL
441676	5343	181404	256257	226531	2185/8/9 15:00	2185/8/9 15:00	17166	104.04	231.2	NULL	0	0	NULL	NULL
441678	5348	161526	246059	226531	2181/7/2 9:50	2181/7/2 9:50	17473	103.275	229.5	NULL	0	0	NULL	NULL
445870	5382	172484	203401	226531	2190/12/6 11:21	2190/12/6 11:23	15046	65.16	144.8	NULL	0	0	NULL	NULL
445918	5382	172484	203401	226531	2190/12/6 14:21	2190/12/6 14:21	15046	65.16	144.8	NULL	0	0	NULL	NULL
440441	5244	190705	233085	226531	2187/3/11 12:10	2187/3/11 12:12	16953	93.15	207	NULL	0	0	NULL	NULL
441475	5343	181404	256257	226531	2185/8/8 14:36	2185/8/8 14:38	18566	104.04	231.2	NULL	0	0	NULL	NULL
441497	5343	181404	256257	226531	2185/8/8 17:17	2185/8/8 17:26	15564	104.04	231.2	NULL	0	0	NULL	NULL
441501	5343	181404	256257	226531	2185/8/8 17:40	2185/8/8 17:41	15564	104.04	231.2	NULL	0	0	NULL	NULL
444435	5382	129425	250203	226531	2190/11/18 11:03	2190/11/18 11:04	16827	79.29	176.2	NULL	0	0	NULL	NULL
439496	5244	190705	233085	226531	2187/3/7 15:48	2187/3/7 15:48	20808	93.15	207	NULL	0	0	NULL	NULL
444515	5382	172484	203401	226531	2190/12/3 10:04	2190/12/3 10:05	15225	65.16	144.8	NULL	0	0	NULL	NULL
444572	5382	172484	203401	226531	2190/12/3 13:07	2190/12/3 13:08	18357	65.16	144.8	NULL	0	0	NULL	NULL
439075	5244	190705	233085	226531	2187/3/6 12:37	2187/3/6 12:40	21206	93.15	207	NULL	0	0	NULL	NULL
458222	5382	172484	203401	226531	2191/1/27 8:30	2191/1/27 8:30	20868	65.16	144.8	NULL	0	0	NULL	NULL
459822	5453	147286	284442	226531	2195/7/21 10:07	2195/7/21 10:07	19713	72.765	161.7	NULL	0	0	NULL	NULL
460842	5453	147286	284442	226531	2195/7/23 12:48	2195/7/23 12:48	19006	72.765	161.7	NULL	0	0	NULL	NULL
465631	5495	142471	280169	226531	2145/3/4 4:34	2145/3/4 4:35	19937	55.44	123.2	NULL	0	0	NULL	NULL
462175	5453	147286	284442	226531	2195/7/27 12:33	2195/7/27 12:33	19587	72.765	161.7	NULL	0	0	NULL	NULL
464075	5453	171739	202641	226531	2196/2/21 11:02	2196/2/21 11:03	15910	54.45	121	NULL	0	0	NULL	NULL
466744	5495	142471	280169	226531	2145/3/8 11:11	2145/3/8 11:12	14511	55.44	123.2	NULL	0	0	NULL	NULL
464771	5476	101259	256799	226531	2137/10/14 23:49	2137/10/14 23:50	19838	50.085	111.3	NULL	0	0	NULL	NULL
465182	5476	101259	256799	226531	2137/10/16 14:07	2137/10/16 14:07	19587	50.085	111.3	NULL	0	0	NULL	NULL
465226	5476	101259	256799	226531	2137/10/16 19:32	2137/10/16 19:32	16484	50.085	111.3	NULL	0	0	NULL	NULL
460288	5453	147286	284442	226531	2195/7/22 10:39	2195/7/22 10:39	20482	72.765	161.7	NULL	0	0	NULL	NULL
465252	5476	162370	200603	226531	2139/4/1 23:32	2139/4/1 23:33	14695	46.71	103.8	NULL	0	0	NULL	NULL
464881	5476	101259	256799	226531	2137/10/15 4:00	2137/10/15 4:19	17140	50.085	111.3	NULL	0	0	NULL	NULL
459361	5392	198930	245162	226531	2112/10/5 9:57	2112/10/5 9:57	17574	72.585	161.3	NULL	0	0	NULL	NULL
465362	5476	199622	216125	226531	2139/12/5 16:46	2139/12/5 16:47	18539	44.865	99.7	NULL	0	0	NULL	NULL
458978	5382	172484	203401	226531	2191/1/31 10:42	2191/1/31 10:42	19123	65.16	144.8	NULL	0	0	NULL	NULL
465956	5495	142471	280169	226531	2145/3/5 11:53	2145/3/5 11:53	14511	55.44	123.2	NULL	0	0	NULL	NULL
467938	5525	197426	240432	226531	2115/10/30 9:54	2115/10/30 9:54	17166	72.27	160.6	NULL	0	0	NULL	NULL
468352	5525	132331	223698	226531	2116/5/13 17:35	2116/5/13 17:35	17140	81.675	181.5	NULL	0	0	NULL	NULL
472201	5544	102033	213729	226531	2120/10/8 11:02	2120/10/8 11:04	15814	102.15	227	NULL	0	0	NULL	NULL
469904	5525	133906	239708	226531	2116/6/18 16:38	2116/6/18 16:39	17114	79.2	176	NULL	0	0	NULL	NULL
469932	5525	133906	239708	226531	2116/6/18 17:43	2116/6/18 17:44	17114	77.22	171.6	NULL	0	0	NULL	NULL
470933	5525	133906	239708	226531	2116/6/23 10:15	2116/6/23 10:15	16827	77.22	171.6	NULL	0	0	NULL	NULL
470958	5527	186680	236585	226531	2201/8/8 0:55	2201/8/8 0:55	21198	97.02	215.6	NULL	0	0	NULL	NULL
467966	5525	132331	223698	226531	2116/5/11 13:30	2116/5/11 13:31	15767	72.945	162.1	NULL	0	0	NULL	NULL
473993	5544	102033	275757	226531	2120/10/12 20:45	2120/10/12 20:53	17806	102.15	227	NULL	0	0	NULL	NULL
475050	5544	102033	275757	226531	2120/10/15 11:22	2120/10/15 11:22	15040	102.15	227	NULL	0	0	NULL	NULL
468510	5525	132331	223698	226531	2116/5/14 9:31	2116/5/14 9:31	21050	81.675	181.5	NULL	0	0	NULL	NULL
472957	5544	102033	213729	226531	2120/10/9 8:17	2120/10/9 8:17	17473	102.15	227	NULL	0	0	NULL	NULL
467084	5495	142471	200806	226531	2145/3/22 5:03	2145/3/22 5:04	16302	63.045	140.1	NULL	0	0	NULL	NULL
467524	5495	142471	200806	226531	2145/3/23 18:25	2145/3/23 18:25	16171	63.045	140.1	NULL	0	0	NULL	NULL
471384	5527	186680	236585	226531	2201/8/9 16:18	2201/8/9 16:19	21206	97.02	215.6	NULL	0	0	NULL	NULL
468557	5525	132331	223698	226531	2116/5/14 11:34	2116/5/14 11:35	19587	81.675	181.5	NULL	0	0	NULL	NULL
466981	5495	142471	200806	226531	2145/3/21 22:20	2145/3/21 22:21	16302	63.045	140.1	NULL	0	0	NULL	NULL
469741	5525	111063	229232	226531	2116/6/6 0:42	2116/6/6 0:43	21050	76.23	169.4	NULL	0	0	NULL	NULL
469626	5525	111063	229232	226531	2116/6/5 12:47	2116/6/5 12:48	17709	76.23	169.4	NULL	0	0	NULL	NULL
472014	5527	186680	236585	226531	2201/8/12 12:10	2201/8/12 12:10	21206	97.02	215.6	NULL	0	0	NULL	NULL
468687	5525	111063	229232	226531	2116/6/1 14:23	2116/6/1 14:24	19783	76.23	169.4	NULL	0	0	NULL	NULL
467822	5525	197426	240432	226531	2115/10/29 21:13	2115/10/29 21:14	15023	72.27	160.6	NULL	0	0	NULL	NULL
478238	5564	125028	263528	226531	2127/2/12 6:20	2127/2/12 6:21	21058	56.43	125.4	NULL	0	0	NULL	NULL
475232	5544	116545	215525	226531	2123/11/10 21:22	2123/11/10 21:23	14419	104.13	231.4	NULL	0	0	NULL	NULL
478708	5679	124525	274754	226531	2143/4/9 1:02	2143/4/9 1:02	16694	123.75	275	NULL	0	0	NULL	NULL
478280	5564	125028	263528	226531	2127/2/12 6:39	2127/2/12 6:41	21058	56.43	125.4	NULL	0	0	NULL	NULL
477925	5547	173495	261963	226531	2129/8/9 13:19	2129/8/9 13:22	19263	83.25	185	NULL	0	0	NULL	NULL
477929	5547	173495	261963	226531	2129/8/9 13:35	2129/8/9 13:47	19263	83.25	185	NULL	0	0	NULL	NULL
481365	5692	132890	213279	226531	2148/1/15 16:46	2148/1/15 16:46	18579	82.17	182.6	NULL	0	0	NULL	NULL
477970	5547	173495	261963	226531	2129/8/9 16:29	2129/8/9 16:30	19263	83.25	185	NULL	0	0	NULL	NULL
476894	5544	174069	277885	226531	2124/2/13 1:56	2124/2/13 1:56	16948	99	220	NULL	0	0	NULL	NULL
479298	5679	124525	274754	226531	2143/4/11 15:41	2143/4/11 15:41	16492	123.75	275	NULL	0	0	NULL	NULL
478451	5564	125028	263528	226531	2127/2/13 0:28	2127/2/13 0:28	16948	56.43	125.4	NULL	0	0	NULL	NULL
476503	5544	180659	262526	226531	2124/1/21 18:32	2124/1/21 18:32	16953	94.725	210.5	NULL	0	0	NULL	NULL
481005	5692	193147	241135	226531	2147/12/16 0:53	2147/12/16 0:54	15053	83.16	184.8	NULL	0	0	NULL	NULL
474706	5544	102033	275757	226531	2120/10/14 5:10	2120/10/14 5:10	15001	102.15	227	NULL	0	0	NULL	NULL
482636	5727	114887	290748	226531	2155/8/17 0:06	2155/8/17 0:07	19085	72.45	161	NULL	0	0	NULL	NULL
479491	5685	193803	208236	226531	2146/5/20 13:40	2146/5/20 13:41	21327	83.565	185.7	NULL	0	0	NULL	NULL
479506	5685	193803	208236	226531	2146/5/20 14:11	2146/5/20 14:12	21327	83.565	185.7	NULL	0	0	NULL	NULL
484131	5727	191117	285828	226531	2156/2/6 19:48	2156/2/6 19:48	16171	73.26	162.8	NULL	0	0	NULL	NULL
483565	5727	191117	285828	226531	2156/2/4 10:25	2156/2/4 10:26	19589	73.26	162.8	NULL	0	0	NULL	NULL
486144	5727	168943	250729	226531	2157/11/18 15:29	2157/11/18 15:30	16827	71.865	159.7	NULL	0	0	NULL	NULL
486145	5727	168943	250729	226531	2157/11/18 15:51	2157/11/18 15:52	16827	71.865	159.7	NULL	0	0	NULL	NULL
483585	5727	191117	285828	226531	2156/2/4 11:14	2156/2/4 11:14	17709	73.26	162.8	NULL	0	0	NULL	NULL
486171	5727	160367	219221	226531	2158/3/10 22:05	2158/3/10 22:05	19152	77.31	171.8	NULL	0	0	NULL	NULL
486172	5727	160367	219221	226531	2158/3/10 22:13	2158/3/10 22:14	19152	77.31	171.8	NULL	0	0	NULL	NULL
486175	5727	160367	219221	226531	2158/3/10 22:38	2158/3/10 22:43	16818	77.31	171.8	NULL	0	0	NULL	NULL
482759	5727	114887	290748	226531	2155/8/17 9:10	2155/8/17 9:11	16953	72.45	161	NULL	0	0	NULL	NULL
491176	5771	128201	239432	226531	2173/7/24 11:57	2173/7/24 11:57	18566	67.005	148.9	NULL	0	0	NULL	NULL
485296	5727	183910	269193	226531	2156/8/25 8:50	2156/8/25 8:50	20214	63.36	140.8	NULL	0	0	NULL	NULL
485731	5727	134531	214491	226531	2157/2/13 12:23	2157/2/13 12:23	16476	67.32	149.6	NULL	0	0	NULL	NULL
484334	5727	191117	285828	226531	2156/2/7 17:17	2156/2/7 17:17	15268	73.26	162.8	NULL	0	0	NULL	NULL
484778	5727	178576	295388	226531	2156/2/27 13:21	2156/2/27 13:21	17554	76.725	170.5	NULL	0	0	NULL	NULL
485369	5727	134531	214491	226531	2157/2/11 23:03	2157/2/11 23:03	14992	67.32	149.6	NULL	0	0	NULL	NULL
479325	5685	193803	208236	226531	2146/5/20 10:44	2146/5/20 10:45	21327	83.565	185.7	NULL	0	0	NULL	NULL
484349	5727	178576	295388	226531	2156/2/26 4:06	2156/2/26 4:11	15564	76.725	170.5	NULL	0	0	NULL	NULL
486997	5727	192993	225368	226531	2158/8/16 19:40	2158/8/16 19:40	18941	74.25	165	NULL	0	0	NULL	NULL
483506	5727	191117	285828	226531	2156/2/4 7:50	2156/2/4 7:53	19589	73.26	162.8	NULL	0	0	NULL	NULL
483507	5727	191117	285828	226531	2156/2/4 7:55	2156/2/4 7:55	19589	73.26	162.8	NULL	0	0	NULL	NULL
484509	5727	178576	295388	226531	2156/2/26 11:15	2156/2/26 11:16	19713	76.725	170.5	NULL	0	0	NULL	NULL
483906	5727	191117	285828	226531	2156/2/5 13:13	2156/2/5 13:15	16827	73.26	162.8	NULL	0	0	NULL	NULL
493840	5841	126020	243663	226531	2131/6/20 15:47	2131/6/20 15:47	16836	64.845	144.1	NULL	0	0	NULL	NULL
493427	5830	107918	204747	226531	2181/3/15 4:25	2181/3/15 4:26	20081	94.05	209	NULL	0	0	NULL	NULL
489885	5761	117599	251689	226531	2130/2/22 13:26	2130/2/22 13:26	21206	91.89	204.2	NULL	0	0	NULL	NULL
493898	5865	186505	232705	226531	2192/8/25 7:45	2192/8/25 7:45	16634	59.895	133.1	NULL	0	0	NULL	NULL
490579	5771	127184	209240	226531	2173/7/2 0:08	2173/7/2 0:08	18804	67.815	150.7	NULL	0	0	NULL	NULL
493974	5865	186505	232705	226531	2192/8/25 15:11	2192/8/25 15:13	14706	59.895	133.1	NULL	0	0	NULL	NULL
493582	5841	126020	243663	226531	2131/6/19 14:13	2131/6/19 14:14	21050	64.845	144.1	NULL	0	0	NULL	NULL
487519	5727	138942	228584	226531	2158/9/2 9:58	2158/9/2 9:58	19761	64.755	143.9	NULL	0	0	NULL	NULL
494966	5867	192421	296996	226531	2139/9/30 8:47	2139/9/30 8:47	18566	85.14	189.2	NULL	0	0	NULL	NULL
490318	5771	127184	209240	226531	2173/7/1 11:43	2173/7/1 11:47	15652	67.815	150.7	NULL	0	0	NULL	NULL
490319	5771	127184	209240	226531	2173/7/1 11:57	2173/7/1 12:03	16223	67.815	150.7	NULL	0	0	NULL	NULL
488637	5761	117599	251689	226531	2130/2/17 19:10	2130/2/17 19:10	17248	91.89	204.2	NULL	0	0	NULL	NULL
488638	5761	117599	251689	226531	2130/2/17 19:14	2130/2/17 19:15	17248	91.89	204.2	NULL	0	0	NULL	NULL
487619	5727	171130	268293	226531	2159/4/20 22:36	2159/4/20 22:37	19838	73.17	162.6	NULL	0	0	NULL	NULL
491656	5771	128201	239432	226531	2173/7/26 14:36	2173/7/26 14:36	19742	67.005	148.9	NULL	0	0	NULL	NULL
494730	5865	186505	232705	226531	2192/8/28 22:07	2192/8/28 22:08	16818	59.895	133.1	NULL	0	0	NULL	NULL
491707	5771	185291	274698	226531	2173/9/1 21:39	2173/9/1 21:39	18820	60.795	135.1	NULL	0	0	NULL	NULL
493397	5830	107918	204747	226531	2181/3/15 0:51	2181/3/15 0:52	20218	94.05	209	NULL	0	0	NULL	NULL
495625	5885	153202	267000	226531	2195/4/22 22:59	2195/4/22 23:25	14626	58.5	130	NULL	0	0	NULL	NULL
496450	5885	153202	267000	226531	2195/4/24 7:48	2195/4/24 7:55	18772	58.5	130	NULL	0	0	NULL	NULL
499751	5885	153202	267000	226531	2195/4/30 10:24	2195/4/30 10:24	19123	58.5	130	NULL	0	0	NULL	NULL
492046	5771	185291	274698	226531	2173/9/3 14:32	2173/9/3 14:32	19713	60.795	135.1	NULL	0	0	NULL	NULL
496599	5885	153202	267000	226531	2195/4/24 14:34	2195/4/24 14:37	16223	58.5	130	NULL	0	0	NULL	NULL
511808	5897	137321	213466	226531	2128/1/9 13:25	2128/1/10 2:48	16915	80.775	179.5	NULL	0	0	NULL	NULL
508076	5885	114939	267978	226531	2195/8/29 5:18	2195/8/29 5:18	14859	69.3	154	NULL	0	0	NULL	NULL
510366	5897	137321	213466	226531	2128/1/8 0:22	2128/1/8 0:23	17063	80.775	179.5	NULL	0	0	NULL	NULL
508275	5885	114939	267978	226531	2195/8/29 9:19	2195/8/29 9:19	16901	69.3	154	NULL	0	0	NULL	NULL
509388	5885	114939	267978	226531	2195/8/31 11:40	2195/8/31 11:46	16223	69.3	154	NULL	0	0	NULL	NULL
515426	5897	137321	213466	226531	2128/1/14 19:20	2128/1/14 19:20	18522	80.775	179.5	NULL	0	0	NULL	NULL
521045	6024	106374	201296	226531	2127/9/29 11:19	2127/9/29 11:21	20157	61.965	137.7	NULL	0	0	NULL	NULL
520408	6024	106374	201296	226531	2127/9/26 20:05	2127/9/26 20:05	16953	61.965	137.7	NULL	0	0	NULL	NULL
520409	6024	106374	201296	226531	2127/9/26 20:44	2127/9/26 20:44	16953	61.965	137.7	NULL	0	0	NULL	NULL
518703	5954	183959	216103	226531	2112/3/1 6:42	2112/3/1 6:42	17166	112.05	249	NULL	0	0	NULL	NULL
523090	6090	175043	278636	226531	2170/5/3 11:26	2170/5/3 11:26	17473	78.795	175.1	NULL	0	0	NULL	NULL
523100	6090	175043	278636	226531	2170/5/3 11:29	2170/5/3 11:29	14973	78.795	175.1	NULL	0	0	NULL	NULL
524107	6156	146623	218632	226531	2108/12/12 4:16	2108/12/12 4:18	15352	88.785	197.3	NULL	0	0	NULL	NULL
516894	5901	111312	293730	226531	2109/7/1 8:58	2109/7/1 8:59	18357	75.42	167.6	NULL	0	0	NULL	NULL
520069	6024	106374	201296	226531	2127/9/25 14:58	2127/9/25 14:59	14419	61.965	137.7	NULL	0	0	NULL	NULL
518754	5958	154648	249358	226531	2201/7/6 7:32	2201/7/6 7:33	14411	65.835	146.3	NULL	0	0	NULL	NULL
524385	6156	146623	218632	226531	2108/12/13 9:25	2108/12/13 9:25	17166	88.785	197.3	NULL	0	0	NULL	NULL
524157	6156	146623	218632	226531	2108/12/12 9:46	2108/12/12 9:46	15564	88.785	197.3	NULL	0	0	NULL	NULL
522359	6069	130702	253410	226531	2117/3/2 8:40	2117/3/2 8:40	20542	60.885	135.3	NULL	0	0	NULL	NULL
524419	6171	130760	240840	226531	2140/10/6 0:31	2140/10/6 0:32	18592	59.4	132	NULL	0	0	NULL	NULL
524437	6171	130760	240840	226531	2140/10/6 1:12	2140/10/6 1:12	18592	54.45	121	NULL	0	0	NULL	NULL
517245	5901	111312	293730	226531	2109/7/2 12:10	2109/7/2 12:11	21206	75.42	167.6	NULL	0	0	NULL	NULL
518067	5950	167106	220719	226531	2184/6/8 15:02	2184/6/8 15:02	19891	105.525	234.5	NULL	0	0	NULL	NULL
522426	6079	118608	206201	226531	2196/5/19 15:46	2196/5/19 15:47	14757	70.695	157.1	NULL	0	0	NULL	NULL
522448	6079	118608	206201	226531	2196/5/19 17:49	2196/5/19 17:49	14757	70.695	157.1	NULL	0	0	NULL	NULL
516617	5901	111312	293730	226531	2109/6/30 13:09	2109/6/30 13:09	20808	75.42	167.6	NULL	0	0	NULL	NULL
516618	5901	111312	293730	226531	2109/6/30 13:10	2109/6/30 13:10	20808	75.42	167.6	NULL	0	0	NULL	NULL
517674	5913	173921	238742	226531	2172/3/27 19:00	2172/3/27 20:12	18328	62.775	139.5	NULL	0	0	NULL	NULL
517869	5935	169363	250768	226531	2164/7/12 23:09	2164/7/12 23:14	16934	74.34	165.2	NULL	0	0	NULL	NULL
521249	6063	144794	272076	226531	2201/9/21 15:44	2201/9/21 15:44	19963	95.13	211.4	NULL	0	0	NULL	NULL
522224	6069	130702	253410	226531	2117/3/1 17:09	2117/3/1 17:09	21253	60.885	135.3	NULL	0	0	NULL	NULL
518278	5950	167106	220719	226531	2184/6/9 10:44	2184/6/9 10:46	16953	105.525	234.5	NULL	0	0	NULL	NULL
574913	6828	128601	241832	226531	2117/5/24 19:59	2117/5/24 20:00	17485	70.695	157.1	NULL	0	0	NULL	NULL
561661	6510	107414	246671	226531	2137/10/20 12:01	2137/10/20 12:02	17600	79.2	176	NULL	0	0	NULL	NULL
568595	6692	128108	256883	226531	2104/8/12 0:14	2104/8/12 0:14	17219	119.205	264.9	NULL	0	0	NULL	NULL
562804	6510	107414	246671	226531	2137/10/22 0:30	2137/10/22 0:30	17063	79.2	176	NULL	0	0	NULL	NULL
568685	6692	128108	256883	226531	2104/8/12 6:59	2104/8/12 6:59	17166	119.205	264.9	NULL	0	0	NULL	NULL
574768	6805	138842	257082	226531	2127/5/13 1:19	2127/5/13 1:20	17140	117.81	261.8	NULL	0	0	NULL	NULL
567795	6632	139914	281781	226531	2185/7/12 13:49	2185/7/12 13:49	18539	76.23	169.4	NULL	0	0	NULL	NULL
574851	6805	138842	257082	226531	2127/5/13 9:26	2127/5/13 9:27	19587	117.81	261.8	NULL	0	0	NULL	NULL
574885	6805	138842	257082	226531	2127/5/13 14:50	2127/5/13 14:50	20214	117.81	261.8	NULL	0	0	NULL	NULL
571586	6697	151196	282019	226531	2168/1/7 12:07	2168/1/7 12:08	20115	64.845	144.1	NULL	0	0	NULL	NULL
522625	6088	138506	229944	226531	2149/7/14 6:37	2149/7/14 6:37	16139	71.28	158.4	NULL	0	0	NULL	NULL
560447	6510	107414	297262	226531	2137/10/16 17:56	2137/10/16 18:02	16171	79.2	176	NULL	0	0	NULL	NULL
523681	6156	130698	242927	226531	2108/11/29 2:11	2108/11/29 2:13	17227	85.545	190.1	NULL	0	0	NULL	NULL
568764	6697	175030	271697	226531	2167/7/5 11:45	2167/7/5 11:45	20866	59.4	132	NULL	0	0	NULL	NULL
568765	6697	175030	271697	226531	2167/7/5 11:48	2167/7/5 11:49	20866	61.29	136.2	NULL	0	0	NULL	NULL
559573	6497	104564	223536	226531	2155/7/17 7:13	2155/7/17 7:14	21116	60.705	134.9	NULL	0	0	NULL	NULL
559999	6510	107414	297262	226531	2137/10/14 22:13	2137/10/14 22:13	16818	79.2	176	NULL	0	0	NULL	NULL
566055	6579	115553	246944	226531	2112/11/30 19:25	2112/11/30 19:25	19596	80.505	178.9	NULL	0	0	NULL	NULL
566059	6579	115553	246944	226531	2112/11/30 19:35	2112/11/30 19:35	20871	80.505	178.9	NULL	0	0	NULL	NULL
566060	6579	115553	246944	226531	2112/11/30 19:50	2112/11/30 19:51	20871	80.505	178.9	NULL	0	0	NULL	NULL
571978	6700	107213	203317	226531	2137/8/6 21:24	2137/8/6 21:25	14949	83.565	185.7	NULL	0	0	NULL	NULL
559112	6497	190934	263349	226531	2154/11/29 14:41	2154/11/29 14:42	17709	62.28	138.4	NULL	0	0	NULL	NULL
560131	6510	107414	297262	226531	2137/10/15 12:20	2137/10/15 12:23	17709	79.2	176	NULL	0	0	NULL	NULL
572074	6700	107213	203317	226531	2137/8/7 2:31	2137/8/7 2:31	21189	81.495	181.1	NULL	0	0	NULL	NULL
567183	6621	148904	277286	226531	2133/9/22 17:33	2133/9/22 17:34	16827	48.195	107.1	NULL	0	0	NULL	NULL
572202	6700	107213	203317	226531	2137/8/7 15:24	2137/8/7 15:26	15523	81.495	181.1	NULL	0	0	NULL	NULL
567010	6621	148904	277286	226531	2133/9/22 0:29	2133/9/22 0:29	16526	48.195	107.1	NULL	0	0	NULL	NULL
563087	6529	133334	204490	226531	2118/3/7 17:01	2118/3/7 17:01	16953	63.45	141	NULL	0	0	NULL	NULL
572009	6700	107213	203317	226531	2137/8/6 23:00	2137/8/6 23:01	16326	81.495	181.1	NULL	0	0	NULL	NULL
562888	6529	133334	204490	226531	2118/3/6 21:09	2118/3/6 21:11	21198	63.45	141	NULL	0	0	NULL	NULL
569085	6697	175030	271697	226531	2167/7/6 8:07	2167/7/6 8:07	17166	61.29	136.2	NULL	0	0	NULL	NULL
569092	6697	175030	271697	226531	2167/7/6 9:26	2167/7/6 9:27	20818	61.29	136.2	NULL	0	0	NULL	NULL
565909	6534	183762	240505	226531	2133/3/8 11:09	2133/3/8 11:09	16836	54.45	121	NULL	0	0	NULL	NULL
559868	6497	104564	223536	226531	2155/7/18 15:00	2155/7/18 15:00	16827	60.705	134.9	NULL	0	0	NULL	NULL
575739	6850	143047	255902	226531	2168/4/8 1:20	2168/4/8 1:20	17574	47.925	106.5	NULL	0	0	NULL	NULL
576720	6878	109992	202724	226531	2116/4/10 11:46	2116/4/10 11:53	15523	114.66	254.8	NULL	0	0	NULL	NULL
576763	6878	109992	202724	226531	2116/4/10 17:39	2116/4/10 17:39	16484	114.66	254.8	NULL	0	0	NULL	NULL
565534	6534	183762	240505	226531	2133/3/6 15:01	2133/3/6 15:01	18566	54.45	121	NULL	0	0	NULL	NULL
571413	6697	124409	265310	226531	2167/12/26 4:11	2167/12/26 4:12	16818	63.855	141.9	NULL	0	0	NULL	NULL
572390	6700	107213	203317	226531	2137/8/8 8:10	2137/8/8 8:12	16643	81.495	181.1	NULL	0	0	NULL	NULL
572402	6700	107213	203317	226531	2137/8/8 9:54	2137/8/8 9:54	19587	81.495	181.1	NULL	0	0	NULL	NULL
566535	6579	115553	246944	226531	2112/12/2 15:43	2112/12/2 15:43	16484	80.505	178.9	NULL	0	0	NULL	NULL
571889	6697	151196	282019	226531	2168/1/8 9:18	2168/1/8 9:48	19689	64.845	144.1	NULL	0	0	NULL	NULL
574617	6700	107213	203317	226531	2137/8/17 12:18	2137/8/17 12:18	19742	81.495	181.1	NULL	0	0	NULL	NULL
571323	6697	124409	265310	226531	2167/12/25 16:55	2167/12/25 16:55	17250	63.855	141.9	NULL	0	0	NULL	NULL
565513	6534	183762	210672	226531	2133/3/4 14:23	2133/3/4 14:23	16827	51.165	113.7	NULL	0	0	NULL	NULL
565515	6534	183762	240505	226531	2133/3/6 14:20	2133/3/6 14:20	17166	51.165	113.7	NULL	0	0	NULL	NULL
577849	6884	128932	211119	226531	2122/3/20 15:02	2122/3/20 15:02	20157	45.45	101	NULL	0	0	NULL	NULL
559148	6497	190934	263349	226531	2154/11/29 17:41	2154/11/29 17:41	17114	62.28	138.4	NULL	0	0	NULL	NULL
572515	6700	107213	203317	226531	2137/8/8 20:04	2137/8/8 20:04	16837	81.495	181.1	NULL	0	0	NULL	NULL
584589	6901	101759	222419	226531	2136/2/4 11:13	2136/2/4 11:13	16827	74.25	165	NULL	0	0	NULL	NULL
586389	6901	101759	222419	226531	2136/2/12 7:14	2136/2/12 7:14	19761	74.25	165	NULL	0	0	NULL	NULL
582259	6891	145953	298297	226531	2146/7/8 23:26	2146/7/8 23:27	15023	54.45	121	NULL	0	0	NULL	NULL
577169	6884	128932	211119	226531	2122/3/18 17:36	2122/3/18 17:37	15225	45.45	101	NULL	0	0	NULL	NULL
587396	6917	194216	260763	226531	2125/10/15 18:03	2125/10/15 18:04	20818	74.16	164.8	NULL	0	0	NULL	NULL
586495	6917	106510	248901	226531	2125/9/4 0:15	2125/9/4 0:16	17155	72.585	161.3	NULL	0	0	NULL	NULL
576310	6850	143047	255902	226531	2168/4/10 9:59	2168/4/10 9:59	15405	47.925	106.5	NULL	0	0	NULL	NULL
575101	6828	128601	241832	226531	2117/5/25 9:50	2117/5/25 9:50	19761	70.695	157.1	NULL	0	0	NULL	NULL
582240	6891	145953	298297	226531	2146/7/8 22:57	2146/7/8 22:57	19462	54.45	121	NULL	0	0	NULL	NULL
577115	6884	117648	274670	226531	2122/2/15 12:35	2122/2/15 12:36	16953	43.74	97.2	NULL	0	0	NULL	NULL
575183	6850	167393	239336	226531	2165/12/7 4:58	2165/12/7 4:58	18592	44.37	98.6	NULL	0	0	NULL	NULL
588458	6917	194216	260763	226531	2125/10/19 16:48	2125/10/19 16:53	15564	74.16	164.8	NULL	0	0	NULL	NULL
587929	6917	194216	260763	226531	2125/10/17 15:07	2125/10/17 15:09	15564	74.16	164.8	NULL	0	0	NULL	NULL
589036	6917	194216	260763	226531	2125/10/22 11:04	2125/10/25 11:33	16915	68.31	151.8	NULL	0	0	NULL	NULL
583947	6901	123730	216081	226531	2135/4/21 6:46	2135/4/21 6:46	17166	88.515	196.7	NULL	0	0	NULL	NULL
585723	6901	101759	222419	226531	2136/2/9 7:50	2136/2/9 7:51	20871	74.25	165	NULL	0	0	NULL	NULL
531605	6262	112807	212507	226531	2159/1/31 23:40	2159/1/31 23:40	17485	55.845	124.1	NULL	0	0	NULL	NULL
532659	6279	128899	231434	226531	2150/5/4 0:24	2150/5/4 0:26	19937	74.16	164.8	NULL	0	0	NULL	NULL
533693	6317	145875	214863	226531	2144/9/2 2:37	2144/9/2 2:38	20034	69.795	155.1	NULL	0	0	NULL	NULL
532624	6279	128899	231434	226531	2150/5/3 19:53	2150/5/3 19:54	19937	74.16	164.8	NULL	0	0	NULL	NULL
541039	6378	194269	231056	226531	2201/11/20 2:17	2201/11/20 2:21	14576	72.765	161.7	NULL	0	0	NULL	NULL
541040	6378	194269	231056	226531	2201/11/20 2:22	2201/11/20 2:22	14576	72.765	161.7	NULL	0	0	NULL	NULL
541682	6378	194269	231056	226531	2201/11/21 22:12	2201/11/21 22:12	17140	72.765	161.7	NULL	0	0	NULL	NULL
525090	6176	143412	221490	226531	2127/3/24 12:01	2127/3/24 12:01	17248	40.095	89.1	NULL	0	0	NULL	NULL
525093	6176	143412	221490	226531	2127/3/24 12:48	2127/3/24 12:48	17248	88.11	195.8	NULL	0	0	NULL	NULL
524776	6176	143412	221490	226531	2127/3/22 22:53	2127/3/22 22:53	20030	40.05	89	NULL	0	0	NULL	NULL
532410	6262	168039	246385	226531	2159/12/21 16:52	2159/12/21 16:58	15217	58.725	130.5	NULL	0	0	NULL	NULL
532420	6262	168039	246385	226531	2159/12/21 17:06	2159/12/21 17:10	15217	58.725	130.5	NULL	0	0	NULL	NULL
525898	6179	125401	231010	226531	2149/6/18 9:14	2149/6/18 9:14	19742	83.97	186.6	NULL	0	0	NULL	NULL
532079	6262	112807	212507	226531	2159/2/2 17:01	2159/2/2 17:01	19742	55.845	124.1	NULL	0	0	NULL	NULL
541605	6378	194269	231056	226531	2201/11/21 17:49	2201/11/21 17:54	17741	72.765	161.7	NULL	0	0	NULL	NULL
536703	6317	145875	214863	226531	2144/9/2 20:17	2144/9/2 20:18	20220	69.795	155.1	NULL	0	0	NULL	NULL
533385	6279	128899	284452	226531	2150/5/11 12:00	2150/5/11 12:00	15173	70.47	156.6	NULL	0	0	NULL	NULL
558637	6481	102500	297368	226531	2176/12/3 14:08	2176/12/3 14:11	15225	68.715	152.7	NULL	0	0	NULL	NULL
525185	6179	130537	286234	226531	2145/10/25 5:35	2145/10/25 5:35	17248	82.755	183.9	NULL	0	0	NULL	NULL
525212	6179	130537	286234	226531	2145/10/25 6:18	2145/10/25 6:18	17248	82.755	183.9	NULL	0	0	NULL	NULL
544092	6428	164632	294460	226531	2119/7/22 9:24	2119/7/22 9:26	19783	67.635	150.3	NULL	0	0	NULL	NULL
532562	6262	168039	246385	226531	2159/12/22 9:34	2159/12/22 9:34	19761	58.725	130.5	NULL	0	0	NULL	NULL
544932	6428	152771	200457	226531	2119/11/5 10:47	2119/11/5 10:47	16953	72.36	160.8	NULL	0	0	NULL	NULL
525164	6179	130537	286234	226531	2145/10/25 3:09	2145/10/25 3:10	19650	82.755	183.9	NULL	0	0	NULL	NULL
542993	6378	194269	231056	226531	2201/11/26 10:27	2201/11/26 10:27	18522	72.765	161.7	NULL	0	0	NULL	NULL
546114	6432	130108	245754	226531	2146/9/9 11:37	2146/9/9 11:37	16223	88.92	197.6	NULL	0	0	NULL	NULL
547137	6432	130108	245754	226531	2146/9/12 19:16	2146/9/12 19:17	16890	88.92	197.6	NULL	0	0	NULL	NULL
542210	6378	194269	231056	226531	2201/11/23 16:10	2201/11/23 16:10	15523	72.765	161.7	NULL	0	0	NULL	NULL
543390	6378	194269	231056	226531	2201/11/28 12:30	2201/11/28 12:30	16476	72.765	161.7	NULL	0	0	NULL	NULL
625566	7327	161696	229913	226531	2121/1/30 22:45	2121/1/30 22:47	18592	98.01	217.8	NULL	0	0	NULL	NULL
627607	7449	135044	245716	226531	2138/11/7 19:41	2138/11/7 19:41	15767	84.15	187	NULL	0	0	NULL	NULL
544591	6428	152771	200457	226531	2119/11/3 17:16	2119/11/3 17:18	19891	72.36	160.8	NULL	0	0	NULL	NULL
628634	7449	135044	245716	226531	2138/11/11 7:53	2138/11/11 7:53	15040	84.15	187	NULL	0	0	NULL	NULL
629661	7482	138484	238757	226531	2195/5/15 11:35	2195/5/15 11:37	20157	89.1	198	NULL	0	0	NULL	NULL
558249	6481	102500	297368	226531	2176/12/2 17:28	2176/12/2 17:28	14442	68.715	152.7	NULL	0	0	NULL	NULL
544556	6428	164632	294460	226531	2119/7/24 13:46	2119/7/24 13:46	16827	67.635	150.3	NULL	0	0	NULL	NULL
636668	7585	176005	297372	226531	2105/12/19 1:17	2105/12/19 1:17	17155	84.825	188.5	NULL	0	0	NULL	NULL
636118	7574	109633	288743	226531	2187/8/19 11:20	2187/8/19 11:21	18576	104.85	233	NULL	0	0	NULL	NULL
624839	7275	134152	277962	226531	2140/4/13 12:28	2140/4/13 12:28	16139	62.955	139.9	NULL	0	0	NULL	NULL
638185	7616	147339	250091	226531	2184/6/24 14:52	2184/6/24 14:52	17166	78.21	173.8	NULL	0	0	NULL	NULL
630934	7482	182796	265693	226531	2195/5/31 3:11	2195/5/31 3:15	21336	93.06	206.8	NULL	0	0	NULL	NULL
626011	7327	161696	229913	226531	2121/2/1 14:12	2121/2/1 14:12	19742	98.01	217.8	NULL	0	0	NULL	NULL
640960	7629	178164	234196	226531	2122/4/23 7:23	2122/4/23 7:24	14357	88.515	196.7	NULL	0	0	NULL	NULL
636936	7616	147339	250091	226531	2184/6/20 1:31	2184/6/20 1:41	15023	78.21	173.8	NULL	0	0	NULL	NULL
624799	7275	134152	277962	226531	2140/4/13 8:31	2140/4/13 8:31	20542	62.955	139.9	NULL	0	0	NULL	NULL
636058	7533	166898	208809	226531	2114/4/8 13:08	2114/4/8 13:08	17166	58.59	130.2	NULL	0	0	NULL	NULL
630824	7482	182796	265693	226531	2195/5/30 18:59	2195/5/30 19:00	21198	93.06	206.8	NULL	0	0	NULL	NULL
630845	7482	182796	265693	226531	2195/5/30 19:16	2195/5/30 19:16	21336	93.06	206.8	NULL	0	0	NULL	NULL
630847	7482	182796	265693	226531	2195/5/30 19:42	2195/5/30 19:44	21336	93.06	206.8	NULL	0	0	NULL	NULL
636758	7585	176005	297372	226531	2105/12/19 6:52	2105/12/19 6:52	17166	84.825	188.5	NULL	0	0	NULL	NULL
636759	7585	176005	297372	226531	2105/12/19 7:46	2105/12/19 7:46	17166	84.825	188.5	NULL	0	0	NULL	NULL
628883	7477	189745	290296	226531	2111/8/28 11:13	2111/8/28 11:13	18464	66.825	148.5	NULL	0	0	NULL	NULL
633865	7533	166898	208809	226531	2114/4/2 7:27	2114/4/2 7:27	17166	58.59	130.2	NULL	0	0	NULL	NULL
632058	7533	166898	208809	226531	2114/3/29 22:55	2114/3/29 22:56	14939	58.59	130.2	NULL	0	0	NULL	NULL
626768	7339	165674	258934	226531	2163/9/25 15:46	2163/9/25 15:46	15268	103.86	230.8	NULL	0	0	NULL	NULL
626795	7393	181880	278070	226531	2127/1/18 22:21	2127/1/18 22:22	21050	98.685	219.3	NULL	0	0	NULL	NULL
626292	7339	165674	258934	226531	2163/9/23 22:45	2163/9/23 22:46	16818	103.86	230.8	NULL	0	0	NULL	NULL
626305	7339	165674	258934	226531	2163/9/23 23:06	2163/9/23 23:07	16797	103.86	230.8	NULL	0	0	NULL	NULL
625083	7275	134152	277962	226531	2140/4/14 10:23	2140/4/14 10:23	19742	62.955	139.9	NULL	0	0	NULL	NULL
627134	7449	135044	245716	226531	2138/11/7 10:47	2138/11/7 10:47	15040	84.15	187	NULL	0	0	NULL	NULL
639463	7629	137117	213791	226531	2122/3/20 1:52	2122/3/20 1:54	20704	80.28	178.4	NULL	0	0	NULL	NULL
636136	7574	109633	288743	226531	2187/8/19 14:14	2187/8/19 14:14	18576	104.85	233	NULL	0	0	NULL	NULL
639648	7629	137117	213791	226531	2122/3/20 14:08	2122/3/20 14:10	16827	80.28	178.4	NULL	0	0	NULL	NULL
639649	7629	137117	213791	226531	2122/3/20 14:21	2122/3/20 14:23	15523	80.28	178.4	NULL	0	0	NULL	NULL
626037	7338	110982	202838	226531	2113/4/26 15:32	2113/4/26 15:32	18211	72.765	161.7	NULL	0	0	NULL	NULL
626363	7339	165674	258934	226531	2163/9/24 4:24	2163/9/24 4:26	16797	103.86	230.8	NULL	0	0	NULL	NULL
632425	7533	166898	208809	226531	2114/3/30 14:04	2114/3/30 14:04	18020	58.59	130.2	NULL	0	0	NULL	NULL
655556	7756	136760	254572	226531	2146/2/20 11:31	2146/2/20 11:31	19958	64.53	143.4	NULL	0	0	NULL	NULL
650507	7695	118007	201201	226531	2179/5/14 10:41	2179/5/14 10:41	19713	87.12	193.6	NULL	0	0	NULL	NULL
651364	7695	118007	201201	226531	2179/5/17 8:16	2179/5/17 8:16	16476	87.12	193.6	NULL	0	0	NULL	NULL
654443	7709	173305	298105	226531	2171/9/14 20:59	2171/9/14 20:59	14357	58.5	130	NULL	0	0	NULL	NULL
655465	7756	136760	254572	226531	2146/2/20 1:36	2146/2/20 1:36	20030	64.53	143.4	NULL	0	0	NULL	NULL
645176	7632	183768	280210	226531	2208/5/27 8:27	2208/5/27 8:27	19105	100.395	223.1	NULL	0	0	NULL	NULL
657579	7809	139346	206726	226531	2134/3/10 18:33	2134/3/10 18:33	15815	66.915	148.7	NULL	0	0	NULL	NULL
657580	7809	139346	206726	226531	2134/3/10 18:34	2134/3/10 18:34	15815	66.915	148.7	NULL	0	0	NULL	NULL
657586	7809	139346	206726	226531	2134/3/10 18:40	2134/3/10 18:43	15815	66.915	148.7	NULL	0	0	NULL	NULL
653374	7695	189563	257577	226531	2180/5/25 7:02	2180/5/25 7:02	17166	87.705	194.9	NULL	0	0	NULL	NULL
657514	7809	110341	260214	226531	2133/7/19 9:25	2133/7/19 9:25	19958	60.975	135.5	NULL	0	0	NULL	NULL
655874	7778	134342	225449	226531	2160/10/18 6:23	2160/10/18 6:23	20345	66.33	147.4	NULL	0	0	NULL	NULL
654938	7709	173305	298105	226531	2171/9/16 14:36	2171/9/16 14:36	19742	58.5	130	NULL	0	0	NULL	NULL
657006	7809	110341	260214	226531	2133/7/18 1:01	2133/7/18 1:02	19891	60.975	135.5	NULL	0	0	NULL	NULL
650944	7695	118007	201201	226531	2179/5/15 20:33	2179/5/15 20:33	19937	87.12	193.6	NULL	0	0	NULL	NULL
641404	7629	178164	234196	226531	2122/4/24 13:10	2122/4/24 13:13	15523	88.515	196.7	NULL	0	0	NULL	NULL
655085	7755	121412	248095	226531	2120/3/12 16:26	2120/3/12 16:33	16223	45.945	102.1	NULL	0	0	NULL	NULL
656159	7778	134342	225449	226531	2160/10/19 12:06	2160/10/19 12:07	16476	66.33	147.4	NULL	0	0	NULL	NULL
651997	7695	154714	211336	226531	2180/5/5 6:43	2180/5/5 6:43	17166	89.1	198	NULL	0	0	NULL	NULL
645445	7632	183768	280210	226531	2208/5/28 16:09	2208/5/28 16:10	16223	100.395	223.1	NULL	0	0	NULL	NULL
651166	7695	118007	201201	226531	2179/5/16 14:20	2179/5/16 14:21	19689	87.12	193.6	NULL	0	0	NULL	NULL
655299	7755	121412	248095	226531	2120/3/13 10:36	2120/3/13 10:36	19742	45.945	102.1	NULL	0	0	NULL	NULL
608121	7095	191813	294833	226531	2201/7/17 2:37	2201/7/17 2:38	14605	80.19	178.2	NULL	0	0	NULL	NULL
602716	6958	172079	292306	226531	2196/9/26 13:20	2196/9/26 13:20	15173	88.515	196.7	NULL	0	0	NULL	NULL
606910	7095	167836	246598	226531	2200/3/19 15:07	2200/3/19 15:08	17574	82.35	183	NULL	0	0	NULL	NULL
653196	7695	189563	257577	226531	2180/5/24 17:34	2180/5/24 17:34	20818	87.705	194.9	NULL	0	0	NULL	NULL
656251	7798	183395	202860	226531	2166/2/28 11:17	2166/2/28 11:19	15814	65.025	144.5	NULL	0	0	NULL	NULL
601743	6958	172079	292306	226531	2196/9/21 23:38	2196/9/21 23:38	17122	88.515	196.7	NULL	0	0	NULL	NULL
607424	7095	191813	294833	226531	2201/7/14 18:42	2201/7/14 18:44	14988	80.19	178.2	NULL	0	0	NULL	NULL
603323	6958	172079	292306	226531	2196/9/29 15:20	2196/9/29 15:20	17554	88.515	196.7	NULL	0	0	NULL	NULL
604058	7009	194618	287968	226531	2164/12/21 13:58	2164/12/21 14:00	15173	49.32	109.6	NULL	0	0	NULL	NULL
607133	7095	114849	235664	226531	2201/5/15 18:26	2201/5/15 18:26	17480	85.455	189.9	NULL	0	0	NULL	NULL
607461	7095	191813	294833	226531	2201/7/14 21:39	2201/7/14 21:44	14988	80.19	178.2	NULL	0	0	NULL	NULL
623449	7253	182255	215566	226531	2172/7/30 20:52	2172/7/30 20:52	18654	76.41	169.8	NULL	0	0	NULL	NULL
606672	7009	140738	216972	226531	2167/9/9 18:38	2167/9/9 18:38	21253	46.44	103.2	NULL	0	0	NULL	NULL
614039	7107	161958	286609	226531	2152/9/5 9:05	2152/9/5 9:05	19587	64.35	143	NULL	0	0	NULL	NULL
598756	6917	194216	260763	226531	2125/11/2 7:00	2125/11/2 7:00	15767	68.31	151.8	NULL	0	0	NULL	NULL
606748	7095	100931	227805	226531	2200/3/7 21:55	2200/3/7 21:56	18654	83.07	184.6	NULL	0	0	NULL	NULL
606797	7095	100931	227805	226531	2200/3/7 23:45	2200/3/7 23:47	15053	83.07	184.6	NULL	0	0	NULL	NULL
601614	6917	133450	263736	226531	2125/11/16 10:29	2125/11/16 10:30	18012	79.2	176	NULL	0	0	NULL	NULL
608254	7101	161140	297446	226531	2162/4/3 2:32	2162/4/3 2:33	17485	67.815	150.7	NULL	0	0	NULL	NULL
624636	7275	159163	200203	226531	2140/4/8 14:41	2140/4/8 14:41	16827	61.875	137.5	NULL	0	0	NULL	NULL
623673	7275	114690	253911	226531	2139/8/27 1:41	2139/8/27 1:44	16948	74.655	165.9	NULL	0	0	NULL	NULL
623696	7275	114690	253911	226531	2139/8/27 4:36	2139/8/27 4:37	16948	74.655	165.9	NULL	0	0	NULL	NULL
620729	7230	197850	234488	226531	2180/2/11 20:02	2180/2/11 20:04	15285	76.05	169	NULL	0	0	NULL	NULL
609143	7102	112951	231251	226531	2152/11/21 23:02	2152/11/21 23:02	18305	103.95	231	NULL	0	0	NULL	NULL
609147	7102	112951	231251	226531	2152/11/21 23:46	2152/11/21 23:47	19062	103.95	231	NULL	0	0	NULL	NULL
623826	7275	136809	213665	226531	2139/8/28 14:42	2139/8/28 14:42	16634	64.935	144.3	NULL	0	0	NULL	NULL
612375	7107	173988	227430	226531	2152/7/31 2:31	2152/7/31 2:37	18824	65.34	145.2	NULL	0	0	NULL	NULL
623633	7275	114690	253911	226531	2139/8/26 22:37	2139/8/26 22:39	16948	74.655	165.9	NULL	0	0	NULL	NULL
624688	7275	134152	277962	226531	2140/4/13 0:50	2140/4/13 0:50	21336	62.955	139.9	NULL	0	0	NULL	NULL
612806	7107	173988	227430	226531	2152/8/1 19:59	2152/8/1 19:59	16827	65.34	145.2	NULL	0	0	NULL	NULL
624064	7275	136809	213665	226531	2139/8/29 10:38	2139/8/29 10:38	15268	64.935	144.3	NULL	0	0	NULL	NULL
623212	7241	127440	223740	226531	2178/5/6 18:15	2178/5/6 18:16	14435	115.83	257.4	NULL	0	0	NULL	NULL
622317	7241	163199	289861	226531	2177/1/4 8:40	2177/1/4 8:41	14442	141.57	314.6	NULL	0	0	NULL	NULL
614720	7184	134761	290526	226531	2116/12/15 9:41	2116/12/15 9:41	20818	64.845	144.1	NULL	0	0	NULL	NULL
609602	7107	162930	246348	226531	2150/12/14 18:46	2150/12/14 18:46	15815	80.505	178.9	NULL	0	0	NULL	NULL
609651	7107	162930	246348	226531	2150/12/14 23:08	2150/12/14 23:08	20063	80.505	178.9	NULL	0	0	NULL	NULL
624354	7275	159163	200203	226531	2140/4/7 10:00	2140/4/7 10:00	16827	61.875	137.5	NULL	0	0	NULL	NULL
613776	7107	161958	286609	226531	2152/9/4 11:28	2152/9/4 11:29	19713	64.35	143	NULL	0	0	NULL	NULL
610462	7107	162930	246348	226531	2150/12/17 13:31	2150/12/17 13:33	20157	80.505	178.9	NULL	0	0	NULL	NULL
622207	7241	143273	242311	226531	2176/9/21 18:01	2176/9/21 18:02	21050	145.035	322.3	NULL	0	0	NULL	NULL
608650	7101	161140	297446	226531	2162/4/4 17:56	2162/4/4 17:56	15046	67.815	150.7	NULL	0	0	NULL	NULL
614750	7184	134761	290526	226531	2116/12/15 11:19	2116/12/15 11:19	17166	64.845	144.1	NULL	0	0	NULL	NULL
608657	7101	161140	297446	226531	2162/4/4 18:39	2162/4/4 18:39	21253	67.815	150.7	NULL	0	0	NULL	NULL
609721	7107	162930	246348	226531	2150/12/15 5:06	2150/12/15 5:08	20063	80.505	178.9	NULL	0	0	NULL	NULL
707218	8492	133491	278402	226531	2117/4/5 10:54	2117/4/5 11:08	15173	110.205	244.9	NULL	0	0	NULL	NULL
704900	8492	123242	205099	226531	2117/3/15 9:36	2117/3/15 9:37	18190	104.355	231.9	NULL	0	0	NULL	NULL
704904	8492	123242	205099	226531	2117/3/15 9:46	2117/3/15 9:46	16326	104.355	231.9	NULL	0	0	NULL	NULL
696031	8427	166934	227109	226531	2146/12/20 17:22	2146/12/20 17:24	15814	79.695	177.1	NULL	0	0	NULL	NULL
612953	7107	161958	286609	226531	2152/9/1 23:20	2152/9/1 23:21	16643	64.35	143	NULL	0	0	NULL	NULL
704976	8492	123242	205099	226531	2117/3/15 17:55	2117/3/15 17:55	16326	104.355	231.9	NULL	0	0	NULL	NULL
702029	8452	145688	296719	226531	2134/12/13 17:29	2134/12/13 17:29	14706	66.825	148.5	NULL	0	0	NULL	NULL
704553	8452	162934	250345	226531	2135/4/28 15:33	2135/4/28 15:33	16171	65.34	145.2	NULL	0	0	NULL	NULL
702146	8452	145688	296719	226531	2134/12/13 22:53	2134/12/13 22:54	14357	66.825	148.5	NULL	0	0	NULL	NULL
700182	8427	160598	296480	226531	2147/1/16 13:24	2147/1/16 13:25	19079	76.32	169.6	NULL	0	0	NULL	NULL
703467	8452	172439	270503	226531	2135/1/29 20:58	2135/1/29 20:59	19085	68.4	152	NULL	0	0	NULL	NULL
704463	8452	162934	250345	226531	2135/4/28 2:22	2135/4/28 2:26	21116	65.34	145.2	NULL	0	0	NULL	NULL
704503	8452	162934	250345	226531	2135/4/28 7:41	2135/4/28 7:41	16827	65.34	145.2	NULL	0	0	NULL	NULL
700171	8427	160598	296480	226531	2147/1/16 12:37	2147/1/16 12:38	17480	76.32	169.6	NULL	0	0	NULL	NULL
703226	8452	145688	296719	226531	2134/12/17 15:22	2134/12/17 15:22	17709	66.825	148.5	NULL	0	0	NULL	NULL
694072	8427	183494	292062	226531	2146/11/11 10:43	2146/11/11 10:44	17473	83.97	186.6	NULL	0	0	NULL	NULL
695084	8427	183494	292062	226531	2146/11/12 17:48	2146/11/12 17:49	20150	83.97	186.6	NULL	0	0	NULL	NULL
700267	8427	160598	296480	226531	2147/1/16 18:57	2147/1/16 18:58	19079	76.32	169.6	NULL	0	0	NULL	NULL
704390	8452	172439	270503	226531	2135/2/1 15:48	2135/2/1 15:49	16171	68.4	152	NULL	0	0	NULL	NULL
704410	8452	162934	250345	226531	2135/4/28 1:26	2135/4/28 1:27	21116	89.1	198	NULL	0	0	NULL	NULL
692597	8427	190740	216108	226531	2146/9/9 12:11	2146/9/9 12:11	17166	69.3	154	NULL	0	0	NULL	NULL
708988	8492	184650	284356	226531	2117/4/20 7:34	2117/4/20 7:34	15843	110.475	245.5	NULL	0	0	NULL	NULL
704813	8492	123242	276611	226531	2117/3/12 14:19	2117/3/12 14:20	17140	107.01	237.8	NULL	0	0	NULL	NULL
704822	8492	123242	276611	226531	2117/3/12 14:23	2117/3/12 14:24	19593	107.01	237.8	NULL	0	0	NULL	NULL
704829	8492	123242	276611	226531	2117/3/12 15:50	2117/3/12 15:57	19593	107.01	237.8	NULL	0	0	NULL	NULL
704619	8452	175505	295663	226531	2135/6/2 4:41	2135/6/2 4:41	20704	61.38	136.4	NULL	0	0	NULL	NULL
705621	8492	123242	205099	226531	2117/3/18 17:30	2117/3/18 17:31	16484	104.355	231.9	NULL	0	0	NULL	NULL
705649	8492	133491	278402	226531	2117/4/2 1:48	2117/4/2 1:48	17155	110.205	244.9	NULL	0	0	NULL	NULL
705662	8492	133491	278402	226531	2117/4/2 2:14	2117/4/2 2:14	14214	110.205	244.9	NULL	0	0	NULL	NULL
705743	8492	133491	278402	226531	2117/4/2 6:53	2117/4/2 6:54	14214	110.205	244.9	NULL	0	0	NULL	NULL
722149	8492	118470	225777	226531	2117/7/21 13:29	2117/7/21 13:29	15922	108.9	242	NULL	0	0	NULL	NULL
709431	8492	118470	225777	226531	2117/6/27 14:19	2117/6/27 14:20	15173	147.33	327.4	NULL	0	0	NULL	NULL
709434	8492	118470	225777	226531	2117/6/27 14:41	2117/6/27 14:41	15173	147.33	327.4	NULL	0	0	NULL	NULL
718336	8492	118470	225777	226531	2117/7/13 10:17	2117/7/13 10:17	15523	147.33	327.4	NULL	0	0	NULL	NULL
722598	8492	118470	225777	226531	2117/7/22 12:29	2117/7/22 12:29	20871	108.9	242	NULL	0	0	NULL	NULL
718289	8492	118470	225777	226531	2117/7/13 8:20	2117/7/13 8:20	20871	147.33	327.4	NULL	0	0	NULL	NULL
707621	8492	184650	284356	226531	2117/4/16 22:56	2117/4/16 22:58	19650	110.475	245.5	NULL	0	0	NULL	NULL
707759	8492	184650	284356	226531	2117/4/17 8:33	2117/4/17 8:34	16953	110.475	245.5	NULL	0	0	NULL	NULL
664758	7973	122900	201791	226531	2181/10/19 9:08	2181/10/19 9:08	16827	74.25	165	NULL	0	0	NULL	NULL
665756	7979	181445	241036	226531	2112/3/20 21:15	2112/3/22 14:49	14442	94.545	210.1	NULL	0	0	NULL	NULL
665757	7979	181445	241036	226531	2112/3/20 21:26	2112/3/20 21:36	21020	94.545	210.1	NULL	0	0	NULL	NULL
666786	7996	178216	251994	226531	2149/6/4 17:30	2149/6/4 17:52	15659	85.14	189.2	NULL	0	0	NULL	NULL
667896	8081	148585	275034	226531	2126/10/25 19:41	2126/10/25 19:42	18566	81.18	180.4	NULL	0	0	NULL	NULL
663824	7936	126501	234095	226531	2157/10/24 16:19	2157/10/24 16:19	16171	68.31	151.8	NULL	0	0	NULL	NULL
658845	7809	156942	234855	226531	2134/8/7 9:13	2134/8/7 9:13	16953	64.665	143.7	NULL	0	0	NULL	NULL
671021	8109	192031	203082	226531	2156/1/13 15:09	2156/1/13 15:09	15523	61.2	136	NULL	0	0	NULL	NULL
658944	7809	114247	214786	226531	2134/10/1 1:26	2134/10/1 1:27	15526	64.845	144.1	NULL	0	0	NULL	NULL
672086	8109	192031	203082	226531	2156/1/16 8:00	2156/1/16 8:01	20871	61.2	136	NULL	0	0	NULL	NULL
660029	7809	180104	250889	226531	2135/7/5 15:25	2135/7/5 15:25	16171	73.665	163.7	NULL	0	0	NULL	NULL
668910	8081	148585	275034	226531	2126/10/28 6:42	2126/10/28 6:42	17166	81.18	180.4	NULL	0	0	NULL	NULL
669897	8109	135998	291140	226531	2154/7/29 21:00	2154/7/29 21:01	19937	68.715	152.7	NULL	0	0	NULL	NULL
663902	7936	144371	247302	226531	2157/11/12 18:40	2157/11/12 18:40	19783	60.795	135.1	NULL	0	0	NULL	NULL
670067	8109	192031	203082	226531	2156/1/11 19:00	2156/1/11 19:02	15083	61.2	136	NULL	0	0	NULL	NULL
659613	7809	180104	250889	226531	2135/7/3 20:03	2135/7/3 20:05	16302	73.665	163.7	NULL	0	0	NULL	NULL
660619	7809	151967	227908	226531	2135/8/11 15:47	2135/8/11 15:47	16171	65.34	145.2	NULL	0	0	NULL	NULL
660624	7809	128648	293602	226531	2136/2/8 7:19	2136/2/8 7:19	17741	76.545	170.1	NULL	0	0	NULL	NULL
660639	7809	128648	293602	226531	2136/2/8 7:37	2136/2/8 7:38	17741	76.545	170.1	NULL	0	0	NULL	NULL
660641	7809	128648	293602	226531	2136/2/8 7:39	2136/2/8 7:39	17741	69.21	153.8	NULL	0	0	NULL	NULL
661076	7809	189564	233116	226531	2136/6/16 18:15	2136/6/16 18:15	14695	71.37	158.6	NULL	0	0	NULL	NULL
661085	7809	189564	233116	226531	2136/6/16 19:28	2136/6/16 19:28	17248	71.37	158.6	NULL	0	0	NULL	NULL
671666	8109	192031	203082	226531	2156/1/15 8:48	2156/1/15 8:48	20871	61.2	136	NULL	0	0	NULL	NULL
671714	8109	192031	203082	226531	2156/1/15 11:22	2156/1/15 11:23	20871	61.2	136	NULL	0	0	NULL	NULL
667569	8081	175774	226082	226531	2125/7/11 20:40	2125/7/11 20:41	16436	78.615	174.7	NULL	0	0	NULL	NULL
662206	7809	105610	210863	226531	2136/9/2 10:29	2136/9/2 10:29	19958	76.635	170.3	NULL	0	0	NULL	NULL
669718	8105	189720	260350	226531	2117/2/22 0:29	2117/2/22 0:29	17114	80.865	179.7	NULL	0	0	NULL	NULL
663307	7936	102376	233194	226531	2157/10/15 16:33	2157/10/15 16:33	15623	67.14	149.2	NULL	0	0	NULL	NULL
659303	7809	114247	214786	226531	2134/10/2 16:18	2134/10/2 16:18	16953	64.845	144.1	NULL	0	0	NULL	NULL
672869	8109	192031	203082	226531	2156/1/18 21:27	2156/1/18 21:28	21435	61.2	136	NULL	0	0	NULL	NULL
664110	7965	124460	234360	226531	2141/11/27 20:39	2141/11/27 20:41	15564	75.15	167	NULL	0	0	NULL	NULL
666459	7979	158966	212822	226531	2112/6/20 10:55	2112/6/20 10:55	19105	91.08	202.4	NULL	0	0	NULL	NULL
659241	7809	114247	214786	226531	2134/10/2 8:01	2134/10/2 8:01	16953	64.845	144.1	NULL	0	0	NULL	NULL
664243	7965	124460	234360	226531	2141/11/28 11:50	2141/11/28 11:50	15268	75.15	167	NULL	0	0	NULL	NULL
664244	7965	124460	234360	226531	2141/11/28 14:34	2141/11/28 14:34	15268	75.15	167	NULL	0	0	NULL	NULL
664387	7965	124460	234360	226531	2141/11/28 22:40	2141/11/28 22:40	15564	75.15	167	NULL	0	0	NULL	NULL
659388	7809	114572	213867	226531	2135/5/13 17:13	2135/5/13 17:13	15065	69.21	153.8	NULL	0	0	NULL	NULL
666769	7996	178216	251994	226531	2149/6/4 16:00	2149/6/4 16:15	15659	85.14	189.2	NULL	0	0	NULL	NULL
667764	8081	175774	226082	226531	2125/7/12 12:43	2125/7/12 12:53	16223	78.615	174.7	NULL	0	0	NULL	NULL
667777	8081	175774	226082	226531	2125/7/12 14:31	2125/7/12 14:33	19587	78.615	174.7	NULL	0	0	NULL	NULL
673977	8109	163080	243947	226531	2156/8/31 14:33	2156/8/31 14:33	21050	60.075	133.5	NULL	0	0	NULL	NULL
658428	7809	156942	234855	226531	2134/8/5 13:21	2134/8/5 13:21	15225	64.665	143.7	NULL	0	0	NULL	NULL
658429	7809	156942	234855	226531	2134/8/5 13:23	2134/8/5 13:24	15225	64.665	143.7	NULL	0	0	NULL	NULL
686552	8296	166628	265339	226531	2138/8/8 13:30	2138/8/8 13:30	16827	69.3	154	NULL	0	0	NULL	NULL
687583	8393	122619	249536	226531	2164/5/22 17:34	2164/5/22 17:35	21253	76.32	169.6	NULL	0	0	NULL	NULL
662528	7809	184994	249315	226531	2137/5/29 10:37	2137/5/29 10:37	16953	88.11	195.8	NULL	0	0	NULL	NULL
684586	8273	164660	281025	226531	2131/12/16 7:28	2131/12/16 7:28	15843	147.33	327.4	NULL	0	0	NULL	NULL
684593	8273	164660	281025	226531	2131/12/16 8:51	2131/12/16 8:52	15843	147.33	327.4	NULL	0	0	NULL	NULL
684594	8273	164660	281025	226531	2131/12/16 8:54	2131/12/16 8:54	15829	147.33	327.4	NULL	0	0	NULL	NULL
684608	8273	164660	281025	226531	2131/12/16 10:03	2131/12/16 10:03	15829	147.33	327.4	NULL	0	0	NULL	NULL
660422	7809	151967	227908	226531	2135/8/10 18:51	2135/8/10 18:51	16171	65.34	145.2	NULL	0	0	NULL	NULL
664529	7965	124460	234360	226531	2141/11/29 15:27	2141/11/29 15:27	17554	75.15	167	NULL	0	0	NULL	NULL
682498	8258	116807	284976	226531	2117/2/6 18:53	2117/2/6 18:54	14576	60.705	134.9	NULL	0	0	NULL	NULL
684649	8273	188483	259646	226531	2133/7/6 20:28	2133/7/6 20:46	16948	133.47	296.6	NULL	0	0	NULL	NULL
662599	7809	109045	278422	226531	2137/7/14 9:00	2137/7/14 9:01	17457	79.29	176.2	NULL	0	0	NULL	NULL
684704	8273	188483	259646	226531	2133/7/6 23:43	2133/7/6 23:45	18842	133.47	296.6	NULL	0	0	NULL	NULL
669785	8105	189720	260350	226531	2117/2/22 4:14	2117/2/22 4:15	16302	80.865	179.7	NULL	0	0	NULL	NULL
664655	7973	144659	231470	226531	2181/10/11 10:02	2181/10/11 10:03	16953	64.35	143	NULL	0	0	NULL	NULL
664688	7973	122900	201791	226531	2181/10/19 5:11	2181/10/19 5:12	16818	74.25	165	NULL	0	0	NULL	NULL
665695	7973	122900	201791	226531	2181/10/23 16:51	2181/10/23 16:51	16171	74.25	165	NULL	0	0	NULL	NULL
676493	8228	104328	266023	226531	2133/6/1 4:11	2133/6/1 4:11	20030	67.815	150.7	NULL	0	0	NULL	NULL
676494	8228	104328	266023	226531	2133/6/1 4:25	2133/6/1 4:26	20030	67.815	150.7	NULL	0	0	NULL	NULL
684009	8258	116807	284976	226531	2117/2/9 9:19	2117/2/9 9:20	15659	60.705	134.9	NULL	0	0	NULL	NULL
686163	8296	166628	265339	226531	2138/8/6 14:22	2138/8/6 14:23	19079	69.3	154	NULL	0	0	NULL	NULL
687851	8426	101537	272241	226531	2114/1/23 11:28	2114/1/23 11:28	16915	106.92	237.6	NULL	0	0	NULL	NULL
674662	8109	163080	243947	226531	2156/9/3 7:47	2156/9/3 7:47	19105	60.075	133.5	NULL	0	0	NULL	NULL
685960	8296	166628	265339	226531	2138/8/5 18:35	2138/8/5 18:35	17114	69.3	154	NULL	0	0	NULL	NULL
689043	8426	142053	203723	226531	2115/5/22 20:16	2115/5/22 20:16	16818	89.595	199.1	NULL	0	0	NULL	NULL
676568	8228	171505	246517	226531	2134/1/30 14:27	2134/1/30 14:28	19689	65.43	145.4	NULL	0	0	NULL	NULL
685938	8296	166628	265339	226531	2138/8/5 15:42	2138/8/5 15:42	19713	69.3	154	NULL	0	0	NULL	NULL
690015	8427	190740	216108	226531	2146/9/1 20:44	2146/9/1 20:44	20220	69.3	154	NULL	0	0	NULL	NULL
686019	8296	166628	265339	226531	2138/8/5 23:32	2138/8/5 23:33	21058	69.3	154	NULL	0	0	NULL	NULL
684138	8273	164660	281025	226531	2131/12/14 9:55	2131/12/14 9:57	21336	147.33	327.4	NULL	0	0	NULL	NULL
690580	8427	190740	216108	226531	2146/9/3 12:22	2146/9/3 12:23	16223	69.3	154	NULL	0	0	NULL	NULL
688315	8426	142053	245884	226531	2115/5/17 18:07	2115/5/17 18:11	20818	88.02	195.6	NULL	0	0	NULL	NULL
688324	8426	142053	245884	226531	2115/5/17 18:35	2115/5/17 18:36	14427	90	200	NULL	0	0	NULL	NULL
686804	8337	148770	298815	226531	2183/4/24 11:43	2183/4/24 11:44	16335	82.26	182.8	NULL	0	0	NULL	NULL
687408	8337	148770	242572	226531	2183/4/30 7:08	2183/4/30 7:08	17166	82.26	182.8	NULL	0	0	NULL	NULL
676851	8228	171505	246517	226531	2134/1/31 12:09	2134/1/31 12:10	15910	65.43	145.4	NULL	0	0	NULL	NULL
676889	8231	101216	296186	226531	2121/12/24 0:01	2121/12/24 0:01	20704	111.375	247.5	NULL	0	0	NULL	NULL
687215	8337	148770	242572	226531	2183/4/29 7:02	2183/4/29 7:02	17166	82.26	182.8	NULL	0	0	NULL	NULL
684226	8273	164660	281025	226531	2131/12/14 19:48	2131/12/14 19:52	18784	147.33	327.4	NULL	0	0	NULL	NULL
770739	9253	155191	212321	226531	2145/8/1 14:28	2145/8/1 14:28	19713	67.725	150.5	NULL	0	0	NULL	NULL
766387	9144	178473	288499	226531	2141/12/31 17:15	2141/12/31 17:16	18566	82.17	182.6	NULL	0	0	NULL	NULL
767726	9249	112028	268722	226531	2174/4/3 17:42	2174/4/3 17:43	14511	71.64	159.2	NULL	0	0	NULL	NULL
768683	9253	190600	218266	226531	2145/4/15 14:27	2145/4/15 14:27	19857	64.35	143	NULL	0	0	NULL	NULL
771494	9253	185074	238785	226531	2146/7/17 13:42	2146/7/17 13:42	15173	79.29	176.2	NULL	0	0	NULL	NULL
764437	9094	101257	288739	226531	2115/7/27 19:25	2115/7/27 19:25	17190	82.665	183.7	NULL	0	0	NULL	NULL
772274	9253	154196	297023	226531	2146/8/21 14:50	2146/8/21 14:50	16223	78.12	173.6	NULL	0	0	NULL	NULL
771974	9253	154196	297023	226531	2146/8/20 20:32	2146/8/20 20:33	16302	78.12	173.6	NULL	0	0	NULL	NULL
771975	9253	154196	297023	226531	2146/8/20 20:59	2146/8/20 21:03	16302	78.12	173.6	NULL	0	0	NULL	NULL
760977	9030	131906	230125	226531	2128/10/15 14:03	2128/10/15 14:03	17166	91.08	202.4	NULL	0	0	NULL	NULL
767923	9249	112028	268722	226531	2174/4/4 15:23	2174/4/4 15:23	16171	71.64	159.2	NULL	0	0	NULL	NULL
760725	9030	131906	230125	226531	2128/10/14 18:20	2128/10/14 18:20	15029	130.68	290.4	NULL	0	0	NULL	NULL
760728	9030	131906	230125	226531	2128/10/14 18:21	2128/10/14 18:21	15029	128.7	286	NULL	0	0	NULL	NULL
760730	9030	131906	230125	226531	2128/10/14 18:53	2128/10/14 18:53	15029	91.08	202.4	NULL	0	0	NULL	NULL
771053	9253	185074	238785	226531	2146/7/16 1:06	2146/7/16 1:09	18654	79.29	176.2	NULL	0	0	NULL	NULL
766028	9144	178473	235099	226531	2141/12/27 15:39	2141/12/27 15:40	15564	82.665	183.7	NULL	0	0	NULL	NULL
766031	9144	178473	235099	226531	2141/12/27 15:47	2141/12/27 15:48	15564	82.665	183.7	NULL	0	0	NULL	NULL
759161	8917	154530	288033	226531	2110/6/3 16:14	2110/6/3 16:15	17554	127.035	282.3	NULL	0	0	NULL	NULL
767884	9249	112028	268722	226531	2174/4/4 9:47	2174/4/4 9:47	17114	71.64	159.2	NULL	0	0	NULL	NULL
764976	9094	101257	288739	226531	2115/7/30 8:55	2115/7/30 8:55	18234	82.665	183.7	NULL	0	0	NULL	NULL
765974	9128	126793	223132	226531	2164/9/16 11:00	2164/9/16 11:00	19958	135.045	300.1	NULL	0	0	NULL	NULL
760984	9030	131906	230125	226531	2128/10/15 15:03	2128/10/15 15:03	17166	91.08	202.4	NULL	0	0	NULL	NULL
760705	9030	131906	230125	226531	2128/10/14 17:07	2128/10/14 17:12	19325	91.08	202.4	NULL	0	0	NULL	NULL
761739	9036	157563	237045	226531	2141/7/29 22:58	2141/7/29 22:58	17155	67.905	150.9	NULL	0	0	NULL	NULL
775627	9271	181224	297992	226531	2194/3/30 10:21	2194/3/30 10:22	16953	105.93	235.4	NULL	0	0	NULL	NULL
783889	9403	175096	203427	226531	2135/3/4 11:30	2135/3/4 11:33	20157	87.795	195.1	NULL	0	0	NULL	NULL
778658	9341	181810	224676	226531	2119/7/7 21:48	2119/7/7 21:51	16948	57.33	127.4	NULL	0	0	NULL	NULL
779721	9356	170892	232099	226531	2117/10/1 0:46	2117/10/1 0:47	21108	78.885	175.3	NULL	0	0	NULL	NULL
787350	9481	180858	205618	226531	2157/3/17 16:57	2157/3/17 16:58	21290	84.15	187	NULL	0	0	NULL	NULL
776790	9274	191719	289038	226531	2160/4/17 10:08	2160/4/17 10:09	19742	83.16	184.8	NULL	0	0	NULL	NULL
787361	9481	180858	205618	226531	2157/3/17 17:10	2157/3/17 17:11	21290	84.15	187	NULL	0	0	NULL	NULL
778802	9341	169284	233366	226531	2119/7/22 22:02	2119/7/22 22:02	14357	54.45	121	NULL	0	0	NULL	NULL
775514	9271	181224	297992	226531	2194/3/29 21:55	2194/3/29 21:58	16037	105.93	235.4	NULL	0	0	NULL	NULL
766195	9144	178473	235099	226531	2141/12/28 0:51	2141/12/28 0:51	16948	82.665	183.7	NULL	0	0	NULL	NULL
767157	9245	187008	263795	226531	2176/7/7 23:17	2176/7/7 23:17	17609	89.55	199	NULL	0	0	NULL	NULL
787260	9481	180858	205618	226531	2157/3/17 13:54	2157/3/17 13:56	18576	84.15	187	NULL	0	0	NULL	NULL
780864	9385	191454	243100	226531	2200/1/20 21:50	2200/1/20 21:50	17339	123.75	275	NULL	0	0	NULL	NULL
776853	9311	102959	252235	226531	2166/1/7 15:23	2166/1/7 15:25	15564	87.705	194.9	NULL	0	0	NULL	NULL
761110	9030	131906	230125	226531	2128/10/16 8:04	2128/10/16 8:05	15708	91.08	202.4	NULL	0	0	NULL	NULL
784110	9403	175096	203427	226531	2135/3/5 11:41	2135/3/5 11:41	19958	87.795	195.1	NULL	0	0	NULL	NULL
782375	9402	175168	201116	226531	2156/7/3 13:33	2156/7/3 13:34	14706	55.44	123.2	NULL	0	0	NULL	NULL
782416	9402	175168	201116	226531	2156/7/3 14:11	2156/7/3 14:13	14706	55.44	123.2	NULL	0	0	NULL	NULL
780385	9356	170892	232099	226531	2117/10/3 12:25	2117/10/3 12:25	19761	78.885	175.3	NULL	0	0	NULL	NULL
787635	9481	180858	205618	226531	2157/3/18 9:17	2157/3/18 9:18	18357	84.15	187	NULL	0	0	NULL	NULL
785526	9454	108877	239310	226531	2136/7/4 21:24	2136/7/4 21:24	16009	51.66	114.8	NULL	0	0	NULL	NULL
775982	9271	157895	219618	226531	2197/1/2 17:53	2197/1/2 17:55	17114	101.385	225.3	NULL	0	0	NULL	NULL
775996	9271	157895	219618	226531	2197/1/2 19:12	2197/1/2 19:13	16818	101.385	225.3	NULL	0	0	NULL	NULL
783481	9402	175168	201116	226531	2156/7/6 17:29	2156/7/6 17:40	21116	55.44	123.2	NULL	0	0	NULL	NULL
784269	9443	132967	286163	226531	2160/10/19 2:41	2160/10/19 2:42	19611	97.2	216	NULL	0	0	NULL	NULL
776139	9271	157895	219618	226531	2197/1/3 10:14	2197/1/3 11:45	16827	101.385	225.3	NULL	0	0	NULL	NULL
785435	9443	132967	286163	226531	2160/10/23 13:31	2160/10/23 13:32	19742	97.2	216	NULL	0	0	NULL	NULL
779195	9356	107085	201975	226531	2117/9/15 11:13	2117/9/15 11:13	20542	71.28	158.4	NULL	0	0	NULL	NULL
782711	9402	175168	201116	226531	2156/7/4 6:07	2156/7/4 6:09	21050	55.44	123.2	NULL	0	0	NULL	NULL
738711	8675	191144	230998	226531	2165/12/16 22:58	2165/12/16 22:58	17877	93.15	207	NULL	0	0	NULL	NULL
789917	9481	180858	205618	226531	2157/3/24 10:52	2157/3/24 10:52	16953	84.15	187	NULL	0	0	NULL	NULL
783737	9403	175096	203427	226531	2135/3/4 2:22	2135/3/4 2:23	17480	87.795	195.1	NULL	0	0	NULL	NULL
783738	9403	175096	203427	226531	2135/3/4 2:25	2135/3/4 2:28	17480	87.795	195.1	NULL	0	0	NULL	NULL
729252	8532	156020	282142	226531	2129/12/27 10:33	2129/12/27 10:34	19587	53.46	118.8	NULL	0	0	NULL	NULL
740738	8698	188386	256387	226531	2169/1/10 23:49	2169/1/10 23:49	18824	84.825	188.5	NULL	0	0	NULL	NULL
775339	9253	154196	297023	226531	2146/8/30 14:50	2146/8/30 14:51	16827	78.12	173.6	NULL	0	0	NULL	NULL
728392	8498	153637	240857	226531	2144/9/23 11:40	2144/9/23 11:41	21341	89.1	198	NULL	0	0	NULL	NULL
730423	8533	152254	274086	226531	2142/3/12 7:53	2142/3/12 7:53	20871	71.28	158.4	NULL	0	0	NULL	NULL
783677	9402	175168	201116	226531	2156/7/7 17:54	2156/7/7 17:54	16171	55.44	123.2	NULL	0	0	NULL	NULL
777543	9341	181810	224676	226531	2119/7/3 7:01	2119/7/3 7:01	17166	57.33	127.4	NULL	0	0	NULL	NULL
779556	9356	170892	261926	226531	2117/9/27 3:32	2117/9/27 3:33	21108	80.19	178.2	NULL	0	0	NULL	NULL
740702	8698	170430	227304	226531	2168/10/3 14:35	2168/10/3 14:35	19587	84.15	187	NULL	0	0	NULL	NULL
740719	8698	188386	256387	226531	2169/1/10 23:12	2169/1/10 23:12	18144	84.825	188.5	NULL	0	0	NULL	NULL
782826	9402	175168	201116	226531	2156/7/4 11:27	2156/7/4 11:28	18424	55.44	123.2	NULL	0	0	NULL	NULL
734465	8559	105407	277631	226531	2153/8/17 10:36	2153/8/17 10:36	18357	96.12	213.6	NULL	0	0	NULL	NULL
775395	9261	108168	289141	226531	2165/3/12 12:47	2165/3/12 12:48	16915	88.02	195.6	NULL	0	0	NULL	NULL
783643	9402	175168	201116	226531	2156/7/7 13:07	2156/7/7 13:08	20115	55.44	123.2	NULL	0	0	NULL	NULL
777449	9341	181810	224676	226531	2119/7/3 3:06	2119/7/3 3:07	15746	57.33	127.4	NULL	0	0	NULL	NULL
732438	8559	145304	248699	226531	2153/4/27 11:45	2153/4/27 11:45	18357	103.95	231	NULL	0	0	NULL	NULL
779541	9356	170892	261926	226531	2117/9/27 1:06	2117/9/27 1:07	21108	80.19	178.2	NULL	0	0	NULL	NULL
731495	8533	152254	274086	226531	2142/3/16 9:25	2142/3/16 9:25	19587	71.28	158.4	NULL	0	0	NULL	NULL
739007	8675	191144	230998	226531	2165/12/18 7:39	2165/12/18 7:39	15843	93.15	207	NULL	0	0	NULL	NULL
738145	8674	158403	265627	226531	2131/6/29 7:49	2131/6/29 7:50	19689	100.17	222.6	NULL	0	0	NULL	NULL
736772	8674	148482	275578	226531	2131/3/15 21:39	2131/3/15 21:40	21435	49.5	110	NULL	0	0	NULL	NULL
736785	8674	148482	275578	226531	2131/3/15 22:10	2131/3/15 22:10	21435	49.5	110	NULL	0	0	NULL	NULL
731665	8559	145304	248699	226531	2153/4/25 0:47	2153/4/25 0:48	16273	103.95	231	NULL	0	0	NULL	NULL
728699	8501	120497	252050	226531	2146/11/1 10:06	2146/11/1 10:06	19587	111.87	248.6	NULL	0	0	NULL	NULL
739895	8698	170430	227304	226531	2168/9/30 5:49	2168/9/30 6:22	20214	84.15	187	NULL	0	0	NULL	NULL
730761	8533	152254	274086	226531	2142/3/13 9:56	2142/3/13 10:02	16223	71.28	158.4	NULL	0	0	NULL	NULL
728506	8501	120497	252050	226531	2146/10/31 14:31	2146/10/31 14:33	17480	111.87	248.6	NULL	0	0	NULL	NULL
734985	8668	163150	217511	226531	2148/8/3 20:45	2148/8/3 20:46	18305	107.91	239.8	NULL	0	0	NULL	NULL
735997	8670	113090	262620	226531	2149/8/29 22:57	2149/8/29 22:58	19152	69.3	154	NULL	0	0	NULL	NULL
731576	8559	145304	248699	226531	2153/4/24 18:36	2153/4/24 18:36	18566	103.95	231	NULL	0	0	NULL	NULL
726502	8492	118470	225777	226531	2117/7/30 15:13	2117/7/30 15:13	16484	108.9	242	NULL	0	0	NULL	NULL
737033	8674	148482	275578	226531	2131/3/16 15:07	2131/3/16 15:10	16223	88.29	196.2	NULL	0	0	NULL	NULL
739815	8698	170430	227304	226531	2168/9/29 21:49	2168/9/29 21:49	21108	84.15	187	NULL	0	0	NULL	NULL
739817	8698	170430	227304	226531	2168/9/29 21:57	2168/9/29 21:58	20214	84.15	187	NULL	0	0	NULL	NULL
729626	8532	122585	214991	226531	2131/4/2 0:33	2131/4/2 0:34	19596	55.44	123.2	NULL	0	0	NULL	NULL
731723	8559	145304	248699	226531	2153/4/25 4:44	2153/4/25 4:45	16273	103.95	231	NULL	0	0	NULL	NULL
728756	8501	120497	252050	226531	2146/11/1 17:54	2146/11/1 17:54	16484	111.87	248.6	NULL	0	0	NULL	NULL
728445	8498	153637	240857	226531	2144/9/23 18:25	2144/9/23 18:26	16827	89.1	198	NULL	0	0	NULL	NULL
734889	8619	123362	201096	226531	2159/6/5 6:26	2159/6/5 6:26	17166	50.49	112.2	NULL	0	0	NULL	NULL
728784	8532	156020	282142	226531	2129/12/25 10:20	2129/12/25 10:49	16617	53.46	118.8	NULL	0	0	NULL	NULL
730480	8533	152254	274086	226531	2142/3/12 11:24	2142/3/12 11:25	20871	71.28	158.4	NULL	0	0	NULL	NULL
735943	8670	113090	262620	226531	2149/8/29 17:05	2149/8/29 17:05	17693	69.3	154	NULL	0	0	NULL	NULL
738289	8674	158403	265627	226531	2131/6/29 16:53	2131/6/29 17:10	19689	100.17	222.6	NULL	0	0	NULL	NULL
736373	8670	113090	262620	226531	2149/8/31 14:17	2149/8/31 14:17	15268	69.3	154	NULL	0	0	NULL	NULL
736406	8670	113090	242814	226531	2149/9/7 11:45	2149/9/7 11:46	15025	67.5	150	NULL	0	0	NULL	NULL
730001	8532	122585	214991	226531	2131/4/3 15:11	2131/4/3 15:11	16484	55.44	123.2	NULL	0	0	NULL	NULL
740486	8698	170430	227304	226531	2168/10/2 13:19	2168/10/2 13:19	19761	84.15	187	NULL	0	0	NULL	NULL
740534	8698	170430	227304	226531	2168/10/2 18:03	2168/10/2 18:03	19761	84.15	187	NULL	0	0	NULL	NULL
737196	8674	148482	275578	226531	2131/3/17 8:34	2131/3/17 8:34	19742	88.29	196.2	NULL	0	0	NULL	NULL
739257	8675	191144	230998	226531	2165/12/19 14:37	2165/12/19 14:37	21253	93.15	207	NULL	0	0	NULL	NULL
737334	8674	121938	248813	226531	2131/5/3 0:13	2131/5/3 0:23	16302	95.94	213.2	NULL	0	0	NULL	NULL
737366	8674	121938	248813	226531	2131/5/3 4:17	2131/5/3 4:17	16302	95.94	213.2	NULL	0	0	NULL	NULL
734026	8559	145304	248699	226531	2153/5/3 20:50	2153/5/3 20:50	19640	103.95	231	NULL	0	0	NULL	NULL
736433	8670	113090	242814	226531	2149/9/7 14:35	2149/9/7 14:35	15025	67.5	150	NULL	0	0	NULL	NULL
736478	8670	113090	242814	226531	2149/9/7 19:12	2149/9/7 19:12	20214	67.5	150	NULL	0	0	NULL	NULL
738213	8674	158403	265627	226531	2131/6/29 12:46	2131/6/29 12:47	19689	100.17	222.6	NULL	0	0	NULL	NULL
739568	8698	140666	217996	226531	2166/9/24 17:42	2166/9/24 17:42	16171	85.95	191	NULL	0	0	NULL	NULL
737266	8674	121938	248813	226531	2131/5/2 20:18	2131/5/2 20:19	14605	95.94	213.2	NULL	0	0	NULL	NULL
740944	8698	188386	256387	226531	2169/1/11 19:29	2169/1/11 19:30	18824	84.825	188.5	NULL	0	0	NULL	NULL
748935	8799	164646	242538	226531	2139/8/14 17:31	2139/8/14 17:32	17457	56.43	125.4	NULL	0	0	NULL	NULL
755101	8917	154530	288033	226531	2110/5/21 10:57	2110/5/21 10:58	16223	127.035	282.3	NULL	0	0	NULL	NULL
745972	8731	135186	248327	226531	2136/5/16 11:20	2136/5/16 11:20	19587	63.36	140.8	NULL	0	0	NULL	NULL
745975	8735	100361	219843	226531	2145/5/13 14:35	2145/5/13 14:35	16915	79.38	176.4	NULL	0	0	NULL	NULL
749186	8799	118529	280701	226531	2139/8/22 22:55	2139/8/22 22:58	16302	60.21	133.8	NULL	0	0	NULL	NULL
748887	8799	124439	270370	226531	2136/11/2 13:15	2136/11/2 13:15	17554	54.36	120.8	NULL	0	0	NULL	NULL
752364	8800	156641	209368	226531	2143/11/29 18:51	2143/11/29 18:52	15564	101.7	226	NULL	0	0	NULL	NULL
753245	8896	162649	240660	226531	2183/10/29 23:09	2183/10/29 23:09	16934	68.4	152	NULL	0	0	NULL	NULL
753374	8896	162649	240660	226531	2183/10/30 10:23	2183/10/30 10:24	18357	68.4	152	NULL	0	0	NULL	NULL
755370	8917	154530	288033	226531	2110/5/22 1:08	2110/5/22 1:09	16948	127.035	282.3	NULL	0	0	NULL	NULL
751416	8799	171119	252005	226531	2140/9/16 11:07	2140/9/16 11:07	20871	49.095	109.1	NULL	0	0	NULL	NULL
753495	8896	162649	240660	226531	2183/10/30 17:51	2183/10/30 17:51	15225	68.4	152	NULL	0	0	NULL	NULL
748400	8799	124439	270370	226531	2136/10/31 15:41	2136/10/31 15:42	20866	54.36	120.8	NULL	0	0	NULL	NULL
748412	8799	124439	270370	226531	2136/10/31 15:53	2136/10/31 15:54	14214	54.36	120.8	NULL	0	0	NULL	NULL
749401	8799	198888	294032	226531	2139/11/5 20:01	2139/11/5 20:02	16890	53.46	118.8	NULL	0	0	NULL	NULL
741417	8698	188386	256387	226531	2169/1/13 16:44	2169/1/13 16:44	15523	84.825	188.5	NULL	0	0	NULL	NULL
753594	8900	145955	272235	226531	2195/8/8 2:41	2195/8/8 2:42	19891	99.18	220.4	NULL	0	0	NULL	NULL
751456	8799	171119	252005	226531	2140/9/16 14:15	2140/9/16 14:17	20871	49.095	109.1	NULL	0	0	NULL	NULL
748436	8799	124439	270370	226531	2136/10/31 17:58	2136/10/31 17:59	14214	54.36	120.8	NULL	0	0	NULL	NULL
750496	8799	100914	208756	226531	2140/2/3 11:26	2140/2/3 11:26	19105	62.28	138.4	NULL	0	0	NULL	NULL
750508	8799	111302	208164	226531	2140/3/28 18:43	2140/3/28 18:43	14442	51.48	114.4	NULL	0	0	NULL	NULL
749256	8799	118529	280701	226531	2139/8/23 4:05	2139/8/23 4:05	16302	60.21	133.8	NULL	0	0	NULL	NULL
749602	8799	198888	294032	226531	2139/11/6 17:08	2139/11/6 17:08	21253	53.46	118.8	NULL	0	0	NULL	NULL
828299	10206	163365	232242	226531	2154/3/31 11:27	2154/3/31 11:29	15173	87.75	195	NULL	0	0	NULL	NULL
749684	8799	100914	208756	226531	2140/1/30 20:25	2140/1/30 20:25	19611	62.28	138.4	NULL	0	0	NULL	NULL
745675	8731	135186	248327	226531	2136/5/15 0:31	2136/5/15 0:34	21108	63.36	140.8	NULL	0	0	NULL	NULL
825256	10144	196034	278350	226531	2203/6/8 8:32	2203/6/8 8:32	20871	63.36	140.8	NULL	0	0	NULL	NULL
754902	8917	154530	288033	226531	2110/5/20 21:22	2110/5/20 21:23	17806	127.035	282.3	NULL	0	0	NULL	NULL
825372	10144	196034	278350	226531	2203/6/8 16:19	2203/6/8 16:19	20871	63.36	140.8	NULL	0	0	NULL	NULL
838335	10425	147243	204900	226531	2199/8/18 18:51	2199/8/18 18:51	19885	67.32	149.6	NULL	0	0	NULL	NULL
828470	10207	175491	249769	226531	2146/6/28 0:27	2146/6/28 0:27	20063	81.585	181.3	NULL	0	0	NULL	NULL
826881	10144	196034	278350	226531	2203/6/12 13:30	2203/6/12 13:57	15922	63.36	140.8	NULL	0	0	NULL	NULL
826568	10144	196034	278350	226531	2203/6/11 13:29	2203/6/11 13:29	15922	63.36	140.8	NULL	0	0	NULL	NULL
830903	10248	108856	215903	226531	2175/6/15 12:05	2175/6/15 12:05	19587	56.115	124.7	NULL	0	0	NULL	NULL
836868	10425	147243	204900	226531	2199/8/16 18:28	2199/8/16 18:28	17790	67.32	149.6	NULL	0	0	NULL	NULL
827671	10206	163365	232242	226531	2154/3/29 14:27	2154/3/29 14:27	21056	97.02	215.6	NULL	0	0	NULL	NULL
827710	10206	163365	232242	226531	2154/3/29 17:14	2154/3/29 17:31	18576	97.02	215.6	NULL	0	0	NULL	NULL
827711	10206	163365	232242	226531	2154/3/29 17:31	2154/3/29 17:31	18576	97.02	215.6	NULL	0	0	NULL	NULL
829771	10248	108856	215903	226531	2175/6/11 12:54	2175/6/11 12:57	15523	56.115	124.7	NULL	0	0	NULL	NULL
836643	10377	104725	207962	226531	2137/7/28 20:27	2137/7/28 20:29	16934	50.175	111.5	NULL	0	0	NULL	NULL
824562	10144	135164	253723	226531	2202/11/24 13:30	2202/11/24 13:37	21327	57.51	127.8	NULL	0	0	NULL	NULL
835787	10369	162787	293631	226531	2133/6/18 22:39	2133/6/18 22:39	19947	76.32	169.6	NULL	0	0	NULL	NULL
823685	10144	138337	214046	226531	2202/11/4 14:53	2202/11/4 14:58	14859	59.49	132.2	NULL	0	0	NULL	NULL
835105	10369	162787	293631	226531	2133/6/15 11:37	2133/6/15 11:42	16223	76.32	169.6	NULL	0	0	NULL	NULL
828048	10206	163365	232242	226531	2154/3/30 16:11	2154/3/30 16:11	17525	97.02	215.6	NULL	0	0	NULL	NULL
829038	10207	175491	249769	226531	2146/6/30 12:44	2146/6/30 12:44	16953	81.585	181.3	NULL	0	0	NULL	NULL
824036	10144	138337	214046	226531	2202/11/5 8:13	2202/11/5 8:14	18522	59.49	132.2	NULL	0	0	NULL	NULL
825075	10144	196034	278350	226531	2203/6/8 2:09	2203/6/8 2:10	20652	63.36	140.8	NULL	0	0	NULL	NULL
825084	10144	196034	278350	226531	2203/6/8 2:10	2203/6/8 2:11	19596	63.36	140.8	NULL	0	0	NULL	NULL
827531	10174	126170	292615	226531	2139/7/18 1:36	2139/7/18 1:36	18305	95.22	211.6	NULL	0	0	NULL	NULL
831070	10257	112273	212817	226531	2118/5/25 6:58	2118/5/25 6:59	17166	94.05	209	NULL	0	0	NULL	NULL
839096	10425	147243	204900	226531	2199/8/20 9:32	2199/8/20 9:33	20542	67.32	149.6	NULL	0	0	NULL	NULL
844588	10425	168354	243979	226531	2201/2/3 11:35	2201/2/3 11:35	19587	67.905	150.9	NULL	0	0	NULL	NULL
829103	10248	108856	215903	226531	2175/6/9 18:37	2175/6/9 18:38	20622	56.115	124.7	NULL	0	0	NULL	NULL
850897	10675	195182	250919	226531	2114/11/13 20:55	2114/11/13 20:58	17140	73.44	163.2	NULL	0	0	NULL	NULL
848887	10581	174026	236766	226531	2136/1/19 14:25	2136/1/19 14:26	16827	67.995	151.1	NULL	0	0	NULL	NULL
848924	10623	147264	235397	226531	2169/2/7 22:35	2169/2/7 22:36	16934	70.29	156.2	NULL	0	0	NULL	NULL
844947	10502	145440	261605	226531	2165/4/15 17:40	2165/4/15 17:41	20030	47.925	106.5	NULL	0	0	NULL	NULL
852055	10675	195182	250919	226531	2114/11/15 8:19	2114/11/15 8:19	20871	73.44	163.2	NULL	0	0	NULL	NULL
848037	10532	130690	279507	226531	2132/2/11 9:08	2132/2/11 9:09	17474	81.855	181.9	NULL	0	0	NULL	NULL
843058	10425	147243	204900	226531	2199/9/3 15:18	2199/9/3 15:18	19742	67.32	149.6	NULL	0	0	NULL	NULL
844883	10502	145440	261605	226531	2165/4/15 13:17	2165/4/15 13:17	20030	47.925	106.5	NULL	0	0	NULL	NULL
844458	10425	168354	243979	226531	2201/2/2 21:40	2201/2/2 21:40	21108	67.905	150.9	NULL	0	0	NULL	NULL
847487	10531	195742	216701	226531	2144/12/21 19:06	2144/12/21 19:07	17574	82.845	184.1	NULL	0	0	NULL	NULL
846140	10502	100182	296214	226531	2165/5/5 22:28	2165/5/5 22:29	18654	46.62	103.6	NULL	0	0	NULL	NULL
846403	10502	100182	296214	226531	2165/5/7 4:27	2165/5/7 4:27	18842	46.62	103.6	NULL	0	0	NULL	NULL
851473	10675	195182	250919	226531	2114/11/14 14:54	2114/11/14 14:54	19713	73.44	163.2	NULL	0	0	NULL	NULL
846226	10502	100182	296214	226531	2165/5/6 6:59	2165/5/6 6:59	17166	46.62	103.6	NULL	0	0	NULL	NULL
840227	10425	147243	204900	226531	2199/8/23 12:28	2199/8/23 12:29	16223	67.32	149.6	NULL	0	0	NULL	NULL
843290	10425	195552	295754	226531	2201/1/23 5:40	2201/1/23 5:40	14939	67.905	150.9	NULL	0	0	NULL	NULL
848273	10532	130690	279507	226531	2132/2/12 11:37	2132/2/12 11:37	19587	81.855	181.9	NULL	0	0	NULL	NULL
849283	10675	195182	250919	226531	2114/11/9 16:04	2114/11/9 16:05	15407	73.44	163.2	NULL	0	0	NULL	NULL
848382	10581	123247	215663	226531	2135/12/21 23:26	2135/12/21 23:26	18144	69.795	155.1	NULL	0	0	NULL	NULL
848383	10581	123247	215663	226531	2135/12/21 23:29	2135/12/21 23:29	21452	69.795	155.1	NULL	0	0	NULL	NULL
795677	9547	145856	268355	226531	2115/9/19 11:32	2115/9/19 11:34	15814	123.75	275	NULL	0	0	NULL	NULL
797458	9575	190574	231817	226531	2174/3/2 7:00	2174/3/2 7:00	17166	49.995	111.1	NULL	0	0	NULL	NULL
800918	9622	159206	217436	226531	2144/9/7 20:39	2144/9/7 20:40	16948	117.135	260.3	NULL	0	0	NULL	NULL
801924	9676	174321	205565	226531	2173/8/4 17:40	2173/8/4 17:42	14953	81.675	181.5	NULL	0	0	NULL	NULL
803962	9706	157364	235615	226531	2143/4/2 12:53	2143/4/2 12:53	14435	62.46	138.8	NULL	0	0	NULL	NULL
804656	9710	185724	272144	226531	2168/6/14 17:26	2168/6/14 17:28	16326	113.85	253	NULL	0	0	NULL	NULL
800754	9622	159206	217436	226531	2144/9/7 7:17	2144/9/7 7:17	17166	117.135	260.3	NULL	0	0	NULL	NULL
795648	9547	187630	288883	226531	2114/11/21 14:37	2114/11/21 14:37	17166	119.61	265.8	NULL	0	0	NULL	NULL
801837	9676	174321	289582	226531	2173/7/30 15:39	2173/7/30 15:39	15523	80.19	178.2	NULL	0	0	NULL	NULL
795452	9547	187630	288883	226531	2114/11/20 21:50	2114/11/20 21:51	15564	119.61	265.8	NULL	0	0	NULL	NULL
795463	9547	187630	288883	226531	2114/11/20 21:56	2114/11/20 21:56	15564	119.61	265.8	NULL	0	0	NULL	NULL
795464	9547	187630	288883	226531	2114/11/20 21:57	2114/11/20 21:58	15564	119.61	265.8	NULL	0	0	NULL	NULL
803624	9706	157364	235615	226531	2143/4/1 12:21	2143/4/1 12:26	15523	62.46	138.8	NULL	0	0	NULL	NULL
804942	9710	162169	248996	226531	2168/9/21 21:44	2168/9/21 21:44	21116	113.85	253	NULL	0	0	NULL	NULL
804958	9710	162169	248996	226531	2168/9/21 23:16	2168/9/21 23:16	21116	113.85	253	NULL	0	0	NULL	NULL
802326	9706	157364	235615	226531	2143/3/28 5:26	2143/3/28 5:27	21050	62.46	138.8	NULL	0	0	NULL	NULL
805379	9710	136297	208165	226531	2168/12/30 16:57	2168/12/30 16:57	16827	114.84	255.2	NULL	0	0	NULL	NULL
797933	9575	190574	231817	226531	2174/3/4 6:50	2174/3/4 6:50	17166	49.995	111.1	NULL	0	0	NULL	NULL
792883	9505	155492	204502	226531	2190/7/11 16:17	2190/7/11 16:17	19958	64.35	143	NULL	0	0	NULL	NULL
806421	9782	179196	269213	226531	2125/6/19 9:57	2125/6/19 9:58	18576	59.49	132.2	NULL	0	0	NULL	NULL
806066	9727	168295	244378	226531	2199/2/11 23:51	2199/2/11 23:52	21108	53.64	119.2	NULL	0	0	NULL	NULL
797023	9555	198781	294856	226531	2160/7/10 11:42	2160/7/10 11:42	19587	70.47	156.6	NULL	0	0	NULL	NULL
794082	9518	131284	234490	226531	2122/9/24 14:28	2122/9/24 14:28	16827	245.52	545.6	NULL	0	0	NULL	NULL
796136	9547	145856	268355	226531	2115/9/20 3:41	2115/9/20 3:43	17806	125.1	278	NULL	0	0	NULL	NULL
806194	9727	168295	244378	226531	2199/2/12 16:15	2199/2/12 16:15	16484	53.64	119.2	NULL	0	0	NULL	NULL
806195	9727	168295	244378	226531	2199/2/12 16:55	2199/2/12 16:55	19713	53.64	119.2	NULL	0	0	NULL	NULL
796864	9555	198781	294856	226531	2160/7/9 19:29	2160/7/9 19:29	16436	70.47	156.6	NULL	0	0	NULL	NULL
796866	9555	198781	294856	226531	2160/7/9 19:35	2160/7/9 19:36	14714	70.47	156.6	NULL	0	0	NULL	NULL
805348	9710	136297	208165	226531	2168/12/30 12:12	2168/12/30 12:26	16827	114.84	255.2	NULL	0	0	NULL	NULL
801019	9622	159206	217436	226531	2144/9/8 2:20	2144/9/8 2:31	16948	117.135	260.3	NULL	0	0	NULL	NULL
796985	9555	198781	294856	226531	2160/7/10 7:56	2160/7/10 7:58	17156	70.47	156.6	NULL	0	0	NULL	NULL
792931	9505	102039	291950	226531	2192/5/26 1:02	2192/5/26 1:03	15053	60.39	134.2	NULL	0	0	NULL	NULL
800072	9592	174215	266331	226531	2152/12/1 18:18	2152/12/1 18:18	18147	61.875	137.5	NULL	0	0	NULL	NULL
805123	9710	162169	248996	226531	2168/9/22 17:23	2168/9/22 17:23	16171	113.85	253	NULL	0	0	NULL	NULL
802170	9686	132328	274245	226531	2151/12/11 19:31	2151/12/11 19:35	16934	68.4	152	NULL	0	0	NULL	NULL
798135	9575	190574	231817	226531	2174/3/5 6:23	2174/3/5 6:26	18305	49.995	111.1	NULL	0	0	NULL	NULL
792756	9505	155492	204502	226531	2190/7/11 1:08	2190/7/11 1:09	21198	64.35	143	NULL	0	0	NULL	NULL
804225	9706	157364	235615	226531	2143/4/3 9:12	2143/4/3 9:12	16827	62.46	138.8	NULL	0	0	NULL	NULL
801262	9622	159206	217436	226531	2144/9/8 14:48	2144/9/8 14:48	17166	117.135	260.3	NULL	0	0	NULL	NULL
799846	9592	174215	266331	226531	2152/12/1 1:37	2152/12/1 1:38	17248	61.875	137.5	NULL	0	0	NULL	NULL
799862	9592	174215	266331	226531	2152/12/1 2:51	2152/12/1 2:51	17248	61.875	137.5	NULL	0	0	NULL	NULL
794873	9518	130587	267100	226531	2123/2/22 13:07	2123/2/22 13:07	17140	231.66	514.8	NULL	0	0	NULL	NULL
802287	9686	132328	274245	226531	2151/12/12 12:39	2151/12/12 12:39	15173	68.4	152	NULL	0	0	NULL	NULL
821169	10134	156534	282172	226531	2142/6/2 12:13	2142/6/2 12:14	15922	92.07	204.6	NULL	0	0	NULL	NULL
818253	9973	124313	228758	226531	2143/2/14 17:03	2143/2/14 17:04	16953	94.95	211	NULL	0	0	NULL	NULL
797343	9575	190574	231817	226531	2174/3/1 18:38	2174/3/1 18:39	18566	49.995	111.1	NULL	0	0	NULL	NULL
804479	9706	157364	235615	226531	2143/4/4 12:00	2143/4/4 12:00	17480	62.46	138.8	NULL	0	0	NULL	NULL
818063	9973	145973	219711	226531	2143/2/1 17:54	2143/2/1 17:54	16484	209.295	465.1	NULL	0	0	NULL	NULL
808840	9871	139855	217407	226531	2170/1/6 23:31	2170/1/6 23:33	21108	84.465	187.7	NULL	0	0	NULL	NULL
822153	10144	107460	283007	226531	2202/10/11 12:20	2202/10/11 12:20	14891	59.4	132	NULL	0	0	NULL	NULL
818150	9973	124313	228758	226531	2143/2/14 7:27	2143/2/14 7:28	19650	94.95	211	NULL	0	0	NULL	NULL
798315	9575	190574	231817	226531	2174/3/5 8:47	2174/3/5 8:48	18539	49.995	111.1	NULL	0	0	NULL	NULL
812825	9965	194053	211568	226531	2169/1/1 20:52	2169/1/1 20:53	14435	78.615	174.7	NULL	0	0	NULL	NULL
793087	9518	131284	234490	226531	2122/9/19 21:37	2122/9/19 21:38	19589	245.52	545.6	NULL	0	0	NULL	NULL
794125	9518	130587	267100	226531	2123/2/19 18:58	2123/2/19 18:58	17250	231.66	514.8	NULL	0	0	NULL	NULL
808800	9871	121460	209853	226531	2168/3/2 13:01	2168/3/2 13:01	21206	82.665	183.7	NULL	0	0	NULL	NULL
804565	9710	185394	217920	226531	2167/7/15 12:20	2167/7/15 12:20	15666	132.075	293.5	NULL	0	0	NULL	NULL
813984	9966	155230	284784	226531	2167/7/3 7:14	2167/7/3 7:14	20053	94.635	210.3	NULL	0	0	NULL	NULL
808962	9871	139855	217407	226531	2170/1/7 13:43	2170/1/7 13:44	19761	84.465	187.7	NULL	0	0	NULL	NULL
809034	9889	107147	266852	226531	2191/11/22 11:11	2191/11/22 11:12	15654	79.2	176	NULL	0	0	NULL	NULL
821632	10134	156534	282172	226531	2142/6/3 12:48	2142/6/3 12:48	20871	92.07	204.6	NULL	0	0	NULL	NULL
818706	9981	155074	238823	226531	2133/7/28 14:39	2133/7/28 14:39	15814	78.21	173.8	NULL	0	0	NULL	NULL
819398	10075	153175	263099	226531	2184/10/4 11:05	2184/10/4 11:05	15814	89.1	198	NULL	0	0	NULL	NULL
817466	9973	100020	282580	226531	2142/11/30 23:35	2142/11/30 23:37	15352	94.545	210.1	NULL	0	0	NULL	NULL
807949	9856	136921	274128	226531	2200/1/7 7:23	2200/1/7 7:23	17166	68.895	153.1	NULL	0	0	NULL	NULL
814094	9966	155230	284784	226531	2167/7/3 15:21	2167/7/3 15:21	18147	94.635	210.3	NULL	0	0	NULL	NULL
821552	10134	156534	282172	226531	2142/6/3 8:04	2142/6/3 8:04	20871	92.07	204.6	NULL	0	0	NULL	NULL
817835	9973	145973	219711	226531	2143/1/31 17:46	2143/1/31 18:16	17741	209.295	465.1	NULL	0	0	NULL	NULL
812728	9965	194053	211568	226531	2169/1/1 18:27	2169/1/1 18:29	18464	78.615	174.7	NULL	0	0	NULL	NULL
820907	10134	156534	282172	226531	2142/6/2 6:16	2142/6/2 6:17	19838	92.07	204.6	NULL	0	0	NULL	NULL
821944	10134	156534	282172	226531	2142/6/4 16:35	2142/6/4 16:35	17140	92.07	204.6	NULL	0	0	NULL	NULL
821972	10134	156534	282172	226531	2142/6/4 19:51	2142/6/4 19:51	17140	92.07	204.6	NULL	0	0	NULL	NULL
818002	9973	145973	219711	226531	2143/2/1 11:00	2143/2/1 11:00	19587	209.295	465.1	NULL	0	0	NULL	NULL
813535	9965	194053	211568	226531	2169/1/3 17:08	2169/1/3 17:08	15217	78.615	174.7	NULL	0	0	NULL	NULL
809530	9889	107147	266852	226531	2191/11/23 10:46	2191/11/23 11:06	15173	59.4	132	NULL	0	0	NULL	NULL
822064	10134	156534	282172	226531	2142/6/5 8:38	2142/6/5 8:38	17140	92.07	204.6	NULL	0	0	NULL	NULL
810544	9889	100068	204988	226531	2192/1/13 11:17	2192/1/13 11:18	17473	62.775	139.5	NULL	0	0	NULL	NULL
812631	9965	194053	211568	226531	2169/1/1 10:00	2169/1/1 10:00	14913	78.615	174.7	NULL	0	0	NULL	NULL
808626	9871	121460	209853	226531	2168/3/1 18:30	2168/3/1 18:31	15065	82.665	183.7	NULL	0	0	NULL	NULL
809337	9889	107147	266852	226531	2191/11/22 22:58	2191/11/22 22:58	15352	79.2	176	NULL	0	0	NULL	NULL
821889	10134	156534	282172	226531	2142/6/4 9:08	2142/6/4 9:15	17140	92.07	204.6	NULL	0	0	NULL	NULL
810492	9889	107147	266852	226531	2191/11/26 10:24	2191/11/26 10:24	16803	59.4	132	NULL	0	0	NULL	NULL
816935	9966	155230	284784	226531	2167/7/12 20:00	2167/7/12 20:00	17248	94.635	210.3	NULL	0	0	NULL	NULL
812581	9954	157205	215098	226531	2164/12/9 11:30	2164/12/9 11:30	16953	50.49	112.2	NULL	0	0	NULL	NULL
812582	9954	157205	215098	226531	2164/12/9 12:47	2164/12/9 12:47	16953	50.49	112.2	NULL	0	0	NULL	NULL
812585	9965	194053	211568	226531	2169/1/1 6:51	2169/1/1 6:51	15803	78.615	174.7	NULL	0	0	NULL	NULL
857222	10675	141668	263955	226531	2114/12/7 17:12	2114/12/7 17:12	15523	72.855	161.9	NULL	0	0	NULL	NULL
860280	10675	112633	279575	226531	2114/12/28 0:04	2114/12/28 0:04	16273	72.675	161.5	NULL	0	0	NULL	NULL
860235	10675	112633	279575	226531	2114/12/27 19:20	2114/12/27 19:20	16273	72.675	161.5	NULL	0	0	NULL	NULL
860253	10675	112633	279575	226531	2114/12/27 20:31	2114/12/27 20:32	16484	72.675	161.5	NULL	0	0	NULL	NULL
860443	10686	125238	205199	226531	2166/5/22 23:22	2166/5/22 23:23	16586	84.555	187.9	NULL	0	0	NULL	NULL
860001	10675	112633	279575	226531	2114/12/26 16:39	2114/12/26 16:39	17480	72.675	161.5	NULL	0	0	NULL	NULL
860014	10675	112633	279575	226531	2114/12/26 17:37	2114/12/26 17:37	20214	72.675	161.5	NULL	0	0	NULL	NULL
860661	10686	125238	205199	226531	2166/5/23 8:10	2166/5/23 8:10	20871	84.555	187.9	NULL	0	0	NULL	NULL
865269	10694	138159	294193	226531	2153/8/12 1:39	2153/8/12 1:39	20622	70.695	157.1	NULL	0	0	NULL	NULL
859947	10675	141668	263955	226531	2114/12/15 10:34	2114/12/15 10:34	19761	72.855	161.9	NULL	0	0	NULL	NULL
856476	10675	141668	263955	226531	2114/12/5 20:10	2114/12/5 20:10	19838	72.855	161.9	NULL	0	0	NULL	NULL
856416	10675	195182	250919	226531	2114/11/22 10:04	2114/11/22 10:04	19761	73.44	163.2	NULL	0	0	NULL	NULL
952579	10694	138159	294193	226531	2153/8/14 15:42	2153/8/14 15:42	18020	70.695	157.1	NULL	0	0	NULL	NULL
1150295	10751	180245	268787	226531	2114/11/2 14:54	2114/11/2 14:55	16915	121.455	269.9	NULL	0	0	NULL	NULL
1149524	10721	193038	256373	226531	2193/3/11 8:42	2193/3/11 8:43	20871	78.21	173.8	NULL	0	0	NULL	NULL
1150220	10721	193038	281417	226531	2193/3/16 10:42	2193/3/16 10:42	15910	78.21	173.8	NULL	0	0	NULL	NULL
1146207	10721	128647	260189	226531	2192/4/12 22:10	2192/4/12 22:11	16818	78.525	174.5	NULL	0	0	NULL	NULL
1148273	10721	128647	260189	226531	2192/4/17 16:49	2192/4/17 16:51	16223	78.525	174.5	NULL	0	0	NULL	NULL
1150331	10751	180245	268787	226531	2114/11/2 18:53	2114/11/2 18:54	16915	121.455	269.9	NULL	0	0	NULL	NULL
1196828	11043	165605	291641	226531	2157/5/31 20:49	2157/5/31 20:49	14949	60.885	135.3	NULL	0	0	NULL	NULL
1214374	11255	175306	212199	226531	2201/12/8 13:33	2201/12/8 13:33	20542	107.91	239.8	NULL	0	0	NULL	NULL
1204386	11162	113700	268124	226531	2167/5/15 20:19	2167/5/15 20:19	19640	95.535	212.3	NULL	0	0	NULL	NULL
1198228	11043	198451	287685	226531	2160/4/24 13:43	2160/4/24 13:45	20818	58.41	129.8	NULL	0	0	NULL	NULL
1187755	10957	155819	274416	226531	2174/8/5 18:45	2174/8/5 18:45	14706	84.33	187.4	NULL	0	0	NULL	NULL
1185822	10948	194429	248356	226531	2157/2/15 21:22	2157/2/15 21:24	15218	107.325	238.5	NULL	0	0	NULL	NULL
1189141	11018	180836	243173	226531	2152/2/17 8:58	2152/2/17 8:58	15858	49.005	108.9	NULL	0	0	NULL	NULL
1185214	10932	129097	230834	226531	2183/12/20 16:57	2183/12/20 16:57	19589	78.705	174.9	NULL	0	0	NULL	NULL
1191705	11018	107995	210075	226531	2154/4/12 12:19	2154/4/12 12:19	16223	51.165	113.7	NULL	0	0	NULL	NULL
1191724	11018	107995	210075	226531	2154/4/12 14:42	2154/4/12 14:42	16827	51.165	113.7	NULL	0	0	NULL	NULL
1191725	11018	107995	210075	226531	2154/4/12 14:58	2154/4/12 14:59	16827	51.165	113.7	NULL	0	0	NULL	NULL
1197689	11043	165605	291641	226531	2157/6/3 9:15	2157/6/3 9:15	19123	60.885	135.3	NULL	0	0	NULL	NULL
1193996	11019	194301	299133	226531	2132/6/10 14:47	2132/6/10 14:48	16827	112.86	250.8	NULL	0	0	NULL	NULL
1193074	11018	107995	210075	226531	2154/4/17 17:45	2154/4/17 17:45	16492	51.165	113.7	NULL	0	0	NULL	NULL
1194374	11019	194301	299133	226531	2132/6/11 11:36	2132/6/11 11:36	18159	112.86	250.8	NULL	0	0	NULL	NULL
1208279	11236	109787	257107	226531	2194/8/25 1:11	2194/8/25 1:11	16273	65.25	145	NULL	0	0	NULL	NULL
1185302	10932	129097	230834	226531	2183/12/20 22:49	2183/12/20 22:49	14605	78.705	174.9	NULL	0	0	NULL	NULL
1196444	11032	150983	214328	226531	2186/5/1 7:14	2186/5/1 9:40	15922	77.625	172.5	NULL	0	0	NULL	NULL
1198136	11043	198451	287685	226531	2160/4/24 6:56	2160/4/24 6:56	17166	58.41	129.8	NULL	0	0	NULL	NULL
1197807	11043	198451	287685	226531	2160/4/22 21:46	2160/4/22 21:46	15694	58.41	129.8	NULL	0	0	NULL	NULL
1198776	11043	139662	274851	226531	2160/7/29 18:25	2160/7/29 18:25	21050	51.795	115.1	NULL	0	0	NULL	NULL
1197108	11043	165605	291641	226531	2157/6/1 15:51	2157/6/1 15:52	20871	60.885	135.3	NULL	0	0	NULL	NULL
1193492	11019	194301	235589	226531	2132/5/30 14:47	2132/5/30 14:47	21253	108.405	240.9	NULL	0	0	NULL	NULL
1185052	10916	198322	257314	226531	2192/2/3 21:46	2192/2/3 21:47	19838	101.25	225	NULL	0	0	NULL	NULL
1185054	10916	198322	257314	226531	2192/2/3 21:49	2192/2/3 21:49	19838	112.365	249.7	NULL	0	0	NULL	NULL
1190727	11018	131769	295066	226531	2154/3/26 13:46	2154/3/26 13:48	19587	48.33	107.4	NULL	0	0	NULL	NULL
1190735	11018	131769	295066	226531	2154/3/26 14:09	2154/3/26 14:09	19587	48.33	107.4	NULL	0	0	NULL	NULL
1185759	10932	129097	230834	226531	2183/12/22 22:03	2183/12/22 22:03	16171	78.705	174.9	NULL	0	0	NULL	NULL
1214418	11285	163263	255549	226531	2167/8/26 9:45	2167/8/26 9:46	14442	71.37	158.6	NULL	0	0	NULL	NULL
1185168	10916	198322	257314	226531	2192/2/4 8:56	2192/2/4 8:56	19742	112.365	249.7	NULL	0	0	NULL	NULL
1186176	10954	109166	240631	226531	2177/1/26 10:54	2177/1/26 10:55	14332	66.33	147.4	NULL	0	0	NULL	NULL
1186797	10954	109166	240631	226531	2177/1/27 16:26	2177/1/27 16:26	17709	66.33	147.4	NULL	0	0	NULL	NULL
1209514	11236	132436	203873	226531	2194/9/3 12:42	2194/9/3 12:42	17709	67.815	150.7	NULL	0	0	NULL	NULL
1188178	10957	140342	230410	226531	2176/4/23 15:29	2176/4/23 15:29	19742	78.21	173.8	NULL	0	0	NULL	NULL
1199250	11043	139662	270353	226531	2160/8/3 17:10	2160/8/3 17:10	18566	59.4	132	NULL	0	0	NULL	NULL
1199307	11043	139662	270353	226531	2160/8/3 22:40	2160/8/3 22:41	17053	59.4	132	NULL	0	0	NULL	NULL
1193619	11019	194301	299133	226531	2132/6/9 16:08	2132/6/9 16:09	16171	112.86	250.8	NULL	0	0	NULL	NULL
1183914	10854	188059	213151	226531	2146/9/7 11:43	2146/9/7 11:44	17473	64.755	143.9	NULL	0	0	NULL	NULL
1189239	11018	180836	243173	226531	2152/2/17 17:33	2152/2/17 17:34	17554	49.005	108.9	NULL	0	0	NULL	NULL
1190217	11018	180836	243173	226531	2152/2/20 15:29	2152/2/20 15:34	19062	49.005	108.9	NULL	0	0	NULL	NULL
1189572	11018	180836	243173	226531	2152/2/18 14:18	2152/2/18 14:18	15173	49.005	108.9	NULL	0	0	NULL	NULL
1197002	11043	165605	291641	226531	2157/6/1 8:11	2157/6/1 8:11	20871	60.885	135.3	NULL	0	0	NULL	NULL
1197041	11043	165605	291641	226531	2157/6/1 12:25	2157/6/1 12:25	20871	60.885	135.3	NULL	0	0	NULL	NULL
1203227	11138	147854	283507	226531	2153/12/2 15:24	2153/12/2 15:26	18147	101.475	225.5	NULL	0	0	NULL	NULL
1187958	10957	140342	230410	226531	2176/4/22 21:30	2176/4/22 21:32	17461	78.21	173.8	NULL	0	0	NULL	NULL
1187295	10954	109166	223103	226531	2177/2/4 9:24	2177/2/4 9:24	14357	67.005	148.9	NULL	0	0	NULL	NULL
1198698	11043	198451	287685	226531	2160/4/26 9:56	2160/4/26 9:56	18424	58.41	129.8	NULL	0	0	NULL	NULL
1188995	11018	186291	244634	226531	2151/9/22 2:00	2151/9/22 2:00	21297	45.72	101.6	NULL	0	0	NULL	NULL
1190028	11018	180836	243173	226531	2152/2/19 21:11	2152/2/19 21:11	17053	49.005	108.9	NULL	0	0	NULL	NULL
1190030	11018	180836	243173	226531	2152/2/19 21:12	2152/2/19 21:13	17053	49.005	108.9	NULL	0	0	NULL	NULL
1206289	11236	186061	281619	226531	2194/3/16 8:14	2194/3/16 8:14	15843	69.3	154	NULL	0	0	NULL	NULL
1204700	11229	165559	206864	226531	2168/12/8 14:19	2168/12/8 14:19	19640	67.005	148.9	NULL	0	0	NULL	NULL
1211067	11236	156425	251280	226531	2195/4/5 11:25	2195/4/5 11:25	16476	69.3	154	NULL	0	0	NULL	NULL
1200747	11043	139662	270353	226531	2160/8/13 12:58	2160/8/13 12:58	15029	59.4	132	NULL	0	0	NULL	NULL
1200765	11043	139662	263439	226531	2160/8/18 14:07	2160/8/18 14:07	20866	59.4	132	NULL	0	0	NULL	NULL
1164942	10814	180749	295583	226531	2163/9/10 5:04	2163/9/10 5:04	19838	79.605	176.9	NULL	0	0	NULL	NULL
1150965	10774	146298	230891	226531	2140/9/7 22:00	2140/9/7 23:10	16273	103.05	229	NULL	0	0	NULL	NULL
1208790	11236	132436	203873	226531	2194/8/31 6:56	2194/8/31 6:56	16818	67.815	150.7	NULL	0	0	NULL	NULL
1215121	11288	167790	280086	226531	2182/4/16 10:23	2182/4/16 10:23	18357	45.54	101.2	NULL	0	0	NULL	NULL
1151665	10774	142104	297577	226531	2140/10/23 17:27	2140/10/23 17:28	17574	99.99	222.2	NULL	0	0	NULL	NULL
1152009	10774	173586	204162	226531	2141/3/14 11:34	2141/3/14 11:34	15029	99.09	220.2	NULL	0	0	NULL	NULL
1200905	11043	139662	263439	226531	2160/8/19 6:54	2160/8/19 6:54	17166	59.4	132	NULL	0	0	NULL	NULL
1155058	10774	173586	204162	226531	2141/3/23 11:46	2141/3/23 11:46	15173	99.09	220.2	NULL	0	0	NULL	NULL
1151122	10774	146298	230891	226531	2140/9/8 14:57	2140/9/8 14:57	19587	103.05	229	NULL	0	0	NULL	NULL
1214917	11285	163263	255549	226531	2167/8/28 13:30	2167/8/28 13:31	21206	71.37	158.6	NULL	0	0	NULL	NULL
1214918	11285	163263	255549	226531	2167/8/28 13:38	2167/8/28 13:39	21206	71.37	158.6	NULL	0	0	NULL	NULL
1204954	11229	165559	206864	226531	2168/12/9 21:22	2168/12/9 21:22	16953	67.005	148.9	NULL	0	0	NULL	NULL
1204970	11234	150220	251045	226531	2140/2/25 14:42	2140/2/25 14:44	15564	131.175	291.5	NULL	0	0	NULL	NULL
1204665	11229	165559	206864	226531	2168/12/8 13:08	2168/12/8 13:09	21336	67.005	148.9	NULL	0	0	NULL	NULL
1214936	11288	167790	280086	226531	2182/4/15 15:27	2182/4/15 15:28	16934	45.54	101.2	NULL	0	0	NULL	NULL
1158803	10814	168495	228144	226531	2163/6/28 10:42	2163/6/28 10:42	19713	75.24	167.2	NULL	0	0	NULL	NULL
1206668	11236	167863	245520	226531	2194/3/25 12:01	2194/3/25 12:02	18539	58.41	129.8	NULL	0	0	NULL	NULL
1201719	11061	104060	212139	226531	2155/5/23 14:00	2155/5/23 14:04	18424	63.855	141.9	NULL	0	0	NULL	NULL
1153867	10774	173586	204162	226531	2141/3/20 14:46	2141/3/20 14:46	15564	99.09	220.2	NULL	0	0	NULL	NULL
1151932	10774	173586	204162	226531	2141/3/14 9:55	2141/3/14 9:55	18424	99.09	220.2	NULL	0	0	NULL	NULL
1158201	10814	168495	228144	226531	2163/6/26 22:43	2163/6/26 22:43	14939	75.24	167.2	NULL	0	0	NULL	NULL
1163600	10814	171527	242323	226531	2163/9/4 15:58	2163/9/4 16:00	20115	76.725	170.5	NULL	0	0	NULL	NULL
1202396	11085	190627	227247	226531	2155/4/11 9:32	2155/4/11 9:32	21206	71.19	158.2	NULL	0	0	NULL	NULL
1202429	11085	190627	227247	226531	2155/4/11 14:01	2155/4/11 14:01	21206	71.19	158.2	NULL	0	0	NULL	NULL
1202434	11085	178911	273984	226531	2156/11/10 1:37	2156/11/10 1:37	14419	77.895	173.1	NULL	0	0	NULL	NULL
1158928	10814	168495	228144	226531	2163/6/28 19:16	2163/6/28 19:16	15217	75.24	167.2	NULL	0	0	NULL	NULL
1152976	10774	173586	204162	226531	2141/3/17 10:20	2141/3/17 10:22	15173	99.09	220.2	NULL	0	0	NULL	NULL
1205821	11236	186061	281619	226531	2194/3/14 19:22	2194/3/14 19:23	16934	69.3	154	NULL	0	0	NULL	NULL
1210232	11236	132436	204530	226531	2194/9/8 18:12	2194/9/8 18:12	17554	67.815	150.7	NULL	0	0	NULL	NULL
1211248	11236	156425	218554	226531	2195/4/7 19:01	2195/4/7 19:01	16326	69.3	154	NULL	0	0	NULL	NULL
1211285	11236	156425	218554	226531	2195/4/7 20:23	2195/4/7 20:23	17140	69.3	154	NULL	0	0	NULL	NULL
1164063	10814	171527	242323	226531	2163/9/5 16:13	2163/9/5 16:13	15523	76.725	170.5	NULL	0	0	NULL	NULL
1164066	10814	171527	242323	226531	2163/9/5 16:59	2163/9/5 16:59	15523	76.725	170.5	NULL	0	0	NULL	NULL
1209602	11236	132436	204530	226531	2194/9/5 17:08	2194/9/5 17:09	14431	67.815	150.7	NULL	0	0	NULL	NULL
1201927	11085	190627	227247	226531	2155/4/9 21:58	2155/4/10 0:47	16037	71.19	158.2	NULL	0	0	NULL	NULL
1166121	10814	101543	240974	226531	2163/9/21 12:36	2163/9/21 12:36	15523	89.775	199.5	NULL	0	0	NULL	NULL
1161478	10814	141996	200740	226531	2163/7/13 22:04	2163/7/13 22:06	16694	71.28	158.4	NULL	0	0	NULL	NULL
1210642	11236	156425	251280	226531	2195/4/3 16:37	2195/4/3 16:51	15523	69.3	154	NULL	0	0	NULL	NULL
1151839	10774	142104	297577	226531	2140/10/24 9:37	2140/10/24 9:37	19587	99.99	222.2	NULL	0	0	NULL	NULL
1253571	11638	122879	225740	226531	2179/11/30 14:27	2179/11/30 14:27	17166	72.27	160.6	NULL	0	0	NULL	NULL
1253612	11638	155878	261757	226531	2180/1/12 18:07	2180/1/12 18:07	18240	81.36	180.8	NULL	0	0	NULL	NULL
1181069	10832	187094	231152	226531	2133/3/17 11:59	2133/3/17 12:00	16827	62.55	139	NULL	0	0	NULL	NULL
1172108	10814	119849	267968	226531	2163/11/5 16:43	2163/11/5 16:45	16223	85.23	189.4	NULL	0	0	NULL	NULL
1257375	11702	168672	297300	226531	2155/9/27 2:11	2155/9/27 2:11	16139	74.25	165	NULL	0	0	NULL	NULL
1262962	11818	148594	241329	226531	2184/1/9 20:48	2184/1/9 20:48	14441	115.83	257.4	NULL	0	0	NULL	NULL
1262974	11818	141564	255148	226531	2184/6/4 12:30	2184/6/4 12:30	15709	120.6	268	NULL	0	0	NULL	NULL
1254264	11638	155878	261757	226531	2180/1/15 10:26	2180/1/15 10:26	18424	81.36	180.8	NULL	0	0	NULL	NULL
1181503	10835	102994	232921	226531	2136/4/16 15:36	2136/4/16 15:36	16223	122.67	272.6	NULL	0	0	NULL	NULL
1182517	10835	167803	256141	226531	2137/7/10 10:20	2137/7/10 10:20	21253	128.7	286	NULL	0	0	NULL	NULL
1260398	11728	147122	223073	226531	2178/9/5 10:15	2178/9/5 10:15	17741	87.12	193.6	NULL	0	0	NULL	NULL
1262388	11809	110140	294821	226531	2108/4/9 22:14	2108/4/9 22:15	19561	56.34	125.2	NULL	0	0	NULL	NULL
1178604	10820	173465	264511	226531	2171/9/9 9:20	2171/9/9 9:20	17166	68.13	151.4	NULL	0	0	NULL	NULL
1180907	10832	187094	231152	226531	2133/3/16 18:04	2133/3/16 18:05	14757	62.55	139	NULL	0	0	NULL	NULL
1261070	11728	100061	201906	226531	2178/12/25 14:18	2178/12/25 14:20	15428	80.19	178.2	NULL	0	0	NULL	NULL
1170636	10814	155894	264918	226531	2163/10/18 7:17	2163/10/18 7:18	18522	88.425	196.5	NULL	0	0	NULL	NULL
1264132	11818	104457	271398	226531	2184/10/1 19:58	2184/10/1 19:59	16484	116.82	259.6	NULL	0	0	NULL	NULL
1182969	10852	139654	253340	226531	2127/4/27 9:51	2127/4/27 10:03	20675	126.81	281.8	NULL	0	0	NULL	NULL
1257895	11722	147260	284025	226531	2139/10/28 11:12	2139/10/28 11:12	17166	91.08	202.4	NULL	0	0	NULL	NULL
1254110	11638	155878	261757	226531	2180/1/14 19:41	2180/1/14 19:41	16948	81.36	180.8	NULL	0	0	NULL	NULL
1250482	11638	136238	210641	226531	2179/11/1 7:07	2179/11/1 7:08	17166	89.1	198	NULL	0	0	NULL	NULL
1178738	10820	125172	223012	226531	2171/10/25 14:24	2171/10/25 14:25	20818	63.855	141.9	NULL	0	0	NULL	NULL
1183366	10852	139654	253340	226531	2127/4/28 7:25	2127/4/28 7:25	17166	126.81	281.8	NULL	0	0	NULL	NULL
1169429	10814	101543	240974	226531	2163/9/30 8:40	2163/9/30 8:40	20871	89.775	199.5	NULL	0	0	NULL	NULL
1181812	10835	102994	232921	226531	2136/4/17 14:21	2136/4/17 14:21	18505	122.67	272.6	NULL	0	0	NULL	NULL
1262941	11818	148594	241329	226531	2184/1/9 17:35	2184/1/9 17:40	16484	115.83	257.4	NULL	0	0	NULL	NULL
1260287	11728	147122	223073	226531	2178/9/5 6:24	2178/9/5 6:24	18464	87.12	193.6	NULL	0	0	NULL	NULL
1181098	10835	102994	232921	226531	2136/4/15 17:47	2136/4/15 17:50	15286	122.67	272.6	NULL	0	0	NULL	NULL
1177575	10820	173465	264511	226531	2171/9/4 6:51	2171/9/4 6:51	17166	68.13	151.4	NULL	0	0	NULL	NULL
1260984	11728	147122	223073	226531	2178/9/7 10:23	2178/9/7 10:23	16492	87.12	193.6	NULL	0	0	NULL	NULL
1255175	11643	139012	285181	226531	2191/12/25 23:36	2191/12/25 23:36	19838	63.945	142.1	NULL	0	0	NULL	NULL
1257445	11722	147260	284025	226531	2139/10/26 19:09	2139/10/26 19:09	20971	91.08	202.4	NULL	0	0	NULL	NULL
1169566	10814	155894	264918	226531	2163/10/15 3:54	2163/10/15 3:54	19838	88.425	196.5	NULL	0	0	NULL	NULL
1180884	10832	187094	231152	226531	2133/3/16 17:03	2133/3/16 17:03	14757	71.865	159.7	NULL	0	0	NULL	NULL
1257082	11702	168672	297300	226531	2155/9/26 15:07	2155/9/26 15:09	15968	74.25	165	NULL	0	0	NULL	NULL
1258123	11722	147260	284025	226531	2139/10/29 10:35	2139/10/29 10:36	17166	91.08	202.4	NULL	0	0	NULL	NULL
1258443	11723	160890	213934	226531	2180/7/25 13:22	2180/7/25 13:22	16953	69.48	154.4	NULL	0	0	NULL	NULL
1181907	10835	167803	256141	226531	2137/7/7 11:48	2137/7/7 11:48	17122	128.7	286	NULL	0	0	NULL	NULL
1264078	11818	104457	271398	226531	2184/10/1 10:27	2184/10/1 10:27	16171	116.82	259.6	NULL	0	0	NULL	NULL
1182581	10852	128289	261952	226531	2127/4/22 7:58	2127/4/22 7:59	19525	129.51	287.8	NULL	0	0	NULL	NULL
1171989	10814	119849	267968	226531	2163/11/5 5:02	2163/11/5 5:02	16526	85.23	189.4	NULL	0	0	NULL	NULL
1178683	10820	125172	223012	226531	2171/10/25 12:25	2171/10/25 12:26	14431	63.855	141.9	NULL	0	0	NULL	NULL
1169734	10814	155894	264918	226531	2163/10/15 14:41	2163/10/15 14:49	16223	88.425	196.5	NULL	0	0	NULL	NULL
1256882	11702	168672	297300	226531	2155/9/26 10:09	2155/9/26 10:10	15212	74.25	165	NULL	0	0	NULL	NULL
1262181	11756	152644	299757	226531	2143/12/9 8:48	2143/12/9 8:52	19079	67.725	150.5	NULL	0	0	NULL	NULL
1258240	11723	160890	213934	226531	2180/7/24 17:37	2180/7/24 17:38	19613	69.48	154.4	NULL	0	0	NULL	NULL
1258245	11723	160890	213934	226531	2180/7/24 17:51	2180/7/24 17:51	15065	69.48	154.4	NULL	0	0	NULL	NULL
1264217	11818	104730	271775	226531	2184/11/2 3:59	2184/11/2 3:59	14626	116.82	259.6	NULL	0	0	NULL	NULL
1260228	11723	111882	270418	226531	2180/10/23 20:49	2180/10/23 20:49	17554	70.29	156.2	NULL	0	0	NULL	NULL
1260238	11728	147122	223073	226531	2178/9/5 5:37	2178/9/5 5:37	18464	89.775	199.5	NULL	0	0	NULL	NULL
1260249	11728	147122	223073	226531	2178/9/5 5:39	2178/9/5 5:39	18464	89.775	199.5	NULL	0	0	NULL	NULL
1181413	10835	102994	232921	226531	2136/4/16 11:09	2136/4/16 11:10	18505	122.67	272.6	NULL	0	0	NULL	NULL
1250567	11638	122879	225740	226531	2179/11/21 1:21	2179/11/21 1:21	18305	72.27	160.6	NULL	0	0	NULL	NULL
1267985	11861	154098	200764	226531	2131/7/28 0:14	2131/7/28 0:14	16948	48.69	108.2	NULL	0	0	NULL	NULL
1273266	11862	144919	203358	226531	2128/8/2 8:41	2128/8/2 8:42	19587	99	220	NULL	0	0	NULL	NULL
1259684	11723	111882	270418	226531	2180/10/20 11:10	2180/10/20 11:11	15173	70.29	156.2	NULL	0	0	NULL	NULL
1280309	12008	123820	252092	226531	2172/1/25 20:18	2172/1/25 20:19	17248	92.25	205	NULL	0	0	NULL	NULL
1270329	11861	108008	280693	226531	2132/6/13 3:38	2132/6/13 3:38	21108	47.52	105.6	NULL	0	0	NULL	NULL
1267751	11861	167225	219648	226531	2131/1/7 11:13	2131/1/7 11:13	19958	110.7	246	NULL	0	0	NULL	NULL
1271340	11861	123535	220375	226531	2133/2/2 17:28	2133/2/2 17:29	17250	46.215	102.7	NULL	0	0	NULL	NULL
1272357	11862	144919	203358	226531	2128/7/30 20:45	2128/7/30 20:45	20871	99	220	NULL	0	0	NULL	NULL
1274010	11870	143167	257329	226531	2204/3/3 14:35	2204/3/3 14:36	16803	64.755	143.9	NULL	0	0	NULL	NULL
1274051	11870	122366	284269	226531	2204/12/13 6:47	2204/12/13 6:47	14214	62.775	139.5	NULL	0	0	NULL	NULL
1262708	11809	110140	294821	226531	2108/4/11 9:44	2108/4/11 9:44	14442	56.34	125.2	NULL	0	0	NULL	NULL
1262715	11809	110140	294821	226531	2108/4/11 10:16	2108/4/11 10:19	14442	56.34	125.2	NULL	0	0	NULL	NULL
1272090	11862	144919	203358	226531	2128/7/29 22:34	2128/7/29 22:35	16837	99	220	NULL	0	0	NULL	NULL
1272093	11862	144919	203358	226531	2128/7/29 22:45	2128/7/29 22:46	15407	99	220	NULL	0	0	NULL	NULL
1267115	11861	185487	257204	226531	2130/11/9 12:15	2130/11/9 12:15	15268	45.945	102.1	NULL	0	0	NULL	NULL
1267124	11861	185487	257204	226531	2130/11/9 15:46	2130/11/9 15:47	16171	45.945	102.1	NULL	0	0	NULL	NULL
1265828	11860	102196	233399	226531	2205/10/15 15:30	2205/10/15 15:30	16484	53.64	119.2	NULL	0	0	NULL	NULL
1263784	11818	104457	271398	226531	2184/9/30 4:50	2184/9/30 4:52	19838	116.82	259.6	NULL	0	0	NULL	NULL
1263787	11818	104457	271398	226531	2184/9/30 5:08	2184/9/30 5:09	19838	116.82	259.6	NULL	0	0	NULL	NULL
1269159	11861	128437	240212	226531	2131/11/5 20:09	2131/11/5 20:09	20214	46.845	104.1	NULL	0	0	NULL	NULL
1269163	11861	128437	240212	226531	2131/11/5 20:24	2131/11/5 20:24	20214	46.845	104.1	NULL	0	0	NULL	NULL
1280449	12008	123820	252092	226531	2172/1/26 5:58	2172/1/26 5:59	17248	92.25	205	NULL	0	0	NULL	NULL
1276833	11957	152651	284424	226531	2137/3/19 21:46	2137/3/19 21:47	17219	72.945	162.1	NULL	0	0	NULL	NULL
1271789	11861	172200	242657	226531	2133/6/12 18:00	2133/6/12 18:00	16953	54.855	121.9	NULL	0	0	NULL	NULL
1266867	11861	185487	257204	226531	2130/11/8 8:14	2130/11/8 8:17	19079	45.945	102.1	NULL	0	0	NULL	NULL
1217703	11288	167790	280086	226531	2182/4/22 10:31	2182/4/22 10:31	16953	45.54	101.2	NULL	0	0	NULL	NULL
1254707	11638	155878	261757	226531	2180/1/17 10:19	2180/1/17 10:20	17709	81.36	180.8	NULL	0	0	NULL	NULL
1248827	11638	133678	257473	226531	2179/9/16 21:50	2179/9/16 21:52	15564	82.485	183.3	NULL	0	0	NULL	NULL
1249823	11638	136238	210641	226531	2179/10/29 12:54	2179/10/29 12:54	17709	89.1	198	NULL	0	0	NULL	NULL
1250791	11638	122879	225740	226531	2179/11/21 14:23	2179/11/21 14:23	16223	72.27	160.6	NULL	0	0	NULL	NULL
1277839	11957	152651	284424	226531	2137/3/23 16:02	2137/3/23 16:03	14953	72.945	162.1	NULL	0	0	NULL	NULL
1225739	11442	167649	218970	226531	2159/11/7 22:39	2159/11/7 22:44	18824	84.465	187.7	NULL	0	0	NULL	NULL
1251809	11638	122879	225740	226531	2179/11/23 23:25	2179/11/23 23:28	18842	72.27	160.6	NULL	0	0	NULL	NULL
1269553	11861	128437	240212	226531	2131/11/7 6:48	2131/11/7 6:48	20214	46.845	104.1	NULL	0	0	NULL	NULL
1231741	11446	197618	295130	226531	2208/5/1 9:33	2208/5/1 9:33	20871	87.12	193.6	NULL	0	0	NULL	NULL
1231763	11446	197618	295130	226531	2208/5/1 12:19	2208/5/1 12:19	19958	87.12	193.6	NULL	0	0	NULL	NULL
1231771	11446	197618	295130	226531	2208/5/1 13:30	2208/5/1 13:30	20871	87.12	193.6	NULL	0	0	NULL	NULL
1226815	11446	177694	253242	226531	2206/5/16 9:09	2206/5/16 9:10	19593	88.02	195.6	NULL	0	0	NULL	NULL
1258656	11723	160890	213934	226531	2180/7/26 11:46	2180/7/26 11:47	20823	69.48	154.4	NULL	0	0	NULL	NULL
1222783	11342	154014	209589	226531	2181/10/17 10:33	2181/10/17 10:33	18505	109.89	244.2	NULL	0	0	NULL	NULL
1280245	12008	123820	252092	226531	2172/1/25 17:27	2172/1/25 17:27	14411	92.25	205	NULL	0	0	NULL	NULL
1265033	11818	104730	271775	226531	2184/11/4 14:49	2184/11/4 14:49	19742	116.82	259.6	NULL	0	0	NULL	NULL
1265046	11860	162521	226201	226531	2203/5/15 0:59	2203/5/15 0:59	15526	63.54	141.2	NULL	0	0	NULL	NULL
1271260	11861	192256	200010	226531	2132/8/5 11:18	2132/8/5 11:18	20088	48.825	108.5	NULL	0	0	NULL	NULL
1265345	11860	102196	233399	226531	2205/10/13 19:47	2205/10/13 19:47	20622	53.64	119.2	NULL	0	0	NULL	NULL
1266394	11861	144257	298894	226531	2130/3/25 17:04	2130/3/25 17:05	20482	51.165	113.7	NULL	0	0	NULL	NULL
1277630	11957	152651	284424	226531	2137/3/22 15:13	2137/3/22 15:14	18020	72.945	162.1	NULL	0	0	NULL	NULL
1225880	11442	167649	218970	226531	2159/11/8 14:06	2159/11/8 14:07	16827	84.465	187.7	NULL	0	0	NULL	NULL
1273629	11870	143167	257329	226531	2204/3/2 10:07	2204/3/2 10:08	21025	64.755	143.9	NULL	0	0	NULL	NULL
1275039	11920	171086	215322	226531	2127/11/24 14:16	2127/11/24 14:18	17166	75.06	166.8	NULL	0	0	NULL	NULL
1231903	11486	168769	262531	226531	2198/2/2 1:41	2198/2/2 1:44	18469	81.675	181.5	NULL	0	0	NULL	NULL
1258776	11723	111882	270418	226531	2180/10/17 16:44	2180/10/17 16:45	14431	70.29	156.2	NULL	0	0	NULL	NULL
1269053	11861	154098	200764	226531	2131/8/2 8:22	2131/8/2 8:22	19587	48.69	108.2	NULL	0	0	NULL	NULL
1274397	11912	133142	262725	226531	2138/12/13 4:34	2138/12/13 4:35	18792	50.175	111.5	NULL	0	0	NULL	NULL
1271699	11861	172200	242657	226531	2133/6/12 4:53	2133/6/12 4:53	14411	54.855	121.9	NULL	0	0	NULL	NULL
1266812	11861	144257	298894	226531	2130/3/27 10:17	2130/3/27 10:18	20030	51.165	113.7	NULL	0	0	NULL	NULL
1248717	11559	142348	289598	226531	2196/12/5 16:16	2196/12/5 16:16	16827	82.98	184.4	NULL	0	0	NULL	NULL
1274092	11870	122366	284269	226531	2204/12/13 11:08	2204/12/13 11:09	18842	62.775	139.5	NULL	0	0	NULL	NULL
1280344	12008	123820	252092	226531	2172/1/25 21:07	2172/1/25 21:07	17248	92.25	205	NULL	0	0	NULL	NULL
1280353	12008	123820	252092	226531	2172/1/25 22:08	2172/1/25 22:08	17248	92.25	205	NULL	0	0	NULL	NULL
1265139	11860	162521	226201	226531	2203/5/15 9:34	2203/5/15 9:34	16953	63.54	141.2	NULL	0	0	NULL	NULL
1275432	11957	146617	299371	226531	2133/12/28 22:11	2133/12/28 22:12	19382	74.07	164.6	NULL	0	0	NULL	NULL
1275433	11957	146617	299371	226531	2133/12/28 22:17	2133/12/28 22:22	19382	74.07	164.6	NULL	0	0	NULL	NULL
1218647	11288	167790	280086	226531	2182/4/24 18:46	2182/4/24 18:47	15666	45.54	101.2	NULL	0	0	NULL	NULL
1250776	11638	122879	225740	226531	2179/11/21 12:23	2179/11/21 12:23	17166	72.27	160.6	NULL	0	0	NULL	NULL
1262763	11818	148594	241329	226531	2184/1/8 22:41	2184/1/8 22:41	17807	115.83	257.4	NULL	0	0	NULL	NULL
1262764	11818	148594	241329	226531	2184/1/8 22:43	2184/1/8 22:43	17807	115.83	257.4	NULL	0	0	NULL	NULL
1271101	11861	135677	299372	226531	2132/7/31 10:29	2132/7/31 10:31	19587	59.4	132	NULL	0	0	NULL	NULL
1267530	11861	167225	219648	226531	2131/1/6 8:52	2131/1/6 8:52	17248	110.7	246	NULL	0	0	NULL	NULL
1274843	11920	171086	215322	226531	2127/11/23 18:59	2127/11/23 19:01	15352	75.06	166.8	NULL	0	0	NULL	NULL
1274850	11920	171086	215322	226531	2127/11/23 19:02	2127/11/23 19:03	15352	75.06	166.8	NULL	0	0	NULL	NULL
1274852	11920	171086	215322	226531	2127/11/23 19:47	2127/11/23 19:48	15352	75.06	166.8	NULL	0	0	NULL	NULL
1225701	11442	167649	218970	226531	2159/11/7 21:31	2159/11/7 21:33	18679	84.465	187.7	NULL	0	0	NULL	NULL
1257541	11722	147260	284025	226531	2139/10/26 22:02	2139/10/26 22:02	20971	91.08	202.4	NULL	0	0	NULL	NULL
1257542	11722	147260	284025	226531	2139/10/26 22:48	2139/10/26 22:48	20971	91.08	202.4	NULL	0	0	NULL	NULL
1252748	11638	122879	225740	226531	2179/11/27 0:07	2179/11/27 0:08	14605	72.27	160.6	NULL	0	0	NULL	NULL
1263807	11818	104457	271398	226531	2184/9/30 5:45	2184/9/30 5:45	14949	116.82	259.6	NULL	0	0	NULL	NULL
1263816	11818	104457	271398	226531	2184/9/30 6:13	2184/9/30 6:16	14949	116.82	259.6	NULL	0	0	NULL	NULL
1272140	11862	144919	203358	226531	2128/7/30 0:48	2128/7/30 0:50	15407	99	220	NULL	0	0	NULL	NULL
1279484	12003	101374	273722	226531	2135/2/14 10:25	2135/2/14 10:27	18576	62.055	137.9	NULL	0	0	NULL	NULL
1273485	11862	181900	291980	226531	2132/2/9 7:14	2132/2/9 7:15	15053	69.75	155	NULL	0	0	NULL	NULL
1274556	11920	171086	215322	226531	2127/11/22 19:24	2127/11/22 19:25	18566	75.06	166.8	NULL	0	0	NULL	NULL
1258561	11723	160890	213934	226531	2180/7/26 2:32	2180/7/26 2:32	20063	69.48	154.4	NULL	0	0	NULL	NULL
1253765	11638	155878	261757	226531	2180/1/13 6:54	2180/1/13 6:54	17166	81.36	180.8	NULL	0	0	NULL	NULL
1266631	11861	144257	298894	226531	2130/3/26 11:03	2130/3/26 11:03	16953	51.165	113.7	NULL	0	0	NULL	NULL
1266653	11861	144257	298894	226531	2130/3/26 14:26	2130/3/26 14:27	16953	51.165	113.7	NULL	0	0	NULL	NULL
1277879	11957	142430	204514	226531	2137/7/27 15:42	2137/7/27 15:42	14953	74.25	165	NULL	0	0	NULL	NULL
1223745	11421	118817	241505	226531	2115/4/17 0:40	2115/4/17 0:42	16037	101.97	226.6	NULL	0	0	NULL	NULL
1223758	11421	118817	241505	226531	2115/4/17 1:32	2115/4/17 1:32	14419	101.97	226.6	NULL	0	0	NULL	NULL
1265960	11861	142285	246882	226531	2129/5/8 20:22	2129/5/8 20:23	21198	51.48	114.4	NULL	0	0	NULL	NULL
1226259	11446	177694	253242	226531	2206/5/15 4:13	2206/5/15 4:13	19838	88.02	195.6	NULL	0	0	NULL	NULL
1220211	11328	163260	292591	226531	2173/2/12 16:43	2173/2/12 16:47	15523	58.095	129.1	NULL	0	0	NULL	NULL
1225528	11432	190083	298968	226531	2125/4/30 17:16	2125/4/30 17:16	19742	88.785	197.3	NULL	0	0	NULL	NULL
1235725	11554	181990	280856	226531	2191/4/1 9:36	2191/4/1 9:36	15173	75.24	167.2	NULL	0	0	NULL	NULL
1233165	11486	149066	259407	226531	2198/4/8 7:04	2198/4/8 7:04	19348	71.1	158	NULL	0	0	NULL	NULL
1223263	11342	154014	209589	226531	2181/10/19 9:11	2181/10/19 9:12	19742	109.89	244.2	NULL	0	0	NULL	NULL
1225341	11421	115724	267030	226531	2116/6/25 15:45	2116/6/25 15:46	16492	95.355	211.9	NULL	0	0	NULL	NULL
1233253	11486	149066	259407	226531	2198/4/8 17:16	2198/4/8 17:16	19348	71.1	158	NULL	0	0	NULL	NULL
1233254	11486	149066	259407	226531	2198/4/8 17:19	2198/4/8 17:28	19348	71.1	158	NULL	0	0	NULL	NULL
1231401	11446	197618	295130	226531	2208/4/30 2:42	2208/4/30 2:43	16526	87.12	193.6	NULL	0	0	NULL	NULL
1222396	11342	141343	213042	226531	2181/10/8 9:38	2181/10/8 9:38	19742	106.92	237.6	NULL	0	0	NULL	NULL
1224104	11421	115724	267030	226531	2116/6/20 18:24	2116/6/20 18:25	15623	95.355	211.9	NULL	0	0	NULL	NULL
1225474	11432	190083	298968	226531	2125/4/30 11:00	2125/4/30 11:00	19742	88.785	197.3	NULL	0	0	NULL	NULL
1232359	11486	168769	262531	226531	2198/2/3 13:05	2198/2/3 13:06	16953	81.675	181.5	NULL	0	0	NULL	NULL
1232407	11486	168769	262531	226531	2198/2/3 17:03	2198/2/3 17:03	16953	81.675	181.5	NULL	0	0	NULL	NULL
1233396	11486	149066	259407	226531	2198/4/9 9:45	2198/4/9 9:45	18357	71.1	158	NULL	0	0	NULL	NULL
1234614	11538	198510	229747	226531	2191/11/18 20:26	2191/11/18 20:26	16948	112.95	251	NULL	0	0	NULL	NULL
1234400	11538	198510	229747	226531	2191/11/17 21:57	2191/11/17 21:58	17053	112.95	251	NULL	0	0	NULL	NULL
1219275	11328	163260	292591	226531	2173/2/10 20:01	2173/2/10 20:03	17485	58.095	129.1	NULL	0	0	NULL	NULL
1225987	11446	177694	253242	226531	2206/5/14 13:56	2206/5/14 13:57	15666	88.02	195.6	NULL	0	0	NULL	NULL
1232881	11486	149066	259407	226531	2198/4/7 1:12	2198/4/7 1:12	21198	71.1	158	NULL	0	0	NULL	NULL
1217042	11288	167790	280086	226531	2182/4/21 1:40	2182/4/21 1:41	19640	45.54	101.2	NULL	0	0	NULL	NULL
1243877	11559	142348	289598	226531	2196/11/21 1:08	2196/11/21 1:08	14939	82.98	184.4	NULL	0	0	NULL	NULL
1235239	11554	181990	280856	226531	2191/3/30 20:48	2191/3/30 20:49	19152	75.24	167.2	NULL	0	0	NULL	NULL
1223049	11342	154014	209589	226531	2181/10/18 11:48	2181/10/18 11:51	14511	109.89	244.2	NULL	0	0	NULL	NULL
1223373	11421	199366	267367	226531	2114/9/28 8:49	2114/9/28 8:49	19713	84.15	187	NULL	0	0	NULL	NULL
1225375	11432	190083	298968	226531	2125/4/30 0:38	2125/4/30 0:39	16866	88.785	197.3	NULL	0	0	NULL	NULL
1243825	11559	142348	289598	226531	2196/11/20 19:33	2196/11/20 19:33	14939	82.98	184.4	NULL	0	0	NULL	NULL
1243322	11559	142348	289598	226531	2196/11/18 16:35	2196/11/18 16:36	21198	82.98	184.4	NULL	0	0	NULL	NULL
1233676	11486	149066	259407	226531	2198/4/10 16:03	2198/4/10 16:05	20808	71.1	158	NULL	0	0	NULL	NULL
1245391	11559	142348	289598	226531	2196/11/25 15:33	2196/11/25 15:34	16223	82.98	184.4	NULL	0	0	NULL	NULL
1235722	11554	181990	280856	226531	2191/4/1 9:17	2191/4/1 9:17	15173	75.24	167.2	NULL	0	0	NULL	NULL
1321233	12167	109997	251730	226531	2190/10/17 18:33	2190/10/17 18:42	18842	52.47	116.6	NULL	0	0	NULL	NULL
1316295	12140	188829	250989	226531	2151/3/29 23:49	2151/3/29 23:49	21108	60.975	135.5	NULL	0	0	NULL	NULL
1342726	12540	194217	281768	226531	2194/11/4 12:48	2194/11/4 12:48	17440	83.745	186.1	NULL	0	0	NULL	NULL
1323528	12306	101207	294429	226531	2171/9/16 12:46	2171/9/16 12:46	19062	79.875	177.5	NULL	0	0	NULL	NULL
1343729	12540	194217	281768	226531	2194/11/8 11:47	2194/11/8 11:47	16476	83.745	186.1	NULL	0	0	NULL	NULL
1332601	12530	193604	257532	226531	2169/8/11 12:01	2169/8/11 12:02	15173	61.38	136.4	NULL	0	0	NULL	NULL
1340808	12540	195743	290504	226531	2194/10/4 20:30	2194/10/4 20:30	19152	91.26	202.8	NULL	0	0	NULL	NULL
1316114	12140	188829	205254	226531	2151/3/26 21:45	2151/3/26 21:46	21198	60.975	135.5	NULL	0	0	NULL	NULL
1326398	12344	176974	250909	226531	2122/2/14 9:10	2122/2/14 9:10	19263	71.1	158	NULL	0	0	NULL	NULL
1316447	12140	188829	250989	226531	2151/3/30 7:50	2151/3/30 7:50	20622	60.975	135.5	NULL	0	0	NULL	NULL
1320726	12149	103934	239981	226531	2121/8/10 17:11	2121/8/10 17:12	18539	55.26	122.8	NULL	0	0	NULL	NULL
1324076	12306	117052	228560	226531	2173/3/30 16:46	2173/3/30 16:47	15029	89.1	198	NULL	0	0	NULL	NULL
1323356	12306	101207	294429	226531	2171/9/16 6:40	2171/9/16 6:42	17166	79.875	177.5	NULL	0	0	NULL	NULL
1328688	12346	186008	230747	226531	2170/1/21 9:54	2170/1/21 9:54	19742	74.565	165.7	NULL	0	0	NULL	NULL
1343845	12540	115833	251480	226531	2195/1/24 11:59	2195/1/24 11:59	20115	80.19	178.2	NULL	0	0	NULL	NULL
1329435	12367	131308	275945	226531	2187/8/19 23:10	2187/8/19 23:11	18824	113.76	252.8	NULL	0	0	NULL	NULL
1324379	12306	117052	228560	226531	2173/3/31 5:45	2173/3/31 5:45	16948	89.1	198	NULL	0	0	NULL	NULL
1345899	12567	154592	247932	226531	2204/12/24 17:47	2204/12/24 17:52	15225	48.51	107.8	NULL	0	0	NULL	NULL
1316234	12140	188829	205254	226531	2151/3/27 10:28	2151/3/27 10:29	19761	60.975	135.5	NULL	0	0	NULL	NULL
1327123	12344	176974	250909	226531	2122/2/15 8:24	2122/2/15 8:25	17190	71.1	158	NULL	0	0	NULL	NULL
1340636	12540	195743	290504	226531	2194/10/3 11:12	2194/10/3 11:12	16827	91.26	202.8	NULL	0	0	NULL	NULL
1322762	12233	147721	207535	226531	2155/5/8 1:18	2155/5/8 1:18	14332	62.37	138.6	NULL	0	0	NULL	NULL
1322769	12233	147721	207535	226531	2155/5/8 2:04	2155/5/8 2:06	14332	62.37	138.6	NULL	0	0	NULL	NULL
1342647	12540	194217	281768	226531	2194/11/4 8:24	2194/11/4 8:25	17582	83.745	186.1	NULL	0	0	NULL	NULL
1331515	12501	187239	265241	226531	2155/11/19 19:19	2155/11/19 19:19	17339	67.23	149.4	NULL	0	0	NULL	NULL
1332860	12530	107003	279334	226531	2169/12/31 23:41	2169/12/31 23:42	18679	56.52	125.6	NULL	0	0	NULL	NULL
1324519	12306	117052	228560	226531	2173/3/31 11:23	2173/3/31 11:23	15173	89.1	198	NULL	0	0	NULL	NULL
1314936	12125	107357	272914	226531	2183/1/17 17:07	2183/1/17 17:08	17227	78.75	175	NULL	0	0	NULL	NULL
1321262	12167	109997	251730	226531	2190/10/17 20:18	2190/10/17 20:18	16948	52.47	116.6	NULL	0	0	NULL	NULL
1330294	12410	131973	220668	226531	2130/5/30 10:28	2130/5/30 10:28	15814	74.07	164.6	NULL	0	0	NULL	NULL
1323333	12306	101207	294429	226531	2171/9/16 5:21	2171/9/16 5:22	18305	79.875	177.5	NULL	0	0	NULL	NULL
1324647	12306	117052	228560	226531	2173/3/31 19:37	2173/3/31 19:37	16948	89.1	198	NULL	0	0	NULL	NULL
1323965	12306	117052	228560	226531	2173/3/30 13:40	2173/3/30 13:41	19525	89.1	198	NULL	0	0	NULL	NULL
1345847	12540	115833	251480	226531	2195/1/30 16:33	2195/1/30 16:33	16476	80.19	178.2	NULL	0	0	NULL	NULL
1342595	12540	195743	290504	226531	2194/10/12 12:12	2194/10/12 12:12	19761	91.26	202.8	NULL	0	0	NULL	NULL
1342612	12540	195743	290504	226531	2194/10/12 15:18	2194/10/12 15:18	19761	91.26	202.8	NULL	0	0	NULL	NULL
1336573	12540	195743	290504	226531	2194/9/21 16:54	2194/9/21 16:55	14357	91.26	202.8	NULL	0	0	NULL	NULL
1331730	12501	187239	265241	226531	2155/11/20 16:25	2155/11/20 16:25	16476	67.23	149.4	NULL	0	0	NULL	NULL
1305074	12113	163258	283122	226531	2145/2/13 14:45	2145/2/13 14:45	18012	81.18	180.4	NULL	0	0	NULL	NULL
1289847	12110	198342	204576	226531	2171/10/31 14:41	2171/10/31 14:41	14606	73.26	162.8	NULL	0	0	NULL	NULL
1299747	12113	197423	267830	226531	2142/2/9 19:31	2142/2/9 19:33	20030	77.04	171.2	NULL	0	0	NULL	NULL
1301778	12113	194654	231472	226531	2144/12/21 0:20	2144/12/21 0:21	20871	76.905	170.9	NULL	0	0	NULL	NULL
1332218	12530	193604	257532	226531	2169/8/10 0:51	2169/8/10 0:51	17053	61.425	136.5	NULL	0	0	NULL	NULL
1332225	12530	193604	257532	226531	2169/8/10 1:31	2169/8/10 1:32	15564	61.38	136.4	NULL	0	0	NULL	NULL
1281805	12008	187452	250366	226531	2172/9/9 6:11	2172/9/9 6:12	19710	85.635	190.3	NULL	0	0	NULL	NULL
1282113	12008	187452	250366	226531	2172/9/10 11:22	2172/9/10 11:22	19713	85.635	190.3	NULL	0	0	NULL	NULL
1288952	12039	163666	280592	226531	2197/6/20 0:02	2197/6/20 0:03	15001	64.17	142.6	NULL	0	0	NULL	NULL
1283849	12008	187452	250366	226531	2172/9/15 8:42	2172/9/15 9:55	20871	85.635	190.3	NULL	0	0	NULL	NULL
1299844	12113	197423	267830	226531	2142/2/9 22:43	2142/2/9 22:43	20030	77.04	171.2	NULL	0	0	NULL	NULL
1340481	12540	195743	290504	226531	2194/10/2 16:47	2194/10/2 16:53	16171	91.26	202.8	NULL	0	0	NULL	NULL
1301899	12113	194654	231472	226531	2144/12/21 6:17	2144/12/21 6:17	20871	76.905	170.9	NULL	0	0	NULL	NULL
1281619	12008	187452	250366	226531	2172/9/8 16:35	2172/9/8 16:36	15217	85.635	190.3	NULL	0	0	NULL	NULL
1280935	12008	123820	252092	226531	2172/1/28 12:10	2172/1/28 12:10	19761	92.25	205	NULL	0	0	NULL	NULL
1333020	12540	195743	290504	226531	2194/9/15 21:36	2194/9/15 21:36	20704	91.26	202.8	NULL	0	0	NULL	NULL
1289075	12087	145722	230438	226531	2139/4/10 23:23	2139/4/10 23:24	14949	94.14	209.2	NULL	0	0	NULL	NULL
1281014	12008	162597	217254	226531	2172/5/1 3:43	2172/5/1 3:45	16818	101.565	225.7	NULL	0	0	NULL	NULL
1307115	12122	100779	271548	226531	2203/8/7 13:05	2203/8/7 13:06	21006	116.82	259.6	NULL	0	0	NULL	NULL
1287525	12014	169730	281438	226531	2162/6/1 12:17	2162/6/1 12:17	14988	91.08	202.4	NULL	0	0	NULL	NULL
[truncated: 44,256 more rows]
