# Supplementary material for: Support vector machine deep mining of electronic medical records to predict the prognosis of severe acute myocardial infarction
Source: Front Physiol. 2022 Sep 29;13:991990. doi: 10.3389/fphys.2022.991990 (PMC9558165; doi:10.3389/fphys.2022.991990)
Supplement: Supplementary file 3 [file DataSheet3.CSV]

row_id	subject_id	hadm_id	submit_wardid	submit_careunit	curr_wardid	curr_careunit	callout_wardid	callout_service	request_tele	request_resp	request_cdiff	request_mrsa	request_vre	callout_status	callout_outcome	discharge_wardid	acknowledge_status	createtime	updatetime	acknowledgetime	outcometime	firstreservationtime	currentreservationtime
14188	30832	183218	15	NULL	2	CSRU	2	CSURG	1	0	0	0	0	Inactive	Discharged	2	Acknowledged	2127-12-31 09:37:02	2127-12-31 09:37:02	2127-12-31 09:43:32	2127-12-31 15:25:03	NULL	NULL
2974	7494	169113	14	NULL	55	TSICU	55	CSURG	1	0	0	0	0	Inactive	Discharged	55	Acknowledged	2123-10-04 08:17:12	2123-10-04 08:17:12	2123-10-04 09:08:00	2123-10-04 10:55:07	NULL	NULL
19115	50445	132607	52	NULL	29	MICU	1	MED	0	0	0	0	0	Inactive	Discharged	29	Acknowledged	2176-10-20 09:21:53	2176-10-20 09:21:53	2176-10-20 09:24:24	2176-10-20 15:59:05	2176-10-20 11:00:36	NULL
19116	50445	151528	12	NULL	8	CSRU	8	VSURG	1	0	0	0	0	Inactive	Discharged	8	Acknowledged	2176-12-21 08:55:19	2176-12-21 09:41:28	2176-12-21 10:03:44	2176-12-21 13:27:22	NULL	NULL
6249	16298	134573	7	CCU	7	CCU	17	CMED	1	0	0	1	0	Inactive	Discharged	0	Acknowledged	2119-12-11 14:47:11	2119-12-12 13:35:21	2119-12-12 13:55:03	2119-12-12 16:57:17	2119-12-12 12:42:44	NULL
34345	99469	189343	15	NULL	17	CSRU	17	CMED	1	0	0	0	0	Inactive	Discharged	17	Acknowledged	2181-10-20 11:33:48	2181-10-20 11:33:48	2181-10-20 12:09:03	2181-10-20 18:55:04	NULL	NULL
34346	99469	126023	7	NULL	17	CCU	17	CCU	1	0	0	0	0	Inactive	Discharged	17	Acknowledged	2182-03-09 09:18:39	2182-03-09 09:18:39	2182-03-09 11:17:22	2182-03-09 12:40:04	2182-03-09 11:10:03	NULL
34347	99469	179324	50	MICU	50	MICU	17	CMED	0	0	0	1	0	Inactive	Cancelled	NULL	Unacknowledged	2183-04-29 09:46:59	2183-04-29 09:56:36	NULL	2183-04-29 09:56:36	NULL	NULL
34348	99469	179324	50	MICU	50	MICU	17	CMED	1	0	0	1	0	Inactive	Cancelled	NULL	Acknowledged	2183-04-30 08:04:04	2183-04-30 12:22:56	2183-04-30 08:26:50	2183-04-30 12:22:56	2183-04-30 09:27:05	NULL
3719	9545	196386	57	NULL	3	SICU	3	NSURG	0	0	0	0	0	Inactive	Discharged	3	Acknowledged	2199-03-27 09:11:59	2199-03-27 15:23:57	2199-03-27 17:15:15	2199-03-27 18:55:02	NULL	NULL
3720	9545	196386	7	NULL	45	CCU	1	MED	0	0	0	0	0	Inactive	Discharged	45	Acknowledged	2199-03-29 09:16:57	2199-03-29 09:16:57	2199-03-29 09:29:17	2199-03-29 23:10:02	NULL	NULL
3721	9545	120642	7	NULL	2	CCU	2	CCU	1	0	0	0	0	Inactive	Discharged	2	Acknowledged	2199-04-19 10:45:41	2199-04-19 10:45:41	2199-04-19 11:00:34	2199-04-19 16:10:02	NULL	NULL
3722	9545	189678	50	MICU	50	MICU	1	MED	1	0	0	1	0	Inactive	Cancelled	NULL	Acknowledged	2199-05-20 14:20:52	2199-05-20 18:14:31	2199-05-20 14:25:16	2199-05-20 18:14:31	NULL	NULL
3723	9545	189678	50	NULL	45	MICU	1	MED	1	0	0	1	0	Inactive	Discharged	45	Acknowledged	2199-05-21 11:55:54	2199-05-21 11:55:54	2199-05-21 12:08:19	2199-05-21 21:10:02	NULL	NULL
13921	30542	193194	50	NULL	4	MICU	1	MED	0	0	0	0	0	Inactive	Discharged	4	Acknowledged	2135-10-09 10:19:38	2135-10-09 10:19:38	2135-10-09 10:52:28	2135-10-09 18:40:03	NULL	NULL
13922	30542	193194	7	NULL	45	CCU	1	MED	1	0	0	0	0	Inactive	Discharged	45	Acknowledged	2135-10-19 10:41:58	2135-10-19 10:41:58	2135-10-19 10:51:19	2135-10-19 20:55:03	NULL	NULL
17082	44064	189505	52	NULL	18	MICU	48	OMED	0	0	0	0	0	Inactive	Discharged	18	Acknowledged	2200-02-26 13:38:10	2200-02-26 13:38:10	2200-02-26 13:46:55	2200-02-26 21:10:08	2200-02-26 17:25:09	NULL
17083	44064	126583	52	NULL	18	MICU	48	OMED	1	0	0	0	0	Inactive	Discharged	18	Acknowledged	2200-04-22 11:38:21	2200-04-22 11:38:21	2200-04-22 11:42:31	2200-04-22 17:10:10	2200-04-22 14:55:07	NULL
17084	44064	136380	52	NULL	48	MICU	48	OMED	0	0	0	0	0	Inactive	Discharged	48	Acknowledged	2200-04-30 14:32:13	2200-04-30 14:32:13	2200-04-30 14:32:36	2200-04-30 17:55:08	2200-04-30 16:55:07	NULL
11914	28365	121835	50	NULL	45	MICU	1	MED	0	0	0	0	0	Inactive	Discharged	45	Acknowledged	2190-01-06 11:27:20	2190-01-06 11:27:20	2190-01-06 12:29:56	2190-01-06 16:40:27	2190-01-06 13:55:23	NULL
11915	28365	102079	23	NULL	55	MICU	1	MED	0	0	0	0	0	Inactive	Discharged	55	Acknowledged	2192-06-21 11:13:06	2192-06-21 11:13:06	2192-06-21 11:32:44	2192-06-21 21:40:37	2192-06-21 18:40:24	NULL
8744	22770	162565	12	NULL	55	CSRU	55	CSURG	1	0	0	0	0	Inactive	Discharged	55	Acknowledged	2121-08-06 09:50:11	2121-08-06 09:50:11	2121-08-06 10:06:39	2121-08-06 13:10:02	NULL	NULL
10018	25919	104758	7	NULL	2	CCU	17	CCU	1	0	0	0	0	Inactive	Discharged	2	Acknowledged	2184-09-01 16:33:31	2184-09-01 16:34:08	2184-09-01 17:01:07	2184-09-01 18:55:07	NULL	NULL
6591	17116	101603	7	NULL	2	CCU	2	CCU	1	0	0	0	0	Inactive	Discharged	2	Acknowledged	2175-11-15 10:09:43	2175-11-15 10:09:43	2175-11-15 10:54:35	2175-11-15 13:40:02	NULL	NULL
1888	4875	155268	7	NULL	17	CCU	2	CCU	1	0	0	0	0	Inactive	Discharged	17	Acknowledged	2154-09-26 09:06:08	2154-09-26 09:06:08	2154-09-26 12:17:32	2154-09-26 19:10:10	NULL	NULL
15632	32531	119826	57	NULL	40	SICU	1	SURG	1	0	0	1	0	Inactive	Discharged	40	Acknowledged	2156-06-14 09:15:39	2156-06-16 09:39:32	2156-06-16 09:40:08	2156-06-16 17:55:02	NULL	NULL
20357	54270	114104	12	NULL	2	CSRU	2	CSURG	1	0	0	0	0	Inactive	Discharged	2	Acknowledged	2140-05-25 10:24:13	2140-05-25 10:24:13	2140-05-25 10:28:43	2140-05-25 14:10:11	2140-05-25 10:55:09	NULL
24108	66093	163645	33	NULL	36	SICU	1	SURG	1	0	0	0	0	Inactive	Discharged	36	Acknowledged	2174-07-17 13:20:59	2174-07-17 13:20:59	2174-07-17 13:24:25	2174-07-17 22:25:42	NULL	NULL
24109	66093	163645	57	NULL	36	SICU	36	SURG	0	0	0	0	0	Inactive	Discharged	36	Acknowledged	2174-07-26 09:44:29	2174-07-26 09:44:29	2174-07-26 10:31:32	2174-07-26 15:28:14	2174-07-26 11:12:01	NULL
24110	66093	151072	57	NULL	36	SICU	36	SURG	0	0	0	0	0	Inactive	Discharged	36	Acknowledged	2174-08-04 17:26:12	2174-08-04 17:28:45	2174-08-04 17:47:14	2174-08-05 12:28:04	2174-08-05 09:42:01	NULL
8024	20865	148739	23	NULL	4	MICU	1	MED	0	0	0	0	0	Inactive	Discharged	4	Acknowledged	2114-12-27 12:42:27	2114-12-27 12:42:27	2114-12-27 12:47:07	2114-12-27 18:25:02	NULL	NULL
8025	20865	172392	57	NULL	54	SICU	54	TSURG	1	0	0	0	0	Inactive	Discharged	54	Acknowledged	2115-02-26 08:32:15	2115-02-26 08:32:15	2115-02-26 08:51:48	2115-02-26 11:25:01	NULL	NULL
8026	20865	136953	52	NULL	18	MICU	1	MED	0	0	0	0	1	Inactive	Discharged	18	Acknowledged	2118-12-18 10:02:56	2118-12-18 10:02:56	2118-12-18 10:26:17	2118-12-18 17:10:50	2118-12-18 12:10:40	NULL
8027	20865	152825	33	NULL	54	SICU	54	MED	0	0	0	0	1	Inactive	Discharged	54	Acknowledged	2120-01-22 15:48:56	2120-01-22 16:11:56	2120-01-22 16:21:58	2120-01-22 23:12:02	2120-01-22 17:12:58	NULL
8028	20865	164583	52	NULL	54	MICU	54	MED	0	0	0	0	1	Inactive	Discharged	54	Acknowledged	2120-06-20 11:19:23	2120-06-20 16:26:47	2120-06-20 17:23:44	2120-06-21 01:43:57	NULL	NULL
7584	19613	144918	7	CCU	7	CCU	2	CCU	1	0	0	0	0	Inactive	Cancelled	NULL	Unacknowledged	2187-03-08 15:08:40	2187-03-08 21:14:23	NULL	2187-03-08 21:14:23	NULL	NULL
25207	69591	119828	57	NULL	31	SICU	31	NSURG	0	0	0	0	0	Inactive	Discharged	31	Acknowledged	2172-06-14 09:45:42	2172-06-14 14:34:42	2172-06-14 14:34:45	2172-06-14 16:55:25	2172-06-14 14:55:27	NULL
2511	6312	133613	7	NULL	2	CCU	2	CCU	1	0	0	0	0	Inactive	Discharged	2	Acknowledged	2122-05-13 10:52:56	2122-05-13 10:52:56	2122-05-13 12:05:09	2122-05-13 14:55:04	NULL	NULL
4530	11638	133678	7	NULL	17	CCU	17	CCU	1	0	0	0	0	Inactive	Discharged	17	Acknowledged	2179-09-18 12:25:59	2179-09-18 12:25:59	2179-09-18 12:33:17	2179-09-18 16:25:05	2179-09-18 12:55:08	NULL
4531	11638	136238	7	NULL	17	CCU	17	CCU	1	0	1	0	0	Inactive	Discharged	17	Acknowledged	2179-11-01 08:46:30	2179-11-01 12:12:08	2179-11-01 12:33:14	2179-11-01 14:55:29	2179-11-01 08:56:34	NULL
4532	11638	122879	7	NULL	17	CCU	17	CCU	1	0	0	1	0	Inactive	Discharged	17	Acknowledged	2179-11-29 21:35:58	2179-11-29 21:35:58	2179-11-29 22:31:05	2179-11-30 16:10:26	2179-11-30 15:10:27	NULL
4533	11638	155878	7	NULL	17	CCU	17	CCU	1	0	0	1	0	Inactive	Discharged	17	Acknowledged	2180-01-19 12:10:56	2180-01-19 12:10:56	2180-01-19 12:13:51	2180-01-19 22:10:23	2180-01-19 17:55:26	NULL
26228	73113	161301	15	NULL	2	CSRU	2	CSURG	1	0	0	0	0	Inactive	Discharged	2	Acknowledged	2188-11-06 07:48:12	2188-11-06 07:48:12	2188-11-06 08:08:40	2188-11-06 11:40:07	NULL	NULL
31867	91461	158919	12	NULL	2	CSRU	2	CSURG	1	0	0	0	0	Inactive	Discharged	2	Acknowledged	2194-03-07 08:13:31	2194-03-07 08:13:31	2194-03-07 08:26:52	2194-03-08 17:25:28	NULL	NULL
8178	21273	167890	23	MICU	23	MICU	1	MED	0	0	0	0	0	Inactive	Cancelled	NULL	Acknowledged	2113-07-21 13:45:53	2113-07-22 15:26:47	2113-07-21 13:51:58	2113-07-22 15:26:47	NULL	NULL
8179	21273	167890	23	NULL	45	MICU	1	MED	0	0	0	0	0	Inactive	Discharged	45	Acknowledged	2113-07-22 18:45:17	2113-07-22 18:45:17	2113-07-23 09:51:23	2113-07-23 15:25:02	NULL	NULL
8180	21273	107846	14	NULL	17	TSICU	1	NMED	1	0	1	0	0	Inactive	Discharged	17	Acknowledged	2114-06-23 09:26:03	2114-06-23 09:26:03	2114-06-23 10:38:47	2114-06-24 21:55:02	NULL	NULL
21865	58940	129487	7	NULL	17	CCU	17	CCU	1	0	0	0	0	Inactive	Discharged	17	Acknowledged	2198-01-13 12:47:50	2198-01-13 13:00:12	2198-01-13 13:00:19	2198-01-13 15:40:25	2198-01-13 13:27:31	NULL
31863	91458	190457	15	CSRU	15	CSRU	2	CSURG	1	0	0	0	0	Inactive	Cancelled	NULL	Acknowledged	2189-02-07 10:32:30	2189-02-07 15:29:33	2189-02-07 11:44:03	2189-02-07 15:29:33	NULL	NULL
31864	91458	190457	15	NULL	2	CSRU	2	CSURG	1	0	0	0	0	Inactive	Discharged	2	Acknowledged	2189-02-08 08:20:48	2189-02-08 08:56:01	2189-02-08 09:12:34	2189-02-08 15:25:04	NULL	NULL
18427	48231	152796	14	NULL	40	TSICU	40	ORTHO	0	0	0	0	0	Inactive	Discharged	40	Acknowledged	2174-11-23 10:27:26	2174-11-23 12:18:59	2174-11-23 12:36:36	2174-11-23 14:25:30	2174-11-23 11:10:29	2174-11-23 11:10:29
5980	15480	177622	7	NULL	2	CCU	2	CCU	1	0	0	0	0	Inactive	Discharged	2	Acknowledged	2185-12-05 10:59:11	2185-12-05 10:59:11	2185-12-05 11:07:44	2185-12-05 17:10:02	NULL	NULL
9841	25411	117757	7	NULL	17	CCU	17	CCU	1	0	0	0	0	Inactive	Discharged	17	Acknowledged	2156-01-12 11:14:25	2156-01-12 17:01:28	2156-01-12 17:55:05	2156-01-12 18:40:04	NULL	NULL
9842	25411	118216	52	NULL	18	MICU	1	MED	0	0	0	0	0	Inactive	Discharged	18	Acknowledged	2156-12-08 16:39:12	2156-12-08 16:39:12	2156-12-08 17:09:00	2156-12-09 18:25:03	NULL	NULL
3656	9402	171096	33	NULL	4	SICU	1	MED	1	0	0	0	0	Inactive	Discharged	4	Acknowledged	2153-10-03 10:19:41	2153-10-03 10:19:41	2153-10-03 10:37:06	2153-10-03 16:25:06	NULL	NULL
3657	9402	140418	14	NULL	45	TSICU	1	MED	0	0	0	0	0	Inactive	Discharged	45	Acknowledged	2154-01-18 10:36:40	2154-01-18 10:36:40	2154-01-18 10:37:13	2154-01-18 22:55:02	NULL	NULL
3658	9402	138054	57	NULL	17	SICU	17	MED	1	0	0	0	0	Inactive	Discharged	17	Acknowledged	2154-02-20 07:17:27	2154-02-20 07:17:27	2154-02-20 07:20:32	2154-02-20 11:25:02	NULL	NULL
3659	9402	174146	52	NULL	4	MICU	1	MED	0	0	0	0	0	Inactive	Discharged	4	Acknowledged	2154-02-28 09:46:42	2154-02-28 09:46:42	2154-02-28 10:52:06	2154-02-28 17:10:02	NULL	NULL
3660	9402	100640	7	NULL	17	CCU	2	CCU	0	0	0	0	0	Inactive	Discharged	17	Unacknowledged	2154-04-02 15:19:57	2154-04-02 15:19:57	NULL	2154-04-02 21:40:03	NULL	NULL
3661	9402	122069	23	MICU	23	MICU	1	MED	1	0	0	0	0	Inactive	Discharged	0	Acknowledged	2154-08-16 09:00:30	2154-08-16 09:00:30	2154-08-16 09:25:00	2154-08-17 16:25:04	NULL	NULL
3662	9402	113230	23	NULL	31	MICU	1	MED	1	0	0	0	0	Inactive	Discharged	31	Acknowledged	2156-05-19 13:01:59	2156-05-19 13:01:59	2156-05-19 13:06:33	2156-05-19 21:10:03	NULL	NULL
3663	9402	106278	50	MICU	50	MICU	1	MED	1	0	1	0	0	Inactive	Cancelled	NULL	Acknowledged	2156-06-08 10:34:55	2156-06-08 19:06:44	2156-06-08 18:59:57	2156-06-08 19:06:44	NULL	NULL
3664	9402	106278	50	MICU	50	MICU	1	MED	1	0	1	0	0	Inactive	Cancelled	NULL	Acknowledged	2156-06-09 07:53:53	2156-06-10 07:19:33	2156-06-09 07:54:47	2156-06-10 07:19:33	NULL	NULL
3665	9402	106278	50	NULL	55	MICU	1	MED	1	0	1	0	0	Inactive	Discharged	55	Acknowledged	2156-06-12 07:30:09	2156-06-12 07:30:09	2156-06-12 10:21:41	2156-06-12 16:55:03	NULL	NULL
3666	9402	175168	50	NULL	55	MICU	55	MED	0	0	1	0	0	Inactive	Discharged	55	Acknowledged	2156-07-07 17:52:28	2156-07-07 17:52:28	2156-07-07 18:12:47	2156-07-07 22:10:02	NULL	NULL
19179	50648	102957	50	NULL	54	MICU	54	MED	0	0	0	0	0	Inactive	Discharged	54	Acknowledged	2108-05-15 09:53:52	2108-05-15 09:53:52	2108-05-15 09:57:27	2108-05-15 12:42:47	2108-05-15 11:27:44	NULL
19180	50648	166459	57	NULL	55	SICU	1	NMED	0	0	0	0	0	Inactive	Discharged	55	Acknowledged	2108-05-31 15:13:02	2108-05-31 15:13:02	2108-05-31 15:25:26	2108-06-01 00:12:59	2108-05-31 20:28:44	NULL
7983	20745	158634	14	NULL	40	TSICU	1	SURG	1	0	0	0	0	Inactive	Discharged	40	Acknowledged	2156-01-03 07:58:39	2156-01-03 07:58:39	2156-01-03 08:26:51	2156-01-03 17:25:02	NULL	NULL
7984	20745	118272	57	SICU	57	SICU	40	SURG	1	0	0	0	0	Inactive	Cancelled	NULL	Acknowledged	2157-04-09 08:25:13	2157-04-09 16:03:36	2157-04-09 11:40:03	2157-04-09 16:03:36	NULL	NULL
7985	20745	118272	57	NULL	36	SICU	40	SURG	1	0	0	0	0	Inactive	Discharged	36	Acknowledged	2157-04-15 07:29:41	2157-04-15 07:29:41	2157-04-15 07:41:57	2157-04-15 16:55:02	NULL	NULL
7986	20745	103746	52	NULL	24	MICU	24	GU	0	0	0	0	0	Inactive	Discharged	24	Acknowledged	2159-02-09 12:25:52	2159-02-09 12:34:08	2159-02-09 12:41:09	2159-02-09 19:40:04	2159-02-09 13:25:03	NULL
33219	95818	102242	15	CSRU	15	CSRU	2	CSURG	1	0	0	0	0	Inactive	Cancelled	NULL	Acknowledged	2172-05-23 11:07:30	2172-05-24 14:17:15	2172-05-23 11:10:22	2172-05-24 14:17:15	NULL	NULL
33220	95818	102242	15	NULL	2	CSRU	2	CSURG	1	0	0	0	0	Inactive	Discharged	2	Acknowledged	2172-05-25 11:07:07	2172-05-25 11:07:07	2172-05-25 11:08:04	2172-05-25 12:25:09	NULL	NULL
17663	45871	178380	12	NULL	2	CSRU	2	CSURG	1	0	0	0	0	Inactive	Discharged	2	Acknowledged	2192-10-26 09:06:35	2192-10-26 09:06:35	2192-10-26 09:13:38	2192-10-26 17:40:03	NULL	NULL
12605	29127	150613	7	NULL	2	CCU	2	CCU	1	0	0	0	0	Inactive	Discharged	2	Acknowledged	2139-05-15 09:36:53	2139-05-15 09:36:53	2139-05-15 09:37:51	2139-05-15 18:10:03	NULL	NULL
31612	90716	149105	7	NULL	17	CCU	17	CCU	1	0	0	0	0	Inactive	Discharged	17	Acknowledged	2168-02-14 09:25:45	2168-02-14 10:35:52	2168-02-14 10:35:54	2168-02-14 14:27:22	2168-02-14 10:55:23	NULL
12608	29133	142953	7	NULL	2	CCU	2	CCU	0	0	0	0	0	Inactive	Discharged	2	Acknowledged	2197-05-27 09:19:58	2197-05-27 09:19:58	2197-05-27 09:25:31	2197-05-27 11:10:03	NULL	NULL
29141	82416	153808	12	NULL	2	CSRU	2	CSURG	1	0	0	0	0	Inactive	Discharged	2	Acknowledged	2119-07-12 08:55:39	2119-07-12 08:55:39	2119-07-12 09:04:02	2119-07-12 19:42:01	2119-07-12 17:10:23	NULL
13342	29868	106470	12	NULL	55	CSRU	55	CCU	1	0	0	0	0	Inactive	Discharged	55	Unacknowledged	2126-09-29 14:07:50	2126-09-29 14:07:50	NULL	2126-09-29 17:40:03	NULL	NULL
26885	75361	185720	7	NULL	17	CCU	17	CCU	1	0	0	0	0	Inactive	Discharged	17	Acknowledged	2166-03-27 09:24:07	2166-03-27 11:40:58	2166-03-27 11:41:01	2166-03-27 13:10:36	2166-03-27 12:11:12	NULL
33428	96519	199659	12	NULL	2	CSRU	2	CSURG	1	0	0	0	0	Inactive	Discharged	2	Acknowledged	2103-01-15 09:11:39	2103-01-15 09:11:39	2103-01-15 09:38:30	2103-01-15 12:11:23	2103-01-15 11:55:30	NULL
28291	79878	154650	7	NULL	17	CCU	1	CCU	0	0	0	0	0	Inactive	Discharged	17	Acknowledged	2156-12-26 08:21:55	2156-12-26 13:00:56	2156-12-26 13:00:58	2156-12-26 15:10:22	2156-12-26 13:12:12	NULL
4328	11138	147854	52	NULL	29	MICU	1	MED	1	0	0	1	0	Inactive	Discharged	29	Acknowledged	2153-12-05 17:50:42	2153-12-05 17:50:42	2153-12-05 17:58:18	2153-12-05 21:55:22	2153-12-05 18:25:23	NULL
31462	90354	126132	15	NULL	8	CSRU	8	CSURG	1	0	0	0	0	Inactive	Discharged	8	Acknowledged	2146-10-04 08:38:34	2146-10-04 17:11:09	2146-10-04 17:13:01	2146-10-04 17:44:17	NULL	NULL
31463	90354	165601	33	NULL	54	SICU	54	SURG	0	0	0	0	0	Inactive	Discharged	54	Acknowledged	2147-11-26 09:31:44	2147-11-26 10:58:24	2147-11-26 10:58:28	2147-11-26 14:55:08	NULL	NULL
9574	24825	136162	12	NULL	55	CSRU	1	CSURG	1	0	0	0	0	Inactive	Discharged	55	Unacknowledged	2164-02-05 12:05:27	2164-02-05 12:05:27	NULL	2164-02-05 14:55:02	NULL	NULL
9575	24825	154415	50	NULL	4	MICU	1	MED	0	0	0	0	0	Inactive	Discharged	4	Acknowledged	2166-12-10 10:07:33	2166-12-10 10:07:33	2166-12-10 10:09:29	2166-12-10 15:10:04	NULL	NULL
9576	24825	156835	7	CCU	7	CCU	17	CCU	1	0	0	0	0	Inactive	Cancelled	NULL	Acknowledged	2166-12-24 12:39:38	2166-12-25 09:27:51	2166-12-24 13:55:23	2166-12-25 09:27:51	NULL	NULL
14316	31007	113867	14	NULL	36	TSICU	1	SURG	1	0	0	0	0	Inactive	Discharged	36	Acknowledged	2127-12-23 12:13:22	2127-12-23 12:13:22	2127-12-23 12:15:04	2127-12-23 21:25:03	NULL	NULL
7138	18657	179992	50	MICU	50	MICU	1	MED	0	0	0	0	0	Inactive	Cancelled	NULL	Acknowledged	2121-01-22 10:09:59	2121-01-22 13:06:32	2121-01-22 10:24:57	2121-01-22 13:06:32	NULL	NULL
7139	18657	179992	50	NULL	55	MICU	1	MED	0	0	0	0	0	Inactive	Discharged	55	Acknowledged	2121-01-22 14:21:02	2121-01-22 14:21:02	2121-01-22 14:32:05	2121-01-22 16:55:25	2121-01-22 14:55:27	NULL
7140	18657	121778	23	NULL	17	MICU	1	CMED	1	0	0	0	0	Inactive	Discharged	17	Acknowledged	2121-02-14 07:32:52	2121-02-14 07:32:52	2121-02-14 07:47:49	2121-02-14 14:55:25	2121-02-14 12:11:30	NULL
7141	18657	143590	52	MICU	52	MICU	1	MED	0	0	0	0	0	Inactive	Cancelled	NULL	Reactivated	2121-02-26 10:56:55	2121-02-26 13:59:03	NULL	2121-02-26 13:59:03	2121-02-26 13:26:56	NULL
7142	18657	193070	23	MICU	23	MICU	1	MED	0	0	0	0	0	Inactive	Cancelled	NULL	Acknowledged	2121-03-02 11:11:56	2121-03-02 17:22:11	2121-03-02 11:40:25	2121-03-02 17:22:11	2121-03-02 13:42:15	NULL
7143	18657	193070	23	NULL	45	MICU	1	MED	1	0	0	0	0	Inactive	Discharged	45	Acknowledged	2121-03-03 12:27:14	2121-03-03 12:27:14	2121-03-03 13:08:35	2121-03-03 19:41:54	2121-03-03 16:25:28	2121-03-03 16:25:28
29698	84232	150588	50	NULL	45	MICU	45	MED	1	0	1	0	0	Inactive	Discharged	45	Acknowledged	2110-03-23 10:41:45	2110-03-23 10:41:45	2110-03-23 10:47:24	2110-03-23 14:55:04	2110-03-23 11:10:03	NULL
33590	96959	115786	50	NULL	54	MICU	1	MED	0	0	0	0	0	Inactive	Discharged	54	Acknowledged	2140-03-10 09:55:55	2140-03-10 11:16:18	2140-03-10 11:16:22	2140-03-10 19:10:24	2140-03-10 16:40:23	NULL
29615	83947	128881	7	NULL	17	CCU	17	CCU	1	0	0	0	0	Inactive	Discharged	17	Acknowledged	2105-12-23 08:24:56	2105-12-23 08:24:56	2105-12-23 08:31:25	2105-12-23 17:40:03	NULL	NULL
14579	31288	136246	14	NULL	31	TSICU	31	NMED	1	0	0	0	0	Inactive	Discharged	31	Acknowledged	2100-07-17 10:00:05	2100-07-17 10:00:05	2100-07-17 12:04:32	2100-07-17 16:55:03	NULL	NULL
20238	53804	193457	7	NULL	17	CCU	17	CCU	1	0	0	0	0	Inactive	Discharged	17	Acknowledged	2123-04-24 10:42:39	2123-04-24 10:42:39	2123-04-24 10:57:46	2123-04-24 15:10:25	NULL	NULL
20239	53804	168109	14	NULL	40	TSICU	40	TRAUM	0	0	0	0	0	Inactive	Discharged	40	Acknowledged	2125-08-06 11:33:28	2125-08-06 11:33:28	2125-08-06 11:34:23	2125-08-06 17:25:27	2125-08-06 16:56:00	NULL
27803	78061	179483	7	NULL	2	CCU	17	CCU	1	0	0	0	0	Inactive	Discharged	2	Acknowledged	2165-09-10 11:13:22	2165-09-10 11:13:22	2165-09-10 11:22:01	2165-09-10 21:40:27	2165-09-10 20:40:23	NULL
19829	52592	136506	12	NULL	2	CSRU	2	CSURG	1	0	0	0	0	Inactive	Discharged	2	Acknowledged	2187-10-17 07:59:39	2187-10-17 07:59:39	2187-10-17 08:55:38	2187-10-17 17:40:24	NULL	NULL
19830	52592	115663	15	NULL	2	CSRU	2	CSURG	1	0	0	0	0	Inactive	Discharged	2	Acknowledged	2187-10-22 07:26:42	2187-10-22 07:26:42	2187-10-22 08:06:12	2187-10-22 18:10:27	NULL	NULL
19903	52807	115688	12	NULL	2	CSRU	2	CSURG	1	0	0	0	0	Inactive	Discharged	2	Acknowledged	2126-08-15 08:08:24	2126-08-15 08:08:24	2126-08-15 08:37:25	2126-08-15 09:55:22	2126-08-15 08:57:22	NULL
9459	24510	187360	23	NULL	45	MICU	1	MED	1	0	0	0	0	Inactive	Discharged	45	Unacknowledged	2195-01-24 16:24:25	2195-01-24 16:24:25	NULL	2195-01-24 20:40:02	NULL	NULL
9460	24510	187360	23	NULL	4	MICU	1	MED	1	0	0	0	0	Inactive	Discharged	4	Acknowledged	2195-01-26 10:43:25	2195-01-26 10:43:25	2195-01-26 11:28:12	2195-01-26 15:10:02	NULL	NULL
9461	24510	199516	23	NULL	4	MICU	1	MED	0	0	0	0	0	Inactive	Discharged	4	Acknowledged	2195-03-02 12:34:18	2195-03-02 12:34:18	2195-03-02 12:41:51	2195-03-02 18:25:02	NULL	NULL
9462	24510	199516	52	NULL	18	MICU	1	MED	0	0	0	0	0	Inactive	Discharged	18	Acknowledged	2195-03-06 09:39:07	2195-03-06 09:40:17	2195-03-06 09:49:23	2195-03-06 13:25:02	NULL	NULL
9463	24510	199516	52	NULL	24	MICU	1	MED	1	0	0	0	0	Inactive	Discharged	24	Acknowledged	2195-03-11 08:34:44	2195-03-11 08:34:44	2195-03-11 08:38:57	2195-03-11 18:25:02	NULL	NULL
9464	24510	199516	52	NULL	24	MICU	1	MED	0	0	0	0	0	Inactive	Discharged	24	Acknowledged	2195-03-29 10:59:13	2195-03-29 10:59:13	2195-03-29 11:10:10	2195-03-29 17:25:02	NULL	NULL
15601	32499	147412	7	NULL	17	CCU	17	CMED	1	0	0	0	0	Inactive	Discharged	17	Acknowledged	2107-07-29 10:13:34	2107-07-29 10:20:05	2107-07-29 10:21:47	2107-07-29 17:55:04	NULL	NULL
5600	14348	103713	15	NULL	8	CSRU	8	VSURG	1	0	0	0	0	Inactive	Discharged	8	Acknowledged	2201-12-08 07:51:49	2201-12-08 07:51:49	2201-12-08 08:06:08	2201-12-08 10:40:30	2201-12-08 08:41:11	NULL
30786	88046	133826	15	NULL	2	CSRU	2	CSURG	1	0	0	0	0	Inactive	Discharged	2	Acknowledged	2104-06-05 16:22:07	2104-06-05 16:22:07	2104-06-05 16:40:41	2104-06-05 19:25:08	2104-06-05 18:55:07	NULL
18639	48913	197286	33	NULL	31	SICU	31	NSURG	1	0	0	0	0	Inactive	Discharged	31	Acknowledged	2130-10-21 11:04:38	2130-10-21 11:04:38	2130-10-21 11:23:00	2130-10-22 18:40:05	NULL	NULL
18640	48913	197286	33	NULL	31	SICU	31	NMED	1	0	0	0	0	Inactive	Discharged	31	Acknowledged	2130-10-23 13:51:39	2130-10-24 14:28:33	2130-10-24 14:33:19	2130-10-25 16:25:04	NULL	NULL
6137	15977	107856	7	NULL	17	CCU	17	CMED	1	0	0	0	0	Inactive	Discharged	17	Acknowledged	2183-06-19 10:21:20	2183-06-19 10:21:20	2183-06-19 10:50:26	2183-06-19 18:10:02	NULL	NULL
6138	15977	156182	15	NULL	8	CSRU	8	CSURG	1	0	0	0	0	Inactive	Discharged	8	Acknowledged	2188-08-31 09:09:39	2188-08-31 17:07:56	2188-08-31 17:07:58	2188-08-31 20:00:15	2188-08-31 20:00:15	2188-08-31 20:00:15
29224	82681	124146	7	NULL	17	CCU	17	CCU	0	0	0	0	0	Inactive	Discharged	17	Acknowledged	2167-07-18 17:19:45	2167-07-18 17:19:45	2167-07-18 17:23:58	2167-07-18 22:10:51	2167-07-18 18:25:23	NULL
29225	82681	135490	7	NULL	17	CCU	17	CCU	1	0	0	0	0	Inactive	Discharged	17	Acknowledged	2168-01-27 09:07:03	2168-01-27 09:07:03	2168-01-27 09:58:24	2168-01-27 17:12:39	2168-01-27 14:42:17	NULL
28184	79427	174326	7	NULL	17	CCU	17	CCU	1	0	0	0	0	Inactive	Discharged	17	Acknowledged	2154-01-17 11:10:31	2154-01-17 20:20:01	2154-01-17 20:20:03	2154-01-17 21:40:25	2154-01-17 20:40:24	NULL
25241	69701	136064	12	NULL	2	CSRU	2	CSURG	1	0	0	0	0	Inactive	Discharged	2	Acknowledged	2168-11-02 09:00:47	2168-11-02 09:00:47	2168-11-02 09:38:10	2168-11-02 11:27:01	NULL	NULL
30081	85586	132776	12	NULL	2	CSRU	2	CSURG	1	0	0	0	0	Inactive	Discharged	2	Acknowledged	2160-04-09 08:43:24	2160-04-09 08:43:24	2160-04-09 08:47:10	2160-04-09 16:41:03	2160-04-09 09:11:39	2160-04-09 09:11:39
2458	6170	162681	15	NULL	17	CSRU	3	CSURG	0	0	0	0	0	Inactive	Discharged	17	Acknowledged	2185-12-16 12:11:53	2185-12-16 12:11:53	2185-12-16 12:12:53	2185-12-17 18:10:02	NULL	NULL
16964	43632	134238	23	NULL	4	MICU	1	MED	0	0	0	0	0	Inactive	Discharged	4	Acknowledged	2164-08-11 11:49:41	2164-08-12 15:05:18	2164-08-12 15:07:11	2164-08-12 17:40:24	2164-08-12 15:10:23	NULL
18473	48358	149942	12	CSRU	12	CSRU	2	CSURG	1	0	0	0	0	Inactive	Cancelled	NULL	Acknowledged	2183-10-14 11:17:32	2183-10-14 13:51:11	2183-10-14 11:30:52	2183-10-14 13:51:11	NULL	NULL
18474	48358	149942	12	NULL	2	CSRU	2	CSURG	1	0	0	0	0	Inactive	Discharged	2	Acknowledged	2183-10-15 08:12:39	2183-10-15 08:12:39	2183-10-15 08:16:41	2183-10-15 11:55:04	NULL	NULL
11793	28221	131667	7	NULL	17	CCU	17	CCU	1	0	0	0	0	Inactive	Discharged	17	Acknowledged	2179-06-12 10:53:24	2179-06-12 10:53:24	2179-06-12 11:07:09	2179-06-12 14:40:03	NULL	NULL
11794	28221	190351	12	NULL	2	CSRU	2	CSURG	1	0	0	0	0	Inactive	Discharged	2	Acknowledged	2180-01-18 09:43:51	2180-01-18 09:43:51	2180-01-18 09:44:59	2180-01-18 21:55:02	NULL	NULL
13266	29775	111008	14	NULL	45	TSICU	1	NMED	1	0	0	0	0	Inactive	Discharged	45	Acknowledged	2155-07-05 08:37:08	2155-07-05 08:37:08	2155-07-05 09:07:42	2155-07-05 23:40:03	NULL	NULL
15074	31925	144755	12	NULL	17	CSRU	17	CMED	1	0	0	0	0	Inactive	Discharged	17	Acknowledged	2119-11-09 08:23:45	2119-11-09 08:23:45	2119-11-09 08:58:31	2119-11-09 11:55:04	NULL	NULL
5910	15254	106439	7	NULL	2	CCU	2	CCU	1	0	0	0	0	Inactive	Discharged	2	Acknowledged	2114-02-06 12:24:04	2114-02-06 12:24:04	2114-02-06 12:28:10	2114-02-06 18:25:02	NULL	NULL
5911	15254	100229	7	NULL	54	CCU	54	MED	1	0	0	0	0	Inactive	Discharged	54	Acknowledged	2114-12-27 13:44:34	2114-12-28 14:03:08	2114-12-28 14:12:38	2114-12-28 21:55:02	NULL	NULL
17398	45013	120099	15	NULL	2	CSRU	2	CSURG	1	0	0	0	0	Inactive	Discharged	2	Acknowledged	2131-10-01 13:17:57	2131-10-01 13:35:10	2131-10-01 13:43:24	2131-10-01 18:10:24	2131-10-01 13:40:32	NULL
23836	65256	129809	7	NULL	17	CCU	17	CCU	1	0	0	0	0	Inactive	Discharged	17	Acknowledged	2181-11-11 16:40:21	2181-11-11 16:40:21	2181-11-11 17:17:04	2181-11-11 18:57:50	NULL	NULL
24642	67808	117121	52	NULL	29	MICU	1	MED	0	0	0	1	0	Inactive	Discharged	29	Acknowledged	2142-04-27 14:13:29	2142-04-27 14:13:29	2142-04-27 14:24:23	2142-04-27 18:40:23	2142-04-27 16:55:27	NULL
27480	77041	193659	15	NULL	2	CSRU	2	CSURG	1	0	0	0	0	Inactive	Discharged	2	Acknowledged	2154-04-21 10:03:51	2154-04-21 10:03:51	2154-04-21 10:27:48	2154-04-21 19:10:23	2154-04-21 17:57:10	NULL
15957	40384	107272	7	NULL	17	CCU	17	CCU	1	0	0	0	0	Inactive	Discharged	17	Acknowledged	2131-04-28 08:38:32	2131-04-28 08:38:32	2131-04-28 08:40:10	2131-04-28 14:10:49	NULL	NULL
27057	75899	122304	52	NULL	24	MICU	1	MED	1	0	0	0	0	Inactive	Discharged	24	Acknowledged	2127-12-18 12:25:11	2127-12-18 12:25:11	2127-12-18 12:36:25	2127-12-18 21:10:33	2127-12-18 15:40:34	NULL
27058	75899	153632	52	NULL	24	MICU	1	ORTHO	1	1	0	0	0	Inactive	Discharged	24	Acknowledged	2128-03-12 10:38:47	2128-03-12 10:38:47	2128-03-12 10:48:32	2128-03-12 16:26:34	2128-03-12 11:26:47	NULL
6540	16992	158279	23	NULL	4	MICU	1	MED	0	0	0	0	0	Inactive	Discharged	4	Acknowledged	2114-02-27 12:48:16	2114-02-27 12:48:16	2114-02-27 13:03:01	2114-02-27 20:55:02	NULL	NULL
6541	16992	136218	7	NULL	2	CCU	2	CMED	1	0	0	0	0	Inactive	Discharged	2	Acknowledged	2114-10-01 13:08:01	2114-10-01 13:08:01	2114-10-01 13:23:09	2114-10-02 17:25:03	NULL	NULL
6542	16992	134503	23	MICU	23	MICU	1	MED	1	0	0	0	0	Inactive	Cancelled	NULL	Acknowledged	2115-01-11 13:30:43	2115-01-11 20:49:51	2115-01-11 13:34:18	2115-01-11 20:49:51	NULL	NULL
6543	16992	134503	23	NULL	4	MICU	1	MED	1	0	0	0	0	Inactive	Discharged	4	Acknowledged	2115-01-13 07:32:36	2115-01-13 07:32:36	2115-01-13 13:29:16	2115-01-13 22:10:03	NULL	NULL
6544	16992	160047	50	NULL	45	MICU	1	MED	1	0	0	1	0	Inactive	Discharged	45	Revised	2115-02-07 12:16:59	2115-02-08 18:03:05	NULL	2115-02-08 22:25:03	NULL	NULL
6545	16992	160047	23	MICU	23	MICU	1	MED	1	0	0	1	0	Inactive	Cancelled	NULL	Acknowledged	2115-02-14 11:59:40	2115-02-14 20:21:23	2115-02-14 12:00:36	2115-02-14 20:21:23	NULL	NULL
30826	88193	105041	23	NULL	3	MICU	1	MED	0	0	0	0	0	Inactive	Discharged	3	Acknowledged	2171-03-23 08:15:47	2171-03-23 08:15:47	2171-03-23 08:39:28	2171-03-23 10:57:19	2171-03-23 09:13:14	NULL
2503	6286	125937	15	NULL	55	CSRU	55	CSURG	1	0	0	0	0	Inactive	Discharged	55	Acknowledged	2157-06-01 08:08:21	2157-06-01 08:08:21	2157-06-01 08:20:50	2157-06-01 11:55:02	NULL	NULL
31010	88766	166492	15	NULL	17	CSRU	17	CSURG	1	0	0	0	0	Inactive	Discharged	17	Acknowledged	2161-11-26 09:14:54	2161-11-26 09:14:54	2161-11-26 09:15:56	2161-11-26 15:10:24	2161-11-26 14:25:21	NULL
30475	86919	113350	52	NULL	18	MICU	1	MED	1	0	0	0	0	Inactive	Discharged	18	Acknowledged	2154-11-21 10:32:13	2154-11-21 10:32:13	2154-11-21 10:40:34	2154-11-21 12:40:04	NULL	NULL
7914	20583	155983	15	NULL	55	CSRU	55	CSURG	1	0	0	0	0	Inactive	Discharged	55	Acknowledged	2124-06-08 08:10:31	2124-06-08 08:10:31	2124-06-08 08:11:42	2124-06-08 12:25:02	NULL	NULL
11162	27577	127863	7	NULL	17	CCU	17	CCU	1	0	0	0	0	Inactive	Discharged	17	Acknowledged	2164-08-06 17:12:40	2164-08-06 17:12:40	2164-08-06 17:37:43	2164-08-06 20:25:03	NULL	NULL
11163	27577	198353	15	CSRU	15	CSRU	2	CSURG	1	0	0	0	0	Inactive	Cancelled	NULL	Acknowledged	2165-12-18 12:04:59	2165-12-18 14:56:40	2165-12-18 12:29:41	2165-12-18 14:56:40	NULL	NULL
11164	27577	198353	15	NULL	2	CSRU	2	CSURG	1	0	0	0	0	Inactive	Discharged	2	Acknowledged	2165-12-21 09:22:34	2165-12-21 09:22:34	2165-12-21 09:31:23	2165-12-21 14:55:25	2165-12-21 11:55:26	NULL
25197	69559	109578	7	NULL	17	CCU	17	CCU	1	0	0	0	0	Inactive	Discharged	17	Acknowledged	2180-01-25 12:38:04	2180-01-25 12:38:04	2180-01-25 12:48:39	2180-01-25 17:56:18	2180-01-25 16:41:13	NULL
24989	68946	130019	12	NULL	2	CSRU	2	CSURG	1	0	0	0	0	Inactive	Discharged	2	Acknowledged	2154-04-05 09:11:20	2154-04-05 09:11:20	2154-04-05 09:30:44	2154-04-05 18:40:24	NULL	NULL
19840	52620	112966	7	NULL	17	CCU	17	CCU	1	0	0	1	0	Inactive	Discharged	17	Acknowledged	2198-05-25 12:05:10	2198-05-25 15:01:35	2198-05-25 15:07:11	2198-05-25 19:25:54	NULL	NULL
13118	29620	197690	52	NULL	18	MICU	1	MED	0	0	0	0	0	Inactive	Discharged	18	Acknowledged	2199-04-27 11:37:17	2199-04-27 11:37:17	2199-04-27 11:53:45	2199-04-27 17:40:04	NULL	NULL
13119	29620	120438	12	NULL	8	CSRU	8	VSURG	1	0	0	0	0	Inactive	Discharged	8	Acknowledged	2199-05-21 11:49:51	2199-05-21 11:49:51	2199-05-21 11:55:04	2199-05-23 13:25:03	NULL	NULL
13120	29620	135853	7	NULL	2	CCU	17	CCU	1	0	0	0	0	Inactive	Discharged	2	Acknowledged	2201-06-08 14:18:30	2201-06-08 16:34:31	2201-06-08 16:39:13	2201-06-08 22:10:23	2201-06-08 19:41:54	NULL
1846	4787	135251	23	NULL	4	MICU	1	MED	0	0	0	0	0	Inactive	Discharged	4	Acknowledged	2123-06-02 11:38:53	2123-06-02 11:38:53	2123-06-02 12:38:15	2123-06-03 02:25:02	NULL	NULL
1847	4787	109022	23	NULL	45	MICU	1	MED	0	0	0	1	0	Inactive	Discharged	45	Acknowledged	2123-06-20 11:12:23	2123-06-20 11:12:23	2123-06-20 12:22:09	2123-06-20 16:40:02	NULL	NULL
1848	4787	104141	50	NULL	45	MICU	1	MED	1	0	1	1	0	Inactive	Discharged	45	Revised	2123-12-16 08:39:27	2123-12-17 17:07:58	NULL	2123-12-17 17:40:06	NULL	NULL
1849	4787	120913	52	MICU	52	MICU	1	MED	1	0	1	0	0	Inactive	Cancelled	NULL	Acknowledged	2124-01-14 10:47:51	2124-01-14 18:12:01	2124-01-14 10:54:35	2124-01-14 18:12:01	NULL	NULL
1850	4787	112190	33	NULL	45	SICU	45	MED	1	0	1	1	1	Inactive	Discharged	45	Acknowledged	2124-10-28 11:56:18	2124-10-29 10:19:42	2124-10-29 10:37:28	2124-10-29 19:25:03	NULL	NULL
1851	4787	165271	52	NULL	55	MICU	1	MED	0	0	0	1	1	Inactive	Discharged	55	Acknowledged	2125-09-09 09:34:28	2125-09-09 09:34:28	2125-09-09 10:00:14	2125-09-09 19:10:04	NULL	NULL
1852	4787	165271	23	NULL	55	MICU	1	MED	0	0	0	1	1	Inactive	Discharged	55	Acknowledged	2125-09-10 13:22:22	2125-09-10 13:22:22	2125-09-10 14:10:00	2125-09-10 17:10:03	NULL	NULL
1853	4787	189443	50	NULL	45	MICU	1	MED	1	0	0	1	0	Inactive	Discharged	45	Acknowledged	2125-10-20 08:38:33	2125-10-20 08:38:33	2125-10-20 08:55:08	2125-10-20 16:40:04	NULL	NULL
1854	4787	123124	23	MICU	23	MICU	1	MED	1	0	0	1	0	Inactive	Cancelled	NULL	Acknowledged	2125-12-02 07:32:35	2125-12-02 10:14:56	2125-12-02 08:35:40	2125-12-02 10:14:56	NULL	NULL
1855	4787	123124	23	MICU	23	MICU	1	MED	1	0	0	0	0	Inactive	Cancelled	NULL	Acknowledged	2125-12-02 11:34:47	2125-12-02 11:41:22	2125-12-02 11:39:09	2125-12-02 11:41:22	NULL	NULL
1856	4787	123124	23	NULL	45	MICU	1	MED	0	0	0	1	0	Inactive	Discharged	45	Acknowledged	2125-12-04 13:11:29	2125-12-04 13:11:29	2125-12-04 13:24:26	2125-12-04 22:40:05	NULL	NULL
1857	4787	135926	50	MICU	50	MICU	1	MED	1	0	1	0	0	Inactive	Cancelled	NULL	Acknowledged	2126-01-24 10:53:57	2126-01-24 16:04:34	2126-01-24 10:56:04	2126-01-24 16:04:34	2126-01-24 13:25:04	2126-01-24 13:25:04
1858	4787	114129	7	NULL	55	CCU	1	MED	0	0	0	0	1	Inactive	Discharged	55	Revised	2126-07-02 11:46:20	2126-07-03 18:31:28	NULL	2126-07-03 19:40:07	2126-07-03 19:25:18	NULL
1859	4787	148689	33	SICU	33	SICU	1	MED	1	0	0	1	1	Inactive	Cancelled	NULL	Acknowledged	2127-06-08 16:39:54	2127-06-09 07:55:56	2127-06-08 17:01:52	2127-06-09 07:55:56	2127-06-08 19:42:55	NULL
1860	4787	148689	33	NULL	45	SICU	1	MED	0	0	0	1	1	Inactive	Discharged	45	Acknowledged	2127-06-09 12:22:41	2127-06-09 12:22:41	2127-06-09 12:55:38	2127-06-09 18:11:25	2127-06-09 15:14:57	NULL
1861	4787	112600	14	NULL	45	TSICU	1	MED	0	0	0	1	1	Inactive	Discharged	45	Acknowledged	2127-08-03 08:58:23	2127-08-03 13:39:09	2127-08-03 15:14:46	2127-08-03 18:55:20	2127-08-03 15:40:21	NULL
1862	4787	199008	23	NULL	45	MICU	1	MED	0	0	0	1	1	Inactive	Discharged	45	Acknowledged	2127-09-23 09:41:46	2127-09-23 09:41:46	2127-09-23 10:19:48	2127-09-23 18:55:22	2127-09-23 16:10:22	NULL
1863	4787	199221	23	MICU	23	MICU	1	MED	0	0	0	1	1	Inactive	Cancelled	NULL	Acknowledged	2128-10-21 11:31:17	2128-10-21 16:10:31	2128-10-21 15:22:39	2128-10-21 16:10:31	NULL	NULL
1864	4787	199221	23	NULL	4	MICU	1	MED	0	0	1	1	1	Inactive	Discharged	4	Acknowledged	2128-10-22 11:44:30	2128-10-22 11:48:02	2128-10-22 11:48:02	2128-10-22 18:40:31	2128-10-22 16:11:10	NULL
1865	4787	153907	52	NULL	4	MICU	1	MED	0	0	0	1	1	Inactive	Discharged	4	Acknowledged	2129-01-20 10:40:35	2129-01-20 12:15:33	2129-01-20 12:15:36	2129-01-20 17:55:21	2129-01-20 13:55:26	NULL
1866	4787	106780	52	NULL	4	MICU	1	MED	0	0	0	0	0	Inactive	Discharged	4	Acknowledged	2129-06-09 09:00:23	2129-06-09 15:56:24	2129-06-09 15:56:26	2129-06-09 19:18:33	2129-06-09 16:10:35	NULL
2973	7493	152154	33	NULL	54	SICU	54	TSURG	1	0	0	0	0	Inactive	Discharged	54	Unacknowledged	2101-10-19 14:43:44	2101-10-19 14:43:44	NULL	2101-10-19 21:10:02	NULL	NULL
31805	91258	108206	7	NULL	2	CCU	17	CCU	1	0	0	0	0	Inactive	Discharged	2	Acknowledged	2136-11-06 11:49:03	2136-11-06 11:49:03	2136-11-06 12:06:46	2136-11-06 17:25:06	NULL	NULL
33555	96848	193525	7	CCU	7	CCU	17	CCU	0	0	0	0	0	Inactive	Cancelled	NULL	Acknowledged	2146-03-05 09:28:04	2146-03-05 14:37:39	2146-03-05 09:36:01	2146-03-05 14:37:39	NULL	NULL
33556	96848	193525	7	NULL	17	CCU	17	CCU	1	0	0	1	0	Inactive	Discharged	17	Acknowledged	2146-03-06 11:04:14	2146-03-06 11:04:14	2146-03-06 11:09:50	2146-03-06 18:25:04	2146-03-06 18:10:04	NULL
33557	96848	186129	7	CCU	7	CCU	17	CCU	1	0	0	1	0	Inactive	Cancelled	NULL	Acknowledged	2146-03-16 09:23:39	2146-03-16 21:44:23	2146-03-16 09:24:39	2146-03-16 21:44:23	NULL	NULL
4216	10820	123664	33	NULL	40	SICU	1	SURG	1	0	0	0	0	Inactive	Discharged	40	Acknowledged	2167-12-04 09:07:53	2167-12-04 13:56:37	2167-12-04 14:39:10	2167-12-04 18:10:02	NULL	NULL
4217	10820	173465	7	CCU	7	CCU	17	CCU	1	0	0	1	0	Inactive	Cancelled	NULL	Acknowledged	2171-09-06 18:30:33	2171-09-07 17:21:42	2171-09-07 09:45:02	2171-09-07 17:21:42	2171-09-07 14:40:07	NULL
4218	10820	173465	7	CCU	7	CCU	17	CCU	1	0	0	1	0	Inactive	Cancelled	NULL	Acknowledged	2171-09-08 10:48:45	2171-09-08 17:58:18	2171-09-08 10:52:53	2171-09-08 17:58:18	NULL	NULL
4219	10820	173465	7	NULL	17	CCU	17	CCU	1	0	0	1	0	Inactive	Discharged	17	Acknowledged	2171-09-09 09:22:29	2171-09-09 09:22:29	2171-09-09 09:30:05	2171-09-09 16:55:08	2171-09-09 15:25:10	NULL
4220	10820	125172	7	NULL	17	CCU	17	CCU	1	0	0	1	0	Inactive	Discharged	17	Acknowledged	2171-11-02 10:24:21	2171-11-02 10:24:21	2171-11-02 10:59:26	2171-11-02 13:55:26	2171-11-02 11:55:26	NULL
2658	6714	148536	7	NULL	2	CCU	2	CCU	1	0	0	0	0	Inactive	Discharged	2	Acknowledged	2166-10-15 09:32:02	2166-10-15 09:32:02	2166-10-15 11:02:44	2166-10-15 12:55:05	NULL	NULL
2333	5865	138226	23	NULL	4	MICU	1	MED	0	0	0	0	0	Inactive	Discharged	4	Acknowledged	2190-09-12 10:22:16	2190-09-12 10:22:16	2190-09-12 10:27:05	2190-09-12 16:40:02	NULL	NULL
2334	5865	186505	50	NULL	45	MICU	1	MED	0	0	0	0	0	Inactive	Discharged	45	Acknowledged	2192-08-28 13:20:16	2192-08-28 13:20:16	2192-08-28 13:24:30	2192-08-28 23:10:03	NULL	NULL
2335	5865	111501	52	NULL	17	MICU	17	CMED	1	0	0	0	0	Inactive	Discharged	17	Acknowledged	2192-09-13 09:39:27	2192-09-13 09:39:27	2192-09-13 09:44:02	2192-09-13 16:25:04	NULL	NULL
24466	67316	117502	15	NULL	2	CSRU	2	CSURG	1	0	0	0	0	Inactive	Discharged	2	Acknowledged	2156-01-30 08:15:13	2156-01-30 08:15:13	2156-01-30 09:03:58	2156-01-31 18:27:06	NULL	NULL
19014	50161	145000	7	CCU	7	CCU	17	CCU	1	0	0	0	0	Inactive	Cancelled	NULL	Acknowledged	2126-05-09 11:04:23	2126-05-09 13:59:19	2126-05-09 13:08:15	2126-05-09 13:59:19	NULL	NULL
19015	50161	145000	7	NULL	17	CCU	17	CCU	1	0	0	0	0	Inactive	Discharged	17	Acknowledged	2126-05-10 08:52:32	2126-05-10 08:52:32	2126-05-10 09:24:06	2126-05-10 18:40:25	NULL	NULL
13631	30199	162255	50	NULL	4	MICU	1	TSURG	0	0	0	0	0	Inactive	Discharged	4	Acknowledged	2157-04-16 10:05:19	2157-04-16 15:51:02	2157-04-16 15:51:13	2157-04-16 17:10:03	NULL	NULL
18441	48276	165137	52	NULL	18	MICU	1	MED	0	0	0	0	0	Inactive	Discharged	18	Acknowledged	2168-02-20 10:34:06	2168-02-20 10:34:06	2168-02-20 10:54:31	2168-02-20 16:40:08	2168-02-20 11:55:09	2168-02-20 11:55:09
28292	79894	106711	7	NULL	48	CCU	48	OMED	1	0	0	0	0	Inactive	Discharged	48	Acknowledged	2104-03-26 13:03:34	2104-03-26 14:01:53	2104-03-26 14:02:47	2104-03-26 14:55:24	2104-03-26 13:25:23	NULL
25181	69501	199812	33	NULL	40	SICU	40	SURG	0	0	0	0	0	Inactive	Discharged	40	Acknowledged	2154-10-15 10:16:32	2154-10-15 11:51:31	2154-10-15 11:52:31	2154-10-15 14:55:44	2154-10-15 12:58:35	NULL
21674	58325	130040	52	MICU	52	MICU	1	MED	0	0	0	0	0	Inactive	Cancelled	NULL	Acknowledged	2133-01-15 09:50:55	2133-01-15 11:55:19	2133-01-15 09:57:25	2133-01-15 11:55:19	2133-01-15 10:40:03	NULL
21675	58325	130040	52	NULL	18	MICU	1	MED	0	0	0	0	0	Inactive	Discharged	18	Acknowledged	2133-01-16 12:37:15	2133-01-16 12:37:15	2133-01-16 13:01:00	2133-01-16 21:25:03	2133-01-16 17:25:03	NULL
21097	56430	111367	15	NULL	2	CSRU	2	CSURG	1	0	0	0	0	Inactive	Discharged	2	Acknowledged	2101-06-04 11:04:14	2101-06-04 11:09:52	2101-06-04 11:09:59	2101-06-04 15:42:20	NULL	NULL
20271	53919	154799	12	NULL	2	CSRU	2	CSURG	1	0	0	0	0	Inactive	Discharged	2	Acknowledged	2141-08-05 09:10:36	2141-08-05 09:10:36	2141-08-05 10:39:48	2141-08-05 14:25:47	NULL	NULL
13683	30248	135325	7	NULL	17	CCU	17	CCU	1	0	0	0	0	Inactive	Discharged	17	Acknowledged	2157-08-04 10:42:46	2157-08-04 10:42:46	2157-08-04 10:43:40	2157-08-04 15:55:03	NULL	NULL
19927	52867	146175	15	NULL	17	CSRU	17	CMED	1	0	0	0	0	Inactive	Discharged	17	Acknowledged	2165-02-18 11:18:07	2165-02-18 11:18:07	2165-02-18 11:18:30	2165-02-18 21:25:03	2165-02-18 19:10:04	NULL
33974	98235	114435	15	NULL	2	CSRU	2	CSURG	0	0	0	0	0	Inactive	Discharged	2	Acknowledged	2125-10-17 17:21:59	2125-10-17 17:21:59	2125-10-17 18:09:53	2125-10-17 20:40:04	NULL	NULL
33975	98235	114435	12	CSRU	12	CSRU	2	CSURG	1	0	0	0	0	Inactive	Cancelled	NULL	Unacknowledged	2125-10-23 08:39:08	2125-10-23 08:56:46	NULL	2125-10-23 08:56:46	NULL	NULL
33976	98235	114435	12	NULL	2	CSRU	2	CSURG	1	0	0	0	0	Inactive	Discharged	2	Acknowledged	2125-10-26 10:49:04	2125-10-26 10:49:04	2125-10-26 11:02:41	2125-10-27 21:55:04	NULL	NULL
23689	64766	114639	15	NULL	2	CSRU	2	CSURG	1	0	0	0	0	Inactive	Discharged	2	Acknowledged	2141-03-11 14:40:24	2141-03-11 14:40:24	2141-03-11 14:55:40	2141-03-11 19:26:21	2141-03-11 18:10:27	NULL
31939	91635	196160	12	NULL	2	CSRU	2	CSURG	1	0	0	0	0	Inactive	Discharged	2	Acknowledged	2166-07-28 10:48:39	2166-07-28 10:48:39	2166-07-28 10:54:56	2166-07-28 13:59:44	2166-07-28 11:14:53	2166-07-28 11:14:53
25297	69904	118397	52	NULL	29	MICU	1	OMED	1	0	0	0	0	Inactive	Discharged	29	Acknowledged	2139-02-17 06:18:35	2139-02-17 06:20:08	2139-02-17 06:21:43	2139-02-17 09:10:26	2139-02-17 06:40:24	NULL
19619	51942	117612	12	NULL	2	CSRU	2	CSURG	1	0	0	0	0	Inactive	Discharged	2	Acknowledged	2169-05-19 08:23:58	2169-05-19 08:23:58	2169-05-19 09:14:06	2169-05-19 10:43:25	2169-05-19 09:28:07	2169-05-19 09:28:07
19620	51942	117612	15	NULL	2	CSRU	39	CSURG	1	0	0	0	0	Inactive	Discharged	2	Acknowledged	2169-05-27 10:03:44	2169-05-27 10:03:44	2169-05-27 10:49:51	2169-05-27 16:12:26	NULL	NULL
20432	54498	148144	7	NULL	17	CCU	17	CCU	1	0	0	0	0	Inactive	Discharged	17	Acknowledged	2105-01-09 08:19:37	2105-01-09 08:19:37	2105-01-09 08:28:39	2105-01-09 11:10:43	2105-01-09 09:10:27	NULL
15903	40179	104640	7	CCU	7	CCU	17	CCU	1	0	0	0	0	Inactive	Cancelled	NULL	Acknowledged	2163-10-06 11:06:40	2163-10-06 13:51:03	2163-10-06 11:07:19	2163-10-06 13:51:03	2163-10-06 12:29:09	2163-10-06 12:29:09
15904	40179	104640	7	NULL	17	CCU	17	CMED	1	0	0	0	0	Inactive	Discharged	17	Acknowledged	2163-10-07 10:45:59	2163-10-07 10:48:55	2163-10-07 11:41:07	2163-10-07 22:59:07	2163-10-07 19:58:58	NULL
15905	40179	183432	7	NULL	17	CCU	17	CCU	1	0	0	0	0	Inactive	Discharged	17	Acknowledged	2164-07-19 13:22:14	2164-07-19 13:22:14	2164-07-19 13:53:40	2164-07-20 00:10:28	2164-07-19 20:25:25	NULL
30487	86976	142369	23	NULL	45	MICU	1	MED	0	0	0	0	0	Inactive	Discharged	45	Acknowledged	2132-10-17 12:36:54	2132-10-17 12:36:54	2132-10-17 12:48:19	2132-10-17 16:26:16	2132-10-17 13:57:16	NULL
26434	73811	140572	7	NULL	17	CCU	17	CCU	1	0	0	0	0	Inactive	Discharged	17	Acknowledged	2180-04-06 12:03:13	2180-04-06 12:04:10	2180-04-06 12:04:16	2180-04-06 12:56:26	2180-04-06 12:26:14	NULL
31128	89202	189971	7	NULL	17	CCU	1	CCU	1	0	0	0	0	Inactive	Discharged	17	Acknowledged	2108-08-12 08:15:45	2108-08-12 08:15:45	2108-08-12 08:41:35	2108-08-12 20:57:24	2108-08-12 09:28:04	NULL
7843	20410	100771	57	NULL	36	SICU	1	TSURG	1	0	0	0	0	Inactive	Discharged	36	Acknowledged	2129-07-17 07:57:56	2129-07-17 11:37:01	2129-07-17 11:38:48	2129-07-17 16:40:05	2129-07-17 11:55:05	NULL
11284	27706	141443	12	NULL	55	CSRU	55	CSURG	1	0	0	0	0	Inactive	Discharged	55	Acknowledged	2138-10-23 08:00:52	2138-10-23 08:00:52	2138-10-23 08:03:55	2138-10-23 15:10:04	NULL	NULL
33424	96514	146552	14	NULL	31	TSICU	31	NSURG	0	0	0	0	0	Inactive	Discharged	31	Acknowledged	2124-07-26 10:57:52	2124-07-26 10:57:52	2124-07-26 10:58:43	2124-07-26 18:10:07	NULL	NULL
19072	50362	109359	7	NULL	17	CCU	17	CCU	1	0	0	0	0	Inactive	Discharged	17	Acknowledged	2181-09-23 10:05:02	2181-09-23 10:05:02	2181-09-23 10:13:20	2181-09-23 20:13:23	2181-09-23 17:55:52	2181-09-23 17:55:52
19073	50362	187852	12	NULL	2	CSRU	2	CSURG	1	0	0	0	0	Inactive	Discharged	2	Acknowledged	2181-11-14 07:55:44	2181-11-14 07:55:44	2181-11-14 09:11:18	2181-11-14 16:55:26	NULL	NULL
8841	23004	176302	7	NULL	2	CCU	2	CCU	1	0	0	0	0	Inactive	Discharged	2	Revised	2159-11-23 14:07:00	2159-11-23 16:52:55	NULL	2159-11-23 18:40:08	NULL	NULL
5107	13074	173852	52	NULL	18	MICU	1	MED	0	0	0	0	0	Inactive	Discharged	18	Acknowledged	2163-06-10 10:27:53	2163-06-10 10:27:53	2163-06-10 10:41:48	2163-06-10 20:40:04	NULL	NULL
11611	28048	114455	7	NULL	17	CCU	17	CCU	1	0	0	0	0	Inactive	Discharged	17	Acknowledged	2188-12-27 12:03:54	2188-12-27 12:03:54	2188-12-27 12:12:02	2188-12-27 16:55:03	NULL	NULL
24762	68221	117308	50	MICU	50	MICU	1	MED	0	0	0	0	0	Inactive	Discharged	0	Acknowledged	2167-10-16 11:24:00	2167-10-16 11:24:00	2167-10-16 11:24:53	2167-10-16 17:40:19	NULL	NULL
24763	68221	119703	50	NULL	55	MICU	1	MED	0	0	1	0	0	Inactive	Discharged	55	Acknowledged	2167-10-20 11:58:41	2167-10-20 11:58:41	2167-10-20 12:06:16	2167-10-20 22:10:21	2167-10-20 16:55:23	NULL
23121	62975	166032	52	MICU	52	MICU	1	MED	0	0	0	0	0	Inactive	Cancelled	NULL	Acknowledged	2198-09-10 17:49:24	2198-09-10 19:13:03	2198-09-10 17:57:36	2198-09-10 19:13:03	2198-09-10 18:29:18	2198-09-10 18:29:18
23122	62975	166032	52	NULL	29	MICU	1	MED	1	0	0	0	0	Inactive	Discharged	29	Acknowledged	2198-09-12 10:45:32	2198-09-12 10:45:32	2198-09-12 10:49:11	2198-09-13 20:29:09	2198-09-13 18:59:09	NULL
24328	66823	167634	52	NULL	24	MICU	1	OMED	0	0	0	0	0	Inactive	Discharged	24	Acknowledged	2160-12-28 10:34:53	2160-12-28 10:34:53	2160-12-28 10:54:13	2160-12-28 13:56:11	2160-12-28 11:55:23	NULL
24329	66823	168512	52	NULL	29	MICU	1	OMED	0	0	0	0	0	Inactive	Discharged	29	Acknowledged	2162-11-26 11:43:05	2162-11-26 11:43:05	2162-11-26 13:13:13	2162-11-26 19:10:27	2162-11-26 16:55:28	NULL
24330	66823	195532	50	NULL	45	MICU	45	MED	0	0	0	0	0	Inactive	Discharged	45	Acknowledged	2163-04-07 10:27:47	2163-04-07 15:14:17	2163-04-07 15:14:20	2163-04-07 17:25:25	2163-04-07 16:10:25	NULL
24331	66823	195532	50	MICU	50	MICU	1	MED	1	0	0	0	0	Inactive	Cancelled	NULL	Reactivated	2163-04-12 07:15:47	2163-04-12 07:52:51	NULL	2163-04-12 07:52:51	NULL	NULL
24402	67085	179493	7	NULL	17	CCU	17	CCU	1	0	0	0	0	Inactive	Discharged	17	Acknowledged	2180-12-12 13:16:35	2180-12-12 13:16:35	2180-12-12 13:46:58	2180-12-12 17:55:28	2180-12-12 14:25:28	NULL
464	1017	195160	7	NULL	2	CCU	2	CMED	1	0	0	0	0	Inactive	Discharged	2	Acknowledged	2171-03-06 09:58:13	2171-03-06 09:58:13	2171-03-06 09:58:29	2171-03-06 16:10:02	NULL	NULL
8528	22230	179405	7	NULL	2	CCU	2	CCU	1	0	0	0	0	Inactive	Discharged	2	Acknowledged	2191-02-11 10:45:10	2191-02-11 10:45:10	2191-02-11 10:46:25	2191-02-11 11:55:02	NULL	NULL
28924	81787	137441	7	NULL	17	CCU	17	CCU	1	0	0	0	0	Inactive	Discharged	17	Acknowledged	2172-06-26 13:34:50	2172-06-26 13:34:50	2172-06-26 13:40:33	2172-06-26 19:25:09	NULL	NULL
25639	71054	106938	7	NULL	17	CCU	17	CCU	1	0	0	0	0	Inactive	Discharged	17	Acknowledged	2176-08-02 11:24:42	2176-08-02 11:24:42	2176-08-02 11:30:03	2176-08-02 18:57:31	2176-08-02 15:27:48	NULL
31232	89585	162970	7	NULL	17	CCU	17	CCU	1	0	0	0	0	Inactive	Discharged	17	Acknowledged	2121-01-25 09:40:31	2121-01-25 09:40:31	2121-01-25 10:47:16	2121-01-25 17:27:01	2121-01-25 16:11:50	NULL
16567	42255	100087	7	NULL	45	CCU	1	CCU	0	0	0	0	0	Inactive	Discharged	45	Acknowledged	2126-11-05 08:26:29	2126-11-05 08:26:29	2126-11-05 08:31:46	2126-11-05 11:43:40	2126-11-05 08:57:54	NULL
1677	4300	179995	15	NULL	55	CSRU	55	CSURG	1	0	0	0	0	Inactive	Discharged	55	Acknowledged	2200-01-15 14:58:17	2200-01-15 14:58:17	2200-01-15 14:58:45	2200-01-15 16:40:02	NULL	NULL
25006	69011	141073	15	CSRU	15	CSRU	2	CSURG	1	0	0	0	0	Inactive	Cancelled	NULL	Acknowledged	2156-01-31 10:02:05	2156-01-31 14:42:44	2156-01-31 11:12:44	2156-01-31 14:42:44	NULL	NULL
25007	69011	141073	15	NULL	2	CSRU	2	CSURG	1	0	0	0	0	Inactive	Discharged	2	Acknowledged	2156-02-02 11:03:37	2156-02-02 11:03:37	2156-02-02 11:07:08	2156-02-02 11:11:09	NULL	NULL
25008	69011	118783	12	NULL	2	CSRU	2	CSURG	1	0	0	0	0	Inactive	Discharged	2	Acknowledged	2156-02-15 10:24:01	2156-02-15 10:24:01	2156-02-15 10:32:46	2156-02-15 14:26:20	NULL	NULL
25009	69011	118783	12	NULL	8	CSRU	8	VSURG	1	0	0	0	0	Inactive	Discharged	8	Acknowledged	2156-02-19 08:35:59	2156-02-19 08:39:10	2156-02-19 08:39:17	2156-02-19 11:55:43	2156-02-19 09:11:47	NULL
25010	69011	118783	7	NULL	17	CCU	17	CCU	1	0	0	0	0	Inactive	Discharged	17	Acknowledged	2156-02-25 09:13:40	2156-02-25 09:13:40	2156-02-25 09:17:52	2156-02-25 23:25:27	2156-02-25 18:25:20	NULL
20194	53714	145398	12	NULL	8	CSRU	8	VSURG	1	0	0	0	0	Inactive	Discharged	8	Acknowledged	2145-05-28 08:38:29	2145-05-28 08:38:29	2145-05-28 08:40:05	2145-05-28 14:58:54	2145-05-28 11:29:24	NULL
20195	53714	192741	23	NULL	4	MICU	1	MED	0	0	0	0	0	Inactive	Discharged	4	Acknowledged	2146-01-20 11:48:06	2146-01-20 13:11:40	2146-01-20 13:11:43	2146-01-20 23:25:23	2146-01-20 18:55:21	NULL
31249	89688	128596	57	SICU	57	SICU	1	SURG	0	0	0	0	0	Inactive	Cancelled	NULL	Acknowledged	2114-09-01 07:39:03	2114-09-01 17:28:19	2114-09-01 07:39:23	2114-09-01 17:28:19	NULL	NULL
31250	89688	128596	57	NULL	36	SICU	36	SURG	1	0	0	0	0	Inactive	Discharged	36	Acknowledged	2114-09-03 10:04:20	2114-09-03 10:04:20	2114-09-03 10:33:02	2114-09-03 13:59:27	2114-09-03 10:59:27	NULL
1030	2625	144352	15	CSRU	15	CSRU	55	CSURG	1	0	0	0	0	Inactive	Cancelled	NULL	Acknowledged	2114-03-11 09:32:05	2114-03-12 08:40:53	2114-03-11 09:46:20	2114-03-12 08:40:53	NULL	NULL
1031	2625	144352	15	NULL	55	CSRU	55	CSURG	1	0	0	0	0	Inactive	Discharged	55	Acknowledged	2114-03-13 08:17:49	2114-03-13 09:22:16	2114-03-13 09:24:02	2114-03-13 11:55:02	NULL	NULL
1032	2625	117659	7	NULL	2	CCU	2	CCU	1	0	0	0	0	Inactive	Discharged	2	Acknowledged	2114-03-18 10:15:56	2114-03-18 10:15:56	2114-03-18 10:41:17	2114-03-19 13:55:02	NULL	NULL
24707	68089	191784	14	NULL	36	TSICU	36	TSURG	1	0	0	0	0	Inactive	Discharged	36	Acknowledged	2114-04-27 12:41:51	2114-04-27 12:41:51	2114-04-27 12:44:17	2114-04-27 22:12:43	2114-04-27 16:57:34	NULL
24708	68089	115298	52	NULL	18	MICU	1	MED	1	0	0	0	0	Inactive	Discharged	18	Acknowledged	2115-07-12 13:53:52	2115-07-12 16:59:54	2115-07-12 16:59:55	2115-07-12 21:10:24	2115-07-12 18:56:04	NULL
24709	68089	112007	23	MICU	23	MICU	1	MED	1	0	0	0	0	Inactive	Cancelled	NULL	Unacknowledged	2115-09-19 18:42:14	2115-09-19 18:51:36	NULL	2115-09-19 18:51:36	NULL	NULL
24710	68089	112007	23	MICU	23	MICU	1	MED	1	0	0	0	0	Inactive	Cancelled	NULL	Acknowledged	2115-09-20 07:52:30	2115-09-20 12:45:01	2115-09-20 08:06:46	2115-09-20 12:45:01	NULL	NULL
7454	19344	162769	33	NULL	54	SICU	54	SURG	1	0	0	0	0	Inactive	Discharged	54	Acknowledged	2199-07-21 09:28:51	2199-07-21 09:28:51	2199-07-21 21:10:52	2199-07-22 21:40:03	NULL	NULL
7455	19344	159893	23	NULL	54	MICU	1	MED	0	0	0	0	0	Inactive	Discharged	54	Acknowledged	2204-05-19 12:52:00	2204-05-19 17:07:12	2204-05-19 17:07:17	2204-05-19 21:40:25	2204-05-19 17:25:26	2204-05-19 17:25:26
2880	7262	182477	15	CSRU	15	CSRU	55	CSURG	1	0	0	0	0	Inactive	Cancelled	NULL	Acknowledged	2125-10-04 10:59:05	2125-10-04 16:22:41	2125-10-04 11:04:33	2125-10-04 16:22:41	NULL	NULL
2881	7262	182477	15	NULL	55	CSRU	55	CSURG	1	0	0	0	0	Inactive	Discharged	55	Acknowledged	2125-10-05 08:24:35	2125-10-05 08:24:35	2125-10-05 08:40:08	2125-10-05 11:10:04	NULL	NULL
2882	7262	182477	15	CSRU	15	CSRU	55	CSURG	1	0	0	0	0	Inactive	Cancelled	NULL	Acknowledged	2125-10-11 07:54:51	2125-10-11 08:46:46	2125-10-11 08:20:40	2125-10-11 08:46:46	NULL	NULL
22824	62047	113108	52	NULL	48	MICU	1	OMED	0	0	1	0	0	Inactive	Discharged	48	Acknowledged	2114-11-14 10:56:58	2114-11-15 10:29:48	2114-11-15 10:41:13	2114-11-15 15:55:43	NULL	NULL
2835	7187	175644	52	NULL	18	MICU	1	MED	0	0	0	0	0	Inactive	Discharged	18	Acknowledged	2161-06-08 16:06:50	2161-06-08 16:06:50	2161-06-08 16:12:19	2161-06-09 01:10:03	NULL	NULL
12965	29473	196829	15	NULL	55	CSRU	55	CSURG	1	0	0	0	0	Inactive	Discharged	55	Acknowledged	2104-07-16 11:13:15	2104-07-16 11:13:15	2104-07-16 11:28:03	2104-07-16 15:40:03	NULL	NULL
32218	92578	122324	57	NULL	31	SICU	31	NSURG	0	0	0	0	0	Inactive	Discharged	31	Acknowledged	2198-10-11 08:17:51	2198-10-11 08:17:51	2198-10-11 08:33:13	2198-10-11 14:26:40	2198-10-11 13:11:16	NULL
2975	7495	160504	52	NULL	45	MICU	4	MED	0	0	0	0	0	Inactive	Discharged	45	Acknowledged	2121-06-16 11:27:23	2121-06-16 11:27:23	2121-06-16 11:34:48	2121-06-16 16:40:02	NULL	NULL
18799	49471	184788	15	CSRU	15	CSRU	2	CSURG	1	0	0	0	0	Inactive	Cancelled	NULL	Acknowledged	2143-05-11 11:23:15	2143-05-11 15:16:32	2143-05-11 11:53:49	2143-05-11 15:16:32	NULL	NULL
18800	49471	184788	15	NULL	2	CSRU	2	CSURG	1	0	0	0	0	Inactive	Discharged	2	Acknowledged	2143-05-12 09:11:54	2143-05-12 14:14:29	2143-05-12 14:29:01	2143-05-12 16:25:24	2143-05-12 14:40:30	NULL
15657	32576	199529	15	NULL	55	CSRU	55	CSURG	1	0	0	0	0	Inactive	Discharged	55	Acknowledged	2164-06-26 09:14:54	2164-06-26 09:14:54	2164-06-26 09:52:03	2164-06-26 12:55:03	NULL	NULL
29352	83156	119541	50	NULL	55	MICU	1	MED	1	0	0	0	0	Inactive	Discharged	55	Acknowledged	2115-01-05 07:05:15	2115-01-05 07:05:15	2115-01-05 07:12:52	2115-01-05 14:11:00	2115-01-05 10:10:24	NULL
29353	83156	194407	52	NULL	18	MICU	1	MED	0	0	0	0	0	Inactive	Discharged	18	Acknowledged	2117-03-29 07:47:06	2117-03-29 12:53:42	2117-03-29 12:53:43	2117-03-29 17:40:24	2117-03-29 16:40:50	NULL
8062	20964	129046	7	NULL	2	CCU	2	CCU	1	0	0	0	0	Inactive	Discharged	2	Acknowledged	2191-06-22 10:18:40	2191-06-22 10:18:40	2191-06-22 10:25:38	2191-06-22 19:10:02	NULL	NULL
10910	27343	149718	7	NULL	17	CCU	17	CCU	1	0	0	0	0	Inactive	Discharged	17	Acknowledged	2178-12-21 08:25:31	2178-12-21 08:25:31	2178-12-21 08:37:05	2178-12-21 22:40:08	NULL	NULL
23870	65401	198143	14	TSICU	14	TSICU	31	NSURG	1	0	0	1	0	Inactive	Cancelled	NULL	Acknowledged	2167-05-25 11:45:44	2167-05-26 15:07:16	2167-05-25 12:14:28	2167-05-26 15:07:16	NULL	NULL
23871	65401	156518	50	MICU	50	MICU	1	MED	0	0	0	1	0	Inactive	Cancelled	NULL	Acknowledged	2167-05-31 09:57:23	2167-06-01 14:51:45	2167-05-31 10:20:21	2167-06-01 14:51:45	NULL	NULL
23872	65401	144201	7	CCU	7	CCU	1	MED	1	0	0	0	0	Inactive	Cancelled	NULL	Acknowledged	2167-10-08 13:56:13	2167-10-08 17:38:35	2167-10-08 14:06:39	2167-10-08 17:38:35	NULL	NULL
23873	65401	144201	7	NULL	45	CCU	1	CCU	1	0	0	0	0	Inactive	Discharged	45	Acknowledged	2167-10-10 10:12:59	2167-10-10 10:12:59	2167-10-10 11:36:19	2167-10-10 22:44:34	2167-10-10 18:59:38	NULL
23874	65401	183974	23	NULL	55	MICU	1	MED	0	0	0	1	0	Inactive	Discharged	55	Acknowledged	2168-07-01 10:51:20	2168-07-01 10:51:20	2168-07-01 11:03:44	2168-07-01 18:55:30	2168-07-01 16:40:27	NULL
20191	53695	111574	14	TSICU	14	TSICU	1	ENT	1	0	0	1	0	Inactive	Cancelled	NULL	Acknowledged	2117-03-19 16:35:52	2117-03-19 18:11:22	2117-03-19 16:41:49	2117-03-19 18:11:22	2117-03-19 16:55:23	2117-03-19 16:55:23
20192	53695	111574	14	NULL	28	TSICU	28	ENT	1	0	0	1	0	Inactive	Discharged	28	Acknowledged	2117-03-20 11:27:08	2117-03-20 11:36:52	2117-03-20 11:36:54	2117-03-20 15:55:22	2117-03-20 11:55:22	NULL
32583	93780	113749	15	NULL	2	CSRU	2	CSURG	1	0	0	0	0	Inactive	Discharged	2	Acknowledged	2136-09-06 07:51:17	2136-09-06 07:51:17	2136-09-06 08:06:49	2136-09-06 12:12:23	NULL	NULL
2968	7482	138484	52	NULL	18	MICU	1	MED	1	0	0	0	0	Inactive	Discharged	18	Acknowledged	2195-05-19 16:43:34	2195-05-19 16:43:34	2195-05-19 16:57:18	2195-05-19 22:10:03	NULL	NULL
2969	7482	182796	52	NULL	18	MICU	1	MED	0	0	0	0	0	Inactive	Discharged	18	Acknowledged	2195-06-01 07:54:28	2195-06-01 07:54:28	2195-06-01 08:09:12	2195-06-01 11:55:05	NULL	NULL
2970	7482	189637	23	NULL	45	MICU	1	MED	1	0	0	0	0	Inactive	Discharged	45	Acknowledged	2195-06-10 11:27:00	2195-06-10 11:27:00	2195-06-10 13:07:39	2195-06-10 18:55:03	NULL	NULL
23703	64830	185071	33	NULL	54	SICU	54	SURG	1	0	0	0	0	Inactive	Discharged	54	Acknowledged	2173-07-23 19:19:37	2173-07-23 19:19:37	2173-07-23 19:37:18	2173-07-24 00:55:23	NULL	NULL
23704	64830	185071	57	SICU	57	SICU	54	SURG	1	0	0	0	0	Inactive	Cancelled	NULL	Acknowledged	2173-08-03 10:10:44	2173-08-03 17:02:32	2173-08-03 10:18:05	2173-08-03 17:02:32	NULL	NULL
23705	64830	185071	57	SICU	57	SICU	1	SURG	1	0	0	0	0	Inactive	Cancelled	NULL	Acknowledged	2173-08-04 19:34:46	2173-08-04 22:22:29	2173-08-04 19:34:52	2173-08-04 22:22:29	2173-08-04 21:25:25	NULL
30741	87942	175929	7	NULL	17	CCU	17	CCU	1	0	0	0	0	Inactive	Discharged	17	Acknowledged	2141-07-03 09:21:17	2141-07-03 09:24:18	2141-07-03 09:24:21	2141-07-04 07:26:19	NULL	NULL
13562	30122	190242	7	NULL	17	CCU	17	CCU	1	0	0	0	0	Inactive	Discharged	17	Acknowledged	2111-11-13 07:34:21	2111-11-13 07:34:21	2111-11-13 07:35:23	2111-11-13 13:25:03	NULL	NULL
1896	4903	194150	7	CCU	7	CCU	40	CCU	1	0	1	0	0	Inactive	Cancelled	NULL	Acknowledged	2126-12-29 10:05:22	2126-12-29 15:37:56	2126-12-29 10:28:40	2126-12-29 15:37:56	NULL	NULL
1897	4903	194150	7	NULL	36	CCU	2	CCU	1	0	1	0	0	Inactive	Discharged	36	Acknowledged	2126-12-30 10:50:29	2126-12-30 10:50:29	2126-12-30 11:25:08	2127-01-01 00:25:02	NULL	NULL
14039	30648	187984	50	NULL	17	MICU	17	MED	1	0	0	0	0	Inactive	Discharged	17	Acknowledged	2115-02-02 14:34:30	2115-02-03 11:05:55	2115-02-03 12:05:24	2115-02-03 22:40:05	NULL	NULL
16485	42028	153004	7	NULL	17	CCU	17	CCU	1	0	0	0	0	Inactive	Discharged	17	Acknowledged	2129-06-29 08:54:58	2129-06-29 08:54:58	2129-06-29 08:59:24	2129-06-29 15:25:28	NULL	NULL
4419	11346	100884	7	NULL	45	CCU	1	MED	1	0	0	0	0	Inactive	Discharged	45	Acknowledged	2166-01-30 08:36:15	2166-01-30 08:36:15	2166-01-30 09:33:58	2166-01-31 00:10:03	NULL	NULL
4420	11346	148059	52	NULL	45	MICU	1	MED	0	0	0	0	0	Inactive	Discharged	45	Acknowledged	2166-04-26 12:10:55	2166-04-26 12:10:55	2166-04-26 12:26:02	2166-04-26 18:25:02	NULL	NULL
4421	11346	102717	33	NULL	54	SICU	54	TSURG	0	0	0	0	0	Inactive	Discharged	54	Acknowledged	2167-04-23 09:06:29	2167-04-23 09:06:29	2167-04-23 09:50:20	2167-04-23 14:40:02	NULL	NULL
4422	11346	178355	50	NULL	4	MICU	1	MED	1	0	0	0	0	Inactive	Discharged	4	Acknowledged	2167-09-26 10:16:27	2167-09-26 10:16:27	2167-09-26 11:49:05	2167-09-26 18:40:04	NULL	NULL
4423	11346	159127	50	MICU	50	MICU	1	MED	0	0	1	0	0	Inactive	Discharged	0	Acknowledged	2167-12-11 11:03:27	2167-12-11 11:03:27	2167-12-11 11:21:37	2167-12-11 17:25:02	NULL	NULL
17890	46545	193235	15	NULL	2	CSRU	2	CSURG	1	0	0	0	0	Inactive	Discharged	2	Acknowledged	2120-06-11 09:35:21	2120-06-11 09:35:21	2120-06-11 10:12:02	2120-06-11 14:55:34	NULL	NULL
26100	72697	128775	57	NULL	8	SICU	8	VSURG	1	0	0	1	0	Inactive	Discharged	8	Acknowledged	2136-06-01 11:37:35	2136-06-01 13:03:15	2136-06-01 13:42:13	2136-06-01 18:25:24	2136-06-01 17:55:25	NULL
28960	81871	190823	23	NULL	55	MICU	1	MED	0	0	0	0	0	Inactive	Discharged	55	Acknowledged	2195-09-12 10:48:50	2195-09-12 16:09:13	2195-09-12 16:16:50	2195-09-13 01:13:15	2195-09-12 17:57:37	NULL
2459	6171	149127	15	NULL	55	CSRU	55	CSURG	1	0	0	0	0	Inactive	Discharged	55	Acknowledged	2137-01-12 11:26:21	2137-01-12 11:26:21	2137-01-12 11:32:25	2137-01-12 18:10:01	NULL	NULL
2460	6171	130760	7	NULL	17	CCU	17	CCU	1	0	0	0	0	Inactive	Discharged	17	Acknowledged	2140-10-07 08:59:45	2140-10-07 08:59:45	2140-10-07 09:24:21	2140-10-07 10:27:54	2140-10-07 09:12:55	NULL
19779	52448	115905	7	NULL	17	CCU	17	CCU	1	0	0	0	0	Inactive	Discharged	17	Acknowledged	2104-11-25 11:51:41	2104-11-25 11:51:41	2104-11-25 11:59:26	2104-11-25 17:55:24	NULL	NULL
141	266	186251	14	NULL	31	TSICU	31	NMED	1	0	0	0	0	Inactive	Discharged	31	Acknowledged	2168-07-11 09:27:23	2168-07-11 09:27:23	2168-07-11 09:53:02	2168-07-11 17:57:09	2168-07-11 17:42:13	NULL
12706	29239	190998	50	NULL	45	MICU	1	MED	0	0	0	0	0	Inactive	Discharged	45	Acknowledged	2184-08-02 11:27:16	2184-08-02 11:27:16	2184-08-02 11:36:46	2184-08-02 14:25:03	NULL	NULL
22538	61053	158024	12	NULL	2	CSRU	2	CSURG	1	0	0	0	0	Inactive	Discharged	2	Acknowledged	2179-04-21 10:45:04	2179-04-21 14:21:50	2179-04-21 14:21:54	2179-04-21 14:26:12	2179-04-21 11:40:26	NULL
33404	96430	113912	15	NULL	2	CSRU	2	CSURG	1	0	0	0	0	Inactive	Discharged	2	Acknowledged	2105-01-23 14:20:20	2105-01-23 14:20:20	2105-01-23 14:27:58	2105-01-23 15:40:32	2105-01-23 14:55:29	NULL
14622	31332	149438	33	NULL	55	SICU	1	SURG	1	0	0	0	0	Inactive	Discharged	55	Acknowledged	2119-08-31 10:59:46	2119-08-31 10:59:46	2119-08-31 11:20:55	2119-08-31 16:25:03	NULL	NULL
14623	31332	112147	52	NULL	28	MICU	28	OMED	0	0	0	0	0	Inactive	Discharged	28	Acknowledged	2120-12-26 14:13:50	2120-12-26 14:13:50	2120-12-26 14:16:01	2120-12-26 17:25:04	NULL	NULL
23587	64336	138082	15	NULL	2	CSRU	2	CSURG	1	0	0	0	0	Inactive	Discharged	2	Acknowledged	2159-02-15 09:44:12	2159-02-15 09:44:12	2159-02-15 10:44:46	2159-02-15 13:11:26	2159-02-15 11:26:25	NULL
29875	84885	179671	15	CSRU	15	CSRU	1	CSURG	1	0	0	0	0	Inactive	Cancelled	NULL	Acknowledged	2121-08-13 09:56:24	2121-08-13 18:30:55	2121-08-13 10:00:44	2121-08-13 18:30:55	2121-08-13 16:40:04	2121-08-13 16:40:04
29876	84885	179671	15	NULL	2	CSRU	2	CSURG	1	0	0	0	0	Inactive	Discharged	2	Acknowledged	2121-08-20 11:30:43	2121-08-20 11:30:43	2121-08-20 11:33:25	2121-08-20 18:40:06	2121-08-20 17:10:06	2121-08-20 17:10:06
21277	57061	178594	15	NULL	2	CSRU	2	CSURG	1	0	0	0	0	Inactive	Discharged	2	Acknowledged	2128-03-24 09:53:26	2128-03-24 09:53:26	2128-03-24 09:54:07	2128-03-24 18:10:25	2128-03-24 16:55:25	NULL
28266	79799	164500	7	NULL	2	CCU	17	CCU	1	0	0	0	0	Inactive	Discharged	2	Acknowledged	2143-02-05 11:08:55	2143-02-05 13:52:13	2143-02-05 14:20:22	2143-02-05 17:55:26	2143-02-05 14:10:28	NULL
5189	13309	199382	33	NULL	3	SICU	1	NMED	0	0	0	1	0	Inactive	Discharged	3	Acknowledged	2132-08-07 10:07:07	2132-08-07 10:59:44	2132-08-07 11:42:07	2132-08-07 21:10:02	NULL	NULL
19893	52764	124306	15	NULL	2	CSRU	2	CSURG	1	0	0	0	0	Inactive	Discharged	2	Acknowledged	2127-06-26 08:24:54	2127-06-26 08:24:54	2127-06-26 09:06:38	2127-06-26 12:11:58	NULL	NULL
4831	12351	179698	12	NULL	55	CSRU	55	CSURG	1	0	0	0	0	Inactive	Discharged	55	Acknowledged	2185-11-07 11:45:47	2185-11-07 11:46:26	2185-11-07 11:50:23	2185-11-07 15:25:04	NULL	NULL
4832	12351	179698	7	CCU	7	CCU	2	CCU	1	0	0	0	0	Inactive	Cancelled	NULL	Acknowledged	2185-11-16 09:27:03	2185-11-16 21:37:23	2185-11-16 09:44:22	2185-11-16 21:37:23	NULL	NULL
4833	12351	179698	7	CCU	7	CCU	2	CCU	1	0	0	0	0	Inactive	Cancelled	NULL	Unacknowledged	2185-11-17 09:15:42	2185-11-17 09:16:11	NULL	2185-11-17 09:16:11	NULL	NULL
4834	12351	179698	7	CCU	7	CCU	2	CCU	1	0	0	0	0	Inactive	Cancelled	NULL	Acknowledged	2185-11-18 12:25:27	2185-11-18 13:15:15	2185-11-18 12:39:04	2185-11-18 13:15:15	NULL	NULL
4835	12351	179698	7	NULL	2	CCU	17	MED	1	0	0	0	0	Inactive	Discharged	2	Revised	2185-11-20 09:05:42	2185-11-21 17:01:08	NULL	2185-11-21 22:55:02	NULL	NULL
4836	12351	178821	52	MICU	52	MICU	1	MED	0	0	0	0	0	Inactive	Cancelled	NULL	Acknowledged	2186-01-13 13:35:07	2186-01-13 15:02:18	2186-01-13 14:10:44	2186-01-13 15:02:18	NULL	NULL
4837	12351	178821	52	NULL	18	MICU	1	MED	0	0	0	0	0	Inactive	Discharged	18	Unacknowledged	2186-01-14 11:41:49	2186-01-14 11:41:49	NULL	2186-01-14 20:25:02	NULL	NULL
4838	12351	182236	52	NULL	18	MICU	1	MED	1	0	0	0	0	Inactive	Discharged	18	Acknowledged	2187-02-02 09:52:01	2187-02-02 09:52:01	2187-02-02 09:55:11	2187-02-02 17:40:03	NULL	NULL
20525	54736	100210	7	CCU	7	CCU	1	CCU	1	0	0	0	0	Inactive	Discharged	0	Acknowledged	2159-06-10 15:11:03	2159-06-11 08:22:28	2159-06-11 09:01:35	2159-06-11 18:41:10	2159-06-10 17:10:21	NULL
10918	27350	183129	15	NULL	2	CSRU	2	CSURG	1	0	0	0	0	Inactive	Discharged	2	Acknowledged	2133-12-26 10:44:11	2133-12-26 10:44:11	2133-12-26 16:08:40	2133-12-26 22:10:03	NULL	NULL
6652	17260	136587	15	NULL	31	MICU	1	MED	0	0	0	0	0	Inactive	Discharged	31	Acknowledged	2111-07-22 16:43:18	2111-07-22 16:43:18	2111-07-22 19:46:10	2111-07-24 16:25:08	NULL	NULL
6653	17260	180007	57	NULL	36	SICU	36	SURG	1	0	0	0	0	Inactive	Discharged	36	Acknowledged	2116-01-07 15:57:31	2116-01-07 16:35:05	2116-01-07 16:41:48	2116-01-07 17:40:27	2116-01-07 16:40:25	NULL
6654	17260	152928	52	NULL	18	MICU	18	OMED	0	0	0	1	0	Inactive	Discharged	18	Acknowledged	2116-10-13 10:49:03	2116-10-13 10:49:36	2116-10-13 10:58:13	2116-10-13 18:40:48	2116-10-13 14:12:59	NULL
16809	43080	146529	33	NULL	31	SICU	1	NSURG	0	0	0	0	0	Inactive	Discharged	31	Acknowledged	2168-09-14 18:45:57	2168-09-14 18:45:57	2168-09-14 18:50:06	2168-09-15 11:25:04	2168-09-15 10:10:04	NULL
18867	49649	167237	33	NULL	17	SICU	1	NSURG	1	0	0	0	0	Inactive	Discharged	17	Acknowledged	2111-09-23 10:47:11	2111-09-23 18:48:05	2111-09-23 19:36:21	2111-09-23 21:25:24	2111-09-23 12:12:53	NULL
18868	49649	118113	12	NULL	2	CSRU	2	CSURG	1	0	0	0	0	Inactive	Discharged	2	Acknowledged	2112-02-07 08:59:58	2112-02-07 08:59:58	2112-02-07 09:15:12	2112-02-07 14:56:59	NULL	NULL
18869	49649	109386	57	NULL	31	SICU	31	NSURG	1	0	1	0	0	Inactive	Discharged	31	Acknowledged	2113-06-09 15:14:08	2113-06-09 19:04:19	2113-06-09 19:04:21	2113-06-09 22:25:23	2113-06-09 19:26:10	NULL
34290	99312	134467	23	NULL	55	MICU	1	MED	1	0	0	0	0	Inactive	Discharged	55	Acknowledged	2157-04-30 10:29:34	2157-04-30 10:29:34	2157-04-30 11:11:46	2157-05-01 14:12:00	2157-05-01 12:12:07	NULL
11047	27463	105105	50	NULL	45	MICU	1	MED	0	0	0	1	0	Inactive	Discharged	45	Acknowledged	2119-08-28 07:33:20	2119-08-28 07:33:20	2119-08-28 07:36:38	2119-08-28 22:55:03	NULL	NULL
11048	27463	102027	23	NULL	45	MICU	1	MED	0	0	0	0	0	Inactive	Discharged	45	Acknowledged	2119-09-17 10:24:26	2119-09-17 10:24:26	2119-09-17 10:32:39	2119-09-17 16:10:03	NULL	NULL
11049	27463	185823	52	NULL	18	MICU	1	MED	1	0	0	0	0	Inactive	Discharged	18	Acknowledged	2119-10-24 10:35:45	2119-10-24 10:35:45	2119-10-24 11:28:16	2119-10-25 14:55:04	NULL	NULL
8674	22578	177351	15	MICU	15	MICU	1	MED	1	0	0	0	1	Inactive	Cancelled	NULL	Acknowledged	2178-10-01 10:28:31	2178-10-02 12:55:24	2178-10-01 10:37:29	2178-10-02 12:55:24	NULL	NULL
8675	22578	177351	15	NULL	45	MICU	1	MED	0	0	0	0	1	Inactive	Discharged	45	Revised	2178-10-03 12:31:17	2178-10-04 11:49:39	NULL	2178-10-04 20:10:06	NULL	NULL
8676	22578	100345	57	NULL	3	SICU	31	SURG	1	0	0	0	1	Inactive	Discharged	3	Acknowledged	2178-11-17 09:57:42	2178-11-17 11:49:50	2178-11-17 12:02:53	2178-11-17 23:10:05	NULL	NULL
8677	22578	149207	33	SICU	33	SICU	55	SURG	1	0	1	0	0	Inactive	Cancelled	NULL	Acknowledged	2179-01-07 10:36:04	2179-01-07 14:21:56	2179-01-07 10:53:35	2179-01-07 14:21:56	NULL	NULL
8678	22578	149207	33	NULL	40	SICU	1	SURG	1	0	0	0	0	Inactive	Discharged	40	Unacknowledged	2179-01-09 08:54:57	2179-01-09 08:54:57	NULL	2179-01-09 17:55:01	NULL	NULL
7629	19754	192477	52	NULL	24	MICU	1	MED	0	0	0	0	0	Inactive	Discharged	24	Acknowledged	2162-08-21 11:57:31	2162-08-21 11:57:31	2162-08-21 12:36:52	2162-08-21 16:25:04	NULL	NULL
7630	19754	192477	52	NULL	18	MICU	1	MED	0	0	0	0	0	Inactive	Discharged	18	Acknowledged	2162-09-01 13:04:26	2162-09-01 13:04:26	2162-09-01 13:05:23	2162-09-01 15:55:02	NULL	NULL
7631	19754	177086	52	NULL	18	MICU	1	MED	0	0	0	0	0	Inactive	Discharged	18	Acknowledged	2164-11-20 16:39:01	2164-11-20 16:39:01	2164-11-20 16:50:05	2164-11-20 18:55:03	NULL	NULL
22923	62438	163961	14	NULL	49	TSICU	1	MED	0	0	0	0	0	Inactive	Discharged	49	Acknowledged	2161-08-15 08:48:12	2161-08-15 11:34:01	2161-08-15 11:34:05	2161-08-17 12:55:24	2161-08-17 09:56:21	2161-08-17 09:56:21
2444	6135	112953	33	NULL	40	SICU	48	CSURG	1	0	0	0	0	Inactive	Discharged	40	Acknowledged	2180-07-18 11:50:28	2180-07-18 11:50:28	2180-07-18 12:20:28	2180-07-18 18:25:07	NULL	NULL
21248	56930	109803	15	NULL	2	CSRU	2	CSURG	1	0	0	0	0	Inactive	Discharged	2	Acknowledged	2116-03-21 10:16:30	2116-03-21 10:16:30	2116-03-21 11:07:24	2116-03-21 18:55:23	NULL	NULL
8693	22609	148434	7	NULL	2	CCU	2	CCU	1	0	0	0	0	Inactive	Discharged	2	Acknowledged	2196-11-19 09:29:10	2196-11-19 09:29:10	2196-11-20 07:22:44	2196-11-21 19:25:08	NULL	NULL
7195	18756	161370	52	NULL	29	MICU	1	MED	1	0	0	1	0	Inactive	Discharged	29	Acknowledged	2147-08-09 10:28:11	2147-08-09 10:28:11	2147-08-09 10:30:49	2147-08-09 18:29:28	2147-08-09 13:13:16	NULL
1621	4113	106841	52	NULL	18	MICU	1	MED	0	0	0	0	0	Inactive	Discharged	18	Acknowledged	2145-01-20 12:29:46	2145-01-20 12:29:46	2145-01-20 12:33:32	2145-01-20 15:55:01	NULL	NULL
1622	4113	138805	7	CCU	7	CCU	17	CCU	1	0	0	0	0	Inactive	Cancelled	NULL	Acknowledged	2148-09-26 14:10:52	2148-09-26 14:51:05	2148-09-26 14:12:37	2148-09-26 14:51:05	2148-09-26 14:55:06	NULL
1623	4113	138805	7	NULL	17	CCU	17	CCU	1	0	0	0	0	Inactive	Discharged	17	Acknowledged	2148-09-28 11:40:29	2148-09-28 11:40:29	2148-09-28 11:51:23	2148-09-28 14:55:04	2148-09-28 12:40:04	NULL
1624	4113	191180	7	NULL	17	CCU	17	CCU	1	0	0	0	0	Inactive	Discharged	17	Acknowledged	2149-04-10 09:04:39	2149-04-10 09:04:39	2149-04-10 09:08:09	2149-04-11 10:27:02	2149-04-11 09:11:54	NULL
1625	4113	119090	15	CSRU	15	CSRU	17	CCU	1	0	0	0	0	Inactive	Cancelled	NULL	Acknowledged	2149-04-29 08:09:28	2149-04-29 08:31:02	2149-04-29 08:28:27	2149-04-29 08:31:02	NULL	NULL
1626	4113	119090	15	NULL	17	CSRU	17	CCU	1	0	0	0	0	Inactive	Discharged	17	Acknowledged	2149-05-01 10:02:19	2149-05-01 10:02:19	2149-05-01 10:41:02	2149-05-02 16:26:08	2149-05-02 12:57:01	NULL
1627	4113	103203	7	NULL	45	CCU	1	MED	1	0	0	1	1	Inactive	Discharged	45	Acknowledged	2149-10-11 08:04:58	2149-10-11 08:06:27	2149-10-11 10:00:20	2149-10-11 17:26:48	2149-10-11 15:56:49	2149-10-11 15:56:49
20471	54609	173864	50	NULL	4	MICU	1	MED	0	1	0	0	0	Inactive	Discharged	4	Acknowledged	2173-03-01 11:18:26	2173-03-01 13:47:43	2173-03-01 13:48:04	2173-03-01 18:11:10	2173-03-01 14:11:06	NULL
32290	92841	152801	15	NULL	2	CSRU	2	CSURG	1	0	0	0	0	Inactive	Discharged	2	Acknowledged	2164-09-26 10:53:21	2164-09-26 10:53:21	2164-09-26 11:15:28	2164-09-26 16:10:03	NULL	NULL
23978	65711	157883	7	CCU	7	CCU	1	CCU	1	0	0	0	0	Inactive	Cancelled	NULL	Acknowledged	2126-05-26 10:27:45	2126-05-26 17:43:10	2126-05-26 10:41:13	2126-05-26 17:43:10	NULL	NULL
23979	65711	157883	7	CCU	7	CCU	17	CCU	1	0	0	0	0	Inactive	Cancelled	NULL	Revised	2126-05-28 15:30:06	2126-05-29 12:40:50	NULL	2126-05-29 12:40:50	NULL	NULL
3506	8978	124735	23	NULL	45	MICU	1	MED	1	0	0	0	0	Inactive	Discharged	45	Acknowledged	2109-08-08 13:31:32	2109-08-08 13:31:32	2109-08-08 13:49:36	2109-08-08 15:55:04	NULL	NULL
22992	62608	101659	7	NULL	55	CCU	1	CCU	0	0	0	0	1	Inactive	Discharged	55	Acknowledged	2137-03-08 16:02:36	2137-03-08 16:02:36	2137-03-08 16:15:10	2137-03-09 01:58:25	NULL	NULL
22993	62608	127536	23	MICU	23	MICU	1	MED	1	0	0	0	1	Inactive	Cancelled	NULL	Acknowledged	2137-04-13 11:49:41	2137-04-13 12:43:34	2137-04-13 11:51:41	2137-04-13 12:43:34	NULL	NULL
15027	31857	108624	12	NULL	55	CSRU	55	CSURG	1	0	0	0	0	Inactive	Discharged	55	Acknowledged	2158-10-21 10:35:41	2158-10-21 10:35:41	2158-10-21 10:40:41	2158-10-21 17:55:04	NULL	NULL
1867	4799	107198	15	NULL	55	CSRU	55	CSURG	1	0	0	0	0	Inactive	Discharged	55	Acknowledged	2133-03-30 09:06:49	2133-03-30 09:07:40	2133-03-30 09:31:37	2133-03-30 12:40:02	NULL	NULL
29660	84089	144509	23	NULL	45	MICU	1	MED	0	0	0	0	0	Inactive	Discharged	45	Acknowledged	2108-08-24 11:04:37	2108-08-24 11:04:37	2108-08-24 11:29:53	2108-08-24 19:59:43	2108-08-24 18:29:38	NULL
30545	87239	168466	50	MICU	50	MICU	1	MED	0	0	0	0	0	Inactive	Cancelled	NULL	Acknowledged	2102-07-16 12:24:46	2102-07-16 18:53:18	2102-07-16 16:51:50	2102-07-16 18:53:18	2102-07-16 18:40:25	NULL
30546	87239	168466	50	NULL	55	MICU	1	MED	0	0	0	0	0	Inactive	Discharged	55	Acknowledged	2102-07-17 10:18:00	2102-07-17 12:18:56	2102-07-17 12:19:00	2102-07-17 15:40:28	2102-07-17 12:40:33	NULL
21553	58007	113380	7	NULL	2	CCU	17	CCU	1	0	0	0	0	Inactive	Discharged	2	Acknowledged	2191-03-28 13:22:22	2191-03-28 13:22:22	2191-03-28 13:39:06	2191-03-28 17:11:00	NULL	NULL
1255	3225	158862	23	NULL	4	MICU	1	MED	0	0	0	0	0	Inactive	Discharged	4	Acknowledged	2132-10-25 10:50:10	2132-10-25 13:13:01	2132-10-25 13:21:31	2132-10-25 16:40:02	NULL	NULL
1256	3225	132112	14	NULL	4	TSICU	1	MED	0	0	0	0	0	Inactive	Discharged	4	Acknowledged	2133-04-27 09:05:47	2133-04-27 09:05:47	2133-04-27 09:13:07	2133-04-27 12:10:02	NULL	NULL
1257	3225	151206	23	NULL	3	MICU	1	MED	1	0	0	0	0	Inactive	Discharged	3	Acknowledged	2134-01-17 09:26:20	2134-01-17 09:26:20	2134-01-17 10:07:12	2134-01-17 18:40:09	NULL	NULL
26958	75607	156556	7	NULL	17	CCU	17	CCU	1	0	1	0	0	Inactive	Discharged	17	Acknowledged	2128-07-26 09:02:10	2128-07-26 09:02:10	2128-07-26 09:19:25	2128-07-26 16:55:26	2128-07-26 13:40:28	NULL
26959	75607	156556	15	NULL	17	CSRU	17	CMED	1	0	1	0	0	Inactive	Discharged	17	Acknowledged	2128-08-05 08:32:09	2128-08-05 09:13:31	2128-08-05 09:13:33	2128-08-05 19:10:26	2128-08-05 17:10:24	NULL
4656	11870	122366	7	NULL	17	CCU	17	CCU	1	0	0	1	0	Inactive	Discharged	17	Acknowledged	2204-12-14 11:40:10	2204-12-14 11:40:10	2204-12-14 11:56:29	2204-12-14 17:25:27	NULL	NULL
4654	11870	143167	7	NULL	17	CCU	17	CMED	1	0	0	0	0	Inactive	Discharged	17	Acknowledged	2204-03-03 12:31:04	2204-03-03 12:31:04	2204-03-03 13:13:03	2204-03-03 17:55:03	2204-03-03 15:40:03	NULL
4655	11870	122366	7	CCU	7	CCU	17	CCU	1	0	0	1	0	Inactive	Cancelled	NULL	Acknowledged	2204-12-13 13:27:43	2204-12-13 15:39:51	2204-12-13 14:05:36	2204-12-13 15:39:51	2204-12-13 14:25:24	2204-12-13 14:25:24
25674	71139	137539	7	NULL	17	CCU	17	CCU	1	0	0	0	0	Inactive	Discharged	17	Acknowledged	2129-03-02 09:42:55	2129-03-02 09:42:55	2129-03-02 09:50:35	2129-03-02 14:41:08	NULL	NULL
2147	5460	152632	14	NULL	36	TSICU	40	TRAUM	1	0	0	0	0	Inactive	Discharged	36	Acknowledged	2125-01-11 14:23:18	2125-01-11 14:23:18	2125-01-11 14:58:42	2125-01-11 17:25:03	NULL	NULL
16445	41902	140041	12	NULL	2	CSRU	2	CSURG	1	0	0	0	0	Inactive	Discharged	2	Acknowledged	2105-11-03 08:11:37	2105-11-03 08:11:37	2105-11-03 08:19:43	2105-11-03 18:55:08	NULL	NULL
10482	26897	177127	7	NULL	17	CCU	17	CCU	1	0	0	0	0	Inactive	Discharged	17	Acknowledged	2129-05-11 09:58:12	2129-05-11 09:58:12	2129-05-11 11:13:02	2129-05-12 12:25:04	NULL	NULL
2582	6524	148282	12	CSRU	12	CSRU	55	CSURG	1	0	0	0	0	Inactive	Cancelled	NULL	Acknowledged	2147-01-05 08:53:19	2147-01-05 18:56:17	2147-01-05 10:01:29	2147-01-05 18:56:17	NULL	NULL
2583	6524	148282	15	NULL	55	CSRU	55	CSURG	1	0	0	0	0	Inactive	Discharged	55	Acknowledged	2147-01-15 09:11:14	2147-01-15 09:11:14	2147-01-15 12:44:05	2147-01-15 16:40:02	NULL	NULL
33178	95694	117851	7	NULL	17	CCU	1	CCU	1	0	0	0	0	Inactive	Discharged	17	Acknowledged	2143-09-07 12:50:07	2143-09-07 12:50:07	2143-09-07 13:10:50	2143-09-07 14:55:04	2143-09-07 13:25:09	2143-09-07 13:25:09
32482	93468	170946	7	NULL	17	CCU	17	CCU	1	0	0	0	0	Inactive	Discharged	17	Unacknowledged	2154-11-26 15:33:39	2154-11-26 15:33:39	NULL	2154-11-26 20:25:04	NULL	NULL
20263	53875	126012	7	NULL	17	CCU	17	CCU	1	0	0	0	0	Inactive	Discharged	17	Acknowledged	2181-02-12 15:02:34	2181-02-12 15:02:34	2181-02-12 15:03:57	2181-02-12 21:10:52	2181-02-12 18:25:34	NULL
20264	53875	126012	7	NULL	17	CCU	17	CCU	1	0	0	0	0	Inactive	Discharged	17	Acknowledged	2181-02-23 10:30:50	2181-02-23 10:30:50	2181-02-23 11:01:59	2181-02-24 17:42:05	2181-02-24 14:57:03	NULL
16309	41432	166813	50	NULL	45	MICU	1	MED	1	1	0	1	0	Inactive	Discharged	45	Acknowledged	2148-01-24 10:08:53	2148-01-25 18:03:20	2148-01-25 18:05:12	2148-01-25 19:10:24	2148-01-25 16:55:24	NULL
3473	8896	142457	12	NULL	4	MICU	1	MED	0	0	0	0	0	Inactive	Discharged	4	Acknowledged	2180-09-27 10:21:50	2180-09-27 10:21:50	2180-09-27 11:41:05	2180-09-27 18:55:11	NULL	NULL
3474	8896	141038	7	NULL	2	CCU	2	CMED	1	0	0	0	0	Inactive	Discharged	2	Acknowledged	2182-09-11 10:40:06	2182-09-11 10:57:34	2182-09-11 11:00:03	2182-09-12 13:40:03	NULL	NULL
3475	8896	164203	7	CCU	7	CCU	2	CCU	1	0	0	0	0	Inactive	Cancelled	NULL	Acknowledged	2182-10-03 12:43:10	2182-10-03 13:27:33	2182-10-03 13:20:31	2182-10-03 13:27:33	NULL	NULL
3476	8896	113604	23	NULL	2	MICU	1	MED	1	0	0	0	0	Inactive	Discharged	2	Unacknowledged	2183-01-06 15:37:13	2183-01-06 15:37:13	NULL	2183-01-07 00:40:05	NULL	NULL
3514	9003	124359	50	NULL	45	MICU	1	MED	1	0	1	0	0	Inactive	Discharged	45	Acknowledged	2189-11-28 11:22:32	2189-11-28 11:27:49	2189-11-28 15:57:25	2189-11-28 19:10:03	NULL	NULL
19522	51657	195624	12	NULL	2	CSRU	2	CSURG	1	0	0	0	0	Inactive	Discharged	2	Acknowledged	2115-03-11 09:18:05	2115-03-11 09:18:05	2115-03-11 09:44:52	2115-03-11 17:10:25	2115-03-11 10:26:29	NULL
28537	80632	179716	15	NULL	8	CSRU	8	CCU	1	0	0	0	0	Inactive	Discharged	8	Acknowledged	2123-03-01 09:35:32	2123-03-01 09:35:32	2123-03-01 09:39:14	2123-03-01 12:55:04	NULL	NULL
29531	83692	115842	7	CCU	7	CCU	17	CCU	1	0	0	0	0	Inactive	Cancelled	NULL	Acknowledged	2139-01-02 12:24:11	2139-01-02 14:23:40	2139-01-02 12:33:09	2139-01-02 14:23:40	NULL	NULL
29532	83692	115842	7	NULL	17	CCU	17	CCU	1	0	0	0	0	Inactive	Discharged	17	Acknowledged	2139-01-02 18:26:22	2139-01-02 18:26:22	2139-01-02 18:33:42	2139-01-02 23:40:24	2139-01-02 19:26:23	NULL
15585	32475	127730	52	NULL	18	MICU	1	MED	1	0	0	1	0	Inactive	Discharged	18	Acknowledged	2146-01-18 09:39:14	2146-01-18 09:39:14	2146-01-18 09:46:58	2146-01-18 13:25:04	NULL	NULL
15586	32475	152133	23	MICU	23	MICU	1	MED	1	0	0	1	1	Inactive	Discharged	0	Acknowledged	2146-02-12 13:41:48	2146-02-12 13:41:48	2146-02-12 14:21:59	2146-02-12 17:25:04	NULL	NULL
20992	56134	141412	50	NULL	45	MICU	1	MED	0	0	0	0	0	Inactive	Discharged	45	Acknowledged	2122-03-18 12:29:22	2122-03-18 12:29:22	2122-03-18 12:50:51	2122-03-18 15:40:09	2122-03-18 13:10:08	NULL
5634	14454	166126	12	NULL	55	CSRU	55	CSURG	1	0	0	0	0	Inactive	Discharged	55	Acknowledged	2155-04-01 10:59:55	2155-04-01 10:59:55	2155-04-01 11:39:18	2155-04-01 12:55:04	NULL	NULL
19301	50976	180908	7	CCU	7	CCU	17	CCU	1	0	0	0	0	Inactive	Cancelled	NULL	Acknowledged	2114-10-25 12:44:41	2114-10-26 16:27:08	2114-10-25 13:09:31	2114-10-26 16:27:08	NULL	NULL
19302	50976	139823	7	NULL	17	CCU	17	CCU	1	0	0	0	0	Inactive	Discharged	17	Acknowledged	2115-02-06 16:24:07	2115-02-06 16:24:07	2115-02-06 16:24:26	2115-02-06 17:25:23	NULL	NULL
19303	50976	142575	50	NULL	45	MICU	45	MED	0	0	0	0	0	Inactive	Discharged	45	Acknowledged	2115-04-04 12:17:39	2115-04-04 12:17:39	2115-04-04 12:22:53	2115-04-04 19:56:18	2115-04-04 17:10:25	NULL
19304	50976	142575	7	NULL	2	CCU	17	CMED	1	0	0	1	0	Inactive	Discharged	2	Acknowledged	2115-04-08 11:20:32	2115-04-08 18:32:22	2115-04-08 18:32:23	2115-04-08 20:26:52	2115-04-08 19:10:26	NULL
22795	61928	107857	7	CCU	7	CCU	1	CCU	0	0	0	0	0	Inactive	Cancelled	NULL	Unacknowledged	2110-01-11 13:38:32	2110-01-11 13:41:06	NULL	2110-01-11 13:41:06	NULL	NULL
17913	46590	159539	15	NULL	2	CSRU	2	CSURG	1	0	0	0	0	Inactive	Discharged	2	Acknowledged	2101-04-11 07:39:31	2101-04-11 07:39:31	2101-04-11 07:53:50	2101-04-11 14:26:16	2101-04-11 12:55:26	NULL
2982	7522	170534	14	NULL	3	TSICU	44	NSURG	0	0	0	0	0	Inactive	Discharged	3	Acknowledged	2204-08-11 09:33:36	2204-08-11 09:33:36	2204-08-11 12:36:56	2204-08-11 18:55:03	NULL	NULL
2989	7539	195055	33	NULL	3	SICU	3	NSURG	1	0	0	0	0	Inactive	Discharged	3	Acknowledged	2112-01-18 14:30:09	2112-01-18 14:30:09	2112-01-18 14:39:39	2112-01-19 16:55:04	NULL	NULL
20644	55022	104234	33	NULL	28	SICU	28	ENT	0	0	0	0	0	Inactive	Discharged	28	Acknowledged	2143-10-03 10:53:06	2143-10-03 10:53:06	2143-10-03 10:54:26	2143-10-03 12:15:21	2143-10-03 11:38:52	NULL
11761	28190	184071	52	NULL	18	MICU	1	MED	0	0	0	0	0	Inactive	Discharged	18	Acknowledged	2155-04-22 12:32:15	2155-04-22 12:32:15	2155-04-22 12:32:49	2155-04-22 15:40:04	NULL	NULL
27163	76200	128285	50	NULL	45	MICU	1	MED	0	0	0	0	0	Inactive	Discharged	45	Acknowledged	2126-09-30 14:35:32	2126-09-30 14:35:32	2126-09-30 14:37:34	2126-09-30 18:10:28	2126-09-30 15:10:25	NULL
31117	89167	194892	12	NULL	2	CSRU	2	CSURG	1	0	0	0	0	Inactive	Discharged	2	Acknowledged	2160-11-27 08:10:09	2160-11-27 08:10:09	2160-11-27 08:50:12	2160-11-27 13:56:54	2160-11-27 09:13:01	NULL
7709	19998	199312	7	NULL	17	CCU	2	CCU	1	0	0	0	0	Inactive	Discharged	17	Acknowledged	2119-11-21 09:07:01	2119-11-21 09:07:01	2119-11-21 09:40:22	2119-11-21 20:40:10	NULL	NULL
4077	10502	145440	52	NULL	29	MICU	1	MED	1	0	0	0	0	Inactive	Discharged	29	Acknowledged	2165-04-19 12:26:23	2165-04-19 12:26:23	2165-04-19 12:30:07	2165-04-19 17:25:25	2165-04-19 16:55:57	NULL
4078	10502	100182	7	NULL	17	CCU	17	CMED	1	0	0	0	0	Inactive	Discharged	17	Acknowledged	2165-05-07 10:54:25	2165-05-07 12:55:55	2165-05-07 12:55:58	2165-05-07 16:11:24	2165-05-07 12:57:06	NULL
4079	10502	123058	23	NULL	17	MICU	17	CMED	1	0	0	0	0	Inactive	Discharged	17	Acknowledged	2167-04-29 14:14:10	2167-04-30 11:03:51	2167-04-30 11:11:42	2167-05-01 01:11:05	2167-04-30 21:11:00	NULL
11423	27842	167978	7	NULL	17	CCU	17	CCU	1	0	0	0	0	Inactive	Discharged	17	Acknowledged	2142-01-27 08:42:36	2142-01-27 08:42:36	2142-01-27 10:25:13	2142-01-27 14:55:03	NULL	NULL
29020	82055	168021	15	NULL	2	CSRU	2	CSURG	1	0	0	0	0	Inactive	Discharged	2	Acknowledged	2185-03-14 08:30:06	2185-03-14 08:30:06	2185-03-14 08:39:33	2185-03-14 12:56:14	NULL	NULL
22571	61155	108752	15	NULL	2	CSRU	2	CSURG	1	0	0	0	0	Inactive	Discharged	2	Acknowledged	2191-05-01 09:33:38	2191-05-01 09:33:38	2191-05-01 09:42:52	2191-05-01 17:25:08	NULL	NULL
22572	61155	108752	15	NULL	2	CSRU	2	CSURG	1	0	0	0	0	Inactive	Discharged	2	Acknowledged	2191-05-03 13:12:09	2191-05-03 13:12:09	2191-05-03 13:17:02	2191-05-03 14:55:08	2191-05-03 14:10:08	NULL
24609	67718	125350	57	NULL	31	SICU	31	NSURG	0	0	0	0	0	Inactive	Discharged	31	Acknowledged	2166-04-01 07:28:59	2166-04-01 07:28:59	2166-04-01 09:14:10	2166-04-01 16:13:33	2166-04-01 14:13:31	NULL
25798	71577	122980	50	NULL	45	MICU	1	MED	1	0	0	0	0	Inactive	Discharged	45	Acknowledged	2162-11-29 09:46:08	2162-11-29 18:17:10	2162-11-29 18:18:21	2162-11-29 23:27:29	2162-11-29 16:27:38	NULL
27719	77772	172268	7	NULL	17	CCU	17	CCU	1	0	0	0	0	Inactive	Discharged	17	Acknowledged	2161-05-20 13:43:34	2161-05-20 13:43:34	2161-05-20 13:49:13	2161-05-22 15:11:52	2161-05-22 12:42:49	NULL
15386	32268	161581	7	NULL	4	CCU	1	MED	0	1	0	0	0	Inactive	Discharged	4	Acknowledged	2190-01-06 10:10:09	2190-01-06 15:02:21	2190-01-06 17:40:28	2190-01-06 21:10:04	NULL	NULL
21975	59246	146620	52	NULL	18	MICU	1	OMED	0	0	0	0	0	Inactive	Discharged	18	Acknowledged	2203-04-01 12:51:47	2203-04-01 12:51:47	2203-04-01 13:23:00	2203-04-01 20:11:43	2203-04-01 16:41:57	NULL
3940	10096	182988	7	NULL	2	CCU	2	CCU	1	0	0	0	0	Inactive	Discharged	2	Acknowledged	2127-06-22 09:37:15	2127-06-22 09:37:15	2127-06-22 09:50:07	2127-06-22 12:55:02	NULL	NULL
20138	53541	184226	7	NULL	17	CCU	17	CCU	1	0	0	0	0	Inactive	Discharged	17	Acknowledged	2177-02-13 13:44:59	2177-02-13 13:44:59	2177-02-13 14:01:44	2177-02-13 16:10:03	2177-02-13 14:25:03	NULL
8266	21514	131822	23	NULL	54	MICU	1	MED	0	0	0	0	0	Inactive	Discharged	54	Unacknowledged	2106-04-03 11:12:03	2106-04-03 11:12:03	NULL	2106-04-03 17:40:02	NULL	NULL
8267	21514	179269	52	NULL	18	MICU	1	MED	1	0	0	0	0	Inactive	Discharged	18	Acknowledged	2106-08-11 10:55:10	2106-08-11 11:12:30	2106-08-11 11:59:58	2106-08-11 18:10:02	NULL	NULL
8268	21514	164927	52	NULL	18	MICU	1	MED	0	0	0	0	0	Inactive	Discharged	18	Acknowledged	2107-04-12 11:32:46	2107-04-12 14:36:19	2107-04-12 14:38:01	2107-04-12 15:55:02	NULL	NULL
8269	21514	117388	52	NULL	18	MICU	1	MED	0	0	0	0	0	Inactive	Discharged	18	Acknowledged	2108-05-17 10:48:17	2108-05-17 10:48:17	2108-05-17 10:48:39	2108-05-17 19:10:04	NULL	NULL
8270	21514	119574	23	NULL	45	MICU	1	MED	1	0	0	0	0	Inactive	Discharged	45	Acknowledged	2108-08-03 07:12:51	2108-08-03 07:42:22	2108-08-03 07:43:31	2108-08-03 14:25:03	NULL	NULL
8271	21514	140376	23	MICU	23	MICU	1	MED	1	0	0	0	0	Inactive	Cancelled	NULL	Acknowledged	2108-09-08 11:15:48	2108-09-08 15:36:56	2108-09-08 11:53:07	2108-09-08 15:36:56	NULL	NULL
8272	21514	140376	50	NULL	4	MICU	1	MED	1	0	0	0	0	Inactive	Discharged	4	Acknowledged	2108-09-26 11:52:42	2108-09-26 11:52:42	2108-09-26 11:55:29	2108-09-26 20:55:04	NULL	NULL
8273	21514	142207	7	NULL	17	CCU	17	CCU	1	0	0	0	0	Inactive	Discharged	17	Acknowledged	2108-10-21 09:25:51	2108-10-21 09:25:51	2108-10-21 09:35:38	2108-10-21 22:25:04	NULL	NULL
8274	21514	108728	52	NULL	18	MICU	1	MED	0	0	0	0	0	Inactive	Discharged	18	Acknowledged	2108-12-03 12:01:03	2108-12-03 12:01:03	2108-12-03 12:03:57	2108-12-04 00:10:07	NULL	NULL
8275	21514	192874	23	NULL	55	MICU	55	MED	0	0	0	0	0	Inactive	Discharged	55	Acknowledged	2108-12-20 07:55:29	2108-12-20 07:55:29	2108-12-20 07:56:30	2108-12-20 16:25:03	NULL	NULL
8276	21514	180180	52	NULL	18	MICU	1	MED	0	0	0	0	0	Inactive	Discharged	18	Acknowledged	2109-01-08 09:12:36	2109-01-08 09:12:36	2109-01-08 09:15:28	2109-01-08 14:40:03	NULL	NULL
8277	21514	117057	50	NULL	45	MICU	1	MED	0	0	0	0	0	Inactive	Discharged	45	Acknowledged	2109-09-02 11:58:19	2109-09-02 11:58:19	2109-09-02 12:35:52	2109-09-02 21:40:04	2109-09-02 19:10:05	NULL
29922	85050	145359	50	NULL	55	MICU	1	MED	1	0	0	0	0	Inactive	Discharged	55	Acknowledged	2104-07-17 10:42:08	2104-07-17 10:42:08	2104-07-17 10:57:28	2104-07-18 01:10:22	2104-07-17 21:55:20	NULL
25459	70476	118218	23	NULL	4	MICU	1	MED	1	0	0	0	0	Inactive	Discharged	4	Acknowledged	2133-05-17 11:30:11	2133-05-17 11:30:11	2133-05-17 11:47:40	2133-05-17 18:27:51	2133-05-17 15:42:24	NULL
25460	70476	118539	7	NULL	17	CCU	17	CMED	1	0	1	0	0	Inactive	Discharged	17	Acknowledged	2133-06-11 13:01:01	2133-06-11 13:01:01	2133-06-11 13:56:04	2133-06-12 11:12:37	2133-06-12 08:57:44	NULL
8913	23197	101490	7	NULL	2	CCU	2	CCU	1	0	0	0	0	Inactive	Discharged	2	Acknowledged	2154-07-29 09:01:15	2154-07-29 09:01:15	2154-07-29 09:46:52	2154-07-29 13:55:02	NULL	NULL
8914	23197	103789	52	NULL	18	MICU	1	MED	0	0	0	0	0	Inactive	Discharged	18	Acknowledged	2155-09-08 14:04:11	2155-09-08 14:04:11	2155-09-08 14:17:49	2155-09-08 18:55:03	NULL	NULL
8915	23197	139620	23	NULL	45	MICU	1	MED	0	0	0	0	0	Inactive	Discharged	45	Acknowledged	2158-01-19 19:44:09	2158-01-19 19:44:09	2158-01-19 20:36:59	2158-01-20 04:41:07	2158-01-19 20:55:28	NULL
8916	23197	137862	50	NULL	55	MICU	1	MED	1	0	0	0	0	Inactive	Discharged	55	Acknowledged	2159-05-22 13:01:07	2159-05-22 13:01:07	2159-05-22 13:04:16	2159-05-22 16:58:35	2159-05-22 14:58:00	NULL
8917	23197	190633	50	NULL	3	MICU	1	MED	1	0	0	1	0	Inactive	Discharged	3	Acknowledged	2160-05-06 17:21:06	2160-05-07 14:37:29	2160-05-07 15:02:40	2160-05-08 00:55:23	2160-05-07 21:40:25	NULL
8918	23197	122688	52	MICU	52	MICU	1	MED	1	0	0	1	0	Inactive	Discharged	0	Acknowledged	2160-05-12 10:07:35	2160-05-15 11:55:04	2160-05-15 11:55:05	2160-05-15 16:40:23	2160-05-15 11:11:21	NULL
32297	92873	134362	15	NULL	8	CSRU	8	VSURG	1	0	0	0	0	Inactive	Discharged	8	Acknowledged	2155-05-21 08:08:12	2155-05-21 08:08:12	2155-05-21 08:26:08	2155-05-21 15:40:09	2155-05-21 13:55:09	NULL
32298	92873	142321	7	NULL	17	CCU	17	CMED	1	0	0	0	0	Inactive	Discharged	17	Acknowledged	2155-07-26 09:41:50	2155-07-26 09:41:50	2155-07-26 11:49:59	2155-07-26 17:55:09	2155-07-26 13:55:10	NULL
33493	96686	175190	23	NULL	55	MICU	1	MED	0	0	0	0	0	Inactive	Discharged	55	Acknowledged	2111-12-13 10:01:21	2111-12-13 10:01:21	2111-12-13 10:09:49	2111-12-13 20:55:04	NULL	NULL
33494	96686	135439	52	MICU	52	MICU	1	MED	0	0	0	0	0	Inactive	Cancelled	NULL	Acknowledged	2112-04-06 10:01:11	2112-04-06 10:04:03	2112-04-06 10:02:21	2112-04-06 10:04:03	NULL	NULL
33495	96686	135439	52	NULL	18	MICU	1	MED	0	0	0	0	0	Inactive	Discharged	18	Acknowledged	2112-04-06 16:21:35	2112-04-06 16:43:17	2112-04-06 17:59:09	2112-04-06 18:40:04	2112-04-06 17:40:04	NULL
33496	96686	166669	52	NULL	24	MICU	1	MED	0	0	0	0	0	Inactive	Discharged	24	Acknowledged	2112-04-12 14:52:26	2112-04-12 14:52:26	2112-04-12 16:24:58	2112-04-12 21:25:03	2112-04-12 20:10:03	NULL
33497	96686	158777	52	NULL	55	MICU	1	MED	0	0	0	1	0	Inactive	Discharged	55	Acknowledged	2113-06-15 15:00:08	2113-06-15 15:46:38	2113-06-15 15:47:20	2113-06-16 00:40:21	2113-06-15 20:12:04	NULL
33498	96686	138595	52	NULL	29	MICU	1	MED	0	0	0	1	0	Inactive	Discharged	29	Acknowledged	2113-08-08 12:52:54	2113-08-08 12:52:54	2113-08-08 13:07:45	2113-08-08 23:10:24	2113-08-08 20:11:57	NULL
33499	96686	191693	50	NULL	45	MICU	55	MED	0	0	0	0	0	Inactive	Discharged	45	Acknowledged	2113-09-08 14:12:27	2113-09-08 14:12:27	2113-09-08 15:05:26	2113-09-08 20:26:28	2113-09-08 16:55:21	NULL
33500	96686	155881	15	NULL	45	CSRU	45	MED	1	0	0	1	1	Inactive	Discharged	45	Acknowledged	2114-08-17 08:10:56	2114-08-17 14:27:41	2114-08-17 14:34:38	2114-08-17 15:14:07	NULL	NULL
33501	96686	189846	50	MICU	50	MICU	1	MED	0	0	0	1	1	Inactive	Cancelled	NULL	Acknowledged	2115-04-12 09:23:55	2115-04-13 04:01:48	2115-04-12 18:45:24	2115-04-13 04:01:48	2115-04-12 15:11:45	NULL
33502	96686	189846	50	NULL	45	MICU	1	CCU	0	0	1	1	1	Inactive	Discharged	45	Acknowledged	2115-04-13 09:15:58	2115-04-13 09:15:58	2115-04-13 09:51:24	2115-04-13 13:41:37	2115-04-13 11:10:22	NULL
33503	96686	169685	52	NULL	45	MICU	1	MED	1	0	0	1	1	Inactive	Discharged	45	Acknowledged	2115-10-25 13:15:57	2115-10-26 17:07:07	2115-10-26 17:07:10	2115-10-26 21:55:25	2115-10-26 17:25:27	NULL
32550	93663	129822	7	NULL	17	CCU	17	CCU	1	0	0	0	0	Inactive	Discharged	17	Acknowledged	2117-12-26 09:26:20	2117-12-26 11:23:02	2117-12-26 11:23:05	2117-12-26 12:27:05	2117-12-26 11:40:21	NULL
32551	93663	112907	23	NULL	4	MICU	1	MED	1	0	0	0	0	Inactive	Discharged	4	Acknowledged	2118-06-28 09:27:07	2118-06-28 09:27:07	2118-06-28 09:36:57	2118-06-28 22:55:26	2118-06-28 19:55:40	NULL
10608	27041	175762	23	NULL	4	MICU	1	MED	0	0	0	0	0	Inactive	Discharged	4	Acknowledged	2156-12-20 09:37:44	2156-12-20 09:37:44	2156-12-20 11:07:42	2156-12-20 20:55:04	NULL	NULL
17436	45160	163821	15	NULL	2	CSRU	2	CSURG	1	0	0	0	0	Inactive	Discharged	2	Acknowledged	2117-10-09 09:22:56	2117-10-09 09:22:56	2117-10-09 09:33:43	2117-10-09 16:25:05	NULL	NULL
14654	31385	175971	15	NULL	8	CSRU	8	VSURG	1	0	0	1	0	Inactive	Discharged	8	Acknowledged	2146-06-15 11:22:14	2146-06-15 11:25:43	2146-06-15 11:48:24	2146-06-15 15:10:02	NULL	NULL
14655	31385	124462	12	NULL	55	CSRU	55	CSURG	1	0	0	1	0	Inactive	Discharged	55	Acknowledged	2146-10-04 09:13:00	2146-10-04 09:13:00	2146-10-04 10:00:04	2146-10-04 14:55:03	NULL	NULL
14656	31385	124462	15	NULL	55	CSRU	55	CSURG	1	0	0	0	0	Inactive	Discharged	55	Acknowledged	2146-10-08 08:57:24	2146-10-08 09:47:42	2146-10-08 11:29:48	2146-10-08 14:25:03	NULL	NULL
26831	75194	167714	50	NULL	40	MICU	1	SURG	1	0	0	0	0	Inactive	Discharged	40	Acknowledged	2104-06-15 16:42:47	2104-06-15 16:42:47	2104-06-15 16:44:02	2104-06-15 19:11:30	2104-06-15 17:11:14	NULL
26832	75194	158328	14	NULL	40	TSICU	40	TRAUM	1	0	0	0	0	Inactive	Discharged	40	Acknowledged	2105-01-05 11:33:08	2105-01-05 11:33:08	2105-01-05 11:36:06	2105-01-05 17:42:50	2105-01-05 11:56:50	NULL
33111	95456	180792	7	NULL	17	CCU	1	CCU	1	0	0	0	0	Inactive	Discharged	17	Acknowledged	2154-01-20 09:52:30	2154-01-20 09:52:30	2154-01-20 10:16:44	2154-01-20 15:25:22	2154-01-20 14:55:24	2154-01-20 14:55:24
20327	54162	117032	12	NULL	2	CSRU	2	CSURG	1	0	0	0	0	Inactive	Discharged	2	Acknowledged	2185-05-28 08:55:47	2185-05-28 08:55:47	2185-05-28 09:02:12	2185-05-28 15:40:08	NULL	NULL
31628	90755	177453	15	NULL	2	CSRU	2	CCU	0	0	0	0	0	Inactive	Discharged	2	Acknowledged	2165-01-19 12:18:16	2165-01-19 12:18:16	2165-01-19 12:22:48	2165-01-19 21:56:49	2165-01-19 19:27:47	NULL
31629	90755	178684	7	NULL	17	CCU	17	CCU	1	0	0	0	0	Inactive	Discharged	17	Acknowledged	2166-11-13 09:24:30	2166-11-13 09:50:15	2166-11-13 09:50:18	2166-11-13 17:10:09	2166-11-13 14:55:08	NULL
13192	29686	138340	7	NULL	45	CCU	1	MED	1	0	0	0	0	Inactive	Discharged	45	Acknowledged	2136-10-06 11:43:58	2136-10-06 11:43:58	2136-10-06 11:58:34	2136-10-07 00:55:03	NULL	NULL
23882	65431	164478	23	NULL	31	MICU	1	NMED	1	0	0	0	0	Inactive	Discharged	31	Acknowledged	2189-08-31 08:58:23	2189-08-31 08:58:23	2189-08-31 09:04:05	2189-08-31 15:40:04	NULL	NULL
23883	65431	103182	50	NULL	31	MICU	1	NMED	1	0	0	0	0	Inactive	Discharged	31	Acknowledged	2192-05-31 12:36:21	2192-05-31 16:31:21	2192-05-31 16:35:25	2192-05-31 18:12:58	2192-05-31 17:12:50	NULL
23884	65431	175427	14	TSICU	14	TSICU	31	NMED	1	0	0	0	0	Inactive	Cancelled	NULL	Acknowledged	2192-06-14 08:34:32	2192-06-14 14:49:34	2192-06-14 08:55:33	2192-06-14 14:49:34	NULL	NULL
23885	65431	175427	14	NULL	31	TSICU	31	NMED	1	0	0	0	0	Inactive	Discharged	31	Acknowledged	2192-06-15 10:20:47	2192-06-15 10:20:47	2192-06-15 10:50:53	2192-06-15 22:12:47	NULL	NULL
26891	75401	101536	52	NULL	29	MICU	1	MED	0	0	0	0	0	Inactive	Discharged	29	Acknowledged	2121-09-29 12:11:28	2121-09-29 12:11:28	2121-09-29 12:21:14	2121-09-29 19:10:25	2121-09-29 16:41:39	NULL
15191	32068	174422	15	NULL	2	CSRU	2	CSURG	1	0	0	0	0	Inactive	Discharged	2	Acknowledged	2154-05-16 09:12:17	2154-05-16 09:12:17	2154-05-16 09:15:57	2154-05-16 16:55:04	NULL	NULL
21076	56348	178083	12	NULL	2	CSRU	2	CSURG	1	0	0	0	0	Inactive	Discharged	2	Acknowledged	2102-10-29 11:34:19	2102-10-29 11:34:19	2102-10-29 11:52:01	2102-10-29 17:10:28	NULL	NULL
10593	27023	148205	7	NULL	2	CCU	2	CCU	1	0	0	0	0	Inactive	Discharged	2	Acknowledged	2174-12-13 11:26:14	2174-12-13 11:26:14	2174-12-13 11:28:54	2174-12-13 12:40:02	NULL	NULL
14801	31561	151520	12	NULL	2	CSRU	2	CSURG	1	0	0	0	0	Inactive	Discharged	2	Acknowledged	2159-08-09 14:07:20	2159-08-09 14:07:20	2159-08-09 14:17:03	2159-08-09 16:10:03	NULL	NULL
22593	61198	167708	50	NULL	3	MICU	1	MED	0	0	0	0	0	Inactive	Discharged	3	Acknowledged	2165-08-30 11:13:09	2165-08-30 11:13:09	2165-08-30 11:25:00	2165-08-30 15:42:48	2165-08-30 13:56:40	NULL
10844	27266	165453	12	NULL	55	CSRU	55	CSURG	1	0	0	0	0	Inactive	Discharged	55	Acknowledged	2197-10-22 10:40:27	2197-10-22 10:40:27	2197-10-22 10:59:49	2197-10-22 17:55:04	NULL	NULL
10845	27266	129216	12	NULL	2	CSRU	2	CSURG	1	0	0	1	0	Inactive	Discharged	2	Acknowledged	2197-11-29 09:54:21	2197-11-29 10:08:49	2197-11-29 10:28:44	2197-11-29 15:55:04	NULL	NULL
10846	27266	115011	7	NULL	17	CCU	17	CCU	1	0	0	0	0	Inactive	Discharged	17	Acknowledged	2198-11-27 09:59:10	2198-11-27 09:59:10	2198-11-27 10:18:11	2198-11-27 16:40:04	NULL	NULL
18594	48755	111320	15	NULL	17	CSRU	17	CMED	1	0	0	0	0	Inactive	Discharged	17	Acknowledged	2160-07-27 11:23:49	2160-07-27 11:38:38	2160-07-27 11:38:41	2160-07-28 10:26:10	2160-07-28 06:25:27	NULL
23423	63833	120000	12	NULL	2	CSRU	2	CSURG	0	0	0	0	0	Inactive	Discharged	2	Acknowledged	2139-11-11 11:53:23	2139-11-11 11:53:23	2139-11-11 12:24:18	2139-11-11 22:13:00	NULL	NULL
15532	32429	194278	23	NULL	3	MICU	1	MED	0	0	0	0	0	Inactive	Discharged	3	Acknowledged	2173-11-30 11:50:31	2173-11-30 11:50:31	2173-11-30 12:24:29	2173-11-30 20:40:27	2173-11-30 17:55:25	NULL
15533	32429	196148	23	NULL	45	MICU	1	MED	0	0	0	0	0	Inactive	Discharged	45	Acknowledged	2174-01-26 12:40:58	2174-01-26 12:40:58	2174-01-26 12:42:47	2174-01-26 18:10:27	2174-01-26 15:26:15	NULL
32523	93595	103423	52	NULL	18	MICU	18	OMED	1	0	1	0	0	Inactive	Discharged	18	Acknowledged	2197-05-29 11:45:05	2197-05-29 11:45:05	2197-05-29 12:00:17	2197-05-29 16:55:19	2197-05-29 12:27:49	NULL
23146	63041	173747	15	NULL	2	CSRU	2	CSURG	1	0	0	0	0	Inactive	Discharged	2	Acknowledged	2182-04-11 08:14:34	2182-04-11 08:14:34	2182-04-11 08:27:25	2182-04-11 15:27:01	2182-04-11 09:12:55	NULL
4107	10581	129164	50	NULL	4	MICU	1	MED	0	0	0	0	0	Inactive	Discharged	4	Acknowledged	2130-07-15 11:02:54	2130-07-15 11:02:54	2130-07-15 11:29:46	2130-07-15 20:55:03	NULL	NULL
4108	10581	119056	7	NULL	17	CCU	17	CMED	1	0	0	0	0	Inactive	Discharged	17	Acknowledged	2130-12-21 07:10:19	2130-12-21 08:09:50	2130-12-21 08:20:07	2130-12-21 15:55:04	NULL	NULL
4109	10581	123247	50	NULL	3	MICU	1	MED	0	0	0	0	0	Inactive	Discharged	3	Acknowledged	2135-12-23 13:18:45	2135-12-23 13:18:45	2135-12-23 13:30:02	2135-12-23 18:25:23	2135-12-23 14:40:31	NULL
4110	10581	174026	50	NULL	45	MICU	1	MED	1	0	0	1	0	Inactive	Discharged	45	Acknowledged	2136-01-19 12:37:04	2136-01-19 13:04:43	2136-01-19 13:05:08	2136-01-19 17:55:21	2136-01-19 15:40:22	NULL
1662	4260	102599	57	NULL	45	SICU	1	MED	0	0	0	0	1	Inactive	Discharged	45	Acknowledged	2131-03-08 14:11:35	2131-03-09 09:55:33	2131-03-09 10:28:35	2131-03-09 22:25:02	NULL	NULL
16777	42948	178084	23	NULL	45	MICU	1	MED	0	0	0	0	0	Inactive	Discharged	45	Acknowledged	2122-01-17 16:18:04	2122-01-17 16:18:04	2122-01-17 17:11:29	2122-01-17 18:55:03	2122-01-17 16:40:03	NULL
16582	42302	167754	52	NULL	18	MICU	1	MED	0	0	0	0	1	Inactive	Discharged	18	Acknowledged	2160-05-05 11:11:05	2160-05-05 11:11:05	2160-05-05 11:33:57	2160-05-05 14:10:08	2160-05-05 11:55:09	NULL
22156	59807	152977	7	NULL	17	CCU	1	CCU	1	0	0	0	0	Inactive	Discharged	17	Acknowledged	2114-08-04 11:16:59	2114-08-04 11:16:59	2114-08-04 11:56:10	2114-08-04 16:58:31	2114-08-04 16:44:05	NULL
22157	59807	152977	7	NULL	17	CCU	17	CMED	1	0	0	0	0	Inactive	Discharged	17	Acknowledged	2114-08-09 11:50:49	2114-08-09 11:50:49	2114-08-09 12:01:35	2114-08-11 19:14:25	2114-08-11 17:44:24	NULL
16032	40614	135682	7	NULL	17	CCU	17	CCU	1	0	0	0	0	Inactive	Discharged	17	Acknowledged	2111-09-21 10:42:17	2111-09-21 10:42:17	2111-09-21 10:59:48	2111-09-22 17:10:06	2111-09-22 13:40:06	2111-09-22 13:40:06
28341	80059	139150	7	CCU	7	CCU	17	CCU	1	0	0	0	0	Inactive	Cancelled	NULL	Acknowledged	2139-06-20 17:45:39	2139-06-20 18:16:38	2139-06-20 17:49:39	2139-06-20 18:16:38	NULL	NULL
28342	80059	139150	7	CCU	7	CCU	17	CCU	1	0	0	0	0	Inactive	Cancelled	NULL	Unacknowledged	2139-06-22 12:06:53	2139-06-22 12:22:56	NULL	2139-06-22 12:22:56	NULL	NULL
6314	16490	152091	14	NULL	8	TSICU	1	VSURG	1	0	0	0	0	Inactive	Discharged	8	Acknowledged	2149-03-01 14:19:06	2149-03-01 14:19:06	2149-03-01 17:16:47	2149-03-01 17:40:02	NULL	NULL
6315	16490	152091	14	NULL	31	TSICU	8	VSURG	1	0	0	1	0	Inactive	Discharged	31	Revised	2149-03-04 11:04:10	2149-03-05 17:32:21	NULL	2149-03-05 22:40:02	NULL	NULL
6316	16490	151602	50	NULL	45	MICU	1	MED	1	0	1	0	0	Inactive	Discharged	45	Acknowledged	2149-05-31 10:33:32	2149-05-31 10:33:32	2149-05-31 11:26:02	2149-06-02 16:55:03	NULL	NULL
6317	16490	151602	23	MICU	23	MICU	1	CMED	1	0	1	0	0	Inactive	Cancelled	NULL	Acknowledged	2149-06-03 09:17:15	2149-06-03 19:12:44	2149-06-03 09:32:37	2149-06-03 19:12:44	NULL	NULL
6318	16490	151602	23	MICU	23	MICU	1	MED	1	0	0	1	0	Inactive	Cancelled	NULL	Acknowledged	2149-06-05 19:36:12	2149-06-06 11:50:13	2149-06-06 05:44:00	2149-06-06 11:50:13	NULL	NULL
6319	16490	151602	23	NULL	4	MICU	1	MED	1	0	0	0	0	Inactive	Discharged	4	Acknowledged	2149-06-15 13:48:04	2149-06-16 10:36:29	2149-06-16 12:22:54	2149-06-16 21:10:02	NULL	NULL
26688	74755	148217	33	NULL	36	SICU	36	SURG	1	0	0	0	0	Inactive	Discharged	36	Acknowledged	2105-08-13 11:00:40	2105-08-13 12:06:58	2105-08-13 12:06:59	2105-08-13 14:55:32	2105-08-13 12:26:07	NULL
13275	29791	111465	52	NULL	24	MICU	1	MED	0	0	0	0	0	Inactive	Discharged	24	Acknowledged	2158-06-18 11:22:43	2158-06-18 11:22:43	2158-06-18 12:46:46	2158-06-18 14:55:04	NULL	NULL
24667	67912	148337	15	CSRU	15	CSRU	2	CSURG	1	0	0	0	0	Inactive	Cancelled	NULL	Acknowledged	2165-07-12 08:05:28	2165-07-12 13:38:40	2165-07-12 08:11:42	2165-07-12 13:38:40	NULL	NULL
24668	67912	148337	15	NULL	2	CSRU	2	CSURG	1	0	0	0	0	Inactive	Discharged	2	Acknowledged	2165-07-13 08:56:05	2165-07-13 08:56:05	2165-07-13 11:09:43	2165-07-13 12:41:15	NULL	NULL
19788	52467	166450	7	NULL	17	CCU	17	CCU	1	0	0	0	0	Inactive	Discharged	17	Acknowledged	2146-10-20 10:29:02	2146-10-20 10:29:02	2146-10-20 11:23:22	2146-10-20 20:40:03	NULL	NULL
10622	27052	159300	7	NULL	17	CCU	17	CMED	1	0	0	0	0	Inactive	Discharged	17	Acknowledged	2122-01-24 10:39:23	2122-01-24 12:00:26	2122-01-24 13:00:59	2122-01-24 15:40:03	NULL	NULL
33014	95186	169330	7	NULL	17	CCU	17	CCU	1	0	0	0	0	Inactive	Discharged	17	Acknowledged	2191-12-15 09:55:52	2191-12-15 09:55:52	2191-12-15 10:01:34	2191-12-15 15:40:30	2191-12-15 12:10:40	NULL
33015	95186	169330	7	NULL	17	CCU	17	CCU	1	0	0	0	0	Inactive	Discharged	17	Acknowledged	2191-12-18 09:30:23	2191-12-18 09:30:23	2191-12-18 09:30:36	2191-12-18 14:40:27	2191-12-18 09:55:23	NULL
4710	12026	153758	15	NULL	55	CSRU	55	CSURG	1	0	0	0	0	Inactive	Discharged	55	Acknowledged	2127-12-26 09:46:10	2127-12-26 09:46:10	2127-12-26 09:47:34	2127-12-26 14:40:05	NULL	NULL
4711	12026	147849	57	NULL	3	SICU	1	NMED	1	0	0	0	0	Inactive	Discharged	3	Acknowledged	2128-04-12 13:20:20	2128-04-12 13:20:20	2128-04-12 15:04:38	2128-04-12 20:55:02	NULL	NULL
4712	12026	151552	50	NULL	45	MICU	1	MED	0	0	0	1	0	Inactive	Discharged	45	Acknowledged	2128-05-20 11:04:06	2128-05-20 11:04:06	2128-05-20 12:59:59	2128-05-20 17:55:02	NULL	NULL
17875	46498	132226	7	NULL	17	CCU	17	CCU	1	0	0	0	0	Inactive	Discharged	17	Acknowledged	2129-11-06 10:45:56	2129-11-06 14:52:36	2129-11-06 14:52:38	2129-11-06 17:40:29	2129-11-06 14:55:27	NULL
24009	65825	162803	15	NULL	2	CSRU	2	CSURG	1	0	0	0	0	Inactive	Discharged	2	Acknowledged	2141-09-14 09:20:58	2141-09-14 09:20:58	2141-09-14 09:37:28	2141-09-14 13:12:27	NULL	NULL
34173	98932	174244	7	NULL	17	CCU	17	CCU	1	0	0	0	0	Inactive	Discharged	17	Acknowledged	2176-08-15 09:42:40	2176-08-15 09:42:40	2176-08-15 09:44:37	2176-08-15 20:44:15	2176-08-15 17:59:22	NULL
3431	8780	165242	7	NULL	17	CCU	17	CCU	0	0	0	0	0	Inactive	Discharged	17	Acknowledged	2175-01-19 10:28:46	2175-01-19 10:28:46	2175-01-19 10:35:48	2175-01-19 15:40:04	NULL	NULL
11036	27449	164791	12	NULL	2	CSRU	2	CSURG	1	0	0	0	0	Inactive	Discharged	2	Acknowledged	2160-08-30 11:32:31	2160-08-30 11:32:31	2160-08-30 12:08:58	2160-08-30 18:40:03	NULL	NULL
26918	75496	173395	23	NULL	55	MICU	1	MED	0	0	0	0	0	Inactive	Discharged	55	Acknowledged	2137-04-06 07:45:23	2137-04-06 07:45:23	2137-04-06 07:46:46	2137-04-06 13:10:04	2137-04-06 09:25:04	NULL
6600	17128	124474	7	NULL	2	CCU	2	CCU	1	0	0	0	0	Inactive	Discharged	2	Acknowledged	2187-11-12 14:53:19	2187-11-12 14:53:19	2187-11-12 15:00:13	2187-11-12 21:10:02	NULL	NULL
14133	30756	177962	15	NULL	55	CSRU	55	CSURG	1	0	0	0	0	Inactive	Discharged	55	Acknowledged	2120-12-11 08:26:06	2120-12-11 08:26:06	2120-12-11 08:58:34	2120-12-11 15:10:04	NULL	NULL
23987	65741	173092	15	NULL	2	CSRU	2	CSURG	1	0	0	0	0	Inactive	Discharged	2	Acknowledged	2122-03-24 07:31:41	2122-03-24 19:40:34	2122-03-24 19:58:58	2122-03-25 19:10:27	2122-03-24 21:10:24	NULL
25445	70433	148782	7	NULL	2	CCU	17	CCU	1	0	0	0	0	Inactive	Discharged	2	Acknowledged	2120-09-18 11:15:36	2120-09-18 11:15:36	2120-09-18 11:16:43	2120-09-19 00:40:03	NULL	NULL
13265	29774	151162	7	NULL	17	CCU	17	CCU	1	0	0	0	0	Inactive	Discharged	17	Acknowledged	2108-06-02 08:19:30	2108-06-02 08:21:34	2108-06-02 09:21:40	2108-06-02 15:25:03	NULL	NULL
4806	12300	172854	7	NULL	2	CCU	2	CCU	1	0	0	0	0	Inactive	Discharged	2	Acknowledged	2102-01-12 13:59:15	2102-01-12 13:59:15	2102-01-12 15:00:20	2102-01-12 19:10:02	NULL	NULL
5124	13139	145199	14	NULL	55	CSRU	31	CCU	1	0	0	0	0	Inactive	Discharged	55	Acknowledged	2106-11-01 08:45:29	2106-11-01 08:46:36	2106-11-01 08:49:55	2106-11-01 14:10:08	NULL	NULL
4764	12157	182611	7	NULL	2	CCU	2	CCU	1	0	0	0	0	Inactive	Discharged	2	Acknowledged	2126-04-10 09:31:58	2126-04-10 09:31:58	2126-04-10 09:37:03	2126-04-10 13:25:02	NULL	NULL
4765	12157	182611	15	NULL	55	CSRU	55	CSURG	1	0	0	0	0	Inactive	Discharged	55	Acknowledged	2126-04-18 08:09:23	2126-04-18 08:09:23	2126-04-18 09:51:28	2126-04-18 18:10:02	NULL	NULL
4766	12157	179709	15	NULL	55	CSRU	55	CSURG	1	0	0	0	0	Inactive	Discharged	55	Acknowledged	2126-05-04 08:29:40	2126-05-04 08:29:40	2126-05-04 09:17:11	2126-05-04 17:25:02	NULL	NULL
15455	32367	101033	23	NULL	45	MICU	1	MED	0	0	0	0	0	Inactive	Discharged	45	Acknowledged	2146-02-09 16:51:15	2146-02-09 16:51:15	2146-02-09 16:54:41	2146-02-09 18:56:04	2146-02-09 17:11:34	NULL
15456	32367	101033	23	NULL	55	MICU	1	MED	0	0	0	0	0	Inactive	Discharged	55	Acknowledged	2146-02-19 10:42:18	2146-02-19 10:42:18	2146-02-19 10:48:20	2146-02-19 18:56:44	2146-02-19 15:56:53	NULL
15453	32367	116509	14	NULL	31	TSICU	1	NSURG	0	0	0	0	0	Inactive	Discharged	31	Unacknowledged	2142-12-23 08:27:13	2142-12-23 08:27:13	NULL	2142-12-23 14:40:03	NULL	NULL
15454	32367	176192	7	NULL	36	CCU	1	MED	0	0	0	0	0	Inactive	Discharged	36	Acknowledged	2144-03-11 12:00:50	2144-03-11 12:00:50	2144-03-11 12:03:52	2144-03-11 22:40:03	2144-03-11 17:25:04	NULL
5505	14101	142063	52	NULL	18	MICU	1	OMED	0	0	0	0	0	Inactive	Discharged	18	Unacknowledged	2202-04-25 13:43:46	2202-04-25 13:43:46	NULL	2202-04-25 21:10:02	NULL	NULL
32977	95038	119672	12	NULL	2	CSRU	2	CSURG	1	0	0	0	0	Inactive	Discharged	2	Acknowledged	2180-03-07 08:13:07	2180-03-07 08:13:07	2180-03-07 08:42:10	2180-03-07 11:41:03	2180-03-07 10:26:28	NULL
11597	28041	170437	12	NULL	2	CSRU	2	CSURG	1	0	0	0	0	Inactive	Discharged	2	Acknowledged	2146-12-27 09:36:25	2146-12-27 09:36:25	2146-12-27 09:47:26	2146-12-27 11:25:04	NULL	NULL
11598	28041	170437	12	NULL	2	CSRU	2	CSURG	1	0	0	0	0	Inactive	Discharged	2	Acknowledged	2147-01-02 10:44:05	2147-01-02 10:44:05	2147-01-02 10:45:33	2147-01-02 14:40:03	NULL	NULL
9962	25775	186198	52	NULL	18	MICU	1	MED	0	0	0	0	0	Inactive	Discharged	18	Revised	2166-09-21 11:02:32	2166-09-21 11:04:14	NULL	2166-09-21 17:55:07	NULL	NULL
9963	25775	186198	52	NULL	18	MICU	1	MED	1	0	0	0	0	Inactive	Discharged	18	Acknowledged	2166-09-26 12:46:21	2166-09-26 12:46:21	2166-09-26 16:04:10	2166-09-26 18:55:09	NULL	NULL
9790	25321	166771	14	NULL	55	CSRU	55	CSURG	1	0	0	0	0	Inactive	Discharged	55	Unacknowledged	2185-09-17 12:44:19	2185-09-17 12:44:19	NULL	2185-09-17 18:10:10	NULL	NULL
15648	32559	146108	14	NULL	3	TSICU	3	NMED	0	0	0	0	0	Inactive	Discharged	3	Acknowledged	2154-09-17 15:30:58	2154-09-18 10:32:13	2154-09-18 10:50:15	2154-09-18 23:10:03	NULL	NULL
15649	32559	160065	52	NULL	29	MICU	1	MED	0	0	0	0	0	Inactive	Discharged	29	Acknowledged	2159-01-19 11:25:39	2159-01-19 13:15:07	2159-01-19 13:15:15	2159-01-19 15:11:49	2159-01-19 13:26:41	NULL
19592	51847	193505	50	NULL	4	MICU	1	MED	0	0	0	0	0	Inactive	Discharged	4	Acknowledged	2141-06-26 10:55:35	2141-06-26 17:49:13	2141-06-26 17:49:17	2141-06-26 22:55:22	2141-06-26 18:10:27	2141-06-26 18:10:27
23058	62776	178127	52	NULL	28	MICU	1	MED	1	0	0	0	0	Inactive	Discharged	28	Acknowledged	2122-02-20 12:01:39	2122-02-20 13:11:37	2122-02-20 13:11:39	2122-02-20 16:40:21	2122-02-20 13:26:13	NULL
21062	56317	120741	23	NULL	18	MICU	1	OMED	1	0	0	0	0	Inactive	Discharged	18	Acknowledged	2164-01-17 11:45:49	2164-01-17 15:13:54	2164-01-17 15:19:45	2164-01-17 18:10:04	2164-01-17 15:25:04	NULL
21063	56317	123655	23	NULL	45	MICU	1	MED	0	0	0	0	0	Inactive	Discharged	45	Acknowledged	2164-02-07 17:15:27	2164-02-07 17:15:27	2164-02-07 17:56:20	2164-02-07 23:40:03	2164-02-07 21:10:03	NULL
21064	56317	117661	52	NULL	18	MICU	28	OMED	0	0	1	0	0	Inactive	Discharged	18	Acknowledged	2164-02-21 12:12:39	2164-02-21 12:12:39	2164-02-21 12:21:26	2164-02-21 18:10:08	2164-02-21 13:55:10	NULL
29643	84033	167689	50	NULL	55	MICU	1	MED	1	0	0	0	0	Inactive	Discharged	55	Acknowledged	2141-08-29 16:41:39	2141-08-29 16:41:39	2141-08-29 16:58:33	2141-08-29 21:12:31	2141-08-29 17:26:55	NULL
8410	21937	167289	52	NULL	18	MICU	1	MED	0	0	0	0	0	Inactive	Discharged	18	Acknowledged	2129-03-21 11:30:44	2129-03-21 11:30:44	2129-03-21 11:37:33	2129-03-21 17:40:03	NULL	NULL
25997	72324	168851	14	NULL	40	TSICU	40	ORTHO	1	0	0	0	0	Inactive	Discharged	40	Acknowledged	2197-11-22 07:29:15	2197-11-22 07:29:15	2197-11-22 08:38:22	2197-11-22 12:27:57	2197-11-22 12:27:57	2197-11-22 12:27:57
3973	10188	157788	15	NULL	55	CSRU	55	CSURG	1	0	0	0	0	Inactive	Discharged	55	Acknowledged	2110-02-03 08:09:32	2110-02-03 08:09:32	2110-02-03 08:10:01	2110-02-03 13:10:02	NULL	NULL
3974	10188	157788	12	NULL	55	CSRU	55	CSURG	1	0	0	0	0	Inactive	Discharged	55	Acknowledged	2110-02-08 09:46:10	2110-02-08 09:46:36	2110-02-08 11:07:06	2110-02-08 17:40:03	NULL	NULL
15448	32359	185346	7	NULL	17	CCU	17	CCU	1	0	0	0	0	Inactive	Discharged	17	Acknowledged	2175-05-15 08:03:04	2175-05-15 08:03:04	2175-05-15 08:04:04	2175-05-15 10:10:03	NULL	NULL
6605	17135	174136	15	NULL	55	CSRU	55	CSURG	1	0	0	0	0	Inactive	Discharged	55	Acknowledged	2199-07-26 08:43:31	2199-07-26 08:43:31	2199-07-26 08:47:38	2199-07-26 12:55:05	NULL	NULL
21980	59261	159122	33	NULL	31	SICU	31	NSURG	0	0	0	0	0	Inactive	Discharged	31	Acknowledged	2156-04-17 14:53:42	2156-04-17 15:01:20	2156-04-17 15:01:23	2156-04-17 17:55:23	2156-04-17 15:25:22	NULL
6675	17310	168655	7	NULL	2	CCU	2	CCU	1	0	0	0	0	Inactive	Discharged	2	Acknowledged	2145-11-25 21:01:32	2145-11-25 21:01:32	2145-11-26 07:05:09	2145-11-26 11:55:07	NULL	NULL
8252	21460	161772	33	SICU	33	SICU	1	MED	1	1	0	0	0	Inactive	Cancelled	NULL	Acknowledged	2144-03-15 09:46:43	2144-03-15 09:58:34	2144-03-15 09:54:09	2144-03-15 09:58:34	NULL	NULL
8253	21460	161772	23	NULL	54	MICU	1	MED	0	0	0	0	1	Inactive	Discharged	54	Acknowledged	2144-03-23 14:48:07	2144-03-23 16:46:38	2144-03-23 17:01:18	2144-03-23 22:11:51	2144-03-23 17:57:46	NULL
8254	21460	179115	57	SICU	57	SICU	1	TSURG	1	0	0	0	0	Inactive	Cancelled	NULL	Acknowledged	2144-07-25 09:49:30	2144-07-25 11:11:14	2144-07-25 09:55:14	2144-07-25 11:11:14	2144-07-25 10:57:47	2144-07-25 10:57:47
8255	21460	179115	57	NULL	36	SICU	1	MED	1	0	0	0	1	Inactive	Discharged	36	Acknowledged	2144-07-25 12:26:12	2144-07-25 14:07:21	2144-07-25 14:08:07	2144-07-25 18:42:40	2144-07-25 12:28:06	NULL
21219	56854	183544	15	NULL	8	CSRU	3	VSURG	1	0	0	0	0	Inactive	Discharged	8	Acknowledged	2201-04-15 12:06:21	2201-04-15 12:06:21	2201-04-15 12:22:54	2201-04-15 13:55:10	2201-04-15 12:10:07	NULL
21220	56854	170501	23	NULL	55	MICU	1	MED	0	0	0	0	0	Inactive	Discharged	55	Acknowledged	2201-06-12 15:26:50	2201-06-12 15:26:50	2201-06-12 15:33:44	2201-06-12 20:40:07	2201-06-12 18:25:08	NULL
6476	16855	192793	15	NULL	31	MICU	1	MED	0	0	0	0	0	Inactive	Discharged	31	Acknowledged	2187-07-23 13:14:16	2187-07-23 13:14:16	2187-07-23 17:18:43	2187-07-23 20:25:07	NULL	NULL
6477	16855	192793	12	NULL	31	MICU	1	MED	0	0	0	0	0	Inactive	Discharged	31	Acknowledged	2187-07-27 12:03:22	2187-07-27 12:03:22	2187-07-27 12:55:49	2187-07-27 23:10:06	NULL	NULL
18323	47921	110695	14	NULL	55	TSICU	1	MED	1	0	0	0	0	Inactive	Discharged	55	Acknowledged	2161-05-28 13:15:46	2161-05-28 13:15:46	2161-05-28 13:20:00	2161-05-28 17:40:06	2161-05-28 13:40:07	NULL
9910	25652	161050	7	NULL	2	CCU	2	CCU	1	0	0	0	0	Inactive	Discharged	2	Acknowledged	2130-06-08 10:10:21	2130-06-08 10:10:21	2130-06-08 11:20:05	2130-06-08 17:10:02	NULL	NULL
9315	24074	106115	52	NULL	18	MICU	1	MED	1	0	0	0	0	Inactive	Discharged	18	Acknowledged	2128-10-19 11:52:15	2128-10-19 11:52:15	2128-10-19 12:04:44	2128-10-19 18:40:02	NULL	NULL
9316	24074	167353	50	NULL	45	MICU	1	MED	1	0	0	0	0	Inactive	Discharged	45	Acknowledged	2130-01-14 10:03:09	2130-01-14 10:03:09	2130-01-14 10:10:40	2130-01-14 20:25:03	NULL	NULL
7215	18831	183261	7	CCU	7	CCU	2	CCU	1	0	0	0	0	Inactive	Cancelled	NULL	Acknowledged	2166-04-02 10:43:56	2166-04-02 11:17:57	2166-04-02 11:01:33	2166-04-02 11:17:57	NULL	NULL
7216	18831	183261	7	NULL	2	CCU	2	CCU	1	0	0	0	0	Inactive	Discharged	2	Acknowledged	2166-04-04 09:37:01	2166-04-04 09:37:01	2166-04-04 09:46:53	2166-04-04 17:55:02	NULL	NULL
26255	73198	119280	50	NULL	45	MICU	1	MED	0	0	1	0	0	Inactive	Discharged	45	Acknowledged	2147-12-29 10:40:03	2147-12-29 10:40:03	2147-12-29 11:06:45	2147-12-29 17:25:21	2147-12-29 15:40:25	NULL
1261	3250	171462	52	NULL	48	MICU	48	OMED	0	0	0	0	1	Inactive	Discharged	48	Acknowledged	2170-01-08 12:01:49	2170-01-08 12:01:49	2170-01-08 12:04:17	2170-01-08 15:25:04	NULL	NULL
1262	3250	171462	52	NULL	48	MICU	48	OMED	0	0	0	0	1	Inactive	Discharged	48	Acknowledged	2170-01-11 12:31:50	2170-01-11 12:31:50	2170-01-11 12:37:37	2170-01-11 15:25:03	NULL	NULL
1263	3250	171462	52	NULL	48	MICU	48	OMED	0	0	0	0	0	Inactive	Discharged	48	Acknowledged	2170-02-16 07:35:38	2170-02-16 07:35:38	2170-02-16 08:00:35	2170-02-16 10:25:03	2170-02-16 08:25:04	NULL
32396	93219	109884	14	TSICU	14	TSICU	40	TRAUM	0	0	0	0	0	Inactive	Discharged	0	Acknowledged	2112-04-18 10:20:53	2112-04-18 10:21:49	2112-04-18 11:18:27	2112-04-18 18:40:03	NULL	NULL
5233	13420	192348	7	CCU	7	CCU	2	CCU	1	0	0	0	0	Inactive	Cancelled	NULL	Acknowledged	2193-05-16 09:19:23	2193-05-16 19:45:09	2193-05-16 09:51:34	2193-05-16 19:45:09	NULL	NULL
5234	13420	192348	7	CCU	7	CCU	2	CCU	1	0	0	0	0	Inactive	Cancelled	NULL	Acknowledged	2193-05-17 09:26:29	2193-05-17 10:39:43	2193-05-17 09:33:41	2193-05-17 10:39:43	NULL	NULL
18462	48340	144841	52	NULL	18	MICU	1	MED	0	0	0	1	0	Inactive	Discharged	18	Acknowledged	2136-05-29 10:09:02	2136-05-29 10:09:02	2136-05-29 10:10:37	2136-05-29 16:55:03	NULL	NULL
18463	48340	172547	23	NULL	49	MICU	54	MED	0	0	0	1	1	Inactive	Discharged	49	Acknowledged	2140-07-22 10:23:14	2140-07-22 11:35:50	2140-07-22 11:43:06	2140-07-22 13:55:28	2140-07-22 11:40:25	2140-07-22 11:40:25
686	1683	113547	14	NULL	40	TSICU	1	TRAUM	1	0	0	0	0	Inactive	Discharged	40	Acknowledged	2166-02-09 12:04:22	2166-02-09 12:04:22	2166-02-09 12:05:51	2166-02-09 15:55:02	NULL	NULL
33542	96803	142370	7	NULL	17	CCU	17	CCU	1	0	0	0	0	Inactive	Discharged	17	Acknowledged	2164-07-07 14:54:52	2164-07-07 14:54:52	2164-07-07 17:13:30	2164-07-07 20:40:28	2164-07-07 17:55:27	NULL
23456	63941	126602	14	NULL	17	TSICU	1	CCU	1	0	0	0	0	Inactive	Discharged	17	Acknowledged	2196-04-24 12:03:20	2196-04-24 12:03:20	2196-04-24 12:07:29	2196-04-24 18:42:48	2196-04-24 13:28:42	NULL
9961	25773	190813	12	NULL	55	CSRU	55	CSURG	1	0	0	0	0	Inactive	Discharged	55	Acknowledged	2182-10-05 11:33:31	2182-10-05 11:33:31	2182-10-05 12:42:46	2182-10-05 16:55:02	NULL	NULL
6964	18184	138531	52	MICU	52	MICU	1	MED	1	0	0	1	0	Inactive	Cancelled	NULL	Acknowledged	2142-06-30 10:22:06	2142-07-01 15:37:24	2142-06-30 11:29:06	2142-07-01 15:37:24	NULL	NULL
6965	18184	138531	52	NULL	17	MICU	4	MED	0	0	0	1	0	Inactive	Discharged	17	Acknowledged	2142-07-03 11:54:51	2142-07-03 11:54:51	2142-07-03 14:10:03	2142-07-03 22:40:03	NULL	NULL
15791	32739	147621	7	NULL	17	CCU	17	CCU	1	0	0	0	0	Inactive	Discharged	17	Acknowledged	2186-08-30 13:05:32	2186-08-30 13:05:32	2186-08-30 13:06:17	2186-08-30 19:10:03	NULL	NULL
15792	32739	147621	7	NULL	17	CCU	7	CCU	1	0	0	0	0	Inactive	Discharged	17	Acknowledged	2186-09-07 09:35:24	2186-09-07 09:35:24	2186-09-07 10:03:55	2186-09-07 13:25:03	NULL	NULL
4786	12223	189458	7	NULL	17	CCU	2	CCU	1	0	0	0	0	Inactive	Discharged	17	Acknowledged	2147-02-11 09:05:19	2147-02-11 09:05:19	2147-02-11 11:02:24	2147-02-11 14:55:02	NULL	NULL
5307	13619	112030	52	NULL	18	MICU	1	MED	1	0	0	0	0	Inactive	Discharged	18	Acknowledged	2127-04-18 16:47:32	2127-04-19 15:42:33	2127-04-19 15:45:41	2127-04-19 16:25:05	NULL	NULL
16965	43633	168124	7	NULL	17	CCU	17	CCU	1	0	0	0	0	Inactive	Discharged	17	Acknowledged	2106-02-23 11:03:10	2106-02-23 11:03:10	2106-02-23 11:52:07	2106-02-23 15:40:27	NULL	NULL
937	2369	145893	7	NULL	4	CCU	54	SURG	0	0	0	0	0	Inactive	Discharged	4	Acknowledged	2178-09-02 17:45:51	2178-09-02 17:45:51	2178-09-02 18:52:33	2178-09-03 22:40:03	NULL	NULL
938	2369	162773	7	NULL	17	CCU	17	CCU	1	0	0	0	0	Inactive	Discharged	17	Acknowledged	2182-08-26 13:52:25	2182-08-26 15:48:31	2182-08-26 15:48:33	2182-08-26 17:25:26	2182-08-26 16:10:28	NULL
13722	30285	168147	57	NULL	36	SICU	36	SURG	1	0	0	0	0	Inactive	Discharged	36	Acknowledged	2119-10-24 11:08:27	2119-10-24 11:08:27	2119-10-24 11:28:26	2119-10-24 15:25:03	NULL	NULL
4946	12659	107062	15	CSRU	15	CSRU	55	CSURG	1	0	0	0	0	Inactive	Cancelled	NULL	Revised	2178-10-29 07:36:31	2178-10-29 07:46:11	NULL	2178-10-29 07:46:11	NULL	NULL
4947	12659	107062	15	CSRU	15	CSRU	55	CSURG	1	0	0	0	0	Inactive	Cancelled	NULL	Acknowledged	2178-10-30 07:37:02	2178-10-30 13:33:27	2178-10-30 08:00:25	2178-10-30 13:33:27	NULL	NULL
4948	12659	107062	15	NULL	55	CSRU	55	CSURG	1	0	0	0	0	Inactive	Discharged	55	Acknowledged	2178-10-31 11:28:02	2178-10-31 11:28:02	2178-11-01 07:11:28	2178-11-01 20:55:01	NULL	NULL
30686	87769	198349	15	NULL	2	CSRU	2	CSURG	1	0	0	0	0	Inactive	Discharged	2	Acknowledged	2125-02-28 09:56:12	2125-02-28 09:56:12	2125-02-28 09:58:29	2125-02-28 21:40:23	NULL	NULL
30881	88360	130127	7	NULL	17	CCU	17	CCU	1	0	0	0	0	Inactive	Discharged	17	Acknowledged	2149-11-18 09:55:12	2149-11-18 09:55:12	2149-11-18 09:58:46	2149-11-18 18:55:25	2149-11-18 17:10:29	NULL
1387	3631	105287	23	NULL	54	TSICU	40	SURG	0	0	0	0	0	Inactive	Discharged	54	Acknowledged	2193-09-30 09:22:23	2193-09-30 09:22:23	2193-09-30 09:33:32	2193-09-30 23:40:05	NULL	NULL
19393	51216	113395	12	NULL	2	CSRU	2	CSURG	1	0	0	0	0	Inactive	Discharged	2	Acknowledged	2197-01-19 08:19:25	2197-01-19 08:19:25	2197-01-19 08:33:20	2197-01-20 14:40:27	NULL	NULL
31847	91410	198156	15	NULL	2	CSRU	2	CSURG	1	0	0	0	0	Inactive	Discharged	2	Acknowledged	2127-04-28 07:25:10	2127-04-28 07:25:10	2127-04-28 07:52:00	2127-04-28 11:26:48	NULL	NULL
271	564	188343	7	NULL	2	CCU	2	CCU	1	0	0	0	0	Inactive	Discharged	2	Acknowledged	2174-08-07 10:29:44	2174-08-07 10:29:44	2174-08-07 10:35:31	2174-08-07 16:10:02	NULL	NULL
3767	9687	154542	12	NULL	2	CSRU	7	CCU	1	0	0	0	0	Inactive	Discharged	2	Acknowledged	2143-04-07 09:49:23	2143-04-08 07:32:29	2143-04-08 08:00:00	2143-04-08 12:10:02	NULL	NULL
24877	68641	180277	15	NULL	2	CSRU	2	CSURG	1	0	0	0	0	Inactive	Discharged	2	Acknowledged	2117-05-18 07:22:58	2117-05-18 07:22:58	2117-05-18 07:28:47	2117-05-18 18:55:24	2117-05-18 16:56:14	NULL
9949	25757	193997	7	NULL	2	CCU	2	CCU	1	0	0	0	0	Inactive	Discharged	2	Acknowledged	2193-02-16 10:54:03	2193-02-16 10:54:03	2193-02-16 12:06:09	2193-02-16 17:40:03	NULL	NULL
9950	25757	107532	7	NULL	17	CCU	17	CCU	1	0	0	0	0	Inactive	Discharged	17	Acknowledged	2196-01-12 10:44:30	2196-01-12 10:49:21	2196-01-12 10:55:27	2196-01-12 14:40:27	2196-01-12 11:55:27	NULL
24308	66761	135347	7	CCU	7	CCU	1	CCU	1	0	0	0	0	Inactive	Cancelled	NULL	Acknowledged	2174-08-06 13:55:18	2174-08-06 22:36:24	2174-08-06 14:49:18	2174-08-06 22:36:24	NULL	NULL
24309	66761	156200	15	NULL	2	CSRU	2	CCU	1	0	0	0	0	Inactive	Discharged	2	Acknowledged	2174-12-11 16:37:37	2174-12-11 16:37:37	2174-12-11 16:40:54	2174-12-11 17:41:13	NULL	NULL
7757	20135	108081	14	NULL	31	CSRU	55	CSURG	1	0	0	0	0	Inactive	Discharged	31	Acknowledged	2173-08-31 07:19:17	2173-08-31 07:19:17	2173-08-31 08:20:16	2173-08-31 14:55:09	NULL	NULL
7758	20135	108081	14	NULL	31	CSRU	31	CSURG	1	0	0	0	0	Inactive	Discharged	31	Unacknowledged	2173-09-04 08:43:15	2173-09-04 08:43:15	NULL	2173-09-04 18:25:06	NULL	NULL
20346	54238	116500	15	NULL	2	CSRU	2	CSURG	1	0	0	0	0	Inactive	Discharged	2	Acknowledged	2159-02-21 08:38:10	2159-02-21 08:38:10	2159-02-21 08:42:31	2159-02-21 12:55:04	2159-02-21 09:10:03	NULL
14572	31275	169132	52	NULL	24	MICU	24	ORTHO	1	0	0	0	0	Inactive	Discharged	24	Acknowledged	2198-09-22 14:53:21	2198-09-23 11:44:01	2198-09-23 12:16:10	2198-09-23 21:25:04	NULL	NULL
14573	31275	199871	52	NULL	24	MICU	1	MED	1	0	0	0	0	Inactive	Discharged	24	Acknowledged	2201-11-14 16:06:52	2201-11-14 16:06:52	2201-11-14 16:16:31	2201-11-14 19:10:22	2201-11-14 16:40:23	NULL
29018	82049	138101	7	NULL	17	CCU	17	CCU	1	0	0	0	0	Inactive	Discharged	17	Acknowledged	2132-08-19 10:34:19	2132-08-19 10:34:34	2132-08-19 10:38:36	2132-08-19 14:14:45	2132-08-19 11:58:54	NULL
32393	93208	136704	15	NULL	8	CSRU	8	CSURG	1	0	1	1	0	Inactive	Discharged	8	Acknowledged	2111-08-22 07:30:58	2111-08-22 09:03:27	2111-08-22 09:23:56	2111-08-22 18:29:29	NULL	NULL
8288	21538	105011	7	NULL	2	CCU	2	CCU	1	0	0	0	0	Inactive	Discharged	2	Acknowledged	2163-08-08 09:39:03	2163-08-08 09:39:03	2163-08-08 10:37:23	2163-08-08 17:25:02	NULL	NULL
8289	21538	130499	33	NULL	54	SICU	54	SURG	0	0	0	0	0	Inactive	Discharged	54	Acknowledged	2166-10-21 14:12:51	2166-10-21 14:12:51	2166-10-21 14:46:00	2166-10-21 21:40:26	2166-10-21 20:55:28	NULL
8290	21538	187726	33	NULL	54	SICU	54	SURG	0	0	0	0	0	Inactive	Discharged	54	Acknowledged	2166-12-06 09:13:04	2166-12-06 09:13:04	2166-12-06 09:22:11	2166-12-06 18:10:24	2166-12-06 15:55:26	NULL
27754	77885	184357	7	NULL	17	CCU	17	CCU	1	0	0	0	0	Inactive	Discharged	17	Acknowledged	2169-10-22 10:20:20	2169-10-22 10:20:20	2169-10-22 10:52:35	2169-10-22 23:40:05	NULL	NULL
8048	20918	138343	7	NULL	17	CCU	2	CCU	1	0	0	0	0	Inactive	Discharged	17	Acknowledged	2108-11-08 10:07:12	2108-11-08 10:07:12	2108-11-08 11:01:19	2108-11-09 12:55:05	NULL	NULL
9328	24094	127421	14	NULL	17	TSICU	17	CMED	1	0	0	0	0	Inactive	Discharged	17	Unacknowledged	2176-04-01 22:51:26	2176-04-01 22:51:26	NULL	2176-04-02 02:10:03	NULL	NULL
21106	56456	111846	15	CSRU	15	CSRU	1	MED	1	0	0	0	0	Inactive	Cancelled	NULL	Acknowledged	2115-07-03 10:36:24	2115-07-03 12:54:20	2115-07-03 12:54:07	2115-07-03 12:54:20	NULL	NULL
27098	76011	192327	15	NULL	2	CSRU	2	CSURG	1	0	0	0	0	Inactive	Discharged	2	Acknowledged	2166-02-13 09:10:52	2166-02-13 09:10:52	2166-02-13 09:13:46	2166-02-13 11:12:43	NULL	NULL
12668	29191	124964	7	NULL	2	CCU	2	CCU	1	0	0	0	0	Inactive	Discharged	2	Acknowledged	2142-06-28 11:14:25	2142-06-28 11:14:25	2142-06-28 11:15:07	2142-06-28 16:55:03	NULL	NULL
13632	30200	153506	15	NULL	2	CSRU	2	CSURG	1	0	0	0	0	Inactive	Discharged	2	Acknowledged	2187-07-02 09:28:59	2187-07-02 09:28:59	2187-07-02 09:35:48	2187-07-02 11:25:05	NULL	NULL
28745	81317	194675	7	CCU	7	CCU	17	CCU	1	0	0	0	0	Inactive	Cancelled	NULL	Acknowledged	2179-06-04 12:35:16	2179-06-04 22:06:04	2179-06-04 13:11:13	2179-06-04 22:06:04	2179-06-04 14:10:41	NULL
28746	81317	194675	7	NULL	17	CCU	17	CCU	1	0	0	0	0	Inactive	Discharged	17	Acknowledged	2179-06-05 08:37:35	2179-06-05 08:37:35	2179-06-05 08:43:29	2179-06-05 18:40:23	NULL	NULL
28747	81317	170212	7	NULL	55	CCU	1	MED	1	0	1	0	0	Inactive	Discharged	55	Acknowledged	2179-06-19 09:31:47	2179-06-19 09:31:47	2179-06-19 10:57:17	2179-06-19 18:10:22	2179-06-19 11:56:34	NULL
28748	81317	118602	50	NULL	45	MICU	1	MED	1	0	0	0	0	Inactive	Discharged	45	Acknowledged	2181-02-08 10:34:11	2181-02-08 18:56:07	2181-02-08 19:01:19	2181-02-08 20:56:01	2181-02-08 12:41:05	NULL
31658	90843	198603	57	SICU	57	SICU	31	NSURG	1	0	0	0	0	Inactive	Cancelled	NULL	Acknowledged	2153-03-06 13:39:30	2153-03-06 14:16:04	2153-03-06 13:50:39	2153-03-06 14:16:04	2153-03-06 13:55:23	NULL
31659	90843	198603	57	NULL	31	SICU	31	NMED	1	0	0	0	0	Inactive	Discharged	31	Acknowledged	2153-03-07 09:18:44	2153-03-07 11:23:26	2153-03-07 11:23:31	2153-03-07 16:25:23	2153-03-07 12:11:31	NULL
4542	11672	190919	12	NULL	55	CSRU	55	CSURG	1	0	0	0	0	Inactive	Discharged	55	Acknowledged	2177-06-21 08:59:04	2177-06-21 08:59:04	2177-06-21 09:25:36	2177-06-21 12:40:02	NULL	NULL
15459	32372	177087	33	SICU	33	SICU	1	CCU	0	0	0	1	0	Inactive	Cancelled	NULL	Acknowledged	2177-03-29 11:20:47	2177-03-30 12:27:27	2177-03-29 11:23:41	2177-03-30 12:27:27	NULL	NULL
32338	93025	191543	12	NULL	2	CSRU	2	CSURG	1	0	0	0	0	Inactive	Discharged	2	Acknowledged	2136-09-09 11:13:23	2136-09-09 11:13:23	2136-09-09 11:14:10	2136-09-09 16:10:25	NULL	NULL
32339	93025	163620	12	NULL	2	CSRU	2	CSURG	1	0	0	0	0	Inactive	Discharged	2	Acknowledged	2136-09-25 07:43:22	2136-09-25 07:43:22	2136-09-25 08:40:23	2136-09-25 21:40:28	NULL	NULL
32222	92589	130268	12	NULL	8	CSRU	8	CSURG	1	0	0	0	0	Inactive	Discharged	8	Acknowledged	2135-02-26 08:02:42	2135-02-26 08:02:42	2135-02-26 09:29:12	2135-02-26 16:55:24	NULL	NULL
32223	92589	187384	7	NULL	8	CCU	8	VSURG	1	0	0	1	0	Inactive	Discharged	8	Acknowledged	2135-07-02 09:52:25	2135-07-02 09:52:25	2135-07-02 10:57:13	2135-07-03 22:10:53	2135-07-03 11:10:23	NULL
21630	58242	184796	50	NULL	45	MICU	45	MED	1	0	0	1	0	Inactive	Discharged	45	Acknowledged	2201-02-13 07:34:55	2201-02-13 07:34:55	2201-02-13 08:52:08	2201-02-13 22:25:24	2201-02-13 16:40:25	NULL
21631	58242	115825	23	NULL	36	MICU	1	MED	0	0	0	1	0	Inactive	Discharged	36	Acknowledged	2201-08-20 10:19:40	2201-08-20 10:19:40	2201-08-20 10:24:48	2201-08-20 15:40:24	2201-08-20 12:12:24	NULL
21632	58242	168136	7	NULL	17	CCU	17	CMED	1	0	0	1	0	Inactive	Discharged	17	Acknowledged	2201-09-07 12:23:29	2201-09-08 12:17:43	2201-09-08 13:26:19	2201-09-08 16:41:52	2201-09-08 12:27:12	NULL
21633	58242	189391	33	NULL	31	SICU	31	NSURG	1	0	0	1	0	Inactive	Discharged	31	Acknowledged	2203-11-22 14:04:10	2203-11-22 16:15:08	2203-11-22 17:17:04	2203-11-22 18:55:08	2203-11-22 17:25:09	NULL
21634	58242	189391	33	SICU	33	SICU	1	MED	0	0	0	1	0	Inactive	Cancelled	NULL	Acknowledged	2203-12-15 08:17:33	2203-12-16 17:35:58	2203-12-16 12:42:18	2203-12-16 17:35:58	2203-12-16 12:55:09	NULL
31792	91223	142911	15	NULL	2	CSRU	2	CSURG	1	0	0	0	0	Inactive	Discharged	2	Acknowledged	2133-09-14 08:12:51	2133-09-14 08:12:51	2133-09-14 09:10:07	2133-09-14 16:41:39	2133-09-14 14:55:23	NULL
997	2513	173094	7	NULL	17	CCU	17	CMED	1	0	0	0	0	Inactive	Discharged	17	Acknowledged	2148-10-18 09:27:39	2148-10-18 09:27:39	2148-10-18 09:40:00	2148-10-18 12:40:04	NULL	NULL
998	2513	117823	50	NULL	17	MICU	1	MED	1	0	0	1	0	Inactive	Discharged	17	Acknowledged	2148-12-10 09:42:08	2148-12-11 02:39:52	2148-12-11 07:19:29	2148-12-11 17:25:02	NULL	NULL
9095	23602	152293	15	NULL	55	CSRU	55	CSURG	1	0	0	0	0	Inactive	Discharged	55	Acknowledged	2150-03-06 08:58:09	2150-03-06 08:58:09	2150-03-06 09:02:50	2150-03-06 15:40:02	NULL	NULL
10304	26709	118461	23	MICU	23	MICU	1	MED	0	0	0	0	1	Inactive	Discharged	0	Acknowledged	2179-08-29 13:21:35	2179-08-29 13:21:35	2179-08-30 07:02:10	2179-08-31 19:40:03	NULL	NULL
10305	26709	133066	33	SICU	33	SICU	1	SURG	0	0	0	0	1	Inactive	Cancelled	NULL	Acknowledged	2179-09-30 14:41:39	2179-09-30 17:54:29	2179-09-30 14:43:47	2179-09-30 17:54:29	NULL	NULL
10306	26709	133066	33	SICU	33	SICU	1	SURG	0	0	0	0	0	Inactive	Cancelled	NULL	Revised	2179-10-01 09:20:39	2179-10-04 08:18:22	NULL	2179-10-04 08:18:22	NULL	NULL
10307	26709	133066	33	NULL	40	SICU	1	SURG	0	0	0	0	1	Inactive	Discharged	40	Acknowledged	2179-10-05 09:22:55	2179-10-05 09:22:55	2179-10-05 09:37:27	2179-10-05 16:25:02	NULL	NULL
607	1493	140633	7	NULL	17	CCU	2	CCU	1	0	0	0	0	Inactive	Discharged	17	Acknowledged	2169-02-27 11:42:36	2169-02-27 11:42:36	2169-02-27 11:54:41	2169-02-27 13:25:02	NULL	NULL
608	1493	140633	12	NULL	55	CSRU	55	CSURG	1	0	0	0	0	Inactive	Discharged	55	Acknowledged	2169-03-07 07:39:59	2169-03-07 07:39:59	2169-03-07 07:49:17	2169-03-07 13:25:02	NULL	NULL
609	1493	112083	14	NULL	31	TSICU	31	NMED	1	0	0	0	0	Inactive	Discharged	31	Acknowledged	2172-03-12 10:41:56	2172-03-12 10:41:56	2172-03-12 12:00:21	2172-03-12 18:25:04	2172-03-12 17:25:03	NULL
4971	12746	117402	52	NULL	18	MICU	1	MED	0	0	0	0	0	Inactive	Discharged	18	Acknowledged	2164-08-07 14:00:15	2164-08-08 21:54:03	2164-08-08 22:01:05	2164-08-09 19:25:07	NULL	NULL
4972	12746	139397	57	SICU	57	SICU	8	VSURG	1	0	0	0	0	Inactive	Cancelled	NULL	Unacknowledged	2164-10-17 14:35:24	2164-10-17 18:32:28	NULL	2164-10-17 18:32:28	NULL	NULL
4973	12746	139397	57	NULL	8	SICU	1	VSURG	0	0	0	0	0	Inactive	Discharged	8	Unacknowledged	2164-10-18 07:39:54	2164-10-18 07:39:54	NULL	2164-10-18 15:40:06	NULL	NULL
25738	71353	178296	12	NULL	2	CSRU	2	CSURG	1	0	0	0	0	Inactive	Discharged	2	Acknowledged	2124-01-01 08:49:22	2124-01-01 09:55:41	2124-01-01 10:07:28	2124-01-01 17:55:03	NULL	NULL
25585	70886	144565	7	NULL	17	CCU	17	CCU	1	0	0	0	0	Inactive	Discharged	17	Acknowledged	2199-11-05 08:37:05	2199-11-05 08:37:05	2199-11-05 08:39:03	2199-11-05 13:40:53	NULL	NULL
25586	70886	120357	7	NULL	17	CCU	17	CCU	1	0	0	0	0	Inactive	Discharged	17	Acknowledged	2199-12-01 10:52:09	2199-12-01 12:26:00	2199-12-01 12:26:08	2199-12-01 14:10:56	2199-12-01 12:42:00	NULL
11913	28364	115160	7	NULL	2	CCU	2	CCU	1	0	0	0	0	Inactive	Discharged	2	Acknowledged	2183-10-16 11:33:20	2183-10-16 11:33:20	2183-10-16 11:47:43	2183-10-16 18:55:03	NULL	NULL
27865	78273	175304	7	CCU	7	CCU	17	CCU	1	0	0	0	0	Inactive	Cancelled	NULL	Acknowledged	2174-05-31 10:26:04	2174-05-31 13:12:33	2174-05-31 10:53:12	2174-05-31 13:12:33	NULL	NULL
34368	99556	107452	7	CCU	7	CCU	1	CCU	1	0	0	0	0	Inactive	Cancelled	NULL	Revised	2165-12-29 10:03:20	2165-12-29 17:17:44	NULL	2165-12-29 17:17:44	2165-12-29 15:55:25	2165-12-29 15:55:25
34369	99556	107452	7	NULL	17	CCU	17	CCU	1	0	0	0	0	Inactive	Discharged	17	Acknowledged	2165-12-31 10:26:22	2165-12-31 10:26:22	2165-12-31 10:28:09	2165-12-31 17:25:26	2165-12-31 15:10:27	NULL
34370	99556	150440	52	MICU	52	MICU	18	OMED	0	0	0	0	0	Inactive	Cancelled	NULL	Acknowledged	2167-02-16 13:29:07	2167-02-16 14:43:34	2167-02-16 13:54:17	2167-02-16 14:43:34	NULL	NULL
34371	99556	150440	52	NULL	29	MICU	18	OMED	1	0	0	0	0	Inactive	Discharged	29	Acknowledged	2167-02-17 13:27:24	2167-02-17 13:27:24	2167-02-17 13:29:36	2167-02-17 22:26:41	2167-02-17 21:26:22	NULL
34372	99556	196292	23	NULL	45	MICU	1	MED	0	0	0	0	0	Inactive	Discharged	45	Acknowledged	2167-07-31 16:13:46	2167-07-31 16:34:29	2167-07-31 16:34:34	2167-07-31 18:28:56	2167-07-31 16:28:43	NULL
29606	83924	114899	23	NULL	54	MICU	1	MED	0	0	0	0	0	Inactive	Discharged	54	Acknowledged	2156-04-19 08:02:04	2156-04-19 08:02:04	2156-04-19 08:07:49	2156-04-19 19:11:04	2156-04-19 17:42:50	NULL
7682	19894	134199	7	NULL	2	CCU	2	CCU	1	0	0	0	0	Inactive	Discharged	2	Acknowledged	2200-05-21 08:36:49	2200-05-21 08:36:49	2200-05-21 08:43:02	2200-05-21 13:55:03	NULL	NULL
7683	19894	124247	7	NULL	2	CCU	17	CCU	1	0	0	0	0	Inactive	Discharged	2	Acknowledged	2200-05-26 08:42:27	2200-05-26 08:42:27	2200-05-26 09:05:56	2200-05-26 11:55:02	NULL	NULL
2369	5938	113416	12	NULL	55	CSRU	55	CSURG	1	0	0	0	0	Inactive	Discharged	55	Acknowledged	2131-08-12 09:27:40	2131-08-12 09:27:40	2131-08-12 10:29:00	2131-08-13 12:25:02	NULL	NULL
18277	47800	111942	57	SICU	57	SICU	31	NMED	1	0	0	0	0	Inactive	Cancelled	NULL	Acknowledged	2107-02-25 17:13:08	2107-02-26 12:42:37	2107-02-25 17:30:31	2107-02-26 12:42:37	NULL	NULL
18278	47800	111942	57	NULL	17	SICU	17	CMED	1	0	0	0	0	Inactive	Discharged	17	Acknowledged	2107-02-27 09:05:46	2107-02-27 12:21:38	2107-02-27 12:24:33	2107-02-27 19:55:04	2107-02-27 18:25:04	NULL
116	222	137006	14	TSICU	14	TSICU	1	TSURG	0	0	0	0	0	Inactive	Cancelled	NULL	Acknowledged	2142-06-12 10:20:01	2142-06-12 16:34:47	2142-06-12 10:39:01	2142-06-12 16:34:47	NULL	NULL
117	222	137006	14	NULL	4	TSICU	1	TSURG	1	0	0	0	0	Inactive	Discharged	4	Acknowledged	2142-06-14 08:11:54	2142-06-14 09:00:16	2142-06-14 09:02:04	2142-06-14 18:40:03	NULL	NULL
118	222	188038	50	NULL	4	MICU	1	MED	1	0	0	0	0	Inactive	Discharged	4	Acknowledged	2142-06-27 11:05:34	2142-06-27 11:05:34	2142-06-27 11:08:54	2142-06-27 19:10:04	NULL	NULL
119	222	103002	52	NULL	28	MICU	28	OMED	0	0	0	0	0	Inactive	Discharged	28	Acknowledged	2143-02-18 13:55:07	2143-02-18 13:55:07	2143-02-18 13:55:15	2143-02-18 18:40:08	2143-02-18 15:25:09	NULL
16603	42375	169540	33	NULL	54	SICU	1	SURG	1	0	0	0	0	Inactive	Discharged	54	Acknowledged	2152-04-07 13:04:46	2152-04-07 13:46:56	2152-04-07 13:47:09	2152-04-07 19:12:58	2152-04-07 17:13:32	NULL
9714	25177	176278	23	NULL	55	TSICU	40	SURG	0	0	0	0	0	Inactive	Discharged	55	Unacknowledged	2147-10-28 12:06:40	2147-10-28 12:06:40	NULL	2147-10-28 20:40:07	NULL	NULL
17384	44976	138114	15	NULL	2	CSRU	2	CSURG	1	0	0	1	0	Inactive	Discharged	2	Acknowledged	2163-02-28 09:20:06	2163-02-28 09:20:06	2163-02-28 09:44:54	2163-02-28 18:10:30	NULL	NULL
1883	4850	175619	12	NULL	55	CSRU	55	CSURG	1	0	0	0	0	Inactive	Discharged	55	Acknowledged	2178-07-14 08:44:47	2178-07-14 08:44:47	2178-07-14 10:36:37	2178-07-14 12:25:02	NULL	NULL
9132	23680	136301	23	NULL	45	MICU	1	MED	0	0	0	1	1	Inactive	Discharged	45	Acknowledged	2178-08-26 13:51:42	2178-08-26 14:40:44	2178-08-26 14:41:08	2178-08-26 17:40:06	2178-08-26 15:10:06	NULL
9133	23680	136301	57	NULL	45	SICU	45	MED	1	0	0	1	1	Inactive	Discharged	45	Acknowledged	2178-08-28 08:48:25	2178-08-28 12:34:14	2178-08-28 12:38:21	2178-08-28 18:10:03	2178-08-28 14:55:03	NULL
9134	23680	136301	15	NULL	17	CSRU	17	CMED	1	0	0	1	1	Inactive	Discharged	17	Acknowledged	2178-09-01 14:45:33	2178-09-01 14:45:33	2178-09-01 15:14:38	2178-09-01 22:10:04	2178-09-01 17:25:04	NULL
9135	23680	136301	7	NULL	17	CCU	17	CCU	1	0	0	1	1	Inactive	Discharged	17	Acknowledged	2178-09-06 10:43:35	2178-09-06 10:43:35	2178-09-06 10:51:15	2178-09-06 16:40:05	2178-09-06 15:10:04	NULL
9136	23680	162446	7	NULL	17	CCU	17	CCU	0	0	0	1	1	Inactive	Discharged	17	Acknowledged	2178-09-19 11:06:13	2178-09-19 11:06:13	2178-09-19 11:10:13	2178-09-19 16:40:10	2178-09-19 12:10:06	NULL
9137	23680	162446	7	NULL	17	CCU	17	CCU	1	0	0	1	1	Inactive	Discharged	17	Acknowledged	2178-09-23 13:13:19	2178-09-23 13:13:19	2178-09-23 13:40:33	2178-09-23 15:10:22	NULL	NULL
9138	23680	162446	7	NULL	17	CCU	17	CCU	1	0	0	1	1	Inactive	Discharged	17	Acknowledged	2178-09-30 10:08:41	2178-09-30 11:42:33	2178-09-30 12:22:04	2178-09-30 16:10:08	2178-09-30 13:25:08	NULL
9139	23680	108343	57	NULL	36	SICU	36	SURG	1	0	0	0	0	Inactive	Discharged	36	Acknowledged	2179-01-01 09:32:42	2179-01-01 09:32:42	2179-01-01 09:58:56	2179-01-01 20:55:26	2179-01-01 14:10:26	NULL
9140	23680	108343	14	TSICU	14	TSICU	36	SURG	1	0	0	1	1	Inactive	Cancelled	NULL	Acknowledged	2179-01-05 08:56:20	2179-01-06 06:13:03	2179-01-05 09:14:03	2179-01-06 06:13:03	NULL	NULL
9141	23680	108343	14	NULL	36	TSICU	36	SURG	1	0	0	1	1	Inactive	Discharged	36	Acknowledged	2179-01-06 10:35:41	2179-01-06 10:35:41	2179-01-06 10:41:18	2179-01-06 16:10:27	2179-01-06 13:25:27	NULL
9142	23680	145644	50	NULL	45	MICU	1	MED	0	0	0	1	1	Inactive	Discharged	45	Acknowledged	2179-01-20 11:52:55	2179-01-20 11:52:55	2179-01-20 11:57:37	2179-01-20 16:40:23	2179-01-20 12:55:30	NULL
9143	23680	145644	33	NULL	17	SICU	17	MED	1	0	0	1	1	Inactive	Discharged	17	Acknowledged	2179-01-23 16:25:28	2179-01-23 17:59:44	2179-01-23 18:15:10	2179-01-23 22:40:22	2179-01-23 17:55:26	NULL
9144	23680	169980	50	MICU	50	MICU	1	MED	0	0	0	0	0	Inactive	Cancelled	NULL	Acknowledged	2179-06-20 08:21:53	2179-06-20 11:34:51	2179-06-20 09:16:32	2179-06-20 11:34:51	NULL	NULL
15695	32631	162662	7	NULL	17	CCU	17	CCU	1	0	0	0	0	Inactive	Discharged	17	Acknowledged	2182-03-05 09:38:55	2182-03-05 09:38:55	2182-03-05 09:41:02	2182-03-05 13:40:04	NULL	NULL
17599	45659	110432	15	NULL	2	CSRU	2	CSURG	1	0	0	0	0	Inactive	Discharged	2	Acknowledged	2194-12-10 09:14:47	2194-12-10 09:14:47	2194-12-10 09:58:18	2194-12-10 13:41:53	2194-12-10 11:41:19	NULL
18530	48524	122218	33	NULL	40	SICU	40	ENT	1	0	0	0	0	Inactive	Discharged	40	Acknowledged	2104-01-03 09:31:15	2104-01-03 09:31:15	2104-01-03 09:55:16	2104-01-03 17:40:04	NULL	NULL
20319	54135	150600	50	NULL	55	MICU	1	MED	1	0	0	0	0	Inactive	Discharged	55	Acknowledged	2172-07-20 15:31:40	2172-07-20 15:31:40	2172-07-20 15:34:21	2172-07-20 21:42:37	2172-07-20 19:12:55	NULL
23917	65547	198397	7	NULL	17	CCU	17	CCU	1	0	0	0	0	Inactive	Discharged	17	Acknowledged	2174-09-28 10:09:19	2174-09-28 10:09:19	2174-09-28 10:11:25	2174-09-28 17:10:21	NULL	NULL
7133	18638	170369	12	NULL	55	CSRU	55	CSURG	1	0	0	0	0	Inactive	Discharged	55	Acknowledged	2169-02-23 13:27:27	2169-02-23 13:27:27	2169-02-23 13:43:44	2169-02-23 17:40:02	NULL	NULL
33454	96592	104823	7	CCU	7	CCU	17	CCU	1	0	0	0	0	Inactive	Cancelled	NULL	Acknowledged	2178-08-08 12:15:01	2178-08-08 15:31:00	2178-08-08 12:25:37	2178-08-08 15:31:00	NULL	NULL
33455	96592	104823	7	NULL	17	CCU	17	CMED	1	0	0	0	0	Inactive	Discharged	17	Acknowledged	2178-08-24 13:28:57	2178-08-24 17:24:25	2178-08-24 17:24:29	2178-08-24 18:25:27	NULL	NULL
27260	76457	123511	12	NULL	2	CSRU	17	CMED	1	0	0	0	0	Inactive	Discharged	2	Acknowledged	2196-10-02 09:25:47	2196-10-02 09:25:47	2196-10-02 09:33:17	2196-10-02 18:56:29	NULL	NULL
9022	23440	129294	7	NULL	2	CCU	2	CCU	1	0	0	0	0	Inactive	Discharged	2	Acknowledged	2117-04-14 13:30:26	2117-04-14 13:30:26	2117-04-14 13:41:18	2117-04-14 15:10:02	NULL	NULL
9023	23440	170294	12	NULL	55	CSRU	55	CSURG	1	0	0	0	0	Inactive	Discharged	55	Acknowledged	2117-05-21 09:16:37	2117-05-21 09:16:37	2117-05-21 10:19:23	2117-05-21 14:10:04	NULL	NULL
9024	23440	147647	7	CCU	7	CCU	2	CMED	1	0	0	0	0	Inactive	Discharged	0	Acknowledged	2117-07-28 15:05:55	2117-07-28 15:06:44	2117-07-29 04:56:05	2117-07-29 14:40:03	NULL	NULL
24562	67617	145699	57	NULL	36	SICU	45	MED	1	0	0	0	0	Inactive	Discharged	36	Acknowledged	2102-06-02 11:26:48	2102-06-02 13:09:45	2102-06-02 13:11:59	2102-06-02 22:25:10	2102-06-02 18:55:09	NULL
27853	78226	159832	57	SICU	57	SICU	31	NMED	1	0	0	0	0	Inactive	Cancelled	NULL	Acknowledged	2130-12-01 17:33:20	2130-12-01 20:02:49	2130-12-01 17:38:27	2130-12-01 20:02:49	2130-12-01 19:42:07	2130-12-01 19:42:07
27854	78226	159832	57	NULL	31	SICU	31	NMED	1	0	0	0	0	Inactive	Discharged	31	Acknowledged	2130-12-02 08:01:30	2130-12-02 08:01:30	2130-12-02 09:01:34	2130-12-02 16:40:29	2130-12-02 14:55:27	NULL
2826	7177	141121	15	NULL	55	CSRU	55	CSURG	1	0	0	0	0	Inactive	Discharged	55	Acknowledged	2101-04-25 08:27:15	2101-04-25 08:27:15	2101-04-25 08:28:08	2101-04-25 11:55:03	NULL	NULL
420	890	171089	12	NULL	55	CSRU	55	CSURG	1	0	0	0	0	Inactive	Discharged	55	Acknowledged	2177-12-27 09:37:43	2177-12-27 09:37:43	2177-12-27 11:08:54	2177-12-27 18:10:02	NULL	NULL
421	890	195962	57	SICU	57	SICU	1	SURG	1	0	0	0	0	Inactive	Cancelled	NULL	Acknowledged	2180-12-15 13:19:24	2180-12-15 20:07:49	2180-12-15 13:51:53	2180-12-15 20:07:49	2180-12-15 14:25:22	NULL
422	890	195962	57	NULL	36	SICU	36	SURG	1	0	0	0	0	Inactive	Discharged	36	Acknowledged	2180-12-16 12:22:10	2180-12-16 12:22:10	2180-12-16 12:29:25	2180-12-16 18:10:22	2180-12-16 15:40:23	NULL
6023	15637	114342	15	NULL	2	CSRU	2	CSURG	1	0	0	0	0	Inactive	Discharged	2	Acknowledged	2194-01-22 10:24:04	2194-01-22 11:59:29	2194-01-22 11:59:33	2194-01-22 18:25:24	NULL	NULL
33599	96975	112464	12	NULL	2	CSRU	2	CSURG	1	0	0	0	0	Inactive	Discharged	2	Acknowledged	2184-08-06 08:26:08	2184-08-06 08:26:08	2184-08-06 08:40:29	2184-08-07 17:55:05	NULL	NULL
11643	28080	194616	52	NULL	4	MICU	1	MED	0	0	0	0	0	Inactive	Discharged	4	Revised	2173-03-07 10:37:05	2173-03-07 16:25:45	NULL	2173-03-07 18:10:04	NULL	NULL
11592	28037	178004	7	NULL	17	CCU	17	CCU	1	0	0	0	0	Inactive	Discharged	17	Acknowledged	2124-02-23 11:20:30	2124-02-23 11:20:30	2124-02-23 11:54:02	2124-02-23 19:10:04	NULL	NULL
31733	91033	169251	50	NULL	55	MICU	1	MED	1	0	0	1	0	Inactive	Discharged	55	Acknowledged	2199-08-16 11:20:08	2199-08-16 16:57:10	2199-08-16 16:58:00	2199-08-16 17:55:23	2199-08-16 15:10:22	NULL
3878	9965	194053	14	NULL	40	TSICU	40	TRAUM	0	0	0	0	0	Inactive	Discharged	40	Acknowledged	2169-01-04 11:28:00	2169-01-04 14:07:49	2169-01-04 14:16:23	2169-01-04 16:10:30	2169-01-04 14:27:39	NULL
27298	76536	110234	15	NULL	2	CSRU	39	CSURG	1	0	0	0	0	Inactive	Discharged	2	Acknowledged	2120-04-20 11:25:08	2120-04-20 11:25:08	2120-04-20 11:35:32	2120-04-20 16:10:23	NULL	NULL
29478	83542	103451	7	NULL	17	CCU	17	CCU	1	0	0	0	0	Inactive	Discharged	17	Acknowledged	2121-05-15 08:55:46	2121-05-15 08:55:46	2121-05-15 09:46:45	2121-05-15 21:58:58	NULL	NULL
15440	32348	141650	52	NULL	18	MICU	1	MED	1	0	0	0	0	Inactive	Discharged	18	Acknowledged	2142-07-17 09:24:14	2142-07-17 09:24:14	2142-07-17 09:26:51	2142-07-17 16:55:02	NULL	NULL
15441	32348	165332	57	NULL	45	SICU	1	MED	0	0	0	0	0	Inactive	Discharged	45	Acknowledged	2145-07-14 11:21:58	2145-07-14 11:21:58	2145-07-14 11:53:38	2145-07-14 17:41:18	2145-07-14 13:57:20	NULL
2666	6725	118849	7	NULL	2	CCU	2	CCU	1	0	0	0	0	Inactive	Discharged	2	Acknowledged	2102-07-04 08:36:33	2102-07-04 08:36:33	2102-07-04 08:40:21	2102-07-04 11:55:02	NULL	NULL
11795	28222	172286	14	NULL	40	TSICU	40	TRAUM	1	0	0	0	0	Inactive	Discharged	40	Acknowledged	2133-04-28 12:54:00	2133-04-28 12:54:00	2133-04-28 12:59:55	2133-04-28 16:10:04	NULL	NULL
11796	28222	118843	7	NULL	17	CCU	17	CCU	1	0	0	0	0	Inactive	Discharged	17	Acknowledged	2133-07-07 11:51:23	2133-07-07 11:51:23	2133-07-07 12:18:49	2133-07-07 13:10:03	NULL	NULL
23952	65646	120348	15	NULL	2	CSRU	2	CSURG	1	0	0	1	0	Inactive	Discharged	2	Acknowledged	2172-02-20 12:52:12	2172-02-20 12:52:12	2172-02-20 13:17:13	2172-02-20 17:43:35	2172-02-20 14:27:43	NULL
78	111	192123	23	NULL	45	MICU	1	MED	1	0	0	0	0	Inactive	Discharged	45	Acknowledged	2142-05-03 17:20:42	2142-05-03 17:20:42	2142-05-04 05:17:34	2142-05-04 20:55:02	NULL	NULL
11454	27887	107368	12	NULL	2	CSRU	2	CSURG	1	0	0	0	0	Inactive	Discharged	2	Acknowledged	2136-04-20 10:47:48	2136-04-20 10:47:48	2136-04-20 11:22:23	2136-04-20 12:40:03	NULL	NULL
2521	6362	110667	7	NULL	2	CCU	2	CCU	1	0	0	0	0	Inactive	Discharged	2	Acknowledged	2186-12-27 09:48:50	2186-12-27 09:48:50	2186-12-27 09:49:25	2186-12-27 17:40:05	NULL	NULL
2522	6362	110667	12	NULL	55	CSRU	55	CSURG	1	0	0	0	0	Inactive	Discharged	55	Acknowledged	2187-01-10 15:16:38	2187-01-10 15:16:38	2187-01-10 15:41:05	2187-01-10 17:40:07	NULL	NULL
3788	9754	145043	52	NULL	18	MICU	1	OMED	1	0	0	0	0	Inactive	Discharged	18	Acknowledged	2187-02-22 12:03:53	2187-02-22 12:03:53	2187-02-22 12:08:50	2187-02-23 00:55:02	NULL	NULL
3789	9754	145043	52	NULL	18	MICU	1	OMED	0	0	0	0	0	Inactive	Discharged	18	Acknowledged	2187-02-27 12:04:49	2187-02-27 12:04:49	2187-02-27 12:16:15	2187-02-27 22:10:02	NULL	NULL
8503	22165	157670	7	NULL	2	CCU	2	CCU	1	0	0	0	0	Inactive	Discharged	2	Acknowledged	2172-03-04 12:00:30	2172-03-04 12:00:30	2172-03-04 12:09:07	2172-03-04 16:40:01	NULL	NULL
8504	22165	191360	7	NULL	2	CCU	2	CCU	1	0	0	0	0	Inactive	Discharged	2	Acknowledged	2172-03-30 10:28:53	2172-03-30 10:28:53	2172-03-30 10:34:35	2172-03-30 15:10:02	NULL	NULL
8505	22165	151253	57	NULL	36	SICU	1	SURG	1	0	0	0	0	Inactive	Discharged	36	Unacknowledged	2172-08-04 16:40:02	2172-08-04 16:40:02	NULL	2172-08-04 21:25:03	NULL	NULL
25278	69822	181173	12	CSRU	12	CSRU	2	VSURG	0	0	0	0	0	Inactive	Cancelled	NULL	Acknowledged	2157-09-28 11:52:52	2157-09-28 14:57:41	2157-09-28 12:24:26	2157-09-28 14:57:41	NULL	NULL
25279	69822	181173	12	NULL	8	CSRU	8	VSURG	0	0	0	0	0	Inactive	Discharged	8	Acknowledged	2157-09-29 08:33:26	2157-09-29 08:33:26	2157-09-29 08:51:02	2157-09-29 13:40:23	NULL	NULL
28931	81808	183850	12	NULL	2	CSRU	2	CSURG	1	0	0	0	0	Inactive	Discharged	2	Acknowledged	2188-07-23 09:44:04	2188-07-23 09:44:04	2188-07-23 09:51:30	2188-07-23 12:40:07	2188-07-23 10:55:07	NULL
9273	23933	167894	50	NULL	36	MICU	1	MED	0	0	0	1	0	Inactive	Discharged	36	Acknowledged	2112-01-30 18:36:41	2112-01-31 09:07:36	2112-01-31 11:09:28	2112-01-31 11:40:03	NULL	NULL
9274	23933	104301	23	NULL	54	MICU	54	MED	1	0	0	0	1	Inactive	Discharged	54	Acknowledged	2112-03-23 11:01:08	2112-03-23 13:35:21	2112-03-23 13:37:03	2112-03-23 21:25:02	NULL	NULL
9275	23933	105266	23	NULL	3	MICU	1	MED	0	0	0	0	1	Inactive	Discharged	3	Acknowledged	2113-04-28 11:01:14	2113-04-28 17:43:10	2113-04-28 20:12:04	2113-04-29 00:25:03	NULL	NULL
11267	27687	115813	7	NULL	17	CCU	2	CCU	1	0	0	1	0	Inactive	Discharged	17	Acknowledged	2169-11-04 11:53:36	2169-11-04 12:47:27	2169-11-04 14:14:48	2169-11-04 19:10:03	NULL	NULL
31709	90967	134341	57	NULL	28	SICU	28	SURG	1	0	0	0	0	Inactive	Discharged	28	Acknowledged	2141-05-22 12:15:33	2141-05-22 12:17:23	2141-05-22 13:18:03	2141-05-22 21:11:32	2141-05-22 14:25:26	NULL
3218	8201	198527	52	MICU	52	MICU	1	MED	1	0	0	0	0	Inactive	Cancelled	NULL	Acknowledged	2159-01-16 12:16:23	2159-01-17 09:26:46	2159-01-16 12:29:35	2159-01-17 09:26:46	NULL	NULL
3219	8201	198527	52	NULL	18	MICU	1	MED	0	0	0	0	0	Inactive	Discharged	18	Acknowledged	2159-01-18 11:07:48	2159-01-18 11:07:48	2159-01-18 12:19:22	2159-01-18 18:40:02	NULL	NULL
8080	21015	180668	15	NULL	8	CSRU	8	VSURG	1	0	0	0	0	Inactive	Discharged	8	Acknowledged	2184-02-11 13:48:10	2184-02-11 13:48:10	2184-02-11 14:01:24	2184-02-11 16:40:09	2184-02-11 14:40:08	NULL
32263	92724	191381	50	NULL	55	MICU	1	MED	0	0	0	0	0	Inactive	Discharged	55	Acknowledged	2108-05-13 10:07:01	2108-05-13 10:07:01	2108-05-13 10:25:01	2108-05-13 15:25:23	2108-05-13 12:12:11	NULL
17294	44741	142887	52	MICU	52	MICU	1	MED	0	0	0	0	0	Inactive	Cancelled	NULL	Acknowledged	2172-07-26 13:25:45	2172-07-26 17:09:28	2172-07-26 15:01:53	2172-07-26 17:09:28	2172-07-26 16:27:15	NULL
17295	44741	142887	52	NULL	29	MICU	1	MED	0	0	0	0	0	Inactive	Discharged	29	Acknowledged	2172-07-27 12:20:44	2172-07-27 12:20:44	2172-07-27 12:25:50	2172-07-27 21:57:28	2172-07-27 17:12:50	NULL
17296	44741	164445	52	MICU	52	MICU	1	MED	1	0	0	0	0	Inactive	Cancelled	NULL	Acknowledged	2173-11-02 14:13:53	2173-11-02 19:10:02	2173-11-02 15:05:38	2173-11-02 19:10:02	2173-11-02 15:25:09	2173-11-02 19:25:08
17297	44741	164445	52	CCU	7	MICU	1	CCU	1	0	0	0	0	Inactive	Cancelled	NULL	Revised	2173-11-02 20:01:33	2173-11-03 07:14:32	NULL	2173-11-03 07:14:32	2173-11-02 20:10:08	NULL
17298	44741	164445	7	NULL	17	CCU	17	CCU	1	0	0	0	0	Inactive	Discharged	17	Acknowledged	2173-11-03 13:19:38	2173-11-04 11:33:18	2173-11-04 12:08:38	2173-11-04 14:10:10	2173-11-04 13:10:09	NULL
5458	14004	132439	14	NULL	3	TSICU	3	NMED	1	0	0	0	0	Inactive	Discharged	3	Acknowledged	2148-01-15 10:19:14	2148-01-15 10:19:14	2148-01-15 10:59:45	2148-01-15 17:10:03	NULL	NULL
5459	14004	132439	14	TSICU	14	TSICU	3	NMED	0	0	0	0	0	Inactive	Cancelled	NULL	Acknowledged	2148-01-17 08:21:13	2148-01-17 10:53:56	2148-01-17 08:39:07	2148-01-17 10:53:56	NULL	NULL
5460	14004	132439	14	TSICU	14	TSICU	3	NMED	1	0	0	0	0	Inactive	Cancelled	NULL	Acknowledged	2148-01-18 08:50:04	2148-01-18 17:36:58	2148-01-18 12:00:36	2148-01-18 17:36:58	NULL	NULL
5461	14004	132439	14	NULL	3	TSICU	3	NMED	0	0	0	0	0	Inactive	Discharged	3	Acknowledged	2148-01-19 07:46:57	2148-01-19 07:46:57	2148-01-19 09:34:53	2148-01-19 17:25:02	NULL	NULL
19809	52533	110767	15	CSRU	15	CSRU	2	CSURG	1	0	0	0	0	Inactive	Cancelled	NULL	Acknowledged	2155-02-05 09:23:56	2155-02-08 13:08:47	2155-02-05 10:48:50	2155-02-08 13:08:47	NULL	NULL
19810	52533	110767	15	NULL	2	CSRU	2	CSURG	1	0	0	0	0	Inactive	Discharged	2	Acknowledged	2155-02-10 09:09:58	2155-02-10 09:09:58	2155-02-10 09:26:11	2155-02-10 16:12:26	NULL	NULL
19017	50174	135414	15	NULL	2	CSRU	2	CSURG	1	0	0	1	0	Inactive	Discharged	2	Acknowledged	2127-11-26 07:32:30	2127-11-26 07:36:07	2127-11-26 09:52:17	2127-11-26 14:10:40	NULL	NULL
10658	27089	128528	7	NULL	45	CCU	45	MED	1	0	0	0	0	Inactive	Discharged	45	Acknowledged	2178-06-19 10:38:34	2178-06-19 10:38:34	2178-06-19 10:39:33	2178-06-19 21:10:03	NULL	NULL
21529	57920	181578	50	NULL	4	MICU	1	MED	0	0	0	0	0	Inactive	Discharged	4	Acknowledged	2181-09-01 18:22:24	2181-09-01 18:22:24	2181-09-01 18:43:04	2181-09-01 21:15:01	2181-09-01 19:14:26	NULL
29669	84120	102591	33	NULL	31	SICU	31	NSURG	1	0	0	0	0	Inactive	Discharged	31	Acknowledged	2136-09-22 17:00:18	2136-09-22 17:00:18	2136-09-22 17:03:37	2136-09-23 21:25:26	NULL	NULL
29668	84120	102591	33	SICU	33	SICU	31	NSURG	1	0	0	0	0	Inactive	Cancelled	NULL	Acknowledged	2136-09-20 11:03:31	2136-09-20 15:42:46	2136-09-20 11:12:23	2136-09-20 15:42:46	NULL	NULL
28066	79001	182539	7	NULL	2	CCU	1	CCU	1	0	0	0	0	Inactive	Discharged	2	Acknowledged	2185-01-23 08:29:40	2185-01-23 08:29:40	2185-01-23 09:00:55	2185-01-23 15:55:21	2185-01-23 14:12:06	NULL
13787	30353	127626	12	NULL	8	CSRU	1	VSURG	1	0	0	0	0	Inactive	Discharged	8	Acknowledged	2128-01-17 09:28:14	2128-01-17 09:28:14	2128-01-17 09:31:25	2128-01-18 18:25:04	NULL	NULL
19035	50227	183663	50	NULL	2	MICU	1	MED	1	0	0	0	0	Inactive	Discharged	2	Acknowledged	2109-09-10 07:44:33	2109-09-10 14:40:45	2109-09-10 15:31:53	2109-09-11 02:10:09	2109-09-10 19:10:09	NULL
10528	26948	103222	50	NULL	4	MICU	1	MED	1	0	0	0	0	Inactive	Discharged	4	Unacknowledged	2193-08-27 15:10:52	2193-08-27 15:10:52	NULL	2193-08-27 18:55:03	NULL	NULL
10529	26948	103222	50	MICU	50	MICU	1	MED	1	0	0	0	0	Inactive	Cancelled	NULL	Acknowledged	2193-08-28 11:56:32	2193-08-30 16:00:48	2193-08-29 14:01:28	2193-08-30 16:00:48	NULL	NULL
10530	26948	164096	52	NULL	18	MICU	1	MED	1	0	0	0	0	Inactive	Discharged	18	Acknowledged	2195-02-24 09:21:51	2195-02-24 09:26:08	2195-02-24 09:30:08	2195-02-24 12:25:03	2195-02-24 09:40:04	NULL
10531	26948	149101	15	NULL	2	CSRU	2	CSURG	1	0	0	0	0	Inactive	Discharged	2	Acknowledged	2197-01-10 07:57:50	2197-01-10 07:57:50	2197-01-10 08:08:17	2197-01-10 16:56:25	2197-01-10 09:28:06	NULL
14660	31391	102693	7	NULL	17	CCU	17	CCU	1	0	0	0	0	Inactive	Discharged	17	Acknowledged	2187-07-06 11:09:25	2187-07-06 11:09:25	2187-07-06 11:12:09	2187-07-07 13:25:03	NULL	NULL
19744	52314	170599	52	NULL	18	MICU	1	MED	1	0	0	0	0	Inactive	Discharged	18	Acknowledged	2159-02-01 15:05:01	2159-02-01 15:05:01	2159-02-01 16:23:36	2159-02-01 20:40:04	2159-02-01 18:55:03	NULL
19745	52314	101028	7	NULL	17	CCU	17	CMED	1	0	0	0	0	Inactive	Discharged	17	Acknowledged	2161-10-13 10:09:50	2161-10-13 10:09:50	2161-10-13 14:06:37	2161-10-13 16:40:30	NULL	NULL
22193	59883	118446	57	NULL	31	SICU	31	NSURG	1	0	0	0	0	Inactive	Discharged	31	Acknowledged	2103-04-15 12:09:25	2103-04-15 12:09:25	2103-04-15 13:15:08	2103-04-15 17:58:25	NULL	NULL
33953	98195	155149	14	NULL	40	TSICU	40	SURG	1	0	0	0	0	Inactive	Discharged	40	Acknowledged	2175-10-12 18:02:37	2175-10-12 18:02:37	2175-10-12 18:40:01	2175-10-12 20:55:22	2175-10-12 19:10:25	NULL
2925	7359	164967	7	NULL	2	CCU	2	CCU	1	0	0	0	0	Inactive	Discharged	2	Acknowledged	2174-08-01 09:55:26	2174-08-02 09:19:12	2174-08-02 09:34:29	2174-08-02 13:40:05	NULL	NULL
14991	31811	150408	57	NULL	31	SICU	1	NSURG	0	0	0	0	0	Inactive	Discharged	31	Acknowledged	2184-05-12 14:08:05	2184-05-12 14:08:35	2184-05-12 14:11:24	2184-05-12 20:25:03	NULL	NULL
22309	60204	173317	52	NULL	29	MICU	1	MED	0	0	0	0	0	Inactive	Discharged	29	Acknowledged	2157-10-08 11:26:34	2157-10-08 11:26:34	2157-10-08 11:39:58	2157-10-08 21:40:55	2157-10-08 17:10:26	NULL
27574	77363	159155	7	NULL	17	CCU	1	CCU	1	0	0	0	0	Inactive	Discharged	17	Acknowledged	2113-10-21 11:36:44	2113-10-21 11:36:44	2113-10-21 12:03:04	2113-10-21 15:55:26	2113-10-21 14:26:30	NULL
30412	86722	151315	14	TSICU	14	TSICU	40	TRAUM	0	0	0	0	0	Inactive	Cancelled	NULL	Acknowledged	2173-03-26 07:35:48	2173-03-27 08:23:05	2173-03-26 07:55:19	2173-03-27 08:23:05	NULL	NULL
29164	82494	171794	14	NULL	40	TSICU	40	TRAUM	0	0	0	0	0	Inactive	Discharged	40	Acknowledged	2108-10-12 12:19:21	2108-10-12 12:19:21	2108-10-12 12:38:15	2108-10-12 18:27:18	2108-10-12 16:41:59	NULL
29165	82494	146806	14	NULL	31	TSICU	31	ORTHO	0	0	0	0	0	Inactive	Discharged	31	Acknowledged	2109-10-24 10:42:36	2109-10-24 15:21:43	2109-10-24 15:34:58	2109-10-24 21:55:08	NULL	NULL
17041	43925	179764	23	NULL	55	MICU	1	MED	1	0	0	0	0	Inactive	Discharged	55	Acknowledged	2102-11-24 12:06:19	2102-11-24 12:06:19	2102-11-24 12:17:17	2102-11-24 17:55:27	2102-11-24 15:40:31	NULL
20113	53464	137299	52	MICU	52	MICU	1	MED	0	0	0	0	1	Inactive	Cancelled	NULL	Acknowledged	2173-04-01 10:03:09	2173-04-01 11:59:50	2173-04-01 10:22:55	2173-04-01 11:59:50	NULL	NULL
20114	53464	137299	52	MICU	52	MICU	1	MED	0	0	0	0	0	Inactive	Cancelled	NULL	Acknowledged	2173-04-03 12:38:39	2173-04-03 16:15:32	2173-04-03 12:46:04	2173-04-03 16:15:32	2173-04-03 14:55:25	NULL
20115	53464	137299	52	MICU	52	MICU	1	MED	1	0	0	0	1	Inactive	Cancelled	NULL	Acknowledged	2173-04-04 11:14:51	2173-04-04 14:15:53	2173-04-04 13:01:04	2173-04-04 14:15:53	2173-04-04 13:28:05	NULL
20116	53464	137299	52	NULL	55	MICU	1	MED	1	0	0	0	1	Inactive	Discharged	55	Acknowledged	2173-04-05 19:05:23	2173-04-05 19:06:52	2173-04-05 19:12:05	2173-04-05 22:40:22	2173-04-05 19:41:50	NULL
20117	53464	113594	50	NULL	45	MICU	1	MED	0	0	0	0	1	Inactive	Discharged	45	Acknowledged	2173-04-16 11:08:59	2173-04-16 11:15:10	2173-04-16 11:17:42	2173-04-16 18:26:21	2173-04-16 15:56:58	NULL
20771	55411	192452	7	NULL	17	CCU	17	CCU	1	0	0	0	0	Inactive	Discharged	17	Acknowledged	2196-03-01 10:02:41	2196-03-01 10:02:41	2196-03-01 10:06:19	2196-03-01 17:12:31	NULL	NULL
31075	89040	190532	23	NULL	45	MICU	1	MED	0	0	0	0	0	Inactive	Discharged	45	Acknowledged	2112-03-28 14:03:45	2112-03-28 14:03:45	2112-03-28 14:06:12	2112-03-28 18:25:08	2112-03-28 16:25:07	NULL
31076	89040	128808	15	NULL	8	CSRU	8	VSURG	1	0	0	0	0	Inactive	Discharged	8	Acknowledged	2112-05-13 09:51:43	2112-05-13 09:51:43	2112-05-13 10:00:55	2112-05-13 12:10:08	NULL	NULL
30442	86821	161523	33	NULL	4	SICU	1	MED	1	0	0	0	0	Inactive	Discharged	4	Acknowledged	2107-02-10 10:51:59	2107-02-10 10:51:59	2107-02-10 10:59:44	2107-02-10 23:10:24	2107-02-10 18:40:21	NULL
16365	41625	112945	12	NULL	2	CSRU	2	CSURG	1	0	0	0	0	Inactive	Discharged	2	Acknowledged	2104-04-22 08:12:20	2104-04-22 08:12:20	2104-04-22 08:42:06	2104-04-22 16:25:24	2104-04-22 11:55:25	2104-04-22 11:55:25
11338	27767	169515	7	NULL	17	CCU	17	CCU	1	0	0	0	0	Inactive	Discharged	17	Acknowledged	2102-11-28 10:27:17	2102-11-28 10:27:17	2102-11-28 10:41:13	2102-11-28 15:25:03	NULL	NULL
336	746	117382	33	NULL	3	SICU	44	NMED	1	0	0	0	0	Inactive	Discharged	3	Acknowledged	2159-11-28 15:40:12	2159-11-28 15:40:12	2159-11-28 15:57:11	2159-11-30 15:10:01	NULL	NULL
24305	66749	177571	52	NULL	24	MICU	24	SURG	1	0	0	1	0	Inactive	Discharged	24	Acknowledged	2195-08-29 07:59:58	2195-08-29 08:04:41	2195-08-29 09:36:02	2195-08-29 11:58:46	2195-08-29 10:58:11	NULL
8498	22144	154402	15	NULL	55	CSRU	55	CSURG	1	0	0	0	0	Inactive	Discharged	55	Acknowledged	2172-05-31 07:59:41	2172-05-31 07:59:41	2172-05-31 08:00:55	2172-05-31 14:40:04	NULL	NULL
17977	46816	106671	15	CSRU	15	CSRU	2	CSURG	0	0	0	0	0	Inactive	Cancelled	NULL	Acknowledged	2137-06-27 16:08:53	2137-06-27 18:34:36	2137-06-27 16:15:15	2137-06-27 18:34:36	NULL	NULL
17978	46816	106671	12	NULL	2	CSRU	2	CSURG	1	0	0	0	0	Inactive	Discharged	2	Acknowledged	2137-06-28 08:56:14	2137-06-28 08:56:14	2137-06-28 08:57:00	2137-06-28 13:57:58	NULL	NULL
22599	61223	130044	7	NULL	17	CCU	17	CMED	1	0	0	0	0	Inactive	Discharged	17	Acknowledged	2148-11-13 09:28:25	2148-11-13 09:28:25	2148-11-13 09:48:41	2148-11-13 14:40:24	NULL	NULL
22600	61223	160095	12	NULL	8	CSRU	8	VSURG	1	0	0	0	0	Inactive	Discharged	8	Acknowledged	2148-12-03 15:19:54	2148-12-03 15:19:54	2148-12-03 15:22:54	2148-12-03 18:55:26	2148-12-03 18:55:26	2148-12-03 18:55:26
2368	5935	169363	50	NULL	45	MICU	1	MED	1	0	1	0	0	Inactive	Discharged	45	Acknowledged	2164-07-13 13:56:29	2164-07-13 13:56:29	2164-07-13 14:04:01	2164-07-13 17:27:39	2164-07-13 15:12:53	NULL
9619	24942	178112	12	NULL	55	CSRU	55	CSURG	1	0	0	0	0	Inactive	Discharged	55	Unacknowledged	2159-11-12 16:14:37	2159-11-12 16:14:37	NULL	2159-11-12 21:25:02	NULL	NULL
29638	84008	154839	7	CCU	7	CCU	7	CCU	1	0	0	0	0	Inactive	Cancelled	NULL	Acknowledged	2134-09-10 09:33:58	2134-09-10 15:27:03	2134-09-10 09:54:31	2134-09-10 15:27:03	2134-09-10 12:12:39	NULL
2095	5324	100617	7	NULL	2	CCU	2	CCU	1	0	0	0	0	Inactive	Discharged	2	Acknowledged	2139-01-04 09:52:48	2139-01-04 09:52:48	2139-01-04 11:01:09	2139-01-04 11:25:02	NULL	NULL
8904	23161	148180	23	NULL	55	MICU	1	MED	1	0	0	0	0	Inactive	Discharged	55	Acknowledged	2137-12-09 12:52:10	2137-12-09 12:52:10	2137-12-09 13:14:04	2137-12-09 20:40:04	NULL	NULL
8905	23161	168634	7	NULL	17	CCU	17	CCU	1	0	0	1	0	Inactive	Discharged	17	Acknowledged	2138-07-20 11:04:45	2138-07-20 11:04:45	2138-07-20 11:12:07	2138-07-20 18:55:07	2138-07-20 14:40:07	NULL
28099	79117	197456	7	NULL	45	CCU	1	MED	1	0	0	0	0	Inactive	Discharged	45	Acknowledged	2147-05-10 11:50:11	2147-05-10 11:50:11	2147-05-10 11:51:52	2147-05-11 00:41:11	2147-05-10 20:11:48	NULL
21683	58373	189961	7	NULL	17	CCU	17	CCU	1	0	0	0	0	Inactive	Discharged	17	Acknowledged	2119-12-27 10:21:36	2119-12-27 10:21:36	2119-12-27 10:22:34	2119-12-27 16:10:04	NULL	NULL
8346	21686	189422	14	NULL	36	TSICU	40	GU	1	0	0	0	0	Inactive	Discharged	36	Acknowledged	2110-01-14 08:39:14	2110-01-14 10:37:57	2110-01-14 10:51:07	2110-01-14 14:25:05	NULL	NULL
5337	13681	138352	7	NULL	2	CCU	2	CCU	1	0	0	0	0	Inactive	Discharged	2	Unacknowledged	2168-09-02 09:28:39	2168-09-02 09:28:39	NULL	2168-09-02 11:55:10	NULL	NULL
32925	94921	127779	12	NULL	2	CSRU	2	CSURG	1	0	0	0	0	Inactive	Discharged	2	Acknowledged	2154-01-26 08:06:07	2154-01-26 08:06:55	2154-01-26 09:05:25	2154-01-26 14:15:44	NULL	NULL
3952	10142	184055	14	NULL	40	TSICU	1	TRAUM	0	0	0	0	0	Inactive	Discharged	40	Acknowledged	2115-07-28 07:58:32	2115-07-28 10:01:06	2115-07-28 10:12:14	2115-07-28 15:40:03	NULL	NULL
26250	73175	137764	7	NULL	17	CCU	17	CCU	1	0	0	0	0	Inactive	Discharged	17	Acknowledged	2156-03-18 13:35:45	2156-03-18 13:35:45	2156-03-18 13:47:59	2156-03-18 21:40:03	NULL	NULL
15135	31994	130132	7	NULL	17	CCU	17	CCU	1	0	0	0	0	Inactive	Discharged	17	Acknowledged	2149-02-09 09:55:06	2149-02-09 09:55:06	2149-02-09 11:02:45	2149-02-09 19:40:03	NULL	NULL
15136	31994	112228	12	CSRU	12	CSRU	2	CSURG	1	0	0	0	0	Inactive	Cancelled	NULL	Acknowledged	2151-04-06 07:35:10	2151-04-06 16:27:16	2151-04-06 08:15:33	2151-04-06 16:27:16	NULL	NULL
15137	31994	112228	15	NULL	2	CSRU	2	CSURG	1	0	0	0	0	Inactive	Discharged	2	Acknowledged	2151-04-07 11:45:39	2151-04-07 11:45:39	2151-04-07 12:07:42	2151-04-07 20:26:09	2151-04-07 19:10:26	NULL
445	963	190225	15	NULL	2	CSRU	2	CSURG	1	0	0	0	0	Inactive	Discharged	2	Acknowledged	2204-10-30 07:44:57	2204-10-30 07:44:57	2204-10-30 07:52:20	2204-10-31 14:56:21	NULL	NULL
13896	30495	105306	57	NULL	36	SICU	1	SURG	1	0	0	0	0	Inactive	Discharged	36	Acknowledged	2132-05-19 10:35:12	2132-05-19 10:35:12	2132-05-19 10:46:43	2132-05-19 19:25:03	NULL	NULL
32700	94118	124816	7	NULL	17	CCU	1	CCU	0	0	0	0	0	Inactive	Discharged	17	Acknowledged	2177-12-28 09:01:51	2177-12-28 09:01:51	2177-12-28 09:20:56	2177-12-28 16:55:24	2177-12-28 09:41:04	NULL
31455	90330	187242	12	NULL	2	CSRU	2	CSURG	1	0	0	0	0	Inactive	Discharged	2	Acknowledged	2136-11-22 14:22:35	2136-11-22 14:22:35	2136-11-22 14:40:10	2136-11-22 16:10:03	NULL	NULL
31456	90330	187242	12	NULL	2	CSRU	2	CSURG	1	0	0	0	0	Inactive	Discharged	2	Acknowledged	2136-11-23 14:49:54	2136-11-23 14:49:54	2136-11-23 14:53:02	2136-11-23 18:40:05	NULL	NULL
16241	41245	113379	15	NULL	2	CSRU	2	CSURG	1	0	0	0	0	Inactive	Discharged	2	Acknowledged	2156-12-31 07:45:23	2156-12-31 07:45:23	2156-12-31 08:52:03	2156-12-31 17:25:27	2156-12-31 16:10:26	2156-12-31 16:10:26
13527	30086	171279	7	NULL	17	CCU	17	CCU	1	0	0	0	0	Inactive	Discharged	17	Acknowledged	2191-08-05 10:46:45	2191-08-05 10:46:45	2191-08-05 10:50:14	2191-08-05 14:40:03	NULL	NULL
13357	29894	170918	15	NULL	55	CSRU	55	CSURG	1	0	0	0	0	Inactive	Discharged	55	Acknowledged	2177-10-04 12:23:12	2177-10-04 12:23:12	2177-10-04 13:46:29	2177-10-04 17:25:03	NULL	NULL
13358	29894	170918	12	CSRU	12	CSRU	2	CSURG	1	0	0	0	0	Inactive	Cancelled	NULL	Revised	2177-10-22 09:17:21	2177-10-24 21:46:43	NULL	2177-10-24 21:46:43	NULL	NULL
13359	29894	151045	50	NULL	45	MICU	1	MED	0	0	0	0	0	Inactive	Discharged	45	Acknowledged	2178-08-03 12:18:48	2178-08-03 12:18:48	2178-08-03 12:22:25	2178-08-03 18:40:03	NULL	NULL
6478	16856	184720	12	NULL	55	CSRU	55	CSURG	1	0	0	0	0	Inactive	Discharged	55	Acknowledged	2177-04-12 09:46:14	2177-04-12 09:46:22	2177-04-12 10:23:00	2177-04-12 14:10:04	NULL	NULL
6479	16856	197499	7	NULL	17	CCU	17	CCU	1	0	0	0	0	Inactive	Discharged	17	Acknowledged	2179-08-01 13:28:31	2179-08-01 13:28:31	2179-08-01 13:30:03	2179-08-02 00:10:08	2179-08-01 22:55:06	2179-08-01 22:55:06
6480	16856	147865	7	NULL	17	CCU	17	CCU	1	0	0	0	0	Inactive	Discharged	17	Acknowledged	2179-08-20 11:27:36	2179-08-20 11:27:36	2179-08-20 11:28:14	2179-08-20 19:25:04	2179-08-20 19:10:04	NULL
24880	68655	116598	50	NULL	17	MICU	1	MED	0	0	0	0	0	Inactive	Discharged	17	Acknowledged	2191-07-02 10:31:20	2191-07-02 12:17:48	2191-07-02 12:28:32	2191-07-02 21:57:27	2191-07-02 18:57:49	NULL
33208	95782	195565	23	NULL	17	MICU	1	CMED	0	0	0	0	0	Inactive	Discharged	17	Acknowledged	2133-01-14 10:52:16	2133-01-14 10:52:16	2133-01-14 11:02:28	2133-01-14 17:40:04	2133-01-14 13:55:04	NULL
33209	95782	195565	7	NULL	17	CCU	17	CMED	1	0	0	0	0	Inactive	Discharged	17	Acknowledged	2133-01-22 13:36:20	2133-01-22 13:36:20	2133-01-22 13:48:03	2133-01-22 17:25:04	NULL	NULL
33210	95782	195565	15	NULL	2	CSRU	2	CSURG	1	0	0	0	0	Inactive	Discharged	2	Acknowledged	2133-02-06 08:17:01	2133-02-06 08:17:01	2133-02-06 08:29:12	2133-02-06 19:25:03	NULL	NULL
33211	95782	131544	23	NULL	55	MICU	1	MED	1	0	1	0	0	Inactive	Discharged	55	Acknowledged	2133-05-26 13:22:58	2133-05-26 13:22:58	2133-05-26 13:26:16	2133-05-26 17:40:08	2133-05-26 15:10:06	NULL
28131	79240	142189	33	NULL	54	SICU	54	SURG	1	0	0	0	0	Inactive	Discharged	54	Acknowledged	2148-08-31 09:29:59	2148-08-31 09:29:59	2148-08-31 09:31:02	2148-09-01 14:26:24	2148-09-01 13:29:06	NULL
157	306	167129	57	NULL	3	SICU	44	NSURG	1	0	0	0	0	Inactive	Discharged	3	Acknowledged	2199-09-18 11:47:47	2199-09-18 11:47:47	2199-09-18 11:58:33	2199-09-18 15:10:02	NULL	NULL
17958	46768	107692	15	NULL	2	CSRU	2	CSURG	1	0	0	0	0	Inactive	Discharged	2	Acknowledged	2141-09-13 10:16:53	2141-09-13 10:16:53	2141-09-13 10:19:03	2141-09-13 17:25:25	2141-09-13 12:55:22	NULL
24786	68300	128859	33	NULL	45	SICU	1	MED	0	0	0	0	0	Inactive	Discharged	45	Acknowledged	2143-09-09 16:49:15	2143-09-09 16:49:15	2143-09-09 16:54:05	2143-09-09 22:10:04	2143-09-09 18:10:03	NULL
24787	68300	128859	33	NULL	31	SICU	31	NSURG	0	0	0	1	0	Inactive	Discharged	31	Acknowledged	2143-09-13 12:13:41	2143-09-13 12:13:41	2143-09-13 12:31:08	2143-09-13 20:10:04	NULL	NULL
21794	58763	171192	15	NULL	2	CSRU	2	CSURG	1	0	0	0	0	Inactive	Discharged	2	Acknowledged	2133-10-30 07:58:02	2133-10-30 07:58:02	2133-10-30 08:01:13	2133-10-30 13:10:26	NULL	NULL
33041	95273	183724	15	NULL	2	CSRU	2	CSURG	1	0	0	0	0	Inactive	Discharged	2	Acknowledged	2109-02-09 11:39:19	2109-02-10 17:24:28	2109-02-10 17:53:13	2109-02-10 18:11:11	NULL	NULL
12983	29488	147767	15	NULL	2	CSRU	2	CSURG	1	0	0	0	0	Inactive	Discharged	2	Acknowledged	2122-02-22 14:33:44	2122-02-22 14:33:44	2122-02-22 14:46:51	2122-02-23 11:55:07	NULL	NULL
19941	52899	175977	7	NULL	17	CCU	17	CCU	1	0	0	1	0	Inactive	Discharged	17	Acknowledged	2178-04-24 09:36:37	2178-04-24 09:36:37	2178-04-24 09:41:07	2178-04-24 19:10:08	2178-04-24 18:10:08	NULL
19942	52899	175977	7	CCU	7	CCU	17	CCU	1	0	0	1	0	Inactive	Cancelled	NULL	Acknowledged	2178-04-29 13:34:52	2178-04-29 17:27:59	2178-04-29 13:38:54	2178-04-29 17:27:59	2178-04-29 14:55:09	2178-04-29 14:55:09
19943	52899	155731	23	NULL	55	MICU	1	MED	0	0	0	1	0	Inactive	Discharged	55	Acknowledged	2178-06-26 08:50:31	2178-06-26 08:50:31	2178-06-26 08:52:01	2178-06-26 11:25:10	2178-06-26 09:10:09	NULL
19940	52899	175977	7	CCU	7	CCU	17	CCU	1	0	0	1	0	Inactive	Cancelled	NULL	Acknowledged	2178-04-23 09:27:14	2178-04-23 12:51:53	2178-04-23 09:40:08	2178-04-23 12:51:53	2178-04-23 10:10:09	2178-04-23 10:10:09
3968	10174	110010	15	NULL	2	CSRU	2	CSURG	1	0	0	0	0	Inactive	Discharged	2	Revised	2135-11-20 13:26:23	2135-11-20 15:02:54	NULL	2135-11-20 15:10:03	NULL	NULL
3969	10174	130645	50	NULL	55	MICU	1	MED	0	0	0	0	0	Inactive	Discharged	55	Acknowledged	2136-11-16 13:34:04	2136-11-16 13:34:04	2136-11-16 13:45:51	2136-11-16 21:55:03	NULL	NULL
3970	10174	126170	7	NULL	17	CCU	1	CCU	1	0	0	0	0	Inactive	Discharged	17	Acknowledged	2139-07-18 11:04:23	2139-07-18 11:04:23	2139-07-18 11:09:48	2139-07-18 16:12:25	2139-07-18 15:44:54	NULL
11093	27504	122586	50	NULL	45	MICU	1	MED	1	0	0	0	0	Inactive	Discharged	45	Acknowledged	2112-09-16 13:16:12	2112-09-16 13:16:12	2112-09-16 13:25:54	2112-09-16 17:55:03	NULL	NULL
11094	27504	100908	7	NULL	17	CCU	17	CCU	1	0	0	0	0	Inactive	Discharged	17	Acknowledged	2113-01-03 12:24:16	2113-01-03 12:24:16	2113-01-03 12:26:56	2113-01-03 15:25:02	NULL	NULL
11095	27504	138692	7	NULL	17	CCU	17	CCU	1	0	1	0	0	Inactive	Discharged	17	Acknowledged	2114-03-17 10:18:41	2114-03-17 10:27:06	2114-03-17 11:17:09	2114-03-17 17:10:04	2114-03-17 15:55:03	NULL
19828	52590	179179	12	NULL	2	CSRU	2	CSURG	1	0	0	0	0	Inactive	Discharged	2	Acknowledged	2118-09-03 11:34:20	2118-09-03 11:34:20	2118-09-03 12:09:20	2118-09-03 17:55:03	NULL	NULL
18069	47133	171415	50	NULL	31	MICU	31	NMED	1	0	0	0	0	Inactive	Discharged	31	Acknowledged	2143-11-01 08:31:39	2143-11-01 08:31:39	2143-11-01 09:21:54	2143-11-01 11:11:47	2143-11-01 09:40:31	NULL
16846	43155	120027	14	NULL	40	TSICU	40	TRAUM	1	0	0	0	0	Inactive	Discharged	40	Acknowledged	2113-09-14 12:39:34	2113-09-14 12:39:34	2113-09-14 12:56:39	2113-09-14 18:55:21	2113-09-14 16:55:23	NULL
323	711	114791	12	NULL	8	CSRU	31	VSURG	1	0	0	0	0	Inactive	Discharged	8	Acknowledged	2184-05-26 09:04:34	2184-05-26 09:04:34	2184-05-26 09:53:08	2184-05-26 13:18:32	NULL	NULL
324	711	120522	52	MICU	52	MICU	1	MED	1	0	1	0	0	Inactive	Cancelled	NULL	Acknowledged	2184-10-06 16:11:09	2184-10-06 18:47:47	2184-10-06 17:29:21	2184-10-06 18:47:47	NULL	NULL
325	711	120522	52	NULL	18	MICU	1	MED	1	0	1	0	0	Inactive	Discharged	18	Acknowledged	2184-10-07 13:00:13	2184-10-07 13:00:13	2184-10-07 13:31:36	2184-10-07 20:40:03	NULL	NULL
326	711	168530	50	MICU	50	MICU	1	MED	1	0	1	0	0	Inactive	Cancelled	NULL	Acknowledged	2184-10-17 10:32:34	2184-10-19 09:05:34	2184-10-17 11:16:19	2184-10-19 09:05:34	NULL	NULL
327	711	158767	52	MICU	52	MICU	1	MED	0	0	1	0	0	Inactive	Cancelled	NULL	Acknowledged	2185-05-04 12:26:13	2185-05-04 16:28:18	2185-05-04 12:29:36	2185-05-04 16:28:18	NULL	NULL
328	711	158767	52	NULL	18	MICU	1	MED	0	0	0	1	0	Inactive	Discharged	18	Acknowledged	2185-05-04 17:51:04	2185-05-04 17:51:04	2185-05-04 21:05:35	2185-05-04 21:10:04	NULL	NULL
23673	64717	122614	12	NULL	2	CSRU	2	CSURG	1	0	0	0	0	Inactive	Discharged	2	Acknowledged	2105-09-04 09:35:55	2105-09-04 09:35:55	2105-09-04 09:44:53	2105-09-04 11:44:32	2105-09-04 10:14:41	NULL
23674	64717	122614	15	NULL	2	CSRU	7	CSURG	1	0	0	0	0	Inactive	Discharged	2	Acknowledged	2105-09-07 07:52:07	2105-09-07 08:01:59	2105-09-07 08:02:02	2105-09-07 12:29:45	2105-09-07 10:44:38	NULL
30982	88678	101244	15	NULL	2	CSRU	2	CSURG	1	0	0	0	0	Inactive	Discharged	2	Acknowledged	2162-01-27 07:49:42	2162-01-27 07:49:42	2162-01-27 08:39:35	2162-01-27 10:40:23	2162-01-27 09:40:28	NULL
6834	17789	136954	7	NULL	2	CCU	17	CMED	1	0	0	0	0	Inactive	Discharged	2	Unacknowledged	2122-10-30 14:53:47	2122-10-30 14:53:47	NULL	2122-10-30 18:55:05	NULL	NULL
6835	17789	136954	33	NULL	54	SICU	54	CSURG	1	0	0	0	0	Inactive	Discharged	54	Acknowledged	2122-11-05 10:43:27	2122-11-05 17:20:49	2122-11-05 18:28:08	2122-11-05 22:25:06	NULL	NULL
6836	17789	191112	12	NULL	55	CSRU	55	CSURG	1	0	0	0	0	Inactive	Discharged	55	Acknowledged	2123-03-16 12:11:59	2123-03-16 12:11:59	2123-03-16 12:16:20	2123-03-16 20:25:02	NULL	NULL
15653	32574	131887	15	NULL	55	CSRU	55	CSURG	1	0	0	0	0	Inactive	Discharged	55	Acknowledged	2155-08-04 09:34:06	2155-08-04 09:34:06	2155-08-04 10:28:28	2155-08-04 13:25:03	NULL	NULL
15654	32574	153415	7	NULL	17	CCU	17	CCU	1	0	0	0	0	Inactive	Discharged	17	Acknowledged	2160-08-11 11:13:47	2160-08-11 11:13:47	2160-08-11 11:33:12	2160-08-11 16:55:25	2160-08-11 16:25:24	NULL
18007	46910	183174	12	NULL	2	CSRU	2	CSURG	1	0	0	0	0	Inactive	Discharged	2	Acknowledged	2184-12-01 10:30:45	2184-12-01 16:17:19	2184-12-01 16:30:14	2184-12-01 22:25:27	NULL	NULL
9150	23697	115610	57	NULL	4	SICU	1	MED	1	0	0	0	0	Inactive	Discharged	4	Acknowledged	2173-08-10 11:29:26	2173-08-10 11:29:26	2173-08-10 11:35:40	2173-08-10 23:25:02	NULL	NULL
14164	30810	102577	33	NULL	45	SICU	1	MED	1	0	0	1	0	Inactive	Discharged	45	Acknowledged	2185-10-06 10:30:12	2185-10-06 10:35:09	2185-10-06 10:40:46	2185-10-06 17:10:03	NULL	NULL
21826	58831	184794	7	NULL	17	CCU	17	CCU	1	0	0	0	0	Inactive	Discharged	17	Acknowledged	2194-04-13 09:41:43	2194-04-13 16:03:46	2194-04-13 16:07:12	2194-04-13 17:55:23	2194-04-13 16:10:34	NULL
23405	63755	164278	15	NULL	2	CSRU	2	CSURG	1	0	0	0	0	Inactive	Discharged	2	Acknowledged	2151-11-17 07:53:48	2151-11-17 07:53:48	2151-11-17 09:12:34	2151-11-17 11:40:26	2151-11-17 09:40:27	NULL
23406	63755	159586	15	NULL	8	CSRU	8	VSURG	1	0	0	0	1	Inactive	Discharged	8	Acknowledged	2152-07-06 09:45:06	2152-07-06 10:48:04	2152-07-06 11:02:38	2152-07-06 18:58:18	2152-07-06 11:56:09	NULL
23407	63755	111041	15	NULL	2	CSRU	2	CSURG	1	0	0	0	0	Inactive	Discharged	2	Acknowledged	2154-02-10 07:45:27	2154-02-10 07:45:27	2154-02-10 08:08:48	2154-02-10 17:55:25	NULL	NULL
8612	22438	118722	50	NULL	45	MICU	1	MED	0	0	0	1	1	Inactive	Discharged	45	Acknowledged	2188-08-22 09:43:11	2188-08-22 10:44:50	2188-08-22 10:50:46	2188-08-22 20:10:02	NULL	NULL
30913	88481	179181	7	NULL	2	CCU	17	CCU	1	0	0	1	1	Inactive	Discharged	2	Acknowledged	2122-05-26 10:35:18	2122-05-26 10:35:18	2122-05-26 11:27:49	2122-05-26 18:40:25	2122-05-26 17:55:27	NULL
33986	98268	111208	7	NULL	17	CCU	17	CCU	1	0	0	0	0	Inactive	Discharged	17	Acknowledged	2124-05-21 10:40:44	2124-05-21 10:40:44	2124-05-21 10:57:23	2124-05-21 13:44:10	2124-05-21 12:14:34	NULL
33987	98268	194997	7	NULL	17	CCU	17	CCU	1	0	0	0	0	Inactive	Discharged	17	Acknowledged	2124-10-21 10:25:48	2124-10-21 10:25:48	2124-10-21 11:18:38	2124-10-21 18:10:21	2124-10-21 13:41:52	NULL
24592	67683	146759	15	NULL	2	CSRU	2	CSURG	1	0	0	0	0	Inactive	Discharged	2	Acknowledged	2164-08-12 11:17:12	2164-08-12 11:17:12	2164-08-12 11:20:12	2164-08-12 15:55:06	NULL	NULL
440	953	175948	12	NULL	55	CSRU	1	CSURG	0	0	0	0	0	Inactive	Discharged	55	Acknowledged	2103-12-26 08:15:20	2103-12-26 08:15:20	2103-12-26 08:20:02	2103-12-26 17:10:08	NULL	NULL
4741	12113	197423	52	NULL	24	MICU	24	SURG	1	0	0	1	0	Inactive	Discharged	24	Acknowledged	2142-02-14 14:34:30	2142-02-14 14:34:30	2142-02-14 15:24:35	2142-02-14 17:55:05	NULL	NULL
4742	12113	194654	23	NULL	55	MICU	1	MED	0	0	0	1	0	Inactive	Discharged	55	Acknowledged	2144-12-29 12:28:07	2144-12-29 12:28:07	2144-12-29 12:40:53	2144-12-29 17:28:26	2144-12-29 15:11:17	2144-12-29 15:11:17
4743	12113	163258	15	NULL	45	CSRU	45	MED	0	0	0	1	0	Inactive	Discharged	45	Acknowledged	2145-02-14 15:37:30	2145-02-14 15:59:47	2145-02-14 16:00:22	2145-02-14 19:12:23	2145-02-14 16:27:06	NULL
5250	13476	142468	23	NULL	45	MICU	1	MED	1	1	0	1	0	Inactive	Discharged	45	Acknowledged	2151-07-09 11:28:31	2151-07-09 11:28:31	2151-07-09 11:39:48	2151-07-09 17:40:39	2151-07-09 13:56:05	NULL
5247	13476	134870	15	NULL	55	CSRU	55	CSURG	1	0	0	0	0	Inactive	Discharged	55	Acknowledged	2146-02-15 09:00:27	2146-02-15 09:00:27	2146-02-15 09:20:45	2146-02-15 10:40:02	NULL	NULL
5248	13476	141085	33	NULL	36	SICU	36	SURG	0	0	0	0	0	Inactive	Discharged	36	Acknowledged	2147-10-06 10:00:20	2147-10-06 10:00:20	2147-10-06 10:05:04	2147-10-06 17:55:03	NULL	NULL
5249	13476	142468	23	NULL	45	MICU	45	MED	0	0	0	1	0	Inactive	Discharged	45	Acknowledged	2151-07-07 09:20:34	2151-07-07 17:49:20	2151-07-07 17:49:23	2151-07-07 19:10:25	2151-07-07 17:25:25	NULL
18885	49747	184511	7	NULL	45	CCU	45	MED	1	0	0	0	0	Inactive	Discharged	45	Acknowledged	2165-11-06 12:40:12	2165-11-06 12:40:12	2165-11-06 12:47:30	2165-11-06 21:10:32	2165-11-06 18:11:02	NULL
7548	19544	180092	12	NULL	55	CSRU	55	CSURG	1	0	0	0	0	Inactive	Discharged	55	Unacknowledged	2200-03-26 18:12:09	2200-03-26 18:12:09	NULL	2200-03-26 20:40:02	NULL	NULL
7549	19544	163687	15	NULL	4	CSRU	1	MED	0	0	0	0	0	Inactive	Discharged	4	Acknowledged	2201-01-30 10:40:50	2201-01-30 10:40:50	2201-01-30 10:42:27	2201-01-30 20:40:01	NULL	NULL
17404	45057	130090	7	NULL	17	CCU	17	CMED	1	0	0	0	0	Inactive	Discharged	17	Acknowledged	2187-01-13 10:14:17	2187-01-13 10:14:17	2187-01-13 10:49:00	2187-01-13 13:11:27	2187-01-13 11:10:25	NULL
34441	99817	195557	15	NULL	8	CSRU	8	VSURG	1	0	0	0	0	Inactive	Discharged	8	Acknowledged	2166-10-17 08:29:14	2166-10-17 08:33:15	2166-10-17 08:51:38	2166-10-17 19:10:04	NULL	NULL
34442	99817	195557	15	NULL	54	CSRU	54	SURG	0	0	0	0	0	Inactive	Discharged	54	Acknowledged	2166-10-27 08:47:11	2166-10-27 08:47:11	2166-10-27 08:49:33	2166-10-27 13:25:04	NULL	NULL
34443	99817	195557	33	NULL	54	SICU	1	SURG	1	0	0	0	0	Inactive	Discharged	54	Acknowledged	2166-11-12 11:13:49	2166-11-12 11:13:49	2166-11-12 11:32:01	2166-11-12 19:10:04	NULL	NULL
33611	97008	162487	57	NULL	4	SICU	31	NMED	1	0	0	0	0	Inactive	Discharged	4	Acknowledged	2201-05-17 12:24:13	2201-05-18 17:38:04	2201-05-18 17:38:08	2201-05-18 18:40:25	2201-05-18 17:55:27	NULL
30859	88294	161903	7	NULL	17	CCU	17	CCU	1	0	0	0	0	Inactive	Discharged	17	Acknowledged	2135-02-19 09:56:54	2135-02-19 09:56:54	2135-02-19 10:17:05	2135-02-19 22:40:23	2135-02-19 12:11:14	NULL
31796	91242	181458	23	NULL	45	MICU	1	MED	0	0	1	0	0	Inactive	Discharged	45	Acknowledged	2165-10-28 13:17:14	2165-10-28 13:17:14	2165-10-28 14:09:53	2165-10-28 20:25:04	NULL	NULL
31797	91242	181458	23	NULL	45	MICU	1	MED	0	0	0	0	0	Inactive	Discharged	45	Acknowledged	2165-11-05 13:58:20	2165-11-05 13:59:21	2165-11-05 14:01:54	2165-11-05 21:10:04	NULL	NULL
31798	91242	181458	23	NULL	55	MICU	1	MED	0	0	1	0	0	Inactive	Discharged	55	Acknowledged	2165-11-12 08:33:33	2165-11-12 08:33:33	2165-11-12 08:54:47	2165-11-12 14:55:05	NULL	NULL
31799	91242	134310	23	MICU	23	MICU	1	MED	0	0	0	0	0	Inactive	Cancelled	NULL	Acknowledged	2166-06-01 08:19:10	2166-06-01 11:48:51	2166-06-01 08:21:26	2166-06-01 11:48:51	2166-06-01 08:55:08	NULL
31800	91242	178814	52	NULL	18	MICU	1	MED	0	0	0	0	0	Inactive	Discharged	18	Acknowledged	2167-01-30 13:35:31	2167-01-30 13:35:31	2167-01-30 14:04:09	2167-01-30 17:40:23	2167-01-30 14:55:22	NULL
31801	91242	173974	23	NULL	45	MICU	1	CCU	0	0	1	1	0	Inactive	Discharged	45	Acknowledged	2167-04-04 10:36:23	2167-04-04 10:36:23	2167-04-04 10:45:13	2167-04-04 19:10:22	2167-04-04 15:40:25	NULL
20252	53856	155343	57	SICU	57	SICU	1	NSURG	0	0	0	0	0	Inactive	Cancelled	NULL	Acknowledged	2146-08-06 08:54:38	2146-08-06 19:08:30	2146-08-06 08:58:40	2146-08-06 19:08:30	NULL	NULL
16893	43359	131748	7	NULL	17	CCU	17	CCU	1	0	0	0	0	Inactive	Discharged	17	Acknowledged	2137-11-07 09:54:22	2137-11-07 09:54:22	2137-11-07 09:56:03	2137-11-07 15:27:24	NULL	NULL
10058	26026	126491	7	NULL	2	CCU	2	CCU	1	0	0	0	0	Inactive	Discharged	2	Acknowledged	2176-04-24 09:32:26	2176-04-24 09:32:26	2176-04-24 09:37:05	2176-04-24 18:40:02	NULL	NULL
11532	27976	167196	7	NULL	2	CCU	2	CCU	1	0	0	0	0	Inactive	Discharged	2	Acknowledged	2156-09-23 10:46:34	2156-09-23 10:46:34	2156-09-23 10:52:56	2156-09-23 14:10:03	NULL	NULL
27655	77595	113896	7	NULL	2	CCU	17	CCU	1	0	0	0	0	Inactive	Discharged	2	Acknowledged	2154-02-01 10:30:25	2154-02-01 10:30:25	2154-02-01 11:09:14	2154-02-01 17:55:23	NULL	NULL
25673	71131	110493	12	NULL	2	CSRU	2	CSURG	1	0	0	0	0	Inactive	Discharged	2	Acknowledged	2163-03-22 08:09:27	2163-03-22 08:09:27	2163-03-22 08:15:30	2163-03-22 13:46:18	NULL	NULL
34396	99650	199859	23	NULL	31	MICU	1	MED	1	0	0	0	0	Inactive	Discharged	31	Acknowledged	2157-01-26 10:34:01	2157-01-26 17:16:24	2157-01-26 17:27:31	2157-01-26 22:10:22	2157-01-26 17:25:22	NULL
34393	99650	158023	57	NULL	54	SICU	54	SURG	1	0	0	0	0	Inactive	Discharged	54	Acknowledged	2155-01-06 09:50:51	2155-01-06 09:50:51	2155-01-06 10:24:44	2155-01-06 17:40:26	2155-01-06 11:55:27	NULL
34394	99650	199859	23	NULL	45	MICU	1	MED	0	0	0	0	0	Inactive	Discharged	45	Acknowledged	2156-12-27 10:53:31	2156-12-27 11:30:05	2156-12-27 11:30:19	2156-12-27 16:25:19	2156-12-27 11:55:24	NULL
34395	99650	199859	7	NULL	54	CCU	54	MED	1	0	0	0	0	Inactive	Discharged	54	Acknowledged	2157-01-14 11:33:57	2157-01-14 11:33:57	2157-01-14 12:42:15	2157-01-14 16:55:22	2157-01-14 13:11:09	NULL
4362	11236	179800	50	NULL	4	MICU	1	MED	1	0	0	0	0	Inactive	Discharged	4	Acknowledged	2192-01-09 10:34:07	2192-01-09 10:34:07	2192-01-09 11:16:28	2192-01-09 21:55:04	NULL	NULL
4363	11236	185878	33	SICU	33	SICU	1	MED	1	0	0	0	0	Inactive	Cancelled	NULL	Acknowledged	2193-05-25 11:10:59	2193-05-25 11:31:36	2193-05-25 11:25:56	2193-05-25 11:31:36	NULL	NULL
4364	11236	185878	33	NULL	4	SICU	1	MED	0	0	0	0	0	Inactive	Discharged	4	Acknowledged	2193-05-26 11:53:57	2193-05-26 11:53:57	2193-05-26 12:00:06	2193-05-26 14:55:04	NULL	NULL
4365	11236	186061	52	NULL	18	MICU	1	MED	0	0	0	0	0	Inactive	Discharged	18	Acknowledged	2194-03-17 08:44:30	2194-03-17 08:44:30	2194-03-17 08:53:43	2194-03-17 17:10:04	2194-03-17 14:55:03	NULL
4366	11236	167863	7	NULL	45	CCU	1	MED	0	0	0	0	0	Inactive	Discharged	45	Acknowledged	2194-03-27 12:19:21	2194-03-27 12:19:21	2194-03-27 12:49:55	2194-03-27 18:55:04	2194-03-27 16:55:04	NULL
4367	11236	176081	23	NULL	45	MICU	1	MED	0	0	0	0	0	Inactive	Discharged	45	Acknowledged	2194-04-11 07:57:53	2194-04-11 07:57:53	2194-04-11 08:00:44	2194-04-11 16:55:03	2194-04-11 08:25:03	NULL
4368	11236	176081	50	NULL	45	MICU	1	MED	0	0	0	0	0	Inactive	Discharged	45	Acknowledged	2194-04-16 10:55:40	2194-04-16 10:55:40	2194-04-16 11:05:09	2194-04-16 18:40:03	2194-04-16 17:25:03	NULL
4369	11236	109787	23	NULL	45	MICU	1	MED	1	0	0	0	0	Inactive	Discharged	45	Acknowledged	2194-08-26 11:42:21	2194-08-26 11:42:21	2194-08-26 11:58:38	2194-08-26 18:10:09	2194-08-26 14:25:16	NULL
4370	11236	132436	23	MICU	23	MICU	1	MED	1	0	0	0	0	Inactive	Cancelled	NULL	Acknowledged	2194-09-02 14:42:39	2194-09-02 16:48:16	2194-09-02 14:51:34	2194-09-02 16:48:16	2194-09-02 15:55:06	NULL
4371	11236	132436	23	NULL	45	MICU	1	MED	1	0	1	0	0	Inactive	Discharged	45	Acknowledged	2194-09-03 12:58:14	2194-09-03 12:59:44	2194-09-03 12:59:46	2194-09-03 18:10:05	2194-09-03 16:25:06	NULL
4372	11236	132436	7	NULL	45	CCU	45	CCU	1	0	0	0	0	Inactive	Discharged	45	Acknowledged	2194-09-07 08:25:41	2194-09-07 12:22:57	2194-09-07 12:49:17	2194-09-08 18:55:04	2194-09-08 16:25:06	NULL
4373	11236	156425	23	NULL	55	MICU	1	MED	1	0	0	0	0	Inactive	Discharged	55	Acknowledged	2195-04-05 08:07:19	2195-04-05 08:07:19	2195-04-05 08:42:54	2195-04-05 18:40:44	2195-04-05 09:25:23	NULL
27420	76865	147013	15	NULL	2	CSRU	2	CSURG	1	0	0	1	0	Inactive	Discharged	2	Acknowledged	2162-03-18 08:14:56	2162-03-18 08:42:42	2162-03-18 08:55:48	2162-03-18 16:11:52	2162-03-18 09:12:55	NULL
20211	53743	136583	50	NULL	45	MICU	1	MED	0	0	0	0	0	Inactive	Discharged	45	Acknowledged	2176-12-21 09:31:15	2176-12-21 09:31:15	2176-12-21 10:49:04	2176-12-21 15:40:02	NULL	NULL
20212	53743	136583	50	NULL	45	MICU	1	MED	0	0	0	0	0	Inactive	Discharged	45	Acknowledged	2177-01-02 11:09:29	2177-01-02 11:09:29	2177-01-02 11:41:59	2177-01-02 17:10:04	NULL	NULL
25958	72197	129229	7	NULL	17	CCU	17	CCU	1	0	0	0	0	Inactive	Discharged	17	Acknowledged	2154-01-14 08:53:59	2154-01-14 08:53:59	2154-01-14 09:07:07	2154-01-14 19:10:23	2154-01-14 15:25:24	NULL
25959	72197	130412	15	NULL	8	CSRU	8	VSURG	0	0	0	0	0	Inactive	Discharged	8	Acknowledged	2155-09-03 10:37:57	2155-09-03 10:37:57	2155-09-03 10:44:46	2155-09-03 17:55:25	2155-09-03 15:40:28	NULL
1745	4496	144907	7	NULL	2	CCU	39	CCU	1	0	0	0	0	Inactive	Discharged	2	Acknowledged	2165-09-24 10:31:01	2165-09-24 10:31:01	2165-09-24 11:01:39	2165-09-25 01:10:07	NULL	NULL
15180	32050	154479	7	CCU	7	CCU	2	CCU	1	0	0	0	0	Inactive	Cancelled	NULL	Acknowledged	2121-11-02 08:50:15	2121-11-03 12:45:29	2121-11-02 10:03:44	2121-11-03 12:45:29	NULL	NULL
15181	32050	150375	52	NULL	28	MICU	48	OMED	0	0	0	0	0	Inactive	Discharged	28	Acknowledged	2122-11-10 10:42:03	2122-11-10 10:42:03	2122-11-10 10:57:38	2122-11-10 18:40:03	NULL	NULL
718	1728	120815	14	NULL	31	CSRU	31	CSURG	1	0	0	0	0	Inactive	Discharged	31	Acknowledged	2175-10-24 07:22:59	2175-10-24 07:22:59	2175-10-24 08:03:07	2175-10-24 12:10:06	NULL	NULL
21668	58310	169068	50	NULL	55	MICU	1	MED	1	0	0	0	0	Inactive	Discharged	55	Acknowledged	2170-04-29 14:39:46	2170-04-29 14:41:53	2170-04-29 14:41:57	2170-04-29 18:25:22	2170-04-29 16:40:22	NULL
22227	59960	155668	23	NULL	4	MICU	1	MED	0	0	0	0	0	Inactive	Discharged	4	Acknowledged	2196-04-01 08:48:59	2196-04-01 14:03:51	2196-04-01 14:06:22	2196-04-01 16:55:22	2196-04-01 14:25:24	NULL
22228	59960	152618	14	NULL	31	TSICU	31	NMED	1	0	0	0	0	Inactive	Discharged	31	Acknowledged	2196-04-26 10:27:54	2196-04-26 12:56:01	2196-04-26 12:56:04	2196-04-26 17:10:22	2196-04-26 15:25:24	NULL
11133	27545	103561	12	NULL	8	CSRU	8	VSURG	0	0	0	0	0	Inactive	Discharged	8	Acknowledged	2128-09-19 09:15:55	2128-09-19 16:17:22	2128-09-20 07:02:37	2128-09-20 10:40:02	NULL	NULL
2427	6086	160939	15	NULL	55	CSRU	55	CSURG	1	0	0	0	0	Inactive	Discharged	55	Unacknowledged	2163-10-07 16:32:15	2163-10-07 16:32:15	NULL	2163-10-07 20:40:02	NULL	NULL
21044	56279	137556	23	NULL	55	MICU	1	MED	0	0	0	0	0	Inactive	Discharged	55	Acknowledged	2113-08-09 13:44:01	2113-08-09 13:44:01	2113-08-09 13:52:43	2113-08-09 17:55:06	2113-08-09 14:55:07	NULL
28662	81058	139569	7	NULL	40	CCU	1	MED	1	0	0	0	0	Inactive	Discharged	40	Acknowledged	2115-04-17 10:46:36	2115-04-17 10:46:36	2115-04-17 11:04:24	2115-04-17 16:25:23	2115-04-17 13:55:25	NULL
34011	98347	110484	7	NULL	17	CCU	17	CCU	1	0	0	0	0	Inactive	Discharged	17	Acknowledged	2121-11-05 10:42:59	2121-11-05 10:42:59	2121-11-05 10:43:22	2121-11-05 18:55:18	NULL	NULL
34012	98347	177195	7	NULL	17	CCU	17	CMED	1	0	0	0	0	Inactive	Discharged	17	Acknowledged	2124-10-19 15:49:55	2124-10-19 15:49:55	2124-10-19 17:21:42	2124-10-20 22:40:16	2124-10-20 18:40:17	NULL
12185	28674	189822	50	NULL	17	MICU	17	CCU	1	0	0	0	0	Inactive	Discharged	17	Acknowledged	2200-10-24 14:04:26	2200-10-24 14:04:26	2200-10-24 14:20:26	2200-10-25 04:55:03	NULL	NULL
23578	64297	161884	50	NULL	55	MICU	1	MED	0	0	0	0	0	Inactive	Discharged	55	Acknowledged	2142-08-06 10:50:08	2142-08-06 10:50:08	2142-08-06 10:52:10	2142-08-06 16:15:01	2142-08-06 11:29:32	NULL
12680	29208	128913	7	NULL	17	CCU	17	CCU	1	0	0	0	0	Inactive	Discharged	17	Unacknowledged	2175-03-05 10:33:16	2175-03-05 10:33:16	NULL	2175-03-05 15:25:04	NULL	NULL
480	1076	141828	33	NULL	3	SICU	1	SURG	1	0	0	0	0	Inactive	Discharged	3	Acknowledged	2173-11-13 10:04:17	2173-11-13 10:04:17	2173-11-14 07:11:09	2173-11-14 20:55:01	NULL	NULL
481	1076	170098	23	NULL	4	MICU	1	MED	0	0	0	0	0	Inactive	Discharged	4	Acknowledged	2175-11-12 12:27:05	2175-11-12 12:27:05	2175-11-12 12:33:20	2175-11-14 16:10:03	NULL	NULL
7848	20426	105272	23	NULL	4	MICU	1	MED	1	0	0	0	0	Inactive	Discharged	4	Acknowledged	2161-04-02 10:48:41	2161-04-02 10:48:41	2161-04-02 11:23:09	2161-04-02 18:10:02	NULL	NULL
7849	20426	158539	23	NULL	45	MICU	1	MED	1	0	0	0	0	Inactive	Discharged	45	Acknowledged	2161-06-17 12:49:46	2161-06-17 12:49:46	2161-06-17 13:06:53	2161-06-17 20:25:02	NULL	NULL
17577	45590	127815	50	NULL	45	MICU	1	MED	0	0	0	0	0	Inactive	Discharged	45	Acknowledged	2194-11-09 16:03:06	2194-11-09 16:03:06	2194-11-09 16:10:36	2194-11-10 00:40:51	2194-11-09 16:26:17	NULL
21289	57091	165797	23	NULL	40	MICU	1	MED	0	0	0	0	0	Inactive	Discharged	40	Acknowledged	2141-02-01 08:23:15	2141-02-01 08:23:15	2141-02-01 08:23:30	2141-02-01 10:55:04	2141-02-01 10:10:04	NULL
15123	31983	178243	7	NULL	45	CCU	1	MED	0	0	0	0	0	Inactive	Discharged	45	Acknowledged	2197-07-01 10:46:16	2197-07-01 10:46:16	2197-07-01 11:33:44	2197-07-01 16:55:03	NULL	NULL
15124	31983	178243	23	NULL	45	MICU	1	MED	0	0	0	0	0	Inactive	Discharged	45	Acknowledged	2197-07-04 10:34:54	2197-07-04 12:24:02	2197-07-04 12:35:18	2197-07-04 14:10:04	NULL	NULL
285	620	190776	57	NULL	3	SICU	1	NMED	0	0	0	0	0	Inactive	Discharged	3	Acknowledged	2155-01-29 10:39:04	2155-01-29 10:39:04	2155-01-29 10:44:27	2155-01-29 18:40:01	NULL	NULL
27625	77500	196619	14	NULL	36	TSICU	1	TRAUM	1	0	0	0	0	Inactive	Discharged	36	Acknowledged	2165-04-28 12:52:00	2165-04-28 12:52:00	2165-04-28 13:08:42	2165-04-28 17:40:37	2165-04-28 14:26:20	NULL
11563	28006	106150	12	NULL	2	CSRU	2	CSURG	1	0	0	0	0	Inactive	Discharged	2	Acknowledged	2189-12-10 08:59:25	2189-12-10 08:59:25	2189-12-10 09:21:24	2189-12-10 12:25:03	NULL	NULL
25525	70694	100622	12	CSRU	12	CSRU	2	CSURG	1	0	0	0	0	Inactive	Cancelled	NULL	Acknowledged	2189-03-06 09:09:27	2189-03-06 13:53:41	2189-03-06 09:30:41	2189-03-06 13:53:41	NULL	NULL
25526	70694	100622	12	CSRU	12	CSRU	2	CSURG	1	0	0	0	0	Inactive	Cancelled	NULL	Acknowledged	2189-03-08 09:25:49	2189-03-08 12:12:59	2189-03-08 10:40:24	2189-03-08 12:12:59	NULL	NULL
25527	70694	100622	12	NULL	2	CSRU	2	CSURG	1	0	0	0	0	Inactive	Discharged	2	Acknowledged	2189-03-09 09:48:07	2189-03-09 09:48:07	2189-03-09 09:49:16	2189-03-09 12:40:58	2189-03-09 10:26:29	2189-03-09 10:26:29
8495	22139	128519	15	CSRU	15	CSRU	55	CSURG	1	0	0	0	0	Inactive	Cancelled	NULL	Acknowledged	2104-04-18 07:20:25	2104-04-19 09:28:36	2104-04-18 07:28:07	2104-04-19 09:28:36	NULL	NULL
10923	27360	109632	57	NULL	45	SICU	1	MED	1	0	0	0	0	Inactive	Discharged	45	Acknowledged	2148-02-19 11:42:19	2148-02-19 11:42:19	2148-02-19 12:14:08	2148-02-19 16:40:04	NULL	NULL
866	2136	116284	15	NULL	45	MICU	1	MED	0	0	0	0	0	Inactive	Discharged	45	Acknowledged	2167-08-22 15:22:23	2167-08-22 15:22:23	2167-08-22 23:50:33	2167-08-23 20:55:05	NULL	NULL
867	2136	101901	23	NULL	4	MICU	1	MED	0	0	0	1	0	Inactive	Discharged	4	Acknowledged	2168-08-12 11:37:17	2168-08-12 11:37:17	2168-08-12 12:07:44	2168-08-12 16:55:04	NULL	NULL
868	2136	171143	23	NULL	45	MICU	1	MED	0	0	0	0	0	Inactive	Discharged	45	Acknowledged	2168-09-21 12:23:45	2168-09-21 12:23:45	2168-09-21 12:35:59	2168-09-21 12:55:02	NULL	NULL
34378	99564	178511	15	NULL	2	CSRU	2	CSURG	1	0	0	0	0	Inactive	Discharged	2	Acknowledged	2157-01-27 08:43:10	2157-01-27 08:43:10	2157-01-27 09:04:52	2157-01-27 15:11:44	2157-01-27 09:27:16	NULL
16746	42858	139272	23	NULL	36	MICU	1	MED	0	0	0	0	0	Inactive	Discharged	36	Acknowledged	2117-04-01 14:09:01	2117-04-01 16:33:02	2117-04-01 17:22:27	2117-04-01 22:27:10	2117-04-01 16:42:52	NULL
16747	42858	112227	7	NULL	54	CCU	54	MED	1	0	0	0	0	Inactive	Discharged	54	Acknowledged	2117-06-20 08:01:31	2117-06-20 08:01:31	2117-06-20 08:35:11	2117-06-20 11:57:50	2117-06-20 09:43:10	NULL
15349	32208	154695	15	NULL	55	CSRU	55	CSURG	1	0	0	0	0	Inactive	Discharged	55	Acknowledged	2184-10-01 08:25:34	2184-10-01 08:25:34	2184-10-01 09:43:14	2184-10-01 14:25:02	NULL	NULL
18193	47569	114532	15	NULL	8	CSRU	8	CSURG	1	0	0	0	0	Inactive	Discharged	8	Acknowledged	2176-01-12 12:15:47	2176-01-12 12:15:47	2176-01-12 12:17:27	2176-01-12 15:55:04	NULL	NULL
18194	47569	183424	7	NULL	17	CCU	17	CMED	1	0	0	0	0	Inactive	Discharged	17	Acknowledged	2176-09-27 11:29:47	2176-09-27 11:29:47	2176-09-27 11:32:09	2176-09-27 17:10:04	2176-09-27 12:40:05	NULL
2636	6692	141308	7	NULL	2	CCU	2	CCU	1	0	0	0	0	Inactive	Discharged	2	Acknowledged	2100-11-12 08:54:34	2100-11-12 08:54:34	2100-11-12 09:01:37	2100-11-12 17:40:03	NULL	NULL
2637	6692	128108	7	NULL	17	CCU	17	CCU	1	0	0	0	0	Inactive	Discharged	17	Acknowledged	2104-08-12 10:48:44	2104-08-12 10:48:44	2104-08-12 10:51:19	2104-08-12 20:26:25	NULL	NULL
16890	43330	114832	7	NULL	17	CCU	17	CCU	1	0	0	0	0	Inactive	Discharged	17	Acknowledged	2104-02-20 12:57:56	2104-02-21 07:36:21	2104-02-21 07:46:22	2104-02-21 17:40:31	NULL	NULL
9148	23687	199703	52	NULL	17	MICU	17	CMED	0	0	0	0	0	Inactive	Discharged	17	Acknowledged	2125-08-26 11:38:48	2125-08-26 14:20:02	2125-08-26 14:27:37	2125-08-26 22:40:03	NULL	NULL
18429	48233	119308	57	SICU	57	SICU	1	CCU	0	0	0	0	0	Inactive	Cancelled	NULL	Unacknowledged	2139-12-26 16:16:11	2139-12-26 16:19:30	NULL	2139-12-26 16:19:30	NULL	NULL
18430	48233	119308	57	NULL	31	SICU	31	NSURG	0	0	0	0	0	Inactive	Discharged	31	Acknowledged	2139-12-27 09:43:02	2139-12-27 14:26:08	2139-12-27 14:46:48	2139-12-27 22:10:04	NULL	NULL
18431	48233	139373	23	NULL	18	MICU	1	OMED	1	0	0	0	0	Inactive	Discharged	18	Acknowledged	2141-06-09 10:16:02	2141-06-09 10:16:02	2141-06-09 10:45:11	2141-06-09 18:55:24	2141-06-09 17:55:25	NULL
4453	11421	100417	7	NULL	2	CCU	2	CCU	1	0	0	0	0	Inactive	Discharged	2	Acknowledged	2112-05-17 09:51:09	2112-05-17 09:51:09	2112-05-17 10:49:00	2112-05-18 11:40:03	NULL	NULL
4454	11421	155701	15	NULL	45	CSRU	55	CSURG	1	0	0	0	0	Inactive	Cancelled	NULL	Acknowledged	2112-10-07 08:14:20	2112-10-07 20:58:11	2112-10-07 08:52:55	2112-10-07 20:58:11	NULL	NULL
4455	11421	138401	15	NULL	55	CSRU	55	CCU	1	0	0	0	0	Inactive	Discharged	55	Acknowledged	2112-11-06 08:08:38	2112-11-06 08:08:38	2112-11-06 09:15:37	2112-11-06 12:55:03	NULL	NULL
4456	11421	199366	14	NULL	31	TSICU	1	NSURG	1	0	0	0	0	Inactive	Discharged	31	Acknowledged	2114-09-29 16:36:57	2114-09-29 17:40:13	2114-09-29 17:41:45	2114-09-30 01:10:05	NULL	NULL
4457	11421	118817	52	NULL	29	MICU	1	MED	0	0	0	0	0	Inactive	Discharged	29	Acknowledged	2115-04-17 15:04:11	2115-04-17 15:04:11	2115-04-17 15:16:30	2115-04-18 17:25:25	2115-04-18 13:26:58	NULL
4458	11421	115724	50	NULL	55	MICU	1	MED	0	0	0	0	0	Inactive	Discharged	55	Acknowledged	2116-06-25 13:03:30	2116-06-25 13:03:30	2116-06-25 13:31:24	2116-06-25 19:12:53	2116-06-25 16:58:00	NULL
27795	78020	121764	7	NULL	17	CCU	17	CCU	1	0	0	0	0	Inactive	Discharged	17	Acknowledged	2197-07-20 13:05:28	2197-07-20 13:05:28	2197-07-20 13:05:56	2197-07-20 16:44:54	2197-07-20 15:14:33	2197-07-20 15:14:33
32581	93774	170317	7	NULL	17	CCU	17	CCU	1	0	0	0	0	Inactive	Discharged	17	Acknowledged	2158-06-16 10:56:43	2158-06-16 10:56:43	2158-06-16 11:13:28	2158-06-16 15:10:05	2158-06-16 13:10:05	NULL
9988	25859	160588	7	NULL	2	CCU	1	MED	1	0	0	0	0	Inactive	Discharged	2	Unacknowledged	2102-07-17 16:13:36	2102-07-17 16:13:36	NULL	2102-07-18 03:25:01	NULL	NULL
33773	97569	172362	7	NULL	17	CCU	1	CCU	1	0	0	0	0	Inactive	Discharged	17	Acknowledged	2187-12-16 13:03:41	2187-12-16 13:03:41	2187-12-16 14:05:44	2187-12-16 21:43:09	2187-12-16 18:58:05	NULL
33774	97569	144474	12	NULL	2	CSRU	2	CSURG	1	0	0	0	0	Inactive	Discharged	2	Acknowledged	2188-01-10 08:00:33	2188-01-10 08:00:33	2188-01-10 08:17:19	2188-01-10 11:28:46	2188-01-10 08:42:56	NULL
11310	27739	124948	12	NULL	2	CSRU	2	CSURG	1	0	0	0	0	Inactive	Discharged	2	Acknowledged	2179-11-06 13:19:41	2179-11-07 15:03:10	2179-11-07 15:17:55	2179-11-08 16:10:03	NULL	NULL
18919	49879	114661	15	NULL	2	CSRU	2	CSURG	1	0	0	0	0	Inactive	Discharged	2	Acknowledged	2125-08-14 08:23:27	2125-08-14 08:23:27	2125-08-14 08:29:12	2125-08-14 16:25:50	NULL	NULL
26289	73362	195396	14	NULL	40	TSICU	1	TRAUM	0	0	0	0	0	Inactive	Discharged	40	Acknowledged	2159-04-21 08:02:28	2159-04-21 08:02:28	2159-04-21 09:36:46	2159-04-21 18:40:04	NULL	NULL
26612	74514	124945	50	NULL	3	MICU	17	CMED	1	0	0	0	1	Inactive	Discharged	3	Acknowledged	2156-10-20 11:12:42	2156-10-20 11:12:42	2156-10-20 11:22:43	2156-10-20 20:40:24	2156-10-20 16:26:55	NULL
26613	74514	195795	12	NULL	8	CSRU	8	CSURG	1	0	0	0	0	Inactive	Discharged	8	Acknowledged	2156-12-12 08:09:00	2156-12-12 08:09:00	2156-12-12 08:09:32	2156-12-12 15:25:21	NULL	NULL
27637	77527	100919	7	NULL	17	CCU	1	CCU	1	0	0	0	0	Inactive	Discharged	17	Acknowledged	2146-02-19 08:33:03	2146-02-19 08:33:03	2146-02-19 09:01:02	2146-02-19 13:56:30	NULL	NULL
27638	77527	109566	52	NULL	24	MICU	24	ORTHO	0	0	0	0	0	Inactive	Discharged	24	Acknowledged	2148-07-02 09:24:12	2148-07-02 09:27:30	2148-07-02 09:27:32	2148-07-02 22:40:26	NULL	NULL
5838	15025	116670	7	NULL	17	CCU	17	CMED	1	0	0	0	0	Inactive	Discharged	17	Acknowledged	2207-06-17 14:28:13	2207-06-17 14:28:13	2207-06-17 14:29:55	2207-06-18 13:40:23	NULL	NULL
26704	74816	186615	23	NULL	45	MICU	1	MED	0	0	0	1	0	Inactive	Discharged	45	Acknowledged	2147-09-05 16:23:32	2147-09-05 16:23:32	2147-09-05 16:25:18	2147-09-05 20:56:57	2147-09-05 17:26:58	NULL
12703	29235	154824	7	NULL	2	CCU	2	CCU	1	0	0	0	0	Inactive	Discharged	2	Acknowledged	2168-08-24 12:59:52	2168-08-24 12:59:52	2168-08-24 13:01:08	2168-08-24 16:25:03	NULL	NULL
20285	54020	173112	7	NULL	17	CCU	17	CCU	1	0	0	0	0	Inactive	Discharged	17	Acknowledged	2196-04-19 13:12:26	2196-04-19 13:12:26	2196-04-19 13:14:00	2196-04-20 21:10:26	2196-04-20 19:10:27	NULL
20059	53290	117861	7	NULL	17	CCU	17	CCU	1	0	0	0	0	Inactive	Discharged	17	Acknowledged	2108-10-28 10:03:08	2108-10-28 16:23:46	2108-10-28 18:43:49	2108-10-28 23:25:28	2108-10-28 21:27:04	NULL
20060	53290	117861	7	CCU	7	CCU	17	CCU	1	0	0	0	0	Inactive	Discharged	0	Acknowledged	2108-11-01 13:55:37	2108-11-01 13:55:37	2108-11-01 14:18:16	2108-11-02 16:26:09	NULL	NULL
16921	43472	151797	23	NULL	45	MICU	36	MED	0	0	1	0	0	Inactive	Discharged	45	Acknowledged	2178-07-23 12:43:53	2178-07-23 13:49:15	2178-07-23 13:59:03	2178-07-23 20:27:38	2178-07-23 18:56:48	NULL
29445	83430	186677	7	CCU	7	CCU	17	CCU	1	0	0	0	0	Inactive	Cancelled	NULL	Acknowledged	2171-02-16 09:10:24	2171-02-16 10:17:57	2171-02-16 09:47:41	2171-02-16 10:17:57	NULL	NULL
29446	83430	186677	7	NULL	17	CCU	7	CCU	1	0	0	0	0	Inactive	Discharged	17	Acknowledged	2171-02-19 10:39:49	2171-02-19 10:39:49	2171-02-19 10:42:14	2171-02-19 13:40:03	2171-02-19 12:25:03	NULL
22708	61648	146254	7	NULL	2	CCU	17	CCU	1	0	0	0	0	Inactive	Discharged	2	Acknowledged	2180-08-07 09:57:43	2180-08-07 09:57:43	2180-08-07 10:01:45	2180-08-07 18:10:26	2180-08-07 17:10:22	NULL
11856	28291	172712	7	NULL	2	CCU	2	CMED	1	0	0	0	0	Inactive	Discharged	2	Acknowledged	2132-06-20 09:56:48	2132-06-20 11:32:27	2132-06-20 11:42:16	2132-06-20 12:40:03	NULL	NULL
11857	28291	106237	52	MICU	52	MICU	1	MED	0	0	0	0	1	Inactive	Cancelled	NULL	Acknowledged	2132-12-16 12:28:11	2132-12-17 15:03:14	2132-12-17 09:53:49	2132-12-17 15:03:14	NULL	NULL
13724	30290	111763	7	NULL	17	CCU	17	CMED	1	0	0	0	0	Inactive	Discharged	17	Acknowledged	2138-02-03 09:38:04	2138-02-03 12:17:34	2138-02-03 12:38:21	2138-02-03 13:55:08	NULL	NULL
18637	48910	143290	12	NULL	2	CSRU	2	CSURG	1	0	0	0	0	Inactive	Discharged	2	Acknowledged	2186-10-15 12:19:03	2186-10-15 12:19:03	2186-10-15 12:20:06	2186-10-15 19:10:25	NULL	NULL
18638	48910	143290	15	NULL	2	CSRU	2	CSURG	1	0	0	0	0	Inactive	Discharged	2	Acknowledged	2186-10-18 08:34:32	2186-10-18 14:30:18	2186-10-18 14:31:58	2186-10-18 20:55:16	2186-10-18 15:55:16	NULL
21160	56635	155645	52	NULL	24	MICU	1	MED	1	0	0	0	0	Inactive	Discharged	24	Acknowledged	2133-03-29 13:40:48	2133-03-29 14:33:32	2133-03-29 14:58:09	2133-03-29 17:40:24	2133-03-29 14:55:25	NULL
8548	22285	166579	33	SICU	33	SICU	54	TSURG	1	0	0	0	0	Inactive	Cancelled	NULL	Unacknowledged	2125-07-18 16:31:17	2125-07-19 02:26:06	NULL	2125-07-19 02:26:06	NULL	NULL
8549	22285	166579	33	NULL	54	SICU	54	SURG	1	0	0	0	0	Inactive	Discharged	54	Acknowledged	2125-07-21 08:54:55	2125-07-21 08:54:55	2125-07-21 10:58:23	2125-07-21 19:10:04	NULL	NULL
1779	4628	108262	7	NULL	2	CCU	2	CCU	1	0	0	0	0	Inactive	Discharged	2	Acknowledged	2162-12-30 11:16:31	2162-12-30 11:16:31	2162-12-30 11:32:16	2162-12-30 15:25:02	NULL	NULL
4440	11389	126812	7	NULL	2	CCU	2	CCU	1	0	0	0	0	Inactive	Discharged	2	Acknowledged	2162-01-10 08:21:42	2162-01-10 08:21:42	2162-01-10 08:32:21	2162-01-10 11:25:02	NULL	NULL
5413	13866	115433	7	NULL	2	CCU	2	CCU	1	0	0	0	0	Inactive	Discharged	2	Acknowledged	2110-12-10 10:47:09	2110-12-10 10:47:09	2110-12-10 10:54:27	2110-12-10 13:55:09	NULL	NULL
10089	26099	109904	7	NULL	2	CCU	2	CCU	1	0	0	0	0	Inactive	Discharged	2	Acknowledged	2186-11-01 09:49:23	2186-11-01 09:49:23	2186-11-01 09:51:54	2186-11-01 13:10:05	NULL	NULL
9937	25700	115490	33	NULL	36	SICU	1	SURG	1	0	0	0	0	Inactive	Discharged	36	Acknowledged	2154-04-26 10:33:42	2154-04-26 10:33:42	2154-04-26 10:38:22	2154-04-26 12:40:02	NULL	NULL
26972	75655	116866	50	NULL	4	MICU	1	MED	1	0	0	0	0	Inactive	Discharged	4	Acknowledged	2142-01-14 09:58:48	2142-01-14 09:58:48	2142-01-14 09:59:13	2142-01-14 15:40:05	NULL	NULL
971	2427	172847	7	NULL	2	CCU	2	CCU	1	0	0	0	0	Inactive	Discharged	2	Acknowledged	2115-08-10 10:01:33	2115-08-10 10:01:33	2115-08-10 10:59:39	2115-08-11 15:10:02	NULL	NULL
972	2427	193348	52	NULL	28	MICU	48	OMED	1	0	0	0	0	Inactive	Discharged	28	Acknowledged	2115-09-25 11:00:17	2115-09-25 12:50:50	2115-09-25 13:09:58	2115-09-25 16:10:03	NULL	NULL
20601	54915	146906	52	NULL	29	MICU	1	MED	0	0	0	0	0	Inactive	Discharged	29	Acknowledged	2127-07-24 16:52:10	2127-07-24 16:52:10	2127-07-24 16:53:05	2127-07-24 19:57:42	2127-07-24 17:42:41	NULL
6437	16774	123817	12	NULL	55	CSRU	55	CSURG	1	0	0	0	0	Inactive	Discharged	55	Reactivated	2190-10-23 12:22:24	2190-10-23 18:25:10	NULL	2190-10-23 18:40:03	NULL	NULL
15361	32226	148721	7	NULL	2	CCU	2	CCU	1	0	0	0	0	Inactive	Discharged	2	Acknowledged	2201-05-18 09:13:15	2201-05-18 09:13:15	2201-05-18 09:19:35	2201-05-18 14:40:02	NULL	NULL
21798	58781	186671	23	NULL	40	MICU	1	MED	0	0	0	0	0	Inactive	Discharged	40	Acknowledged	2167-01-10 16:48:34	2167-01-10 16:48:34	2167-01-10 18:09:06	2167-01-10 22:25:04	2167-01-10 19:10:03	NULL
21799	58781	168015	7	NULL	17	CCU	17	CCU	1	0	0	0	0	Inactive	Discharged	17	Acknowledged	2167-07-31 10:43:30	2167-07-31 10:43:30	2167-07-31 10:49:56	2167-07-31 16:55:04	NULL	NULL
21800	58781	168015	7	NULL	54	CCU	54	SURG	1	0	0	0	0	Inactive	Discharged	54	Acknowledged	2167-08-11 16:21:21	2167-08-11 16:21:21	2167-08-11 16:27:40	2167-08-12 03:10:03	2167-08-11 20:55:05	NULL
21801	58781	170511	50	NULL	54	MICU	1	MED	0	0	0	0	0	Inactive	Discharged	54	Acknowledged	2167-11-02 07:58:20	2167-11-02 07:58:20	2167-11-02 07:59:28	2167-11-02 15:25:27	2167-11-02 08:26:48	NULL
21802	58781	163389	15	NULL	8	CSRU	2	VSURG	1	0	0	0	0	Inactive	Discharged	8	Acknowledged	2167-12-24 08:58:46	2167-12-24 08:58:46	2167-12-24 09:06:40	2167-12-24 17:40:28	NULL	NULL
29885	84914	199396	7	NULL	45	CCU	45	MED	0	1	0	0	0	Inactive	Discharged	45	Acknowledged	2112-12-02 09:36:58	2112-12-02 14:46:04	2112-12-02 15:44:00	2112-12-03 01:25:04	NULL	NULL
29886	84914	130909	50	NULL	45	MICU	1	MED	0	0	0	0	1	Inactive	Discharged	45	Acknowledged	2114-02-13 07:32:01	2114-02-13 07:32:01	2114-02-13 07:33:05	2114-02-13 19:26:19	2114-02-13 16:40:27	NULL
29887	84914	115147	52	NULL	55	MICU	1	MED	0	0	0	0	1	Inactive	Discharged	55	Acknowledged	2114-10-11 15:08:52	2114-10-11 15:31:23	2114-10-11 15:37:43	2114-10-11 19:57:35	2114-10-11 15:43:15	NULL
29888	84914	138317	23	NULL	45	MICU	1	MED	0	0	0	0	1	Inactive	Discharged	45	Acknowledged	2115-01-16 13:45:23	2115-01-16 13:45:23	2115-01-16 14:15:43	2115-01-16 19:11:35	2115-01-16 15:31:40	NULL
25505	70615	137377	7	NULL	17	CCU	17	CCU	1	0	0	0	0	Inactive	Discharged	17	Acknowledged	2180-08-22 10:57:34	2180-08-22 10:57:34	2180-08-22 10:58:35	2180-08-22 16:10:04	NULL	NULL
32595	93834	190444	23	NULL	45	MICU	1	MED	0	0	0	0	0	Inactive	Discharged	45	Acknowledged	2123-04-08 16:40:44	2123-04-08 20:03:03	2123-04-08 20:03:06	2123-04-09 04:56:02	2123-04-08 20:25:47	NULL
21447	57664	109248	7	NULL	17	CCU	17	CCU	1	0	0	0	0	Inactive	Discharged	17	Acknowledged	2151-10-14 11:20:47	2151-10-14 12:41:39	2151-10-14 12:54:04	2151-10-14 18:10:08	2151-10-14 16:40:09	NULL
29538	83709	193392	52	NULL	48	MICU	48	OMED	0	0	0	1	0	Inactive	Discharged	48	Acknowledged	2141-03-02 11:14:25	2141-03-02 11:14:25	2141-03-02 11:29:55	2141-03-02 17:10:04	2141-03-02 13:25:03	NULL
5119	13123	102667	15	NULL	2	CSRU	2	CSURG	1	0	0	0	0	Inactive	Discharged	2	Acknowledged	2186-05-21 09:33:04	2186-05-21 09:33:04	2186-05-21 09:33:19	2186-05-21 15:55:07	NULL	NULL
5120	13123	135204	33	NULL	4	SICU	1	MED	0	0	0	0	0	Inactive	Discharged	4	Acknowledged	2188-08-26 09:14:28	2188-08-26 15:38:36	2188-08-26 15:38:38	2188-08-26 19:29:50	2188-08-26 15:59:05	NULL
5121	13123	182813	50	NULL	17	MICU	1	MED	1	0	0	0	0	Inactive	Discharged	17	Acknowledged	2189-08-19 18:47:19	2189-08-19 19:55:33	2189-08-19 19:55:45	2189-08-19 22:25:31	2189-08-19 20:10:40	NULL
13723	30286	193809	7	NULL	17	CCU	17	CCU	1	0	0	0	0	Inactive	Discharged	17	Acknowledged	2181-08-21 15:02:08	2181-08-21 15:02:08	2181-08-21 15:49:53	2181-08-21 21:25:04	NULL	NULL
11176	27589	161005	57	NULL	24	SICU	40	SURG	0	0	0	1	0	Inactive	Discharged	24	Acknowledged	2105-07-08 15:10:01	2105-07-08 15:12:41	2105-07-08 16:17:16	2105-07-08 22:10:06	NULL	NULL
24917	68791	131434	23	NULL	4	MICU	1	MED	0	0	0	0	0	Inactive	Discharged	4	Acknowledged	2167-04-09 11:06:48	2167-04-09 14:23:55	2167-04-09 14:46:04	2167-04-09 17:43:05	2167-04-09 14:27:45	NULL
19667	52079	149676	52	NULL	24	MICU	1	MED	1	0	0	0	0	Inactive	Discharged	24	Acknowledged	2200-10-08 12:34:54	2200-10-08 12:34:54	2200-10-08 12:38:21	2200-10-08 22:40:25	2200-10-08 20:40:28	NULL
17765	46202	198651	7	NULL	17	CCU	17	CCU	1	0	0	0	0	Inactive	Discharged	17	Acknowledged	2167-09-03 11:31:59	2167-09-03 11:31:59	2167-09-03 12:00:53	2167-09-03 16:11:18	2167-09-03 14:42:31	NULL
17923	46620	134031	7	NULL	17	CCU	17	CCU	1	0	0	0	0	Inactive	Discharged	17	Acknowledged	2135-08-14 09:58:44	2135-08-14 09:58:44	2135-08-14 10:28:15	2135-08-14 19:25:09	2135-08-14 13:25:08	NULL
13231	29731	143035	15	NULL	55	CSRU	55	CSURG	1	0	0	0	0	Inactive	Discharged	55	Acknowledged	2180-11-12 08:15:55	2180-11-12 08:15:55	2180-11-12 08:53:39	2180-11-12 13:25:03	NULL	NULL
8684	22588	106993	33	NULL	31	SICU	3	NMED	1	0	0	0	0	Inactive	Discharged	31	Acknowledged	2202-10-19 08:49:17	2202-10-19 08:49:17	2202-10-19 08:56:15	2202-10-19 17:55:03	NULL	NULL
8685	22588	177685	7	NULL	17	CCU	17	CCU	1	0	0	0	0	Inactive	Discharged	17	Acknowledged	2205-12-06 11:22:50	2205-12-06 11:22:50	2205-12-06 11:41:18	2205-12-06 14:26:11	2205-12-06 12:42:45	NULL
8686	22588	144952	23	NULL	45	MICU	1	MED	0	0	0	0	0	Inactive	Discharged	45	Acknowledged	2205-12-24 10:48:01	2205-12-24 10:48:01	2205-12-24 11:24:36	2205-12-24 23:41:30	2205-12-24 21:26:22	NULL
8687	22588	188912	50	NULL	54	MICU	54	MED	0	0	0	0	0	Inactive	Discharged	54	Acknowledged	2206-02-20 10:00:59	2206-02-20 10:16:50	2206-02-20 11:14:13	2206-02-20 17:28:09	2206-02-20 12:42:53	NULL
31005	88749	156126	7	NULL	17	CCU	17	CCU	1	0	0	0	0	Inactive	Discharged	17	Acknowledged	2105-08-23 08:54:07	2105-08-23 08:54:26	2105-08-23 09:00:27	2105-08-24 06:15:20	2105-08-23 15:16:20	NULL
23786	65056	124292	52	NULL	29	MICU	1	MED	0	0	0	0	0	Inactive	Discharged	29	Acknowledged	2177-12-13 08:26:30	2177-12-13 08:26:30	2177-12-13 11:07:41	2177-12-13 17:55:29	2177-12-13 14:55:28	NULL
30820	88174	106908	14	NULL	40	TSICU	33	TRAUM	1	0	0	0	0	Inactive	Discharged	40	Revised	2180-06-12 21:48:46	2180-06-13 04:28:16	NULL	2180-06-13 06:25:25	NULL	NULL
15845	32805	124834	7	CCU	7	CCU	17	CCU	1	0	0	0	0	Inactive	Cancelled	NULL	Acknowledged	2182-12-02 11:32:01	2182-12-02 15:19:31	2182-12-02 11:33:12	2182-12-02 15:19:31	NULL	NULL
15846	32805	124834	7	NULL	17	CCU	17	CCU	1	0	0	0	0	Inactive	Discharged	17	Acknowledged	2182-12-04 09:15:54	2182-12-04 09:15:54	2182-12-04 09:22:00	2182-12-05 00:10:04	NULL	NULL
15847	32805	169344	52	NULL	17	MICU	1	CMED	0	1	0	0	0	Inactive	Discharged	17	Acknowledged	2183-01-29 11:14:25	2183-01-29 16:33:45	2183-01-30 05:18:29	2183-01-30 16:40:03	NULL	NULL
15848	32805	169344	7	CCU	7	CCU	17	CMED	1	0	0	0	0	Inactive	Discharged	0	Acknowledged	2183-02-06 11:20:07	2183-02-06 11:20:07	2183-02-06 11:20:49	2183-02-06 17:10:03	NULL	NULL
16863	43224	183763	7	NULL	17	CCU	17	CMED	1	0	0	0	0	Inactive	Discharged	17	Acknowledged	2137-11-26 08:54:44	2137-11-26 08:54:44	2137-11-26 09:08:33	2137-11-26 17:40:19	2137-11-26 15:25:24	NULL
23248	63298	186939	15	NULL	2	CSRU	2	CSURG	1	0	0	0	0	Inactive	Discharged	2	Acknowledged	2164-03-19 11:06:31	2164-03-19 11:06:31	2164-03-19 11:08:05	2164-03-19 17:55:08	2164-03-19 12:40:09	2164-03-19 12:40:09
23249	63298	186939	12	NULL	2	CSRU	2	CSURG	1	0	0	0	0	Inactive	Discharged	2	Acknowledged	2164-03-23 09:43:14	2164-03-23 09:43:14	2164-03-23 09:47:08	2164-03-23 16:40:09	NULL	NULL
23247	63298	186939	15	CSRU	15	CSRU	2	CSURG	1	0	0	0	0	Inactive	Cancelled	NULL	Acknowledged	2164-03-18 08:25:58	2164-03-19 05:47:22	2164-03-18 08:38:04	2164-03-19 05:47:22	NULL	NULL
29203	82604	142188	7	NULL	17	CCU	17	CCU	1	0	0	0	0	Inactive	Discharged	17	Acknowledged	2144-03-18 08:54:59	2144-03-18 08:54:59	2144-03-18 08:56:37	2144-03-18 13:27:02	2144-03-18 12:42:52	NULL
33860	97846	127950	7	NULL	17	CCU	17	CCU	1	0	0	0	0	Inactive	Discharged	17	Acknowledged	2155-06-12 09:08:39	2155-06-12 09:08:39	2155-06-12 09:21:08	2155-06-12 18:12:12	NULL	NULL
21127	56517	133824	52	NULL	29	MICU	1	MED	1	0	0	0	0	Inactive	Discharged	29	Acknowledged	2151-07-21 07:54:49	2151-07-21 07:54:49	2151-07-21 08:13:05	2151-07-21 17:28:22	2151-07-21 13:28:06	NULL
21128	56517	133824	52	NULL	29	MICU	1	MED	0	0	0	0	0	Inactive	Discharged	29	Acknowledged	2151-07-23 13:10:27	2151-07-23 13:10:27	2151-07-23 13:10:39	2151-07-23 19:42:40	2151-07-23 16:57:31	NULL
3413	8734	195488	12	NULL	45	MICU	1	MED	0	0	0	1	0	Inactive	Discharged	45	Acknowledged	2115-07-08 15:46:19	2115-07-10 09:50:49	2115-07-10 11:45:24	2115-07-10 16:10:07	NULL	NULL
3414	8734	148224	23	NULL	4	MICU	1	MED	0	0	0	1	0	Inactive	Discharged	4	Acknowledged	2116-01-08 13:13:08	2116-01-08 13:13:08	2116-01-08 13:25:03	2116-01-08 21:55:02	NULL	NULL
4433	11369	103786	7	NULL	45	CCU	45	MED	1	0	0	0	0	Inactive	Discharged	45	Acknowledged	2203-11-04 13:31:08	2203-11-04 13:58:47	2203-11-04 14:14:24	2203-11-04 17:25:04	NULL	NULL
10945	27369	113171	12	NULL	2	CSRU	2	CSURG	1	0	0	0	0	Inactive	Discharged	2	Acknowledged	2152-01-20 09:27:10	2152-01-20 09:27:10	2152-01-20 09:41:21	2152-01-20 14:10:04	NULL	NULL
2047	5188	139738	7	NULL	45	CCU	1	MED	1	0	0	1	0	Inactive	Discharged	45	Acknowledged	2153-08-15 14:50:11	2153-08-15 14:50:11	2153-08-15 14:53:27	2153-08-15 18:40:02	NULL	NULL
5677	14568	119600	33	NULL	4	SICU	1	MED	1	0	0	0	0	Inactive	Discharged	4	Acknowledged	2182-12-18 09:19:05	2182-12-18 09:19:05	2182-12-18 09:19:49	2182-12-18 15:40:05	NULL	NULL
5678	14568	126757	23	NULL	17	MICU	1	MED	1	0	0	0	0	Inactive	Discharged	17	Acknowledged	2183-03-02 08:06:18	2183-03-02 08:08:05	2183-03-02 08:11:41	2183-03-02 13:55:02	NULL	NULL
14357	31051	158079	12	NULL	8	CSRU	8	VSURG	1	0	0	0	0	Inactive	Discharged	8	Acknowledged	2197-07-18 09:56:46	2197-07-18 09:56:46	2197-07-18 10:19:59	2197-07-18 17:55:03	NULL	NULL
14358	31051	122907	33	SICU	33	SICU	31	NSURG	1	0	0	0	0	Inactive	Cancelled	NULL	Acknowledged	2201-02-05 10:33:16	2201-02-05 15:29:58	2201-02-05 15:13:16	2201-02-05 15:29:58	2201-02-05 15:25:30	NULL
14359	31051	122907	33	NULL	31	SICU	31	NSURG	1	0	0	0	0	Inactive	Discharged	31	Acknowledged	2201-02-06 15:39:57	2201-02-06 15:39:57	2201-02-06 15:41:40	2201-02-06 17:10:22	2201-02-06 16:11:21	NULL
24144	66196	115395	7	NULL	17	CCU	17	CCU	1	0	0	0	0	Inactive	Discharged	17	Acknowledged	2155-07-31 09:26:52	2155-07-31 09:26:52	2155-07-31 09:30:45	2155-07-31 12:45:48	NULL	NULL
24361	66957	150735	12	CSRU	12	CSRU	2	CSURG	1	0	0	0	0	Inactive	Cancelled	NULL	Revised	2173-03-24 08:10:50	2173-03-24 15:19:38	NULL	2173-03-24 15:19:38	NULL	NULL
24362	66957	150735	12	NULL	2	CSRU	2	CSURG	1	0	0	0	0	Inactive	Discharged	2	Acknowledged	2173-03-25 08:41:02	2173-03-25 08:41:02	2173-03-25 09:05:10	2173-03-25 22:12:48	NULL	NULL
24363	66957	180185	15	NULL	8	CSRU	8	VSURG	1	0	0	0	0	Inactive	Discharged	8	Acknowledged	2173-10-13 12:17:05	2173-10-13 12:17:05	2173-10-13 12:30:12	2173-10-13 15:26:19	2173-10-13 13:40:26	NULL
5051	12964	149073	52	NULL	24	MICU	1	GYN	1	0	0	0	0	Inactive	Discharged	24	Acknowledged	2169-05-21 09:17:55	2169-05-21 11:49:11	2169-05-21 13:42:15	2169-05-21 16:25:02	NULL	NULL
5052	12964	149073	52	NULL	18	MICU	1	MED	1	0	0	0	0	Inactive	Discharged	18	Acknowledged	2169-06-07 10:15:29	2169-06-07 10:15:29	2169-06-07 10:17:33	2169-06-07 17:10:02	NULL	NULL
7252	18910	185062	33	NULL	54	SICU	54	SURG	1	0	0	0	0	Inactive	Discharged	54	Revised	2132-07-31 07:40:40	2132-07-31 12:08:18	NULL	2132-07-31 12:10:02	NULL	NULL
10158	26288	198365	50	NULL	36	MICU	36	SURG	1	0	0	0	1	Inactive	Discharged	36	Acknowledged	2146-08-21 12:36:26	2146-08-21 13:54:57	2146-08-21 14:01:59	2146-08-21 17:55:52	2146-08-21 16:25:22	NULL
6145	16024	125777	7	NULL	17	CCU	17	CCU	1	0	0	0	0	Inactive	Discharged	17	Acknowledged	2161-12-25 12:17:34	2161-12-25 12:17:34	2161-12-25 12:31:16	2161-12-25 17:55:02	NULL	NULL
33579	96928	184990	7	NULL	17	CCU	17	CCU	1	0	0	0	0	Inactive	Discharged	17	Acknowledged	2138-06-05 09:09:44	2138-06-05 09:09:44	2138-06-05 09:35:34	2138-06-05 13:58:10	2138-06-05 10:58:36	NULL
33580	96928	122771	12	NULL	8	CSRU	8	VSURG	1	0	0	0	0	Inactive	Discharged	8	Acknowledged	2139-01-09 08:45:35	2139-01-09 14:33:34	2139-01-09 14:33:40	2139-01-09 17:10:23	NULL	NULL
20160	53608	105328	7	NULL	17	CCU	17	CCU	1	0	0	1	0	Inactive	Discharged	17	Acknowledged	2192-07-06 10:13:11	2192-07-06 10:13:11	2192-07-06 10:16:07	2192-07-06 14:40:36	2192-07-06 12:11:30	NULL
16233	41217	163724	7	NULL	17	CCU	17	CCU	1	0	0	0	0	Inactive	Discharged	17	Acknowledged	2165-04-01 10:28:09	2165-04-01 10:28:09	2165-04-01 10:40:56	2165-04-01 20:55:23	2165-04-01 18:40:37	NULL
16234	41217	161582	52	NULL	18	MICU	18	OMED	1	0	0	0	0	Inactive	Discharged	18	Acknowledged	2166-08-08 12:12:22	2166-08-09 12:00:57	2166-08-09 12:01:00	2166-08-09 13:59:55	2166-08-09 12:29:41	NULL
20097	53417	135707	15	NULL	2	CSRU	2	CSURG	1	0	0	0	0	Inactive	Discharged	2	Acknowledged	2134-08-18 09:49:12	2134-08-18 09:49:12	2134-08-18 10:00:40	2134-08-18 15:55:04	NULL	NULL
25756	71414	173143	7	NULL	17	CCU	17	CCU	1	0	0	0	0	Inactive	Discharged	17	Acknowledged	2195-01-16 14:23:51	2195-01-16 14:23:51	2195-01-16 14:54:49	2195-01-17 08:40:04	2195-01-17 04:55:03	NULL
1948	5013	123625	15	NULL	55	CSRU	55	CSURG	1	0	0	0	0	Inactive	Discharged	55	Acknowledged	2184-08-09 08:13:31	2184-08-09 08:13:31	2184-08-09 08:14:53	2184-08-09 17:10:02	NULL	NULL
32728	94224	189189	7	NULL	17	CCU	17	CCU	1	0	0	0	0	Inactive	Discharged	17	Acknowledged	2108-02-24 09:21:06	2108-02-24 09:38:18	2108-02-24 09:38:25	2108-02-24 11:26:05	2108-02-24 09:55:44	NULL
30454	86848	158470	50	NULL	45	MICU	1	MED	0	0	1	0	0	Inactive	Discharged	45	Acknowledged	2183-12-20 10:10:54	2183-12-20 10:10:54	2183-12-20 10:32:21	2183-12-20 15:40:23	2183-12-20 10:55:24	NULL
6226	16249	164809	7	NULL	2	CCU	2	MED	1	0	0	0	0	Inactive	Discharged	2	Acknowledged	2151-04-08 08:30:48	2151-04-08 08:35:26	2151-04-08 08:39:35	2151-04-08 13:55:02	NULL	NULL
1087	2763	182101	23	NULL	4	MICU	1	MED	0	0	0	0	1	Inactive	Discharged	4	Acknowledged	2126-08-19 19:30:03	2126-08-19 19:31:57	2126-08-20 07:04:11	2126-08-21 00:55:02	NULL	NULL
1088	2763	164312	57	NULL	3	SICU	1	NMED	1	0	0	0	0	Inactive	Discharged	3	Revised	2127-01-24 12:51:24	2127-01-24 16:32:45	NULL	2127-01-24 21:25:05	NULL	NULL
21643	58263	190790	7	NULL	17	CCU	7	CCU	1	0	0	0	0	Inactive	Discharged	17	Acknowledged	2153-06-21 09:14:13	2153-06-21 09:14:13	2153-06-21 09:15:19	2153-06-21 19:10:21	2153-06-21 17:10:23	NULL
31118	89171	117144	7	NULL	17	CCU	17	CMED	1	0	0	0	0	Inactive	Discharged	17	Acknowledged	2171-08-07 08:49:17	2171-08-07 08:51:21	2171-08-07 08:51:23	2171-08-07 17:25:46	2171-08-07 16:55:26	NULL
14335	31032	121920	15	NULL	2	CSRU	2	CSURG	1	0	0	0	0	Inactive	Discharged	2	Acknowledged	2101-03-10 12:33:57	2101-03-10 12:33:57	2101-03-10 12:45:23	2101-03-10 13:55:03	NULL	NULL
18555	48647	146670	57	NULL	8	SICU	1	MED	1	0	0	0	0	Inactive	Discharged	8	Acknowledged	2166-07-10 12:05:47	2166-07-10 14:10:46	2166-07-10 14:11:45	2166-07-10 23:40:44	2166-07-10 17:55:22	NULL
10413	26841	195102	7	CCU	7	CCU	17	CMED	1	0	0	0	0	Inactive	Cancelled	NULL	Acknowledged	2118-06-07 18:24:46	2118-06-08 07:02:36	2118-06-08 07:00:24	2118-06-08 07:02:36	NULL	NULL
10414	26841	195102	7	NULL	2	CCU	17	CMED	1	0	0	0	0	Inactive	Discharged	2	Acknowledged	2118-06-08 10:43:36	2118-06-08 10:43:36	2118-06-08 10:49:18	2118-06-08 15:25:03	NULL	NULL
12914	29420	166510	15	NULL	2	CSRU	2	CSURG	1	0	0	0	0	Inactive	Discharged	2	Acknowledged	2146-07-24 10:06:06	2146-07-24 10:06:06	2146-07-24 10:12:56	2146-07-25 15:55:04	NULL	NULL
11520	27961	142745	7	NULL	17	CCU	17	CMED	1	0	0	0	0	Inactive	Discharged	17	Acknowledged	2131-07-28 11:12:27	2131-07-28 12:00:45	2131-07-28 12:24:16	2131-07-28 19:10:03	NULL	NULL
11521	27961	142745	12	NULL	55	CSRU	55	CSURG	1	0	0	0	0	Inactive	Discharged	55	Acknowledged	2131-08-02 09:13:48	2131-08-02 09:13:48	2131-08-02 10:21:24	2131-08-02 12:55:03	NULL	NULL
4009	10304	143601	52	NULL	24	MICU	1	MED	0	0	0	1	0	Inactive	Discharged	24	Acknowledged	2160-03-06 09:44:34	2160-03-06 09:44:34	2160-03-06 10:04:54	2160-03-06 18:25:02	NULL	NULL
6792	17651	153297	7	NULL	17	CCU	1	CCU	1	0	0	0	0	Inactive	Discharged	17	Acknowledged	2137-04-13 10:36:55	2137-04-13 10:36:55	2137-04-13 10:49:55	2137-04-13 15:27:34	2137-04-13 11:12:43	NULL
26542	74258	190956	15	NULL	2	CSRU	2	CSURG	1	0	0	0	0	Inactive	Discharged	2	Acknowledged	2124-05-30 07:46:51	2124-05-30 07:46:51	2124-05-30 07:50:19	2124-05-30 18:10:29	2124-05-30 14:10:37	NULL
28182	79426	121700	14	TSICU	14	TSICU	40	TRAUM	1	0	0	0	0	Inactive	Cancelled	NULL	Acknowledged	2114-08-28 10:40:16	2114-08-28 17:52:13	2114-08-28 16:07:45	2114-08-28 17:52:13	2114-08-28 16:25:36	2114-08-28 16:25:36
28183	79426	121700	14	NULL	40	TSICU	40	TRAUM	0	0	0	0	0	Inactive	Discharged	40	Acknowledged	2114-08-29 14:43:51	2114-08-29 15:51:42	2114-08-29 15:51:45	2114-08-29 18:25:26	2114-08-29 17:40:25	NULL
6515	16964	164234	57	NULL	36	SICU	1	SURG	1	0	0	0	0	Inactive	Discharged	36	Acknowledged	2103-12-12 09:33:53	2103-12-12 09:33:53	2103-12-12 09:50:48	2103-12-12 17:55:02	NULL	NULL
24124	66138	136288	12	NULL	2	CSRU	2	CSURG	1	0	0	0	0	Inactive	Discharged	2	Acknowledged	2122-04-07 10:24:20	2122-04-07 10:24:20	2122-04-07 10:27:13	2122-04-07 11:55:29	NULL	NULL
13101	29600	132773	15	NULL	2	CSRU	2	CSURG	1	0	0	0	0	Inactive	Discharged	2	Acknowledged	2170-07-15 12:30:10	2170-07-15 12:30:10	2170-07-15 12:46:18	2170-07-15 14:55:03	NULL	NULL
2906	7323	126657	50	NULL	2	MICU	1	MED	0	0	0	0	0	Inactive	Discharged	2	Acknowledged	2110-01-20 15:37:53	2110-01-20 15:37:53	2110-01-21 05:10:54	2110-01-21 14:55:02	NULL	NULL
2907	7323	176996	52	NULL	18	MICU	1	MED	1	0	0	0	0	Inactive	Discharged	18	Acknowledged	2110-02-27 11:32:08	2110-02-28 06:33:26	2110-02-28 06:59:42	2110-02-28 14:40:03	NULL	NULL
14911	31709	101360	52	NULL	18	MICU	1	MED	0	0	0	0	0	Inactive	Discharged	18	Acknowledged	2113-10-10 13:10:01	2113-10-10 13:10:01	2113-10-10 13:10:36	2113-10-11 01:25:03	NULL	NULL
14912	31709	166288	23	NULL	45	MICU	1	MED	0	0	0	0	0	Inactive	Discharged	45	Acknowledged	2113-11-02 11:05:46	2113-11-02 11:05:46	2113-11-02 11:28:35	2113-11-02 15:55:03	NULL	NULL
16695	42721	114618	12	NULL	2	CSRU	2	CSURG	1	0	0	0	0	Inactive	Discharged	2	Acknowledged	2160-06-25 08:45:07	2160-06-25 08:45:07	2160-06-25 09:03:11	2160-06-25 18:40:25	NULL	NULL
29036	82091	100099	50	NULL	3	MICU	1	CCU	1	0	0	0	0	Inactive	Discharged	3	Acknowledged	2118-05-08 14:38:59	2118-05-08 14:38:59	2118-05-08 14:39:30	2118-05-08 21:55:24	2118-05-08 17:55:23	NULL
29037	82091	171127	14	NULL	45	TSICU	45	MED	1	0	0	0	0	Inactive	Discharged	45	Acknowledged	2118-08-10 13:08:15	2118-08-10 13:10:33	2118-08-10 13:10:36	2118-08-10 20:55:21	2118-08-10 15:25:26	NULL
9053	23517	169594	52	NULL	18	MICU	1	MED	0	0	0	0	0	Inactive	Discharged	18	Acknowledged	2165-08-29 11:39:23	2165-08-29 11:39:23	2165-08-30 07:31:53	2165-08-31 18:55:05	NULL	NULL
22408	60614	116703	15	NULL	2	CSRU	2	CSURG	1	0	0	0	0	Inactive	Discharged	2	Acknowledged	2175-10-02 10:03:11	2175-10-02 10:03:11	2175-10-02 10:17:54	2175-10-02 18:13:38	2175-10-02 12:31:34	2175-10-02 12:31:34
15111	31971	176994	15	CSRU	15	CSRU	2	CSURG	1	0	0	0	0	Inactive	Cancelled	NULL	Acknowledged	2192-12-20 10:23:15	2192-12-21 08:27:13	2192-12-20 10:35:22	2192-12-21 08:27:13	NULL	NULL
15112	31971	176994	15	NULL	2	CSRU	2	CSURG	1	0	0	0	0	Inactive	Discharged	2	Acknowledged	2192-12-24 08:50:15	2192-12-24 08:50:15	2192-12-24 08:55:46	2192-12-24 13:58:02	NULL	NULL
22951	62514	101770	57	NULL	31	SICU	31	NMED	1	0	0	0	0	Inactive	Discharged	31	Acknowledged	2108-03-24 10:12:04	2108-03-24 13:51:30	2108-03-24 13:51:33	2108-03-24 18:40:22	2108-03-24 16:55:23	NULL
22952	62514	175466	23	NULL	45	MICU	1	NMED	0	0	0	1	0	Inactive	Discharged	45	Acknowledged	2108-04-22 10:47:58	2108-04-22 12:41:44	2108-04-22 12:41:46	2108-04-22 18:55:22	2108-04-22 16:40:22	2108-04-22 16:40:22
2606	6581	126052	7	NULL	2	CCU	2	CCU	1	0	0	0	0	Inactive	Discharged	2	Acknowledged	2199-10-17 10:01:10	2199-10-17 10:01:10	2199-10-17 10:04:15	2199-10-17 19:40:03	NULL	NULL
11527	27971	125213	7	NULL	2	CCU	2	CCU	1	0	0	0	0	Inactive	Discharged	2	Acknowledged	2103-09-24 08:27:18	2103-09-24 08:27:18	2103-09-24 08:28:07	2103-09-24 14:10:04	NULL	NULL
31327	89931	183936	15	NULL	2	CSRU	2	CSURG	1	0	0	0	0	Inactive	Discharged	2	Acknowledged	2107-09-29 07:48:34	2107-09-29 07:48:34	2107-09-29 08:08:36	2107-09-29 21:40:04	NULL	NULL
9037	23478	162237	57	NULL	4	SICU	1	MED	1	0	0	0	0	Inactive	Discharged	4	Revised	2128-02-11 11:11:53	2128-02-11 16:36:16	NULL	2128-02-11 21:25:02	NULL	NULL
9038	23478	162237	23	NULL	3	MICU	1	MED	1	0	0	0	0	Inactive	Discharged	3	Acknowledged	2128-02-12 14:57:37	2128-02-14 06:31:21	2128-02-14 11:24:03	2128-02-14 13:40:03	NULL	NULL
9039	23478	112995	33	NULL	55	SICU	1	MED	0	0	0	0	0	Inactive	Discharged	55	Acknowledged	2130-02-10 14:28:03	2130-02-10 14:28:03	2130-02-10 15:14:08	2130-02-10 22:40:03	2130-02-10 17:10:04	NULL
12150	28639	158992	7	NULL	2	CCU	2	CCU	1	0	0	0	0	Inactive	Discharged	2	Acknowledged	2100-12-06 09:25:39	2100-12-06 09:25:39	2100-12-06 10:31:26	2100-12-06 12:10:03	NULL	NULL
4256	10954	152377	7	NULL	45	CCU	17	CCU	1	0	0	0	0	Inactive	Discharged	45	Acknowledged	2173-01-08 13:16:48	2173-01-08 13:16:48	2173-01-08 13:43:45	2173-01-08 21:40:02	NULL	NULL
4257	10954	152377	7	NULL	4	CCU	1	MED	1	0	0	0	0	Inactive	Discharged	4	Acknowledged	2173-01-13 11:31:45	2173-01-13 11:31:45	2173-01-13 12:16:38	2173-01-13 18:25:02	NULL	NULL
4258	10954	119548	15	NULL	55	CSRU	55	CSURG	1	0	0	0	0	Inactive	Discharged	55	Acknowledged	2174-08-18 15:14:40	2174-08-18 15:14:40	2174-08-18 15:25:20	2174-08-18 18:25:03	NULL	NULL
4259	10954	109166	15	NULL	8	CSRU	1	CCU	0	0	0	0	0	Inactive	Discharged	8	Acknowledged	2177-01-28 17:27:26	2177-01-28 17:27:26	2177-01-28 17:29:52	2177-01-28 21:10:27	NULL	NULL
20325	54154	166788	15	NULL	2	CSRU	2	CSURG	1	0	0	0	0	Inactive	Discharged	2	Acknowledged	2162-11-19 08:08:17	2162-11-19 08:08:17	2162-11-19 08:30:55	2162-11-19 14:56:09	NULL	NULL
21281	57073	134016	57	NULL	54	SICU	54	SURG	0	0	0	0	1	Inactive	Discharged	54	Acknowledged	2143-12-15 13:25:16	2143-12-15 13:25:16	2143-12-15 14:37:18	2143-12-15 17:40:25	2143-12-15 16:10:24	NULL
21282	57073	132020	33	NULL	54	SICU	54	SURG	1	0	0	0	1	Inactive	Discharged	54	Acknowledged	2144-08-12 14:20:53	2144-08-12 14:20:53	2144-08-12 14:24:23	2144-08-12 18:10:23	2144-08-12 16:41:52	NULL
21283	57073	192045	33	NULL	54	SICU	54	SURG	0	0	0	0	1	Inactive	Discharged	54	Acknowledged	2145-05-13 12:07:12	2145-05-13 12:07:12	2145-05-13 12:23:38	2145-05-13 17:28:19	2145-05-13 14:58:12	NULL
29751	84457	195662	7	NULL	17	CCU	17	CCU	1	0	0	0	0	Inactive	Discharged	17	Acknowledged	2187-12-31 08:52:13	2187-12-31 08:52:13	2187-12-31 08:52:38	2187-12-31 16:40:04	NULL	NULL
16146	40972	153267	33	NULL	36	SICU	1	TSURG	1	0	0	0	0	Inactive	Discharged	36	Acknowledged	2129-06-27 10:44:57	2129-06-27 10:44:57	2129-06-27 11:00:16	2129-06-27 17:25:08	2129-06-27 13:25:07	NULL
16147	40972	153267	33	NULL	36	SICU	1	TSURG	1	0	0	1	0	Inactive	Discharged	36	Acknowledged	2129-07-06 13:24:49	2129-07-06 13:24:49	2129-07-06 13:36:55	2129-07-06 15:40:08	2129-07-06 13:25:07	NULL
16148	40972	153267	33	SICU	33	SICU	36	TSURG	1	0	0	1	0	Inactive	Cancelled	NULL	Acknowledged	2129-07-12 11:41:10	2129-07-12 16:40:00	2129-07-12 11:45:59	2129-07-12 16:40:00	NULL	NULL
16149	40972	153267	33	NULL	36	SICU	4	TSURG	1	0	0	0	0	Inactive	Discharged	36	Acknowledged	2129-07-13 11:12:26	2129-07-13 11:12:26	2129-07-13 11:16:48	2129-07-13 21:40:07	2129-07-13 16:25:07	NULL
32012	91853	114491	50	MICU	50	MICU	1	MED	1	0	0	0	0	Inactive	Cancelled	NULL	Acknowledged	2149-03-21 08:48:14	2149-03-21 15:30:41	2149-03-21 10:52:45	2149-03-21 15:30:41	2149-03-21 11:11:14	NULL
32013	91853	114491	50	MICU	50	MICU	17	CMED	1	0	0	0	0	Inactive	Cancelled	NULL	Acknowledged	2149-03-22 07:34:40	2149-03-22 16:43:05	2149-03-22 11:38:45	2149-03-22 16:43:05	2149-03-22 11:55:22	2149-03-22 11:55:22
32014	91853	114491	50	NULL	17	MICU	1	CMED	1	0	0	0	0	Inactive	Discharged	17	Acknowledged	2149-03-24 11:44:20	2149-03-24 11:44:20	2149-03-24 12:26:16	2149-03-24 18:40:21	2149-03-24 16:10:30	NULL
28533	80616	175273	57	NULL	31	SICU	31	NSURG	1	0	0	0	0	Inactive	Discharged	31	Acknowledged	2144-07-05 09:34:33	2144-07-05 09:34:33	2144-07-05 09:40:45	2144-07-06 18:55:05	2144-07-06 16:55:05	NULL
3488	8920	153113	7	NULL	2	CCU	2	CCU	1	0	0	0	0	Inactive	Discharged	2	Acknowledged	2124-05-08 09:34:46	2124-05-08 09:34:46	2124-05-08 10:24:18	2124-05-08 12:40:02	NULL	NULL
3489	8920	153113	7	NULL	2	CCU	2	CCU	0	0	0	0	0	Inactive	Discharged	2	Acknowledged	2124-05-11 11:13:44	2124-05-11 11:13:44	2124-05-11 11:24:29	2124-05-11 13:40:03	NULL	NULL
18741	49249	168029	52	NULL	29	MICU	1	MED	1	0	0	0	0	Inactive	Discharged	29	Acknowledged	2177-01-22 12:50:40	2177-01-22 12:50:40	2177-01-22 12:54:55	2177-01-23 00:40:27	2177-01-22 20:25:25	NULL
22686	61594	190672	7	NULL	17	CCU	17	CCU	1	0	0	0	0	Inactive	Discharged	17	Acknowledged	2190-12-13 08:46:58	2190-12-13 09:10:08	2190-12-13 11:10:06	2190-12-13 12:10:45	2190-12-13 09:40:33	NULL
16013	40560	118505	12	CSRU	12	CSRU	2	CSURG	1	0	0	1	0	Inactive	Cancelled	NULL	Acknowledged	2133-04-18 07:32:45	2133-04-18 13:41:23	2133-04-18 09:06:00	2133-04-18 13:41:23	NULL	NULL
16014	40560	118505	15	NULL	2	CSRU	2	CSURG	1	0	0	1	0	Inactive	Discharged	2	Acknowledged	2133-04-19 07:44:23	2133-04-19 07:45:39	2133-04-19 08:51:18	2133-04-19 18:11:59	NULL	NULL
3175	8037	147417	7	NULL	2	CCU	2	CMED	1	0	0	0	0	Inactive	Discharged	2	Acknowledged	2153-06-22 14:07:09	2153-06-22 14:07:09	2153-06-22 14:07:15	2153-06-22 18:25:02	NULL	NULL
30401	86705	139753	7	NULL	17	CCU	17	CCU	1	0	0	0	0	Inactive	Discharged	17	Acknowledged	2144-01-13 09:26:06	2144-01-13 09:26:06	2144-01-13 09:40:21	2144-01-13 12:11:47	2144-01-13 11:40:31	NULL
27302	76547	171643	14	NULL	31	TSICU	1	NMED	0	0	0	0	0	Inactive	Discharged	31	Acknowledged	2100-09-12 15:35:12	2100-09-12 16:00:56	2100-09-12 16:03:48	2100-09-12 22:27:31	2100-09-12 16:28:04	NULL
22419	60672	126609	52	MICU	52	MICU	18	MED	0	0	0	0	0	Inactive	Cancelled	NULL	Acknowledged	2161-10-21 10:58:50	2161-10-21 16:50:44	2161-10-21 11:01:38	2161-10-21 16:50:44	2161-10-21 16:40:33	NULL
22420	60672	126609	52	MICU	52	MICU	1	MED	1	0	0	0	0	Inactive	Cancelled	NULL	Acknowledged	2161-10-23 10:48:54	2161-10-23 11:11:50	2161-10-23 11:05:38	2161-10-23 11:11:50	NULL	NULL
22421	60672	126609	52	NULL	24	MICU	1	MED	1	0	0	0	0	Inactive	Discharged	24	Acknowledged	2161-10-23 16:21:00	2161-10-23 16:21:43	2161-10-23 16:32:18	2161-10-24 17:25:28	2161-10-24 14:26:01	NULL
20233	53782	190648	15	NULL	2	CSRU	2	CSURG	1	0	0	0	0	Inactive	Discharged	2	Acknowledged	2101-10-31 08:53:23	2101-10-31 08:53:23	2101-10-31 09:14:50	2101-10-31 12:10:04	NULL	NULL
2485	6244	108726	7	NULL	2	CCU	2	CCU	1	0	0	0	0	Inactive	Discharged	2	Acknowledged	2113-05-31 13:42:34	2113-05-31 13:42:34	2113-05-31 13:46:06	2113-05-31 16:25:02	NULL	NULL
29008	82024	136432	50	NULL	36	MICU	1	SURG	1	0	0	0	0	Inactive	Discharged	36	Acknowledged	2160-12-22 12:39:16	2160-12-22 14:43:54	2160-12-22 14:44:16	2160-12-22 18:12:04	2160-12-22 17:12:31	NULL
295	651	110245	7	NULL	2	CCU	2	CCU	1	0	0	0	0	Inactive	Discharged	2	Acknowledged	2186-07-26 09:53:44	2186-07-26 09:53:44	2186-07-26 10:03:58	2186-07-26 15:40:06	NULL	NULL
3650	9377	199774	52	NULL	18	MICU	1	MED	0	0	0	0	0	Inactive	Discharged	18	Acknowledged	2172-04-16 12:35:59	2172-04-16 12:35:59	2172-04-16 14:58:21	2172-04-16 17:55:02	NULL	NULL
23808	65152	128707	7	NULL	17	CCU	17	CMED	1	0	0	0	0	Inactive	Discharged	17	Acknowledged	2107-03-15 09:59:27	2107-03-15 15:26:07	2107-03-15 16:25:43	2107-03-15 18:55:09	NULL	NULL
32242	92651	178903	7	NULL	17	CCU	17	CCU	1	0	0	1	0	Inactive	Discharged	17	Acknowledged	2132-12-19 10:28:50	2132-12-19 11:36:54	2132-12-19 11:46:53	2132-12-20 00:27:24	2132-12-19 18:11:23	NULL
32243	92651	158433	7	NULL	17	CCU	17	CMED	1	0	0	1	0	Inactive	Discharged	17	Acknowledged	2133-01-09 11:17:13	2133-01-09 11:17:13	2133-01-09 11:30:49	2133-01-09 18:26:22	2133-01-09 17:56:33	NULL
1269	3267	114162	23	NULL	45	MICU	1	MED	1	0	0	1	0	Inactive	Discharged	45	Acknowledged	2191-05-01 11:42:32	2191-05-01 11:42:32	2191-05-01 12:25:59	2191-05-01 17:40:04	NULL	NULL
1270	3267	114162	23	MICU	23	MICU	1	MED	1	0	0	1	1	Inactive	Cancelled	NULL	Acknowledged	2191-05-08 11:12:16	2191-05-09 11:00:23	2191-05-08 11:13:09	2191-05-09 11:00:23	NULL	NULL
1271	3267	114162	23	NULL	55	MICU	1	MED	1	0	0	1	1	Inactive	Discharged	55	Unacknowledged	2191-05-09 15:55:07	2191-05-09 15:55:07	NULL	2191-05-10 06:55:02	NULL	NULL
1272	3267	181448	23	MICU	23	MICU	1	MED	0	0	0	1	0	Inactive	Cancelled	NULL	Revised	2191-07-11 10:57:36	2191-07-12 13:02:26	NULL	2191-07-12 13:02:26	NULL	NULL
1273	3267	134934	12	NULL	3	CSRU	1	VSURG	0	0	0	1	1	Inactive	Discharged	3	Acknowledged	2191-12-10 09:40:25	2191-12-11 08:50:51	2191-12-11 09:07:44	2191-12-11 19:10:03	NULL	NULL
1274	3267	132067	50	NULL	45	MICU	1	MED	0	0	0	1	1	Inactive	Discharged	45	Unacknowledged	2192-08-16 20:59:05	2192-08-16 20:59:05	NULL	2192-08-17 00:55:03	NULL	NULL
1275	3267	122518	14	NULL	45	TSICU	1	MED	0	0	0	1	1	Inactive	Discharged	45	Acknowledged	2192-11-17 11:48:37	2192-11-17 11:48:37	2192-11-17 12:25:03	2192-11-17 16:10:03	NULL	NULL
1276	3267	151104	14	NULL	54	TSICU	1	SURG	1	0	0	1	1	Inactive	Discharged	54	Acknowledged	2193-02-18 10:36:40	2193-02-18 10:36:40	2193-02-18 10:44:12	2193-02-18 16:55:04	2193-02-18 15:10:05	NULL
1277	3267	119213	23	NULL	55	MICU	1	MED	1	0	0	1	1	Inactive	Discharged	55	Acknowledged	2193-03-24 10:02:50	2193-03-24 10:02:50	2193-03-24 10:13:34	2193-03-24 19:10:08	2193-03-24 16:55:08	NULL
1278	3267	134370	50	NULL	45	MICU	1	MED	0	0	0	0	1	Inactive	Discharged	45	Acknowledged	2193-08-08 08:07:32	2193-08-08 08:07:32	2193-08-08 08:09:46	2193-08-08 10:40:05	2193-08-08 08:55:04	NULL
24560	67598	145807	7	NULL	17	CCU	17	CCU	1	0	0	0	0	Inactive	Discharged	17	Acknowledged	2128-04-11 18:22:12	2128-04-11 18:22:12	2128-04-11 18:45:22	2128-04-11 22:40:23	2128-04-11 19:10:20	NULL
32525	93601	180558	52	NULL	24	MICU	1	SURG	0	0	0	0	0	Inactive	Discharged	24	Acknowledged	2179-06-13 09:23:43	2179-06-13 09:23:43	2179-06-13 09:30:43	2179-06-13 15:25:06	2179-06-13 12:10:06	NULL
9372	24241	142695	7	NULL	2	CCU	2	CCU	1	0	0	0	0	Inactive	Discharged	2	Acknowledged	2156-01-27 11:20:19	2156-01-27 11:20:19	2156-01-27 11:53:25	2156-01-27 16:25:01	NULL	NULL
4762	12149	148557	23	MICU	23	MICU	1	MED	1	0	0	0	0	Inactive	Cancelled	NULL	Acknowledged	2116-06-06 15:16:37	2116-06-07 07:09:26	2116-06-07 07:09:06	2116-06-07 07:09:26	NULL	NULL
4763	12149	148557	23	NULL	4	MICU	1	MED	1	0	0	0	0	Inactive	Discharged	4	Acknowledged	2116-06-07 09:56:45	2116-06-07 09:56:45	2116-06-07 10:05:57	2116-06-07 11:40:02	NULL	NULL
21525	57911	109348	33	NULL	17	SICU	17	CMED	1	0	0	1	0	Inactive	Discharged	17	Acknowledged	2139-01-02 17:29:29	2139-01-02 17:29:29	2139-01-02 17:30:25	2139-01-02 23:41:03	NULL	NULL
21526	57911	143222	33	SICU	33	SICU	1	MED	0	0	0	0	1	Inactive	Cancelled	NULL	Acknowledged	2140-06-04 09:12:13	2140-06-04 13:04:05	2140-06-04 11:53:52	2140-06-04 13:04:05	2140-06-04 12:41:22	2140-06-04 12:41:22
21527	57911	143222	33	NULL	45	SICU	1	MED	0	0	0	1	0	Inactive	Discharged	45	Acknowledged	2140-06-05 08:50:05	2140-06-05 14:40:38	2140-06-05 14:40:39	2140-06-05 18:25:22	2140-06-05 14:55:23	NULL
9911	25655	130554	52	NULL	18	MICU	1	MED	0	0	0	0	0	Inactive	Discharged	18	Acknowledged	2180-01-13 09:27:48	2180-01-13 09:27:48	2180-01-13 11:32:02	2180-01-13 23:40:02	NULL	NULL
32407	93240	182529	15	NULL	2	CSRU	2	CSURG	1	0	0	0	0	Inactive	Discharged	2	Acknowledged	2111-04-30 08:16:40	2111-04-30 08:16:40	2111-04-30 08:17:41	2111-04-30 13:10:09	2111-04-30 11:25:09	NULL
12870	29378	164381	33	NULL	40	SICU	40	SURG	1	0	0	0	0	Inactive	Discharged	40	Acknowledged	2162-08-04 11:36:15	2162-08-04 11:36:15	2162-08-04 11:37:33	2162-08-04 17:25:04	NULL	NULL
12871	29378	106361	14	NULL	45	TSICU	45	MED	0	0	0	0	0	Inactive	Discharged	45	Acknowledged	2165-08-21 11:58:54	2165-08-21 14:22:49	2165-08-21 14:23:17	2165-08-21 21:42:58	2165-08-21 15:13:54	NULL
12872	29378	199531	50	MICU	50	MICU	1	MED	0	0	0	0	0	Inactive	Cancelled	NULL	Acknowledged	2165-09-10 10:15:58	2165-09-10 20:47:50	2165-09-10 15:46:14	2165-09-10 20:47:50	2165-09-10 17:44:15	NULL
12873	29378	199531	50	MICU	50	MICU	1	MED	0	0	0	0	0	Inactive	Cancelled	NULL	Unacknowledged	2165-09-11 09:33:26	2165-09-11 09:37:34	NULL	2165-09-11 09:37:34	NULL	NULL
12874	29378	199531	50	NULL	45	MICU	1	MED	0	0	0	0	0	Inactive	Discharged	45	Acknowledged	2165-09-12 12:25:36	2165-09-12 12:43:56	2165-09-12 12:44:07	2165-09-12 21:58:47	2165-09-12 14:44:05	NULL
12875	29378	187341	50	NULL	45	MICU	45	MED	0	0	0	0	0	Inactive	Discharged	45	Acknowledged	2165-09-20 10:29:34	2165-09-20 10:29:34	2165-09-20 10:42:23	2165-09-20 21:13:37	2165-09-20 15:44:40	NULL
4304	11055	129286	7	NULL	2	CCU	2	CCU	1	0	0	0	0	Inactive	Discharged	2	Unacknowledged	2194-06-26 15:26:58	2194-06-26 15:26:58	NULL	2194-06-26 22:10:04	NULL	NULL
19462	51482	173323	50	NULL	55	MICU	1	MED	0	0	0	1	0	Inactive	Discharged	55	Acknowledged	2182-09-06 11:53:26	2182-09-06 15:15:16	2182-09-06 15:15:23	2182-09-06 19:59:30	2182-09-06 16:27:24	2182-09-06 16:27:24
19463	51482	136600	23	MICU	23	MICU	1	CCU	0	0	0	1	0	Inactive	Cancelled	NULL	Unacknowledged	2183-08-11 15:48:25	2183-08-11 15:50:43	NULL	2183-08-11 15:50:43	NULL	NULL
19464	51482	122797	23	MICU	23	MICU	1	MED	0	0	1	0	0	Inactive	Cancelled	NULL	Acknowledged	2183-09-26 11:15:34	2183-09-26 13:22:57	2183-09-26 11:16:41	2183-09-26 13:22:57	2183-09-26 12:10:26	2183-09-26 12:10:26
19465	51482	122797	23	NULL	45	MICU	1	MED	0	0	1	0	0	Inactive	Discharged	45	Acknowledged	2183-09-26 14:35:22	2183-09-26 14:35:22	2183-09-26 14:42:18	2183-09-26 18:10:10	2183-09-26 14:40:09	NULL
1068	2712	198266	52	NULL	18	MICU	1	MED	0	0	0	0	0	Inactive	Discharged	18	Acknowledged	2101-02-11 12:38:56	2101-02-11 12:38:56	2101-02-11 13:13:19	2101-02-11 17:25:02	NULL	NULL
289	631	168097	52	NULL	17	MICU	1	MED	1	0	0	0	0	Inactive	Discharged	17	Revised	2124-01-15 15:11:37	2124-01-15 18:07:14	NULL	2124-01-15 23:10:02	NULL	NULL
290	631	100660	7	NULL	2	CCU	2	CCU	1	0	0	0	0	Inactive	Discharged	2	Acknowledged	2124-01-26 09:52:56	2124-01-26 09:52:56	2124-01-26 10:36:41	2124-01-26 17:25:02	NULL	NULL
21833	58845	193777	14	NULL	31	TSICU	31	NSURG	1	0	0	0	0	Inactive	Discharged	31	Acknowledged	2200-03-12 07:31:20	2200-03-12 07:31:20	2200-03-12 07:53:00	2200-03-12 15:10:03	2200-03-12 11:10:03	NULL
20986	56128	155909	23	NULL	55	MICU	1	MED	0	0	0	1	0	Inactive	Discharged	55	Acknowledged	2138-12-16 16:00:38	2138-12-16 16:00:38	2138-12-16 16:03:09	2138-12-16 19:27:47	2138-12-16 17:11:35	NULL
20987	56128	127394	50	MICU	50	MICU	1	MED	0	0	0	1	0	Inactive	Cancelled	NULL	Acknowledged	2139-06-17 08:26:33	2139-06-17 17:28:52	2139-06-17 08:37:29	2139-06-17 17:28:52	2139-06-17 14:29:50	NULL
20988	56128	127394	50	NULL	45	MICU	1	MED	0	0	0	1	0	Inactive	Discharged	45	Acknowledged	2139-06-18 09:41:41	2139-06-18 09:41:41	2139-06-18 09:44:18	2139-06-18 17:43:08	2139-06-18 12:43:12	NULL
20989	56128	138247	50	NULL	45	MICU	1	MED	0	0	0	1	0	Inactive	Discharged	45	Acknowledged	2139-07-10 11:06:22	2139-07-10 11:06:22	2139-07-10 11:48:02	2139-07-10 16:13:12	2139-07-10 12:58:46	NULL
20990	56128	126860	23	MICU	23	MICU	1	MED	0	0	0	1	0	Inactive	Cancelled	NULL	Acknowledged	2139-09-26 16:14:12	2139-09-26 18:22:07	2139-09-26 16:34:42	2139-09-26 18:22:07	NULL	NULL
20991	56128	126860	23	MICU	23	MICU	1	MED	0	0	0	1	0	Inactive	Cancelled	NULL	Acknowledged	2139-09-28 12:16:21	2139-09-28 18:23:57	2139-09-28 13:06:34	2139-09-28 18:23:57	NULL	NULL
29665	84112	123567	15	NULL	3	CSRU	3	VSURG	1	0	0	0	0	Inactive	Discharged	3	Acknowledged	2136-01-31 10:00:54	2136-01-31 10:00:54	2136-01-31 10:06:40	2136-01-31 12:26:45	2136-01-31 10:57:02	NULL
3072	7798	140344	7	NULL	2	CCU	2	CCU	1	0	0	0	0	Inactive	Discharged	2	Acknowledged	2161-02-17 09:44:23	2161-02-17 12:06:36	2161-02-17 12:08:01	2161-02-17 15:55:02	NULL	NULL
3073	7798	144655	23	NULL	4	MICU	1	MED	1	0	0	0	0	Inactive	Discharged	4	Acknowledged	2161-06-02 11:58:10	2161-06-02 11:58:10	2161-06-02 12:01:44	2161-06-02 16:25:02	NULL	NULL
3074	7798	183395	15	NULL	2	CSRU	2	CSURG	1	0	0	0	0	Inactive	Discharged	2	Acknowledged	2166-03-01 09:57:13	2166-03-01 09:57:13	2166-03-01 10:13:38	2166-03-01 18:25:23	NULL	NULL
18367	48036	183189	7	NULL	17	CCU	17	CCU	1	0	0	0	0	Inactive	Discharged	17	Acknowledged	2143-11-26 16:28:39	2143-11-26 16:28:39	2143-11-26 16:30:26	2143-11-26 18:55:26	NULL	NULL
22513	60960	146394	52	NULL	24	MICU	1	MED	1	0	0	0	0	Inactive	Discharged	24	Acknowledged	2188-03-03 10:43:29	2188-03-03 13:22:56	2188-03-03 13:23:01	2188-03-03 16:25:38	2188-03-03 13:25:34	NULL
17656	45845	195727	7	NULL	17	CCU	17	CCU	1	0	0	0	0	Inactive	Discharged	17	Acknowledged	2140-03-03 09:33:10	2140-03-03 09:33:10	2140-03-03 09:53:24	2140-03-03 17:13:19	NULL	NULL
2590	6534	183762	50	NULL	45	MICU	1	MED	0	0	0	0	0	Inactive	Discharged	45	Acknowledged	2133-03-04 11:29:49	2133-03-04 11:29:49	2133-03-04 11:38:48	2133-03-04 15:26:32	2133-03-04 12:26:39	NULL
2591	6534	183762	7	NULL	17	CCU	17	CCU	1	0	0	0	0	Inactive	Discharged	17	Acknowledged	2133-03-08 11:11:58	2133-03-08 11:50:51	2133-03-08 11:50:54	2133-03-08 19:26:11	2133-03-08 12:12:11	NULL
2025	5100	138747	23	NULL	4	MICU	1	MED	0	0	0	0	0	Inactive	Discharged	4	Unacknowledged	2156-02-07 16:32:09	2156-02-07 16:32:09	NULL	2156-02-07 21:40:02	NULL	NULL
23616	64420	194154	15	NULL	2	CSRU	7	CSURG	1	0	0	0	0	Inactive	Discharged	2	Acknowledged	2157-03-09 08:14:56	2157-03-09 08:14:56	2157-03-09 08:44:00	2157-03-09 11:11:21	NULL	NULL
24689	68024	162455	23	NULL	45	MICU	1	MED	1	0	0	0	0	Inactive	Discharged	45	Acknowledged	2165-05-11 08:14:29	2165-05-11 08:14:29	2165-05-11 10:39:52	2165-05-11 17:25:23	2165-05-11 15:55:21	NULL
32726	94220	108129	7	NULL	17	CCU	1	CCU	1	0	0	0	0	Inactive	Discharged	17	Acknowledged	2170-07-28 13:03:38	2170-07-28 13:03:38	2170-07-28 14:01:57	2170-07-28 17:55:26	2170-07-28 14:40:27	NULL
20360	54276	187668	7	CCU	7	CCU	17	CCU	1	0	0	0	0	Inactive	Cancelled	NULL	Unacknowledged	2185-10-10 17:18:40	2185-10-10 19:02:27	NULL	2185-10-10 19:02:27	NULL	NULL
20361	54276	187668	7	NULL	17	CCU	17	CCU	1	0	0	0	0	Inactive	Discharged	17	Acknowledged	2185-10-11 10:16:33	2185-10-11 10:16:33	2185-10-11 10:27:46	2185-10-11 18:25:06	NULL	NULL
20362	54276	153422	15	NULL	2	CSRU	2	CSURG	1	0	0	0	0	Inactive	Discharged	2	Acknowledged	2185-12-17 11:52:05	2185-12-17 11:52:05	2185-12-17 12:36:53	2185-12-17 18:25:04	NULL	NULL
25226	69658	134015	7	NULL	17	CCU	17	CCU	1	0	0	0	0	Inactive	Discharged	17	Acknowledged	2145-08-30 09:59:57	2145-08-30 09:59:57	2145-08-30 10:02:44	2145-08-30 16:40:14	2145-08-30 10:25:13	NULL
27338	76653	186308	12	NULL	2	CSRU	1	CSURG	0	0	0	0	0	Inactive	Discharged	2	Acknowledged	2164-10-24 10:10:52	2164-10-24 10:10:52	2164-10-24 10:12:10	2164-10-24 13:40:04	NULL	NULL
1775	4600	101568	7	NULL	2	CCU	2	CCU	1	0	0	0	0	Inactive	Discharged	2	Acknowledged	2180-04-20 12:59:52	2180-04-21 10:18:45	2180-04-21 10:27:54	2180-04-21 13:25:02	NULL	NULL
9845	25421	149910	33	SICU	33	SICU	8	CCU	1	0	0	0	0	Inactive	Cancelled	NULL	Acknowledged	2151-11-10 11:12:35	2151-11-10 15:12:58	2151-11-10 13:51:50	2151-11-10 15:12:58	NULL	NULL
9846	25421	149910	33	NULL	8	SICU	8	CSURG	1	0	0	0	0	Inactive	Discharged	8	Unacknowledged	2151-11-11 08:22:13	2151-11-11 08:22:13	NULL	2151-11-11 23:10:08	NULL	NULL
9041	23483	158887	7	NULL	2	CCU	2	CCU	1	0	0	0	0	Inactive	Discharged	2	Acknowledged	2166-09-10 10:44:49	2166-09-10 18:09:45	2166-09-10 18:25:52	2166-09-10 20:25:04	NULL	NULL
24346	66880	158711	33	NULL	45	SICU	1	MED	1	0	0	1	0	Inactive	Discharged	45	Acknowledged	2158-05-24 18:35:33	2158-05-24 18:35:33	2158-05-24 18:57:26	2158-05-24 21:40:24	2158-05-24 19:56:53	NULL
5302	13611	115177	23	NULL	55	MICU	55	TSURG	0	0	0	0	0	Inactive	Discharged	55	Acknowledged	2180-08-02 17:42:45	2180-08-02 18:06:46	2180-08-03 06:56:24	2180-08-04 08:40:02	NULL	NULL
2639	6695	153356	15	NULL	55	CSRU	55	CSURG	1	0	0	0	0	Inactive	Discharged	55	Acknowledged	2177-10-20 08:45:53	2177-10-20 08:45:53	2177-10-20 09:08:12	2177-10-20 11:40:03	NULL	NULL
26607	74502	109730	7	CCU	7	CCU	40	MED	1	0	0	0	0	Inactive	Cancelled	NULL	Acknowledged	2171-12-20 12:31:52	2171-12-20 17:42:42	2171-12-20 12:56:44	2171-12-20 17:42:42	2171-12-20 16:25:23	NULL
26608	74502	109730	7	NULL	55	CCU	55	MED	0	0	0	0	0	Inactive	Discharged	55	Acknowledged	2171-12-21 09:09:22	2171-12-21 09:09:22	2171-12-21 09:14:33	2171-12-21 13:56:25	2171-12-21 11:41:26	NULL
16260	41287	158078	15	NULL	2	CSRU	2	CSURG	1	0	0	0	0	Inactive	Discharged	2	Acknowledged	2175-02-06 09:14:24	2175-02-06 09:14:24	2175-02-06 09:19:44	2175-02-06 10:55:04	2175-02-06 09:40:03	NULL
4313	11085	190627	52	NULL	24	MICU	24	SURG	0	0	0	1	0	Inactive	Discharged	24	Acknowledged	2155-04-11 05:07:14	2155-04-11 09:30:40	2155-04-11 09:33:28	2155-04-11 15:10:03	NULL	NULL
4314	11085	178911	52	NULL	24	MICU	1	MED	0	0	0	1	0	Inactive	Discharged	24	Acknowledged	2156-11-10 10:10:21	2156-11-10 17:31:36	2156-11-10 17:48:04	2156-11-10 21:55:26	2156-11-10 18:55:24	NULL
8362	21766	115324	57	NULL	36	SICU	36	SURG	0	0	0	0	0	Inactive	Discharged	36	Acknowledged	2150-04-09 09:43:27	2150-04-09 09:43:27	2150-04-09 09:50:20	2150-04-09 18:25:06	NULL	NULL
20786	55512	106200	12	NULL	2	CSRU	2	CSURG	1	0	0	0	0	Inactive	Discharged	2	Acknowledged	2110-07-18 09:01:18	2110-07-18 11:02:30	2110-07-18 11:03:10	2110-07-18 12:26:22	2110-07-18 11:26:18	NULL
9787	25317	105186	15	NULL	31	CSRU	31	CSURG	1	0	0	0	0	Inactive	Discharged	31	Acknowledged	2133-03-07 09:36:04	2133-03-07 09:36:04	2133-03-07 10:46:08	2133-03-07 12:25:03	NULL	NULL
9788	25317	114994	12	CSRU	12	CSRU	8	VSURG	1	0	0	0	0	Inactive	Cancelled	NULL	Acknowledged	2137-05-15 14:38:29	2137-05-19 12:46:09	2137-05-15 14:39:19	2137-05-19 12:46:09	2137-05-15 17:13:02	NULL
9789	25317	114994	12	NULL	8	CSRU	8	VSURG	1	0	0	0	0	Inactive	Discharged	8	Acknowledged	2137-05-24 10:41:13	2137-05-24 10:43:47	2137-05-24 10:46:20	2137-05-24 18:13:03	2137-05-24 14:57:43	NULL
25016	69024	179797	7	NULL	17	CCU	17	CCU	1	0	0	0	0	Inactive	Discharged	17	Acknowledged	2163-12-19 09:30:54	2163-12-19 09:30:54	2163-12-19 09:37:04	2163-12-19 15:56:07	2163-12-19 12:11:36	NULL
33627	97037	172436	15	NULL	8	CSRU	8	VSURG	1	0	0	0	0	Inactive	Discharged	8	Acknowledged	2117-03-01 11:04:32	2117-03-01 11:28:23	2117-03-01 11:45:30	2117-03-01 16:10:09	NULL	NULL
33628	97037	172436	7	NULL	17	CCU	17	MED	1	0	0	0	0	Inactive	Discharged	17	Acknowledged	2117-03-02 17:44:01	2117-03-03 09:14:09	2117-03-03 09:46:35	2117-03-03 15:55:09	2117-03-03 15:25:08	NULL
33629	97037	129694	23	NULL	17	MICU	1	MED	1	0	0	0	0	Inactive	Discharged	17	Acknowledged	2117-03-10 15:44:46	2117-03-10 15:44:46	2117-03-10 18:29:03	2117-03-10 22:40:09	NULL	NULL
4465	11442	167649	50	NULL	55	MICU	1	MED	0	0	0	0	0	Inactive	Discharged	55	Acknowledged	2159-11-08 10:46:23	2159-11-08 13:05:58	2159-11-08 13:06:01	2159-11-08 18:25:23	2159-11-08 15:40:23	NULL
13744	30308	178089	12	NULL	8	CSRU	8	VSURG	1	0	0	0	0	Inactive	Discharged	8	Acknowledged	2143-11-08 09:33:59	2143-11-08 09:33:59	2143-11-08 09:37:47	2143-11-08 13:55:03	NULL	NULL
262	543	115307	7	NULL	2	CCU	2	CCU	1	0	0	0	0	Inactive	Discharged	2	Acknowledged	2148-12-17 09:25:19	2148-12-17 09:25:19	2148-12-17 09:38:32	2148-12-17 20:10:01	NULL	NULL
33177	95688	190190	15	NULL	2	CSRU	2	CSURG	1	0	0	0	0	Inactive	Discharged	2	Acknowledged	2137-09-25 09:18:56	2137-09-25 09:18:56	2137-09-25 09:19:44	2137-09-25 14:12:21	NULL	NULL
18757	49311	112313	50	NULL	4	MICU	1	MED	0	0	0	0	0	Inactive	Discharged	4	Acknowledged	2121-05-10 12:39:30	2121-05-10 14:16:13	2121-05-10 14:16:25	2121-05-10 18:10:27	2121-05-10 14:25:41	2121-05-10 14:25:41
18758	49311	191046	50	NULL	4	MICU	1	MED	0	0	0	0	0	Inactive	Discharged	4	Acknowledged	2121-05-16 10:45:28	2121-05-16 13:12:05	2121-05-16 13:12:09	2121-05-16 18:10:24	2121-05-16 12:56:03	NULL
18759	49311	136786	15	NULL	2	CSRU	2	CSURG	1	0	0	0	0	Inactive	Discharged	2	Acknowledged	2121-06-24 09:53:03	2121-06-24 09:53:03	2121-06-24 10:12:07	2121-06-24 18:10:28	NULL	NULL
19289	50920	179195	7	NULL	17	CCU	17	CCU	1	0	0	0	0	Inactive	Discharged	17	Acknowledged	2121-10-24 08:48:25	2121-10-24 08:48:25	2121-10-24 09:02:47	2121-10-24 15:10:25	2121-10-24 12:26:35	NULL
26876	75347	152030	33	NULL	31	SICU	31	NSURG	1	0	0	0	0	Inactive	Discharged	31	Acknowledged	2174-05-10 13:15:37	2174-05-10 13:15:37	2174-05-10 13:37:58	2174-05-10 18:57:32	2174-05-10 14:13:01	NULL
26877	75347	152030	50	MICU	50	MICU	1	MED	1	0	0	0	0	Inactive	Cancelled	NULL	Acknowledged	2174-05-20 18:55:24	2174-05-20 21:40:12	2174-05-20 19:40:06	2174-05-20 21:40:12	2174-05-20 19:57:48	NULL
26878	75347	152030	50	NULL	31	MICU	31	NMED	0	0	0	0	0	Inactive	Discharged	31	Acknowledged	2174-05-21 10:49:18	2174-05-21 11:26:38	2174-05-21 11:26:41	2174-05-21 18:42:28	2174-05-21 15:57:18	NULL
3262	8318	139859	7	NULL	2	CCU	2	CCU	1	0	0	0	0	Inactive	Discharged	2	Acknowledged	2132-01-09 10:04:13	2132-01-09 10:04:13	2132-01-09 10:08:03	2132-01-09 18:25:02	NULL	NULL
22554	61106	136735	12	CSRU	12	CSRU	2	CSURG	1	0	0	1	0	Inactive	Cancelled	NULL	Acknowledged	2129-09-26 07:58:25	2129-09-26 13:00:25	2129-09-26 08:06:08	2129-09-26 13:00:25	NULL	NULL
25855	71825	174301	52	NULL	18	MICU	1	MED	0	0	0	0	0	Inactive	Discharged	18	Acknowledged	2116-12-23 08:09:32	2116-12-23 08:09:32	2116-12-23 08:43:43	2116-12-23 16:25:26	2116-12-23 14:10:24	NULL
25856	71825	149167	7	NULL	45	CCU	1	MED	1	0	0	1	0	Inactive	Discharged	45	Acknowledged	2117-02-16 13:44:10	2117-02-16 13:44:10	2117-02-16 13:54:50	2117-02-16 20:55:26	2117-02-16 15:10:25	NULL
9474	24541	157578	52	NULL	18	MICU	1	MED	0	0	0	0	0	Inactive	Discharged	18	Acknowledged	2200-10-20 10:41:42	2200-10-20 10:41:42	2200-10-20 11:37:07	2200-10-20 16:25:05	NULL	NULL
9912	25658	119481	7	NULL	2	CCU	2	CCU	1	0	0	0	0	Inactive	Discharged	2	Acknowledged	2178-03-04 09:08:35	2178-03-04 09:08:35	2178-03-04 09:09:07	2178-03-04 13:10:01	NULL	NULL
9913	25658	172975	14	TSICU	14	TSICU	1	MED	0	0	0	0	0	Inactive	Cancelled	NULL	Unacknowledged	2178-10-15 10:11:41	2178-10-15 10:12:50	NULL	2178-10-15 10:12:50	NULL	NULL
9914	25658	172975	14	NULL	17	TSICU	1	MED	0	0	0	1	0	Inactive	Discharged	17	Acknowledged	2178-10-15 14:02:48	2178-10-16 08:03:42	2178-10-16 08:12:26	2178-10-16 23:10:02	NULL	NULL
9915	25658	172975	7	NULL	2	CCU	2	CCU	1	0	0	1	0	Inactive	Discharged	2	Acknowledged	2178-11-06 08:53:58	2178-11-06 08:53:58	2178-11-06 08:57:41	2178-11-06 16:55:02	NULL	NULL
9916	25658	114728	50	NULL	4	MICU	1	MED	1	0	0	1	0	Inactive	Discharged	4	Acknowledged	2178-12-18 09:54:08	2178-12-18 09:54:28	2178-12-18 10:54:44	2178-12-19 23:40:04	NULL	NULL
9917	25658	188188	23	NULL	45	MICU	1	MED	1	0	0	1	1	Inactive	Discharged	45	Revised	2179-01-26 10:51:51	2179-01-26 15:20:18	NULL	2179-01-26 18:55:05	NULL	NULL
6156	16069	162449	23	NULL	55	MICU	1	MED	0	0	0	0	0	Inactive	Discharged	55	Acknowledged	2179-03-09 09:43:30	2179-03-09 09:43:30	2179-03-09 09:49:28	2179-03-09 18:10:02	NULL	NULL
10182	26368	194903	7	NULL	2	CCU	2	CCU	1	0	0	0	0	Inactive	Discharged	2	Acknowledged	2109-11-17 09:52:05	2109-11-17 09:52:05	2109-11-17 11:21:26	2109-11-17 20:55:02	NULL	NULL
5157	13252	146339	7	NULL	2	CCU	2	CCU	1	0	0	0	0	Inactive	Discharged	2	Acknowledged	2102-10-09 10:02:30	2102-10-09 10:02:30	2102-10-09 10:18:37	2102-10-10 00:10:11	NULL	NULL
30402	86709	199671	52	NULL	18	MICU	1	MED	0	0	0	0	0	Inactive	Discharged	18	Acknowledged	2139-09-10 10:57:17	2139-09-10 10:57:17	2139-09-10 11:02:03	2139-09-10 21:25:10	2139-09-10 16:25:05	NULL
30403	86709	104508	7	NULL	17	CCU	17	CCU	1	0	0	0	0	Inactive	Discharged	17	Acknowledged	2140-08-03 12:41:38	2140-08-03 13:38:34	2140-08-03 13:39:38	2140-08-03 18:10:23	2140-08-03 16:41:52	NULL
30404	86709	125417	12	NULL	2	CSRU	2	CSURG	1	0	0	0	0	Inactive	Discharged	2	Acknowledged	2140-12-31 08:41:42	2140-12-31 12:09:53	2140-12-31 12:18:37	2140-12-31 12:27:57	NULL	NULL
22334	60295	182164	23	NULL	4	MICU	1	MED	1	0	0	0	0	Inactive	Discharged	4	Acknowledged	2200-08-19 11:49:35	2200-08-19 11:49:35	2200-08-19 12:02:48	2200-08-19 18:29:17	2200-08-19 13:28:57	NULL
22335	60295	122434	50	NULL	4	MICU	1	MED	0	0	0	0	0	Inactive	Discharged	4	Acknowledged	2201-03-11 16:13:08	2201-03-11 16:13:08	2201-03-11 16:25:24	2201-03-11 20:11:02	2201-03-11 16:55:23	NULL
22336	60295	187626	33	NULL	36	SICU	36	TSURG	1	0	0	1	0	Inactive	Discharged	36	Acknowledged	2201-05-20 12:04:16	2201-05-20 12:04:16	2201-05-20 12:23:09	2201-05-20 17:55:25	2201-05-20 15:11:23	NULL
22333	60295	135622	23	NULL	55	MICU	1	MED	0	0	0	0	0	Inactive	Discharged	55	Acknowledged	2200-08-03 12:17:12	2200-08-03 12:31:07	2200-08-03 12:31:13	2200-08-03 18:00:44	2200-08-03 13:16:59	NULL
32604	93847	184223	50	NULL	45	MICU	1	MED	0	0	0	0	0	Inactive	Discharged	45	Acknowledged	2117-06-22 10:22:32	2117-06-22 10:42:57	2117-06-22 10:43:00	2117-06-22 19:57:57	2117-06-22 17:13:31	2117-06-22 17:13:31
3495	8942	104923	7	NULL	2	CCU	2	CCU	1	0	0	0	0	Inactive	Discharged	2	Unacknowledged	2178-09-05 10:55:53	2178-09-05 10:55:53	NULL	2178-09-05 16:10:09	NULL	NULL
25134	69375	175452	57	NULL	31	SICU	31	NMED	1	0	0	0	0	Inactive	Discharged	31	Acknowledged	2198-12-13 10:50:07	2198-12-13 10:50:07	2198-12-13 11:14:10	2198-12-13 15:25:23	2198-12-13 13:40:42	NULL
2224	5623	160216	15	NULL	55	CSRU	55	CSURG	1	0	0	0	0	Inactive	Discharged	55	Acknowledged	2164-12-19 10:33:06	2164-12-19 10:33:06	2164-12-19 11:17:04	2164-12-19 17:55:02	NULL	NULL
24127	66151	196040	50	NULL	3	MICU	1	MED	1	0	0	0	0	Inactive	Discharged	3	Acknowledged	2196-09-03 09:54:04	2196-09-03 09:54:04	2196-09-03 10:59:53	2196-09-03 17:25:05	2196-09-03 13:25:07	NULL
31951	91680	133956	15	CSRU	15	CSRU	2	CSURG	1	0	0	0	0	Inactive	Cancelled	NULL	Acknowledged	2173-09-22 08:27:58	2173-09-22 20:57:19	2173-09-22 08:54:01	2173-09-22 20:57:19	2173-09-22 09:59:38	NULL
31952	91680	133956	15	NULL	2	CSRU	2	CSURG	1	0	0	0	0	Inactive	Discharged	2	Acknowledged	2173-09-23 08:09:53	2173-09-23 08:09:53	2173-09-23 08:14:31	2173-09-23 11:59:00	NULL	NULL
26796	75064	116225	15	NULL	2	CSRU	2	CSURG	1	0	0	0	0	Inactive	Discharged	2	Acknowledged	2158-01-06 08:14:59	2158-01-06 08:14:59	2158-01-06 08:27:00	2158-01-06 21:25:25	2158-01-06 20:25:24	NULL
15918	40236	187307	57	NULL	36	SICU	36	SURG	1	0	0	0	0	Inactive	Discharged	36	Acknowledged	2181-05-19 11:53:40	2181-05-19 11:53:40	2181-05-19 11:56:47	2181-05-19 21:55:08	2181-05-19 18:10:08	NULL
30938	88542	123987	7	NULL	17	CCU	17	CCU	0	0	0	0	0	Inactive	Discharged	17	Acknowledged	2105-08-23 08:47:19	2105-08-23 15:03:11	2105-08-23 15:03:14	2105-08-23 17:10:28	2105-08-23 15:25:25	NULL
13923	30543	105372	7	NULL	17	CCU	17	CMED	1	0	0	0	0	Inactive	Discharged	17	Acknowledged	2183-10-03 11:05:44	2183-10-03 11:34:15	2183-10-03 11:55:31	2183-10-03 13:25:03	NULL	NULL
6071	15763	105221	7	NULL	2	CCU	2	CCU	1	0	0	0	0	Inactive	Discharged	2	Acknowledged	2150-03-12 09:40:56	2150-03-12 09:40:56	2150-03-12 10:26:07	2150-03-12 19:10:02	NULL	NULL
6072	15763	161293	57	NULL	54	SICU	54	SURG	0	0	0	0	0	Inactive	Discharged	54	Acknowledged	2152-07-15 08:52:29	2152-07-15 08:52:29	2152-07-15 09:03:09	2152-07-15 14:40:03	NULL	NULL
575	1357	120657	7	CCU	7	CCU	2	CCU	1	0	0	0	0	Inactive	Cancelled	NULL	Acknowledged	2132-06-11 12:53:06	2132-06-12 17:15:37	2132-06-12 11:24:27	2132-06-12 17:15:37	NULL	NULL
23732	64919	145378	15	CSRU	15	CSRU	2	CSURG	1	0	0	0	0	Inactive	Cancelled	NULL	Acknowledged	2100-09-25 08:35:32	2100-09-26 08:52:30	2100-09-25 09:43:33	2100-09-26 08:52:30	NULL	NULL
23733	64919	145378	15	NULL	2	CSRU	2	CSURG	0	0	0	0	0	Inactive	Discharged	2	Acknowledged	2100-09-27 10:28:22	2100-09-27 10:28:22	2100-09-27 11:09:33	2100-09-27 15:55:19	2100-09-27 11:25:21	NULL
23734	64919	108594	15	NULL	2	CSRU	2	CSURG	1	0	0	0	0	Inactive	Discharged	2	Acknowledged	2100-10-26 08:36:08	2100-10-26 08:36:08	2100-10-26 08:37:16	2100-10-26 11:42:53	2100-10-26 08:44:38	NULL
32620	93900	156863	23	NULL	45	MICU	1	MED	1	0	0	1	0	Inactive	Discharged	45	Acknowledged	2101-09-08 13:04:20	2101-09-08 13:04:20	2101-09-08 13:06:17	2101-09-08 17:59:15	2101-09-08 14:44:43	NULL
32621	93900	199677	7	NULL	17	CCU	17	CCU	1	0	0	0	0	Inactive	Discharged	17	Acknowledged	2102-02-25 10:43:14	2102-02-25 10:43:14	2102-02-25 11:08:25	2102-02-25 14:26:03	2102-02-25 11:40:21	NULL
32622	93900	171664	7	NULL	17	CCU	17	CCU	1	0	0	1	1	Inactive	Discharged	17	Acknowledged	2102-03-11 12:04:20	2102-03-11 12:17:58	2102-03-11 12:18:01	2102-03-11 13:12:13	NULL	NULL
32623	93900	194370	23	NULL	45	MICU	1	MED	0	0	0	0	0	Inactive	Discharged	45	Acknowledged	2102-03-26 09:00:06	2102-03-26 13:23:13	2102-03-26 13:23:14	2102-03-26 16:10:29	2102-03-26 13:41:44	NULL
7825	20322	186000	7	NULL	2	CCU	17	CCU	1	0	0	0	0	Inactive	Discharged	2	Revised	2163-06-09 10:15:43	2163-06-09 16:02:03	NULL	2163-06-09 16:55:02	NULL	NULL
4776	12183	189730	50	MICU	50	MICU	1	MED	1	0	0	0	0	Inactive	Cancelled	NULL	Acknowledged	2196-02-07 10:11:49	2196-02-07 12:27:30	2196-02-07 10:32:33	2196-02-07 12:27:30	NULL	NULL
4777	12183	189730	50	NULL	45	MICU	1	MED	0	0	0	0	0	Inactive	Discharged	45	Acknowledged	2196-02-08 11:11:01	2196-02-08 11:11:01	2196-02-08 11:15:08	2196-02-08 15:25:04	NULL	NULL
4778	12183	145571	23	NULL	40	MICU	1	MED	1	0	0	0	0	Inactive	Discharged	40	Acknowledged	2197-04-21 12:52:39	2197-04-21 12:52:39	2197-04-21 13:02:19	2197-04-21 17:10:04	NULL	NULL
21705	58438	112782	7	NULL	17	CCU	1	CCU	0	0	0	0	0	Inactive	Discharged	17	Acknowledged	2160-09-27 07:57:37	2160-09-27 07:57:37	2160-09-27 10:34:11	2160-09-27 14:12:52	2160-09-27 11:40:34	NULL
5998	15563	174954	7	NULL	17	CCU	17	CCU	1	0	0	0	0	Inactive	Discharged	17	Acknowledged	2154-08-09 10:41:05	2154-08-09 10:41:05	2154-08-09 10:51:53	2154-08-09 16:57:42	2154-08-09 14:13:05	NULL
5999	15563	177755	7	CCU	7	CCU	17	CCU	1	0	0	0	0	Inactive	Cancelled	NULL	Acknowledged	2154-08-20 11:18:03	2154-08-20 14:07:29	2154-08-20 11:32:44	2154-08-20 14:07:29	NULL	NULL
6000	15563	177755	7	NULL	17	CCU	17	CCU	1	0	0	0	0	Inactive	Discharged	17	Acknowledged	2154-08-21 11:50:18	2154-08-21 11:50:18	2154-08-21 12:38:44	2154-08-21 13:59:59	2154-08-21 13:16:07	NULL
20976	56106	123298	52	NULL	18	MICU	1	MED	0	0	0	0	0	Inactive	Discharged	18	Acknowledged	2130-08-03 15:16:15	2130-08-03 15:16:15	2130-08-03 18:32:47	2130-08-03 21:55:07	2130-08-03 19:25:06	NULL
20864	55731	150992	7	NULL	17	CCU	17	CMED	1	0	0	0	0	Inactive	Discharged	17	Acknowledged	2127-08-28 13:10:06	2127-08-28 16:03:21	2127-08-28 16:03:23	2127-08-28 17:25:25	2127-08-28 16:25:28	NULL
26600	74482	186163	7	NULL	17	CCU	17	CCU	1	0	0	0	0	Inactive	Discharged	17	Acknowledged	2189-06-05 09:26:01	2189-06-05 11:53:52	2189-06-05 12:04:18	2189-06-05 15:12:52	2189-06-05 10:57:38	NULL
26601	74482	101046	7	NULL	17	CCU	17	CCU	1	0	0	0	0	Inactive	Discharged	17	Acknowledged	2189-07-10 12:06:53	2189-07-10 12:06:53	2189-07-10 12:13:50	2189-07-10 17:29:26	2189-07-10 14:44:37	NULL
6058	15722	127023	7	NULL	2	CCU	17	CCU	1	0	0	0	0	Inactive	Discharged	2	Acknowledged	2131-09-03 22:31:36	2131-09-03 22:31:36	2131-09-04 07:55:41	2131-09-04 13:55:02	NULL	NULL
6059	15722	195260	12	NULL	2	CSRU	2	CSURG	1	0	0	0	0	Inactive	Discharged	2	Acknowledged	2134-01-17 11:08:47	2134-01-17 11:08:47	2134-01-17 11:26:55	2134-01-18 15:55:04	NULL	NULL
9969	25790	189460	12	NULL	55	CSRU	1	CSURG	0	0	0	0	0	Inactive	Discharged	55	Acknowledged	2172-12-29 08:23:59	2172-12-29 08:23:59	2172-12-29 08:37:36	2172-12-29 10:55:05	NULL	NULL
9970	25790	137489	23	NULL	3	MICU	1	MED	0	0	1	0	0	Inactive	Discharged	3	Acknowledged	2176-03-10 10:35:47	2176-03-10 10:35:47	2176-03-10 10:41:56	2176-03-10 14:10:03	2176-03-10 11:40:03	NULL
30339	86487	181870	33	NULL	31	SICU	31	NSURG	0	0	0	0	0	Inactive	Discharged	31	Acknowledged	2141-06-01 16:22:08	2141-06-01 16:53:55	2141-06-01 18:17:54	2141-06-01 21:25:09	2141-06-01 18:55:08	NULL
7993	20759	125245	57	SICU	57	SICU	1	SURG	1	0	0	0	0	Inactive	Cancelled	NULL	Acknowledged	2197-05-17 15:35:50	2197-05-18 11:41:33	2197-05-18 05:05:11	2197-05-18 11:41:33	NULL	NULL
7994	20759	125245	57	SICU	57	SICU	36	SURG	1	0	0	0	0	Inactive	Cancelled	NULL	Acknowledged	2197-05-20 14:35:46	2197-05-20 16:03:31	2197-05-20 15:34:18	2197-05-20 16:03:31	NULL	NULL
7995	20759	125245	14	TSICU	14	TSICU	36	SURG	1	0	0	0	0	Inactive	Cancelled	NULL	Acknowledged	2197-05-29 10:19:30	2197-05-29 14:54:21	2197-05-29 13:26:13	2197-05-29 14:54:21	NULL	NULL
7996	20759	125245	14	NULL	36	TSICU	36	SURG	1	0	0	0	0	Inactive	Discharged	36	Acknowledged	2197-05-30 15:11:51	2197-05-31 10:36:47	2197-05-31 10:41:18	2197-05-31 14:25:03	NULL	NULL
7997	20759	162336	23	NULL	36	MICU	1	SURG	1	0	0	0	0	Inactive	Discharged	36	Acknowledged	2197-07-12 09:39:33	2197-07-12 09:39:33	2197-07-12 10:30:07	2197-07-12 13:25:03	NULL	NULL
18900	49836	128778	7	NULL	17	CCU	17	CCU	1	0	0	0	0	Inactive	Discharged	17	Acknowledged	2185-02-16 14:24:32	2185-02-16 14:24:32	2185-02-16 15:01:53	2185-02-16 18:10:04	2185-02-16 17:25:04	NULL
4796	12270	156081	52	NULL	18	MICU	1	MED	0	0	0	0	0	Inactive	Discharged	18	Unacknowledged	2169-11-07 10:56:55	2169-11-07 10:56:55	NULL	2169-11-07 22:10:06	NULL	NULL
33480	96662	167476	7	NULL	2	CCU	17	CMED	1	0	0	0	0	Inactive	Discharged	2	Acknowledged	2125-04-09 11:03:36	2125-04-09 18:32:15	2125-04-09 18:32:24	2125-04-09 18:55:22	NULL	NULL
745	1816	148880	52	NULL	18	MICU	1	MED	1	0	0	0	0	Inactive	Discharged	18	Acknowledged	2200-01-07 10:38:11	2200-01-07 10:38:11	2200-01-07 10:41:13	2200-01-07 16:40:02	NULL	NULL
746	1816	137693	7	NULL	17	CCU	17	CCU	1	0	0	0	0	Inactive	Discharged	17	Acknowledged	2202-04-10 11:09:46	2202-04-10 11:09:46	2202-04-10 11:42:01	2202-04-10 19:25:04	NULL	NULL
8468	22065	191475	12	NULL	55	CSRU	55	CSURG	1	0	0	0	0	Inactive	Discharged	55	Acknowledged	2182-08-09 14:18:50	2182-08-09 14:18:50	2182-08-09 14:23:36	2182-08-10 19:10:01	NULL	NULL
8469	22065	191475	15	NULL	55	CSRU	55	CSURG	1	0	0	0	0	Inactive	Discharged	55	Acknowledged	2182-08-17 08:43:08	2182-08-17 08:43:08	2182-08-17 09:50:37	2182-08-17 12:10:02	NULL	NULL
2429	6090	180179	12	NULL	55	CSRU	1	CSURG	1	0	0	0	0	Inactive	Discharged	55	Acknowledged	2164-10-31 07:57:06	2164-10-31 07:57:06	2164-10-31 08:03:57	2164-10-31 14:25:02	NULL	NULL
2430	6090	175043	12	NULL	2	CSRU	2	CSURG	1	0	0	0	0	Inactive	Discharged	2	Acknowledged	2170-05-04 10:43:03	2170-05-04 10:43:03	2170-05-04 10:46:17	2170-05-04 17:11:25	NULL	NULL
25066	69219	188153	7	CCU	7	CCU	17	CCU	1	0	0	0	0	Inactive	Cancelled	NULL	Revised	2167-04-22 09:53:08	2167-04-22 18:53:50	NULL	2167-04-22 18:53:50	NULL	NULL
24554	67559	183991	15	NULL	2	CSRU	2	CSURG	1	0	0	0	0	Inactive	Discharged	2	Acknowledged	2126-03-27 08:45:12	2126-03-27 08:45:12	2126-03-27 08:47:39	2126-03-27 17:25:09	NULL	NULL
23933	65582	104910	50	NULL	45	MICU	1	MED	0	0	0	1	1	Inactive	Discharged	45	Acknowledged	2169-02-28 18:04:31	2169-02-28 18:04:31	2169-02-28 18:44:12	2169-03-01 01:40:04	2169-02-28 20:10:04	NULL
30985	88685	181768	15	NULL	8	CSRU	8	VSURG	1	0	0	0	0	Inactive	Discharged	8	Acknowledged	2148-12-06 10:17:08	2148-12-06 10:17:08	2148-12-06 10:37:41	2148-12-06 18:10:02	NULL	NULL
30986	88685	158198	33	NULL	36	SICU	1	SURG	1	0	0	1	0	Inactive	Discharged	36	Acknowledged	2149-01-22 10:58:27	2149-01-22 10:58:27	2149-01-22 11:01:57	2149-01-22 22:10:04	2149-01-22 21:25:03	NULL
30987	88685	162643	14	NULL	36	TSICU	36	SURG	1	0	0	1	0	Inactive	Discharged	36	Acknowledged	2150-06-24 09:08:02	2150-06-24 09:08:02	2150-06-24 09:34:42	2150-06-24 20:26:29	2150-06-24 16:40:38	NULL
20621	54945	111044	14	NULL	36	TSICU	1	SURG	0	0	0	0	0	Inactive	Discharged	36	Acknowledged	2179-11-30 19:10:45	2179-11-30 19:10:45	2179-11-30 20:39:04	2179-12-01 01:40:04	NULL	NULL
13016	29519	133097	15	NULL	2	CSRU	2	CSURG	1	0	0	0	0	Inactive	Discharged	2	Acknowledged	2132-05-07 09:22:27	2132-05-07 09:22:27	2132-05-07 10:00:03	2132-05-07 12:40:04	NULL	NULL
14510	31209	106125	23	NULL	55	MICU	1	MED	0	0	0	0	0	Inactive	Discharged	55	Acknowledged	2162-08-06 10:11:27	2162-08-06 10:11:27	2162-08-06 10:22:43	2162-08-06 17:10:03	NULL	NULL
34229	99102	154153	7	NULL	17	CCU	17	CCU	1	0	0	0	0	Inactive	Discharged	17	Acknowledged	2194-01-14 10:47:55	2194-01-14 10:47:55	2194-01-14 10:53:09	2194-01-14 16:40:04	2194-01-14 13:55:03	NULL
17529	45410	197584	57	NULL	54	SICU	1	TSURG	1	0	0	0	0	Inactive	Discharged	54	Acknowledged	2176-08-23 13:03:57	2176-08-23 13:03:57	2176-08-23 13:22:57	2176-08-23 23:25:04	NULL	NULL
17530	45410	103487	12	CSRU	12	CSRU	2	CSURG	1	0	0	0	0	Inactive	Cancelled	NULL	Acknowledged	2179-10-30 10:12:05	2179-10-30 18:53:32	2179-10-30 10:58:01	2179-10-30 18:53:32	NULL	NULL
17531	45410	103487	15	CSRU	15	CSRU	2	CSURG	1	0	0	0	0	Inactive	Cancelled	NULL	Acknowledged	2179-11-01 08:47:05	2179-11-01 10:50:00	2179-11-01 08:59:05	2179-11-01 10:50:00	NULL	NULL
17532	45410	103487	15	NULL	2	CSRU	2	CSURG	1	0	0	0	0	Inactive	Discharged	2	Acknowledged	2179-11-08 11:56:48	2179-11-08 11:56:48	2179-11-08 14:49:31	2179-11-08 21:25:08	2179-11-08 15:25:10	2179-11-08 15:25:10
3649	9369	198617	7	NULL	2	CCU	2	CCU	1	0	0	0	0	Inactive	Discharged	2	Acknowledged	2147-04-26 09:32:51	2147-04-26 09:32:51	2147-04-26 09:37:07	2147-04-26 14:40:02	NULL	NULL
27581	77395	111563	23	NULL	17	MICU	1	MED	1	0	0	0	0	Inactive	Discharged	17	Acknowledged	2140-05-31 11:02:15	2140-05-31 11:02:15	2140-05-31 11:19:52	2140-05-31 21:40:23	2140-05-31 17:10:24	NULL
27582	77395	102137	7	NULL	3	CCU	1	MED	0	0	0	0	0	Inactive	Discharged	3	Acknowledged	2140-08-16 11:31:43	2140-08-16 11:44:49	2140-08-16 11:52:34	2140-08-16 20:26:05	2140-08-16 14:26:05	NULL
28727	81247	102230	7	NULL	17	CCU	17	CCU	1	0	0	0	0	Inactive	Discharged	17	Acknowledged	2184-01-30 13:53:05	2184-01-30 13:53:05	2184-01-30 13:55:26	2184-01-30 18:55:22	NULL	NULL
28728	81247	144506	7	NULL	17	CCU	17	CCU	1	0	0	0	0	Inactive	Discharged	17	Acknowledged	2184-09-16 09:17:45	2184-09-16 14:09:47	2184-09-16 14:09:49	2184-09-16 15:25:32	2184-09-16 14:25:49	NULL
8189	21293	170668	50	NULL	17	MICU	1	CMED	0	0	0	0	0	Inactive	Discharged	17	Acknowledged	2175-07-21 09:39:51	2175-07-21 09:39:51	2175-07-21 09:46:51	2175-07-21 16:10:03	NULL	NULL
8190	21293	125616	14	NULL	31	TSICU	31	NSURG	1	0	0	0	0	Inactive	Discharged	31	Acknowledged	2176-11-26 09:36:39	2176-11-26 09:36:39	2176-11-26 09:58:32	2176-11-26 17:25:28	2176-11-26 14:10:28	NULL
18265	47785	148784	7	NULL	8	CCU	3	VSURG	1	0	0	1	1	Inactive	Discharged	8	Acknowledged	2130-08-07 09:00:26	2130-08-07 09:00:26	2130-08-07 09:44:23	2130-08-08 17:55:04	2130-08-08 14:25:05	NULL
18266	47785	151840	12	NULL	8	CSRU	1	VSURG	1	0	0	1	0	Inactive	Discharged	8	Acknowledged	2133-10-08 07:53:48	2133-10-08 15:19:56	2133-10-08 15:19:58	2133-10-08 18:11:34	2133-10-08 16:40:47	NULL
23024	62684	162742	12	NULL	2	CSRU	2	CSURG	1	0	0	0	0	Inactive	Discharged	2	Acknowledged	2184-01-13 09:43:23	2184-01-13 09:43:23	2184-01-13 09:44:55	2184-01-13 18:10:04	NULL	NULL
22030	59411	183306	33	NULL	45	SICU	1	MED	1	0	0	0	0	Inactive	Discharged	45	Acknowledged	2160-10-17 12:00:18	2160-10-17 12:00:18	2160-10-17 12:29:27	2160-10-17 18:26:01	2160-10-17 14:57:34	NULL
22031	59411	169662	50	NULL	55	MICU	1	MED	0	0	0	0	0	Inactive	Discharged	55	Acknowledged	2161-07-10 19:53:55	2161-07-10 19:53:55	2161-07-10 19:58:12	2161-07-11 01:13:28	2161-07-10 21:27:49	NULL
22032	59411	151021	12	NULL	55	CSRU	1	MED	1	0	0	0	0	Inactive	Discharged	55	Acknowledged	2161-09-23 16:17:27	2161-09-23 16:17:27	2161-09-23 16:54:53	2161-09-23 21:14:45	2161-09-23 17:13:47	NULL
22033	59411	151021	23	MICU	23	MICU	55	MED	0	0	0	0	0	Inactive	Cancelled	NULL	Acknowledged	2161-09-25 15:45:40	2161-09-25 21:49:46	2161-09-25 16:02:06	2161-09-25 21:49:46	2161-09-25 21:28:12	NULL
22034	59411	151021	23	NULL	55	MICU	55	MED	1	0	0	0	0	Inactive	Discharged	55	Acknowledged	2161-09-26 12:49:29	2161-09-26 12:49:29	2161-09-26 13:09:24	2161-09-26 22:13:06	2161-09-26 18:12:46	NULL
3435	8791	108453	52	NULL	18	MICU	1	MED	1	0	0	1	0	Inactive	Discharged	18	Acknowledged	2149-07-01 11:22:04	2149-07-01 11:22:04	2149-07-01 12:29:05	2149-07-02 05:40:03	NULL	NULL
32745	94292	133011	7	NULL	55	CCU	1	MED	0	0	0	0	0	Inactive	Discharged	55	Acknowledged	2149-01-31 09:29:20	2149-01-31 09:29:20	2149-01-31 10:17:34	2149-01-31 16:13:09	2149-01-31 12:28:08	NULL
3905	9982	133321	15	NULL	31	CSRU	1	VSURG	1	0	0	1	1	Inactive	Discharged	31	Acknowledged	2126-07-05 08:12:10	2126-07-05 08:12:10	2126-07-05 08:14:04	2126-07-05 18:55:02	NULL	NULL
1503	3914	162645	7	NULL	17	CCU	17	MED	1	0	0	1	0	Inactive	Discharged	17	Acknowledged	2200-01-26 09:52:37	2200-01-26 16:40:02	2200-01-26 16:40:15	2200-01-26 17:10:02	NULL	NULL
20867	55750	148906	7	NULL	17	CCU	1	CMED	1	0	0	0	0	Inactive	Discharged	17	Acknowledged	2129-11-20 10:57:51	2129-11-20 10:57:51	2129-11-20 11:04:59	2129-11-20 15:10:04	NULL	NULL
19990	53023	196870	15	NULL	2	CSRU	2	CSURG	1	0	0	0	0	Inactive	Discharged	2	Acknowledged	2196-07-23 09:40:56	2196-07-23 09:40:56	2196-07-23 11:10:26	2196-07-23 18:10:22	NULL	NULL
1660	4254	107341	7	NULL	2	CCU	2	CCU	1	0	0	0	0	Inactive	Discharged	2	Acknowledged	2153-09-01 10:05:31	2153-09-01 10:05:31	2153-09-01 12:37:34	2153-09-02 11:40:02	NULL	NULL
7277	18962	154852	15	NULL	17	CSRU	1	CMED	1	0	0	0	0	Inactive	Discharged	17	Acknowledged	2135-03-27 10:01:44	2135-03-27 11:23:37	2135-03-27 13:28:58	2135-03-27 13:55:04	NULL	NULL
25795	71564	197372	52	NULL	18	MICU	1	MED	0	0	0	1	0	Inactive	Discharged	18	Acknowledged	2199-08-13 11:39:21	2199-08-13 11:39:21	2199-08-13 12:14:56	2199-08-13 22:55:05	2199-08-13 21:10:07	NULL
11075	27483	149964	15	NULL	55	CSRU	55	CSURG	1	0	0	0	0	Inactive	Discharged	55	Acknowledged	2135-07-26 10:54:22	2135-07-26 10:54:22	2135-07-26 11:01:46	2135-07-27 11:25:03	NULL	NULL
24611	67722	102913	7	NULL	17	CCU	17	CCU	1	0	0	0	0	Inactive	Discharged	17	Acknowledged	2120-06-20 09:02:29	2120-06-20 09:02:29	2120-06-20 09:35:21	2120-06-20 15:12:17	NULL	NULL
23208	63200	180193	50	NULL	55	MICU	55	MED	0	0	0	0	0	Inactive	Discharged	55	Acknowledged	2118-04-01 11:29:58	2118-04-01 11:29:58	2118-04-01 11:38:27	2118-04-01 15:25:09	2118-04-01 12:40:08	NULL
11567	28012	158878	15	NULL	2	CSRU	2	CSURG	1	0	0	0	0	Inactive	Discharged	2	Acknowledged	2169-01-11 08:46:24	2169-01-11 08:46:24	2169-01-11 08:56:46	2169-01-11 13:25:03	NULL	NULL
28241	79655	131754	33	NULL	40	SICU	40	SURG	0	0	0	0	0	Inactive	Discharged	40	Acknowledged	2125-04-12 15:56:43	2125-04-12 15:56:43	2125-04-12 16:04:38	2125-04-12 20:27:29	2125-04-12 16:27:39	NULL
23572	64286	145443	14	NULL	36	TSICU	1	TSURG	1	0	0	0	0	Inactive	Discharged	36	Acknowledged	2194-08-23 09:33:53	2194-08-23 09:33:53	2194-08-23 09:42:37	2194-08-23 11:40:23	2194-08-23 09:55:22	NULL
23573	64286	133296	52	NULL	18	MICU	18	OMED	1	0	0	0	0	Inactive	Discharged	18	Acknowledged	2195-05-03 10:13:00	2195-05-03 10:13:00	2195-05-03 10:20:17	2195-05-03 16:43:12	2195-05-03 13:58:30	NULL
8731	22718	129883	7	NULL	17	CCU	17	CCU	1	0	0	0	0	Inactive	Discharged	17	Acknowledged	2110-10-05 13:07:00	2110-10-06 18:07:55	2110-10-06 18:07:57	2110-10-06 22:10:10	2110-10-06 18:25:08	NULL
12727	29263	130897	7	NULL	17	CCU	7	CCU	1	0	0	0	0	Inactive	Discharged	17	Acknowledged	2198-07-31 10:40:04	2198-07-31 10:40:04	2198-07-31 11:28:10	2198-07-31 15:10:03	NULL	NULL
14019	30637	179001	7	NULL	17	CCU	17	CCU	1	0	0	0	0	Inactive	Discharged	17	Acknowledged	2158-02-08 08:34:21	2158-02-08 08:34:21	2158-02-08 08:59:53	2158-02-08 19:40:04	NULL	NULL
14020	30637	170587	23	NULL	18	MICU	18	OMED	0	0	0	0	0	Inactive	Discharged	18	Acknowledged	2162-10-18 13:27:12	2162-10-18 13:51:07	2162-10-18 13:52:48	2162-10-18 21:40:17	2162-10-18 18:55:27	NULL
26762	74976	162866	7	CCU	7	CCU	17	CCU	1	0	0	0	0	Inactive	Cancelled	NULL	Acknowledged	2165-06-27 11:24:05	2165-06-27 13:23:07	2165-06-27 13:08:10	2165-06-27 13:23:07	NULL	NULL
26763	74976	148937	14	NULL	36	TSICU	36	SURG	1	0	0	0	0	Inactive	Discharged	36	Acknowledged	2166-02-21 15:57:18	2166-02-21 16:23:05	2166-02-21 16:23:07	2166-02-21 21:57:09	2166-02-21 18:42:11	NULL
26764	74976	136844	14	NULL	36	TSICU	36	SURG	0	0	0	0	0	Inactive	Discharged	36	Acknowledged	2166-05-04 09:57:42	2166-05-04 09:57:42	2166-05-04 10:13:00	2166-05-04 16:40:22	2166-05-04 10:55:43	NULL
10189	26377	182555	57	NULL	4	SICU	1	MED	0	0	0	0	0	Inactive	Discharged	4	Acknowledged	2107-02-21 09:41:04	2107-02-21 09:41:04	2107-02-21 14:56:24	2107-02-21 21:10:02	NULL	NULL
10190	26377	133552	50	NULL	29	MICU	1	MED	1	0	0	0	0	Inactive	Discharged	29	Acknowledged	2111-04-15 09:57:59	2111-04-15 09:57:59	2111-04-15 09:59:06	2111-04-15 14:57:58	2111-04-15 11:57:12	NULL
10191	26377	169073	50	NULL	55	MICU	1	MED	1	0	0	0	0	Inactive	Discharged	55	Acknowledged	2111-11-19 08:11:25	2111-11-19 08:11:25	2111-11-19 09:17:37	2111-11-19 12:11:41	2111-11-19 10:11:43	NULL
885	2208	103506	52	NULL	18	MICU	1	MED	0	0	1	0	0	Inactive	Discharged	18	Acknowledged	2189-01-10 13:04:11	2189-01-10 13:09:33	2189-01-10 15:07:49	2189-01-10 20:25:01	NULL	NULL
886	2208	162248	23	NULL	45	MICU	1	MED	0	0	1	1	1	Inactive	Discharged	45	Acknowledged	2190-08-21 11:37:36	2190-08-21 11:37:36	2190-08-21 12:07:52	2190-08-21 17:25:03	NULL	NULL
887	2208	144187	23	NULL	55	MICU	1	MED	1	0	0	1	1	Inactive	Discharged	55	Acknowledged	2190-09-24 15:31:27	2190-09-24 15:31:27	2190-09-24 16:33:44	2190-09-24 21:55:04	NULL	NULL
888	2208	166923	50	NULL	45	MICU	1	MED	0	0	0	1	0	Inactive	Discharged	45	Acknowledged	2191-10-08 10:53:44	2191-10-08 10:53:44	2191-10-08 10:59:50	2191-10-08 18:10:07	2191-10-08 12:10:06	NULL
25000	69000	147214	52	TSICU	14	MICU	1	SURG	1	0	0	0	0	Inactive	Cancelled	NULL	Acknowledged	2124-11-14 16:21:12	2124-11-15 02:39:29	2124-11-14 16:27:44	2124-11-15 02:39:29	NULL	NULL
25001	69000	147214	14	TSICU	14	TSICU	36	SURG	1	0	0	0	0	Inactive	Cancelled	NULL	Acknowledged	2124-11-15 08:22:57	2124-11-15 11:38:57	2124-11-15 08:52:59	2124-11-15 11:38:57	2124-11-15 11:40:25	NULL
25002	69000	147214	14	NULL	36	TSICU	36	SURG	1	0	0	0	0	Inactive	Discharged	36	Acknowledged	2124-11-16 08:25:11	2124-11-16 08:25:11	2124-11-16 08:42:51	2124-11-16 13:40:28	2124-11-16 08:55:28	NULL
25003	69000	199292	7	NULL	2	CCU	2	CSURG	1	0	0	0	0	Inactive	Discharged	2	Acknowledged	2127-04-22 08:09:35	2127-04-22 08:39:30	2127-04-22 08:39:32	2127-04-22 11:55:51	2127-04-22 08:41:43	2127-04-22 08:41:43
25004	69000	199292	12	NULL	2	CSRU	2	CSURG	1	0	0	0	0	Inactive	Discharged	2	Acknowledged	2127-04-25 09:37:23	2127-04-25 09:37:23	2127-04-25 09:49:01	2127-04-25 15:55:57	2127-04-25 10:11:09	NULL
27236	76414	194637	12	CSRU	12	CSRU	2	CSURG	1	0	0	0	0	Inactive	Cancelled	NULL	Acknowledged	2199-03-07 14:01:15	2199-03-07 17:02:52	2199-03-07 14:07:06	2199-03-07 17:02:52	NULL	NULL
27237	76414	194637	12	NULL	2	CSRU	2	CSURG	1	0	0	0	0	Inactive	Discharged	2	Acknowledged	2199-03-08 09:44:16	2199-03-08 09:44:16	2199-03-08 09:47:15	2199-03-08 11:10:09	NULL	NULL
3925	10049	197815	7	CCU	7	CCU	2	CCU	1	0	0	0	0	Inactive	Cancelled	NULL	Unacknowledged	2160-02-09 07:53:42	2160-02-09 10:26:44	NULL	2160-02-09 10:26:44	NULL	NULL
3926	10049	197815	7	NULL	2	CCU	2	CCU	1	0	0	0	0	Inactive	Discharged	2	Revised	2160-02-11 12:09:22	2160-02-11 17:11:55	NULL	2160-02-11 17:55:04	NULL	NULL
4926	12621	100224	7	NULL	2	CCU	2	CCU	1	0	0	0	0	Inactive	Discharged	2	Acknowledged	2188-12-01 09:12:32	2188-12-01 09:12:32	2188-12-01 09:16:11	2188-12-01 11:55:02	NULL	NULL
25203	69579	119124	7	NULL	17	CCU	17	CCU	1	0	0	0	0	Inactive	Discharged	17	Acknowledged	2155-05-17 09:45:53	2155-05-17 09:45:53	2155-05-17 10:42:04	2155-05-17 18:58:06	2155-05-17 16:57:42	NULL
19148	50537	174450	7	CCU	7	CCU	17	CCU	1	0	0	0	0	Inactive	Cancelled	NULL	Acknowledged	2176-03-11 10:18:06	2176-03-11 10:19:39	2176-03-11 10:19:05	2176-03-11 10:19:39	NULL	NULL
19149	50537	174450	7	NULL	17	CCU	17	CCU	1	0	0	0	0	Inactive	Discharged	17	Acknowledged	2176-03-12 11:36:00	2176-03-12 11:36:00	2176-03-12 12:02:03	2176-03-12 15:40:09	2176-03-12 13:40:08	NULL
27457	76987	109874	15	NULL	2	CSRU	2	CSURG	1	0	0	0	0	Inactive	Discharged	2	Acknowledged	2173-03-01 09:22:11	2173-03-01 09:22:11	2173-03-01 09:25:42	2173-03-01 17:40:04	2173-03-01 09:55:03	NULL
21696	58417	156284	12	NULL	2	CSRU	2	CSURG	1	0	0	0	0	Inactive	Discharged	2	Acknowledged	2186-12-06 08:37:20	2186-12-06 08:37:20	2186-12-06 09:03:44	2186-12-06 21:27:03	2186-12-06 19:27:56	NULL
19678	52125	161239	15	NULL	2	CSRU	2	CSURG	0	0	0	0	0	Inactive	Discharged	2	Acknowledged	2175-08-02 10:08:35	2175-08-02 10:08:35	2175-08-02 10:20:50	2175-08-02 18:12:18	2175-08-02 16:10:55	NULL
19679	52125	146572	14	NULL	40	TSICU	40	TRAUM	0	0	0	0	0	Inactive	Discharged	40	Acknowledged	2177-06-19 21:15:18	2177-06-19 21:15:18	2177-06-19 21:24:56	2177-06-20 05:26:04	2177-06-19 21:40:23	NULL
3350	8526	148984	15	NULL	55	CSRU	55	CSURG	1	0	0	0	0	Inactive	Discharged	55	Acknowledged	2192-08-21 08:18:15	2192-08-21 08:18:15	2192-08-21 08:22:25	2192-08-21 11:25:02	NULL	NULL
556	1332	114372	23	MICU	23	MICU	1	MED	1	0	0	0	0	Inactive	Cancelled	NULL	Acknowledged	2121-04-02 19:17:02	2121-04-03 15:14:01	2121-04-03 05:18:36	2121-04-03 15:14:01	NULL	NULL
557	1332	184124	52	NULL	18	MICU	1	MED	0	1	0	0	0	Inactive	Discharged	18	Acknowledged	2121-05-16 11:15:59	2121-05-16 11:15:59	2121-05-16 11:17:32	2121-05-16 21:55:05	NULL	NULL
555	1332	148213	7	NULL	3	CCU	3	CCU	1	0	0	0	0	Inactive	Discharged	3	Revised	2119-01-08 09:24:39	2119-01-08 09:25:33	NULL	2119-01-08 18:25:02	NULL	NULL
18333	47956	172452	7	NULL	17	CCU	17	CCU	1	0	0	0	0	Inactive	Discharged	17	Acknowledged	2165-10-21 10:41:44	2165-10-21 10:41:44	2165-10-21 10:59:45	2165-10-21 16:55:06	NULL	NULL
18334	47956	127104	50	NULL	54	MICU	1	MED	0	0	0	1	0	Inactive	Discharged	54	Acknowledged	2166-08-13 07:37:53	2166-08-13 17:34:28	2166-08-13 17:35:03	2166-08-13 21:55:21	2166-08-13 17:55:52	NULL
18335	47956	154518	23	MICU	23	MICU	1	MED	0	1	0	0	0	Inactive	Cancelled	NULL	Acknowledged	2167-04-29 10:56:02	2167-04-29 13:36:39	2167-04-29 11:03:35	2167-04-29 13:36:39	2167-04-29 11:57:12	NULL
18336	47956	154518	23	NULL	54	MICU	54	MED	0	0	0	1	0	Inactive	Discharged	54	Acknowledged	2167-05-01 10:44:04	2167-05-01 11:20:36	2167-05-01 11:23:39	2167-05-01 18:42:43	2167-05-01 11:29:07	NULL
18337	47956	152193	50	NULL	54	MICU	1	MED	0	0	0	1	0	Inactive	Discharged	54	Acknowledged	2168-08-29 10:47:58	2168-08-29 10:47:58	2168-08-29 11:33:06	2168-08-29 17:40:27	2168-08-29 13:40:30	NULL
24858	68579	194906	52	NULL	48	MICU	48	OMED	1	0	0	0	0	Inactive	Discharged	48	Acknowledged	2195-08-27 12:23:46	2195-08-27 17:24:56	2195-08-27 17:47:19	2195-08-29 19:11:52	2195-08-29 18:12:03	NULL
24859	68579	161848	52	NULL	48	MICU	48	OMED	0	0	0	0	0	Inactive	Discharged	48	Acknowledged	2196-03-31 15:04:04	2196-03-31 15:04:04	2196-03-31 15:25:23	2196-04-01 17:43:36	2196-03-31 15:58:40	NULL
20093	53404	153675	57	NULL	54	SICU	54	SURG	1	0	0	0	0	Inactive	Discharged	54	Revised	2144-12-14 15:10:39	2144-12-15 21:27:49	NULL	2144-12-15 22:40:04	NULL	NULL
20094	53404	110463	33	NULL	54	SICU	54	SURG	1	0	0	0	0	Inactive	Discharged	54	Acknowledged	2145-12-19 11:29:48	2145-12-19 11:29:48	2145-12-19 11:57:04	2145-12-19 16:55:26	2145-12-19 14:10:37	NULL
12264	28757	111251	7	NULL	17	CCU	17	CCU	1	0	0	0	0	Inactive	Discharged	17	Acknowledged	2180-12-27 09:16:43	2180-12-27 09:16:43	2180-12-27 09:21:58	2180-12-27 19:10:03	NULL	NULL
12392	28910	126025	12	NULL	2	CSRU	2	CSURG	1	0	0	0	0	Inactive	Discharged	2	Acknowledged	2179-04-03 08:43:47	2179-04-03 08:44:37	2179-04-03 11:23:52	2179-04-04 20:55:03	NULL	NULL
1056	2670	101544	33	SICU	33	SICU	17	MED	1	0	1	0	0	Inactive	Cancelled	NULL	Acknowledged	2148-06-06 10:23:12	2148-06-06 15:03:14	2148-06-06 11:28:19	2148-06-06 15:03:14	NULL	NULL
19767	52375	103966	7	NULL	2	CCU	17	CCU	1	0	0	0	0	Inactive	Discharged	2	Acknowledged	2111-01-12 08:57:13	2111-01-12 09:50:17	2111-01-12 09:56:28	2111-01-12 12:26:26	2111-01-12 10:11:46	NULL
30663	87685	128961	7	NULL	17	CCU	17	CCU	1	0	0	0	0	Inactive	Discharged	17	Acknowledged	2130-05-16 11:12:24	2130-05-16 11:12:24	2130-05-16 11:38:21	2130-05-16 16:10:09	2130-05-16 12:25:08	NULL
653	1590	146302	57	NULL	36	SICU	1	SURG	1	0	0	0	0	Inactive	Discharged	36	Acknowledged	2111-01-29 09:13:09	2111-01-29 09:13:09	2111-01-29 09:33:00	2111-01-30 11:55:02	NULL	NULL
654	1590	184063	33	NULL	31	SICU	31	NSURG	1	0	0	0	0	Inactive	Discharged	31	Acknowledged	2111-11-09 11:40:22	2111-11-09 11:40:22	2111-11-09 12:04:27	2111-11-09 21:55:03	NULL	NULL
24868	68623	179098	7	NULL	17	CCU	17	CCU	1	0	0	0	0	Inactive	Discharged	17	Acknowledged	2129-10-13 13:19:41	2129-10-13 13:19:41	2129-10-13 13:21:00	2129-10-13 22:26:34	2129-10-13 15:10:28	NULL
15306	32165	109735	7	NULL	17	CCU	17	CCU	1	0	0	0	0	Inactive	Discharged	17	Acknowledged	2141-03-09 11:44:08	2141-03-09 11:44:08	2141-03-09 11:45:45	2141-03-09 18:10:04	NULL	NULL
22361	60403	153507	12	NULL	2	CSRU	2	CSURG	1	0	0	0	0	Inactive	Discharged	2	Acknowledged	2142-04-04 09:44:58	2142-04-04 11:08:47	2142-04-04 11:08:51	2142-04-04 16:55:24	2142-04-04 11:25:23	NULL
9837	25394	108990	14	CSRU	14	CSRU	31	CSURG	1	0	0	0	0	Inactive	Cancelled	NULL	Acknowledged	2167-08-21 07:42:45	2167-08-22 16:43:01	2167-08-21 12:18:34	2167-08-22 16:43:01	NULL	NULL
9838	25394	108990	14	NULL	55	CSRU	31	CSURG	1	0	0	0	0	Inactive	Discharged	55	Acknowledged	2167-08-24 07:41:58	2167-08-24 07:41:58	2167-08-24 07:58:35	2167-08-24 10:10:11	NULL	NULL
10215	26477	147033	33	NULL	17	SICU	2	CSURG	1	0	0	0	0	Inactive	Discharged	17	Acknowledged	2187-05-17 10:28:32	2187-05-18 10:47:15	2187-05-18 10:48:05	2187-05-19 14:10:02	NULL	NULL
23481	64021	154022	23	NULL	55	MICU	1	MED	0	0	0	0	0	Inactive	Discharged	55	Acknowledged	2176-08-05 10:09:15	2176-08-05 10:09:15	2176-08-05 10:15:37	2176-08-05 22:25:19	2176-08-05 18:55:23	NULL
3379	8663	106931	14	NULL	55	CSRU	55	CSURG	1	0	0	0	0	Inactive	Discharged	55	Acknowledged	2192-11-06 07:52:54	2192-11-06 07:52:54	2192-11-06 08:00:48	2192-11-06 11:55:07	NULL	NULL
26057	72545	168785	50	NULL	17	MICU	17	CMED	1	0	0	0	0	Inactive	Discharged	17	Acknowledged	2182-10-19 11:28:17	2182-10-19 11:28:17	2182-10-19 12:37:47	2182-10-19 16:25:21	2182-10-19 13:41:52	NULL
26058	72545	192969	23	MICU	23	MICU	17	CMED	1	0	0	0	0	Inactive	Cancelled	NULL	Acknowledged	2183-08-26 13:18:25	2183-08-26 15:32:20	2183-08-26 13:20:37	2183-08-26 15:32:20	NULL	NULL
26059	72545	192969	23	NULL	4	MICU	17	CMED	0	0	0	0	0	Inactive	Discharged	4	Acknowledged	2183-08-27 09:02:14	2183-08-27 09:08:27	2183-08-27 09:08:30	2183-08-27 22:40:26	2183-08-27 18:25:22	NULL
1574	3981	104354	12	NULL	55	CSRU	55	CSURG	1	0	0	0	0	Inactive	Discharged	55	Acknowledged	2155-04-16 11:14:35	2155-04-16 11:14:35	2155-04-16 11:22:53	2155-04-16 13:55:02	NULL	NULL
30732	87926	108251	33	NULL	31	SICU	1	NSURG	0	0	0	0	0	Inactive	Discharged	31	Acknowledged	2162-10-29 10:36:43	2162-10-29 10:36:43	2162-10-29 10:39:00	2162-10-29 18:55:05	NULL	NULL
30733	87926	129040	14	NULL	31	TSICU	31	NSURG	1	0	0	1	0	Inactive	Discharged	31	Acknowledged	2163-02-22 07:54:06	2163-02-22 07:54:06	2163-02-22 08:04:42	2163-02-22 16:25:05	2163-02-22 14:40:04	NULL
30734	87926	154516	50	MICU	50	MICU	1	MED	0	0	0	1	0	Inactive	Cancelled	NULL	Acknowledged	2164-09-28 11:50:36	2164-09-28 20:50:13	2164-09-28 12:12:44	2164-09-28 20:50:13	2164-09-28 18:25:21	NULL
18791	49446	161452	7	NULL	17	CCU	17	CCU	1	0	0	0	0	Inactive	Discharged	17	Acknowledged	2115-01-07 11:20:50	2115-01-07 11:21:23	2115-01-07 11:28:22	2115-01-07 18:25:21	2115-01-07 16:25:22	NULL
33715	97417	149619	7	NULL	17	CCU	17	CCU	1	0	0	0	0	Inactive	Discharged	17	Acknowledged	2129-10-14 09:34:33	2129-10-14 09:34:33	2129-10-14 09:38:44	2129-10-14 14:25:38	2129-10-14 10:40:26	NULL
6368	16579	146939	15	CSRU	15	CSRU	55	CSURG	1	0	0	0	0	Inactive	Cancelled	NULL	Acknowledged	2150-10-27 08:59:20	2150-10-27 13:42:47	2150-10-27 09:03:57	2150-10-27 13:42:47	NULL	NULL
20702	55180	120102	15	CSRU	15	CSRU	2	VSURG	1	0	0	0	0	Inactive	Cancelled	NULL	Acknowledged	2110-07-24 10:14:48	2110-07-24 16:40:20	2110-07-24 10:20:07	2110-07-24 16:40:20	2110-07-24 14:40:05	2110-07-24 14:40:05
20703	55180	120102	15	NULL	8	CSRU	8	VSURG	1	0	0	0	0	Inactive	Discharged	8	Acknowledged	2110-07-25 09:57:43	2110-07-25 09:57:43	2110-07-25 11:05:19	2110-07-25 12:40:05	NULL	NULL
20704	55180	158604	15	NULL	8	CSRU	8	VSURG	0	0	0	1	0	Inactive	Discharged	8	Acknowledged	2111-01-16 11:30:54	2111-01-16 11:30:54	2111-01-16 11:46:31	2111-01-16 19:10:22	2111-01-16 15:55:29	NULL
20705	55180	158604	50	NULL	3	MICU	54	MED	0	0	0	0	1	Inactive	Discharged	3	Acknowledged	2111-02-03 16:22:41	2111-02-03 16:22:41	2111-02-03 16:41:50	2111-02-04 02:25:24	2111-02-03 22:40:22	NULL
17444	45181	164504	15	NULL	2	CSRU	2	CSURG	1	0	0	0	0	Inactive	Discharged	2	Acknowledged	2135-10-05 10:44:13	2135-10-05 10:44:13	2135-10-05 10:47:40	2135-10-05 14:40:04	NULL	NULL
32815	94574	186096	15	NULL	8	CSRU	8	VSURG	1	0	0	0	1	Inactive	Discharged	8	Acknowledged	2147-02-17 08:52:19	2147-02-17 09:37:25	2147-02-17 10:25:28	2147-02-17 19:13:01	2147-02-17 15:13:29	2147-02-17 15:13:29
32816	94574	181435	50	NULL	45	MICU	1	MED	0	0	0	0	1	Inactive	Discharged	45	Acknowledged	2147-05-19 17:26:42	2147-05-19 17:26:42	2147-05-19 17:48:58	2147-05-19 19:58:43	2147-05-19 18:28:05	NULL
24072	65988	162343	12	NULL	2	CSRU	1	CSURG	1	0	0	0	0	Inactive	Discharged	2	Acknowledged	2114-10-08 10:26:01	2114-10-08 10:26:01	2114-10-08 10:47:47	2114-10-08 11:55:03	NULL	NULL
2138	5431	197175	14	NULL	4	TSICU	45	MED	1	0	0	0	0	Inactive	Discharged	4	Acknowledged	2159-05-03 11:27:43	2159-05-03 11:27:43	2159-05-03 11:37:47	2159-05-03 15:10:04	NULL	NULL
23965	65689	143433	7	NULL	17	CCU	17	CMED	1	0	0	0	0	Inactive	Discharged	17	Acknowledged	2190-06-02 10:01:19	2190-06-02 10:01:19	2190-06-02 10:54:39	2190-06-02 21:25:24	2190-06-02 17:55:24	NULL
23966	65689	143433	7	NULL	17	CCU	17	CCU	1	0	0	0	0	Inactive	Discharged	17	Acknowledged	2190-06-05 09:59:29	2190-06-05 09:59:29	2190-06-05 10:34:49	2190-06-05 13:42:12	2190-06-05 12:57:12	NULL
1165	2998	196267	14	NULL	40	TSICU	1	TRAUM	1	0	0	0	0	Inactive	Discharged	40	Acknowledged	2106-12-05 14:00:18	2106-12-05 14:00:18	2106-12-05 14:00:34	2106-12-05 18:25:05	NULL	NULL
4340	11171	110132	12	CSRU	12	CSRU	2	CSURG	1	0	0	0	0	Inactive	Cancelled	NULL	Acknowledged	2192-09-01 09:50:34	2192-09-01 11:33:32	2192-09-01 10:07:02	2192-09-01 11:33:32	NULL	NULL
4341	11171	110132	15	NULL	2	CSRU	2	CSURG	1	0	0	0	0	Inactive	Discharged	2	Acknowledged	2192-09-03 14:17:31	2192-09-03 14:17:31	2192-09-03 14:24:40	2192-09-03 22:55:10	NULL	NULL
29252	82816	198968	15	NULL	2	CSRU	2	CSURG	1	0	0	0	0	Inactive	Discharged	2	Acknowledged	2127-06-28 08:58:32	2127-06-28 08:58:32	2127-06-28 09:17:34	2127-06-28 15:55:23	NULL	NULL
14864	31650	137933	7	NULL	2	CCU	2	CCU	1	0	0	0	0	Inactive	Discharged	2	Acknowledged	2177-06-10 12:48:26	2177-06-10 12:48:26	2177-06-10 12:51:37	2177-06-10 16:10:03	NULL	NULL
31913	91563	155738	7	NULL	17	CCU	17	CCU	1	0	0	0	0	Inactive	Discharged	17	Acknowledged	2179-08-18 13:09:11	2179-08-18 15:45:54	2179-08-18 15:45:57	2179-08-18 20:40:25	2179-08-18 16:25:26	NULL
25216	69626	152364	15	NULL	2	CSRU	2	CSURG	0	0	0	0	0	Inactive	Discharged	2	Acknowledged	2122-11-05 16:21:16	2122-11-05 16:21:16	2122-11-05 16:25:25	2122-11-05 20:55:27	NULL	NULL
4323	11123	161043	7	CCU	7	CCU	2	CCU	1	0	0	0	0	Inactive	Discharged	0	Revised	2143-05-07 08:46:58	2143-05-07 13:44:21	NULL	2143-05-07 15:10:02	NULL	NULL
4324	11123	177717	23	MICU	23	MICU	55	MED	1	0	0	0	0	Inactive	Cancelled	NULL	Acknowledged	2143-07-23 12:16:36	2143-07-24 11:16:40	2143-07-23 12:41:39	2143-07-24 11:16:40	NULL	NULL
4325	11123	177717	23	NULL	2	MICU	1	CMED	1	0	0	0	0	Inactive	Discharged	2	Acknowledged	2143-07-24 18:27:20	2143-07-26 10:58:40	2143-07-26 11:01:33	2143-07-26 14:25:03	NULL	NULL
21197	56790	126309	7	NULL	17	CCU	17	CCU	1	0	0	0	0	Inactive	Discharged	17	Acknowledged	2125-09-13 10:21:15	2125-09-13 10:21:15	2125-09-13 10:29:40	2125-09-14 13:25:04	2125-09-14 11:55:05	NULL
17622	45761	149923	7	NULL	17	CCU	17	CCU	1	0	0	0	0	Inactive	Discharged	17	Acknowledged	2137-12-13 13:09:24	2137-12-13 13:09:24	2137-12-13 13:33:04	2137-12-13 15:55:27	2137-12-13 15:25:25	NULL
15651	32571	114546	57	NULL	54	SICU	1	TSURG	1	0	0	0	0	Inactive	Discharged	54	Acknowledged	2114-06-02 11:22:02	2114-06-02 11:22:02	2114-06-02 11:53:49	2114-06-02 17:55:06	NULL	NULL
2579	6510	107414	50	NULL	54	MICU	54	MED	1	0	0	0	1	Inactive	Discharged	54	Acknowledged	2137-10-16 17:45:42	2137-10-16 17:46:01	2137-10-16 18:10:49	2137-10-17 00:40:33	2137-10-16 18:40:26	NULL
20355	54268	112410	7	CCU	7	CCU	17	CCU	1	0	0	0	0	Inactive	Cancelled	NULL	Acknowledged	2178-12-10 10:02:39	2178-12-10 15:44:42	2178-12-10 10:40:28	2178-12-10 15:44:42	2178-12-10 14:43:17	NULL
20356	54268	112410	7	CCU	7	CCU	17	CCU	1	0	0	0	0	Inactive	Discharged	0	Acknowledged	2178-12-14 14:53:56	2178-12-14 14:53:56	2178-12-14 15:02:29	2178-12-15 18:40:25	NULL	NULL
29247	82802	102324	52	NULL	18	MICU	1	MED	1	0	0	0	0	Inactive	Discharged	18	Acknowledged	2150-02-17 10:34:45	2150-02-17 10:34:45	2150-02-17 10:39:49	2150-02-17 17:55:04	2150-02-17 15:10:04	2150-02-17 15:10:04
31526	90495	197816	7	NULL	17	CCU	17	CCU	1	0	0	0	0	Inactive	Discharged	17	Acknowledged	2148-03-29 14:09:33	2148-03-29 14:09:33	2148-03-29 14:14:39	2148-03-29 17:28:52	2148-03-29 16:27:48	NULL
27320	76598	109206	52	NULL	24	MICU	24	ORTHO	0	0	0	0	0	Inactive	Discharged	24	Acknowledged	2107-05-26 12:43:56	2107-05-26 12:43:56	2107-05-26 12:53:33	2107-05-26 18:10:24	2107-05-26 14:41:24	NULL
25998	72329	133473	15	CSRU	15	CSRU	2	CSURG	1	0	0	0	0	Inactive	Cancelled	NULL	Acknowledged	2125-02-22 10:46:55	2125-02-23 14:28:12	2125-02-22 11:30:25	2125-02-23 14:28:12	NULL	NULL
9792	25326	126406	50	NULL	45	MICU	1	MED	1	0	0	0	1	Inactive	Discharged	45	Acknowledged	2114-11-04 12:38:23	2114-11-04 18:29:16	2114-11-05 07:08:30	2114-11-05 19:10:02	NULL	NULL
9793	25326	158608	23	NULL	45	MICU	1	MED	0	0	0	0	0	Inactive	Discharged	45	Acknowledged	2117-05-15 09:13:55	2117-05-15 09:13:55	2117-05-15 09:19:00	2117-05-15 21:10:08	2117-05-15 09:40:09	NULL
9794	25326	101523	50	NULL	55	MICU	1	MED	0	0	0	0	0	Inactive	Discharged	55	Acknowledged	2118-01-07 07:35:35	2118-01-07 07:35:35	2118-01-07 08:52:06	2118-01-07 19:25:48	2118-01-07 17:10:27	NULL
9795	25326	174151	50	NULL	45	MICU	1	MED	0	0	0	1	0	Inactive	Discharged	45	Acknowledged	2118-05-17 11:14:33	2118-05-17 11:14:33	2118-05-17 11:18:55	2118-05-17 17:10:23	2118-05-17 11:40:26	NULL
9796	25326	183216	50	MICU	50	MICU	1	MED	0	0	0	1	0	Inactive	Cancelled	NULL	Acknowledged	2118-09-28 07:36:14	2118-09-28 17:17:49	2118-09-28 14:05:37	2118-09-28 17:17:49	2118-09-28 15:11:03	NULL
9797	25326	183216	50	NULL	55	MICU	1	MED	0	0	0	1	0	Inactive	Discharged	55	Acknowledged	2118-09-29 07:46:37	2118-09-29 07:46:37	2118-09-29 09:10:26	2118-09-29 19:27:28	2118-09-29 16:40:23	NULL
9798	25326	186963	50	NULL	45	MICU	1	MED	1	0	0	1	1	Inactive	Discharged	45	Acknowledged	2119-01-06 10:39:38	2119-01-06 10:39:38	2119-01-06 10:52:38	2119-01-06 13:13:17	2119-01-06 11:10:54	NULL
9799	25326	107112	50	NULL	45	MICU	1	MED	0	0	0	1	1	Inactive	Discharged	45	Acknowledged	2119-09-09 09:27:55	2119-09-09 09:27:55	2119-09-09 11:06:02	2119-09-09 17:14:27	2119-09-09 13:59:55	NULL
9800	25326	119246	50	NULL	4	MICU	1	MED	0	0	0	1	1	Inactive	Discharged	4	Acknowledged	2119-11-28 18:04:48	2119-11-29 10:55:47	2119-11-29 10:59:13	2119-11-29 14:55:31	2119-11-29 10:55:27	NULL
9801	25326	109204	52	NULL	4	MICU	1	MED	0	0	0	1	1	Inactive	Discharged	4	Acknowledged	2120-01-21 10:49:38	2120-01-21 10:49:38	2120-01-21 10:55:53	2120-01-21 19:41:33	2120-01-21 16:55:20	NULL
9802	25326	100763	57	NULL	55	SICU	1	MED	0	0	1	1	0	Inactive	Discharged	55	Acknowledged	2120-02-22 11:23:34	2120-02-22 13:16:34	2120-02-22 13:21:25	2120-02-22 17:25:21	2120-02-22 14:41:56	NULL
31323	89917	115450	23	NULL	55	MICU	1	MED	0	0	0	1	0	Inactive	Discharged	55	Acknowledged	2102-01-12 11:23:31	2102-01-12 11:23:31	2102-01-12 12:08:11	2102-01-12 16:55:24	2102-01-12 12:26:18	NULL
20630	54971	112750	7	NULL	17	CCU	17	CCU	1	0	0	0	0	Inactive	Discharged	17	Acknowledged	2174-01-12 09:39:21	2174-01-12 09:39:21	2174-01-12 09:55:10	2174-01-13 08:55:03	NULL	NULL
8369	21794	113165	12	NULL	55	CSRU	55	CSURG	1	0	0	0	0	Inactive	Discharged	55	Acknowledged	2195-01-15 10:18:03	2195-01-15 10:18:03	2195-01-15 10:25:54	2195-01-15 11:55:02	NULL	NULL
4549	11701	132469	15	NULL	55	CSRU	55	CSURG	1	0	0	0	0	Inactive	Discharged	55	Acknowledged	2102-04-27 09:10:37	2102-04-27 09:10:37	2102-04-27 09:16:28	2102-04-27 11:55:02	NULL	NULL
14646	31374	102961	57	NULL	36	SICU	31	NMED	0	0	0	0	0	Inactive	Discharged	36	Acknowledged	2159-04-09 09:03:56	2159-04-09 09:27:27	2159-04-09 09:27:42	2159-04-09 16:41:37	2159-04-09 14:28:15	NULL
20490	54639	134882	23	NULL	55	MICU	1	MED	0	0	0	1	1	Inactive	Discharged	55	Acknowledged	2154-07-10 11:39:17	2154-07-11 18:26:27	2154-07-11 18:26:29	2154-07-11 21:10:25	2154-07-11 18:40:23	NULL
9645	24995	142614	50	NULL	45	MICU	1	MED	0	0	0	0	0	Inactive	Discharged	45	Acknowledged	2173-11-15 12:22:53	2173-11-15 12:22:53	2173-11-15 13:26:40	2173-11-15 18:25:03	NULL	NULL
9646	24995	101468	7	CCU	7	CCU	1	MED	1	0	1	1	0	Inactive	Cancelled	NULL	Acknowledged	2173-12-05 09:17:38	2173-12-06 07:48:49	2173-12-05 15:22:12	2173-12-06 07:48:49	NULL	NULL
9647	24995	101468	7	NULL	55	CCU	1	MED	0	0	1	1	0	Inactive	Discharged	55	Acknowledged	2173-12-06 09:56:00	2173-12-06 09:56:00	2173-12-06 09:57:20	2173-12-06 22:25:03	NULL	NULL
9648	24995	151468	52	NULL	18	MICU	1	MED	0	0	0	1	0	Inactive	Discharged	18	Acknowledged	2173-12-13 12:38:31	2173-12-13 12:38:31	2173-12-13 12:52:24	2173-12-15 16:55:02	NULL	NULL
9649	24995	118677	50	NULL	55	MICU	1	MED	0	0	0	1	0	Inactive	Discharged	55	Acknowledged	2174-02-12 18:22:40	2174-02-12 18:22:40	2174-02-12 18:53:16	2174-02-13 00:10:04	NULL	NULL
9642	24995	179870	52	NULL	45	MICU	1	MED	1	0	0	0	0	Inactive	Discharged	45	Acknowledged	2171-12-25 11:01:05	2171-12-25 11:05:16	2171-12-25 11:10:17	2171-12-25 15:25:01	NULL	NULL
9643	24995	186077	52	NULL	18	MICU	1	MED	0	0	0	0	0	Inactive	Discharged	18	Acknowledged	2172-11-08 17:27:53	2172-11-08 17:27:53	2172-11-08 20:24:47	2172-11-09 00:10:03	NULL	NULL
9644	24995	167081	52	NULL	24	MICU	1	MED	0	0	0	0	0	Inactive	Discharged	24	Acknowledged	2173-01-25 22:38:40	2173-01-26 08:28:03	2173-01-26 08:31:06	2173-01-26 09:40:05	NULL	NULL
7479	19381	123638	7	NULL	2	CCU	2	CCU	1	0	0	0	0	Inactive	Discharged	2	Acknowledged	2184-11-18 09:14:40	2184-11-18 09:14:40	2184-11-18 10:55:10	2184-11-18 14:40:02	NULL	NULL
12667	29186	170284	15	NULL	55	CSRU	55	CSURG	1	0	0	0	0	Inactive	Discharged	55	Acknowledged	2191-06-23 07:20:35	2191-06-23 07:20:35	2191-06-23 07:57:07	2191-06-23 17:40:03	NULL	NULL
201	389	134048	7	NULL	4	CCU	1	MED	1	0	0	0	0	Inactive	Discharged	4	Unacknowledged	2104-04-19 10:56:33	2104-04-19 10:56:33	NULL	2104-04-19 16:40:02	NULL	NULL
10045	25989	190638	15	NULL	55	CSRU	55	CSURG	1	0	0	0	0	Inactive	Discharged	55	Acknowledged	2142-03-11 09:12:48	2142-03-11 09:12:48	2142-03-11 09:13:28	2142-03-11 11:55:02	NULL	NULL
10046	25989	131611	7	NULL	17	CCU	17	CCU	1	0	0	0	0	Inactive	Discharged	17	Acknowledged	2144-05-22 14:19:52	2144-05-22 14:19:52	2144-05-22 14:21:10	2144-05-23 01:25:05	NULL	NULL
10047	25989	128312	7	NULL	17	CCU	17	CMED	1	0	0	0	0	Inactive	Discharged	17	Acknowledged	2147-05-24 12:39:22	2147-05-24 13:49:49	2147-05-24 13:58:51	2147-05-24 14:58:43	NULL	NULL
10048	25989	128312	7	NULL	17	CCU	1	CCU	1	0	0	0	0	Inactive	Discharged	17	Acknowledged	2147-05-28 12:11:00	2147-05-28 12:11:00	2147-05-28 12:38:18	2147-05-28 17:57:52	2147-05-28 15:12:53	NULL
7902	20558	100547	14	NULL	3	TSICU	3	NSURG	1	0	0	1	0	Inactive	Discharged	3	Acknowledged	2154-05-02 17:03:22	2154-05-03 10:21:23	2154-05-03 10:24:00	2154-05-03 20:55:01	NULL	NULL
30578	87344	123258	7	NULL	17	CCU	17	CCU	1	0	0	0	0	Inactive	Discharged	17	Acknowledged	2193-10-28 13:08:49	2193-10-28 13:08:49	2193-10-28 13:13:39	2193-10-28 17:25:27	2193-10-28 15:55:28	NULL
292	641	110557	12	NULL	55	CSRU	55	CSURG	1	0	0	0	0	Inactive	Discharged	55	Acknowledged	2190-08-24 18:00:39	2190-08-24 18:00:39	2190-08-24 18:45:58	2190-08-24 21:40:03	NULL	NULL
293	641	110557	15	NULL	55	CSRU	55	CSURG	1	0	0	0	0	Inactive	Discharged	55	Acknowledged	2190-09-02 09:05:36	2190-09-02 09:05:36	2190-09-02 11:35:33	2190-09-02 15:40:04	NULL	NULL
24660	67887	171723	33	NULL	55	SICU	55	MED	1	0	0	0	0	Inactive	Discharged	55	Acknowledged	2184-03-29 09:02:59	2184-03-29 09:02:59	2184-03-29 09:08:09	2184-03-29 16:11:38	2184-03-29 10:13:11	NULL
24661	67887	151061	52	NULL	24	MICU	1	MED	0	0	0	0	0	Inactive	Discharged	24	Acknowledged	2184-12-06 12:23:05	2184-12-06 12:23:05	2184-12-06 12:27:40	2184-12-06 21:25:27	2184-12-06 15:55:42	NULL
24662	67887	151061	52	NULL	17	MICU	1	CMED	1	0	0	1	0	Inactive	Discharged	17	Acknowledged	2184-12-11 10:41:01	2184-12-11 16:31:17	2184-12-11 16:31:44	2184-12-11 18:40:28	2184-12-11 16:55:26	NULL
32994	95090	118351	7	NULL	17	CCU	1	CCU	1	0	0	0	0	Inactive	Discharged	17	Acknowledged	2162-10-17 11:00:15	2162-10-17 17:46:59	2162-10-17 18:05:52	2162-10-17 19:41:43	2162-10-17 15:25:25	NULL
20326	54159	178096	15	NULL	2	CSRU	1	CSURG	1	0	0	0	0	Inactive	Discharged	2	Acknowledged	2103-10-20 10:30:28	2103-10-20 10:30:28	2103-10-20 10:30:50	2103-10-20 11:55:08	NULL	NULL
3362	8551	163130	7	NULL	45	CCU	1	MED	1	0	0	0	0	Inactive	Discharged	45	Acknowledged	2135-10-21 16:31:56	2135-10-21 16:31:56	2135-10-21 21:13:05	2135-10-21 21:40:08	NULL	NULL
3363	8551	124244	14	TSICU	14	TSICU	1	SURG	0	0	0	0	0	Inactive	Discharged	0	Acknowledged	2135-12-03 09:28:56	2135-12-03 09:28:56	2135-12-03 09:52:20	2135-12-03 13:55:01	NULL	NULL
3364	8551	174159	50	MICU	50	MICU	1	MED	0	0	0	1	0	Inactive	Cancelled	NULL	Acknowledged	2136-05-29 10:02:01	2136-05-29 19:01:06	2136-05-29 11:01:53	2136-05-29 19:01:06	NULL	NULL
3365	8551	174159	50	NULL	45	MICU	1	MED	0	0	0	1	0	Inactive	Discharged	45	Acknowledged	2136-05-30 13:30:35	2136-05-30 13:30:35	2136-05-30 13:38:13	2136-05-30 21:25:03	NULL	NULL
29547	83749	122354	52	NULL	45	MICU	1	MED	0	0	0	1	1	Inactive	Discharged	45	Acknowledged	2102-02-26 11:16:51	2102-02-26 14:44:10	2102-02-26 15:13:25	2102-02-26 20:25:25	2102-02-26 18:11:11	NULL
29548	83749	122354	57	SICU	57	SICU	1	MED	1	0	0	1	0	Inactive	Cancelled	NULL	Revised	2102-03-10 17:24:35	2102-03-11 07:29:49	NULL	2102-03-11 07:29:49	2102-03-10 19:10:25	NULL
29549	83749	122354	23	MICU	23	MICU	1	MED	0	0	0	1	1	Inactive	Cancelled	NULL	Acknowledged	2102-03-27 17:46:54	2102-03-28 01:12:54	2102-03-27 18:04:04	2102-03-28 01:12:54	2102-03-27 19:55:59	NULL
29550	83749	122354	23	NULL	45	MICU	1	MED	0	0	0	1	1	Inactive	Discharged	45	Acknowledged	2102-03-28 07:13:06	2102-03-28 07:13:06	2102-03-28 07:44:19	2102-03-28 14:25:27	2102-03-28 08:40:30	NULL
29551	83749	122354	23	NULL	45	MICU	1	MED	1	0	0	0	1	Inactive	Discharged	45	Acknowledged	2102-04-07 12:41:11	2102-04-07 13:41:24	2102-04-07 13:48:05	2102-04-07 20:40:27	2102-04-07 16:26:58	NULL
22325	60254	130344	50	NULL	17	MICU	1	CMED	1	0	0	0	0	Inactive	Discharged	17	Acknowledged	2167-12-13 07:36:19	2167-12-13 08:24:26	2167-12-13 08:24:28	2167-12-13 23:41:25	2167-12-13 21:27:04	NULL
6715	17412	178656	15	NULL	55	CSRU	55	CSURG	1	0	0	0	0	Inactive	Discharged	55	Acknowledged	2101-01-19 09:50:29	2101-01-19 09:50:29	2101-01-19 09:52:29	2101-01-19 15:10:03	NULL	NULL
6716	17412	175428	7	NULL	17	CCU	17	CCU	1	0	0	0	0	Inactive	Discharged	17	Acknowledged	2105-04-16 09:52:48	2105-04-16 09:52:48	2105-04-16 09:57:51	2105-04-16 21:10:25	NULL	NULL
6717	17412	187840	50	NULL	45	MICU	1	MED	0	0	0	0	0	Inactive	Discharged	45	Acknowledged	2106-11-20 17:29:47	2106-11-20 18:18:17	2106-11-20 18:18:19	2106-11-20 21:40:21	2106-11-20 18:40:20	NULL
33913	98024	110312	15	NULL	2	CSRU	2	CSURG	1	0	0	0	0	Inactive	Discharged	2	Acknowledged	2115-11-13 08:48:47	2115-11-13 08:48:47	2115-11-13 08:51:10	2115-11-13 16:55:29	NULL	NULL
6431	16755	127592	50	NULL	4	MICU	1	MED	0	0	0	0	0	Inactive	Discharged	4	Acknowledged	2188-08-01 10:51:15	2188-08-01 10:51:15	2188-08-01 10:55:06	2188-08-01 18:25:03	NULL	NULL
6432	16755	105312	52	NULL	18	MICU	1	MED	0	0	0	1	0	Inactive	Discharged	18	Acknowledged	2188-08-26 11:01:19	2188-08-26 11:01:19	2188-08-26 12:41:33	2188-08-26 21:25:03	NULL	NULL
23579	64298	111341	7	CCU	7	CCU	17	CMED	1	0	0	0	0	Inactive	Cancelled	NULL	Acknowledged	2123-01-15 10:50:55	2123-01-15 16:58:52	2123-01-15 10:54:25	2123-01-15 16:58:52	2123-01-15 17:10:21	NULL
23580	64298	111341	7	NULL	17	CCU	1	CCU	1	0	0	0	0	Inactive	Discharged	17	Acknowledged	2123-01-16 13:39:06	2123-01-16 13:39:06	2123-01-16 13:41:11	2123-01-16 18:25:22	2123-01-16 15:25:20	NULL
17973	46809	109529	52	NULL	29	MICU	1	MED	1	0	0	0	0	Inactive	Discharged	29	Acknowledged	2170-02-09 07:22:36	2170-02-09 07:22:36	2170-02-09 07:32:56	2170-02-09 19:41:36	2170-02-09 16:26:51	NULL
17974	46809	108319	7	NULL	17	CCU	17	CCU	1	0	0	0	0	Inactive	Discharged	17	Acknowledged	2170-06-06 15:47:26	2170-06-06 15:47:26	2170-06-06 15:49:06	2170-06-06 19:41:30	NULL	NULL
14708	31470	168141	7	CCU	7	CCU	1	MED	1	0	0	0	1	Inactive	Cancelled	NULL	Acknowledged	2149-02-28 06:56:31	2149-02-28 14:48:48	2149-02-28 07:00:47	2149-02-28 14:48:48	NULL	NULL
14709	31470	190554	7	NULL	55	CCU	31	MED	1	0	0	0	1	Inactive	Discharged	55	Acknowledged	2150-07-04 17:20:47	2150-07-04 17:47:00	2150-07-04 17:54:31	2150-07-04 21:25:08	2150-07-04 18:10:08	NULL
995	2512	184536	7	NULL	2	CCU	2	CCU	1	0	0	0	0	Inactive	Discharged	2	Acknowledged	2143-07-03 11:57:19	2143-07-03 11:57:19	2143-07-03 13:06:55	2143-07-04 19:10:02	NULL	NULL
996	2512	121716	14	NULL	55	TSICU	55	MED	1	0	0	0	0	Inactive	Discharged	55	Acknowledged	2144-01-30 08:54:23	2144-02-01 08:08:34	2144-02-01 11:31:45	2144-02-01 19:25:02	NULL	NULL
4516	11595	169028	52	NULL	24	MICU	1	MED	1	0	0	0	0	Inactive	Discharged	24	Acknowledged	2141-07-13 12:54:45	2141-07-13 12:54:45	2141-07-13 13:42:10	2141-07-14 00:40:05	NULL	NULL
4517	11595	192379	7	NULL	45	CCU	1	MED	1	0	0	0	0	Inactive	Discharged	45	Acknowledged	2144-03-04 14:08:22	2144-03-04 14:08:22	2144-03-04 14:18:55	2144-03-04 20:10:03	NULL	NULL
5558	14230	166154	15	NULL	55	CSRU	55	CSURG	1	0	0	0	0	Inactive	Discharged	55	Acknowledged	2153-10-12 08:48:14	2153-10-12 08:48:14	2153-10-12 09:00:34	2153-10-12 21:55:08	NULL	NULL
5559	14230	166154	15	NULL	55	CSRU	55	CSURG	1	0	0	0	0	Inactive	Discharged	55	Acknowledged	2153-10-15 08:12:54	2153-10-15 08:12:54	2153-10-15 08:21:46	2153-10-15 13:10:02	NULL	NULL
5560	14230	172385	15	NULL	2	CSRU	2	CMED	1	0	0	0	0	Inactive	Discharged	2	Acknowledged	2155-12-18 12:02:34	2155-12-18 12:02:34	2155-12-18 12:08:14	2155-12-20 17:40:03	NULL	NULL
26074	72608	112790	15	NULL	2	CSRU	2	CSURG	1	0	0	0	0	Inactive	Discharged	2	Acknowledged	2131-04-23 13:10:01	2131-04-23 13:10:01	2131-04-23 13:27:44	2131-04-23 19:10:09	NULL	NULL
2642	6697	175030	7	NULL	17	CCU	17	CCU	1	0	0	0	0	Inactive	Discharged	17	Acknowledged	2167-07-09 10:43:23	2167-07-09 10:43:23	2167-07-09 11:11:10	2167-07-09 13:42:34	2167-07-09 12:57:34	NULL
2643	6697	168932	7	NULL	17	CCU	17	CCU	1	0	0	0	0	Inactive	Discharged	17	Acknowledged	2167-08-24 14:58:38	2167-08-24 14:58:38	2167-08-24 15:06:57	2167-08-24 21:40:22	2167-08-24 17:42:50	NULL
2644	6697	124409	50	NULL	17	MICU	17	CMED	1	0	0	0	0	Inactive	Discharged	17	Acknowledged	2167-12-26 09:16:34	2167-12-26 09:16:34	2167-12-26 11:21:46	2167-12-26 20:55:44	2167-12-26 16:55:23	NULL
16041	40684	162438	15	NULL	2	CSRU	2	CSURG	1	0	0	0	0	Inactive	Discharged	2	Acknowledged	2121-08-29 10:05:56	2121-08-29 10:05:56	2121-08-29 10:32:56	2121-08-29 21:10:08	2121-08-29 15:55:10	2121-08-29 15:55:10
19608	51905	111113	12	NULL	2	CSRU	2	CSURG	1	0	0	0	0	Inactive	Discharged	2	Acknowledged	2155-12-16 08:28:04	2155-12-16 08:28:04	2155-12-16 08:31:32	2155-12-16 15:55:45	NULL	NULL
19388	51203	138532	7	NULL	45	CCU	1	MED	0	0	0	0	0	Inactive	Discharged	45	Acknowledged	2147-05-05 10:41:04	2147-05-05 10:41:04	2147-05-05 11:41:58	2147-05-05 21:10:02	NULL	NULL
19389	51203	193364	23	MICU	23	MICU	1	MED	0	0	0	1	0	Inactive	Cancelled	NULL	Acknowledged	2150-01-22 15:27:32	2150-01-23 05:25:18	2150-01-23 05:24:54	2150-01-23 05:25:18	NULL	NULL
19390	51203	193364	23	NULL	49	MICU	1	MED	0	0	0	1	0	Inactive	Discharged	49	Acknowledged	2150-01-23 12:01:02	2150-01-23 12:01:02	2150-01-23 12:18:15	2150-01-23 13:10:03	NULL	NULL
19391	51203	166849	12	NULL	2	CSRU	2	CSURG	0	0	0	1	0	Inactive	Discharged	2	Acknowledged	2151-11-05 09:17:51	2151-11-05 14:24:38	2151-11-05 14:26:04	2151-11-07 16:25:22	NULL	NULL
3570	9186	190502	33	NULL	3	SICU	3	NSURG	1	0	0	0	0	Inactive	Discharged	3	Unacknowledged	2199-11-09 09:28:54	2199-11-09 09:28:54	NULL	2199-11-09 17:10:05	NULL	NULL
3571	9186	183829	33	NULL	3	SICU	3	NSURG	1	0	0	1	0	Inactive	Discharged	3	Revised	2199-11-20 12:25:39	2199-11-22 11:55:19	NULL	2199-11-22 20:40:05	NULL	NULL
3572	9186	183829	23	NULL	45	MICU	1	MED	1	0	0	0	0	Inactive	Discharged	45	Acknowledged	2200-01-06 12:52:50	2200-01-06 12:52:50	2200-01-06 14:24:04	2200-01-06 17:55:09	NULL	NULL
10198	26398	157201	7	NULL	2	CCU	2	CCU	1	0	0	1	0	Inactive	Discharged	2	Acknowledged	2114-10-12 15:22:50	2114-10-12 15:58:30	2114-10-12 20:43:36	2114-10-12 21:10:10	NULL	NULL
10199	26398	157201	7	NULL	2	CCU	2	CCU	1	0	0	1	0	Inactive	Discharged	2	Acknowledged	2114-10-15 14:42:11	2114-10-15 14:42:11	2114-10-15 15:08:51	2114-10-15 20:40:05	NULL	NULL
10200	26398	141807	33	NULL	31	SICU	31	NMED	0	0	0	1	0	Inactive	Discharged	31	Revised	2119-07-13 14:13:15	2119-07-14 17:27:30	NULL	2119-07-14 18:10:20	2119-07-14 17:40:23	2119-07-14 17:40:23
10201	26398	140524	50	NULL	55	MICU	1	MED	1	0	0	1	0	Inactive	Discharged	55	Acknowledged	2120-03-26 08:06:28	2120-03-26 16:25:03	2120-03-26 16:27:18	2120-03-26 22:27:26	2120-03-26 16:42:19	NULL
10202	26398	152784	50	NULL	17	MICU	1	MED	1	0	0	1	0	Inactive	Discharged	17	Acknowledged	2120-04-14 11:24:54	2120-04-14 11:25:04	2120-04-14 11:32:03	2120-04-14 18:14:04	2120-04-14 15:12:53	NULL
33713	97409	181468	7	CCU	7	CCU	17	CCU	1	0	0	0	0	Inactive	Discharged	0	Acknowledged	2184-10-22 08:48:52	2184-10-22 08:48:52	2184-10-22 09:02:48	2184-10-23 16:40:27	NULL	NULL
17372	44951	169895	7	NULL	17	CCU	1	CCU	0	0	0	0	0	Inactive	Discharged	17	Acknowledged	2150-08-15 11:00:32	2150-08-15 11:00:32	2150-08-15 11:06:04	2150-08-15 14:44:07	2150-08-15 11:43:53	NULL
18240	47724	151887	52	NULL	24	MICU	24	SURG	1	0	0	0	0	Inactive	Discharged	24	Unacknowledged	2167-04-04 19:42:51	2167-04-04 19:42:51	NULL	2167-04-04 22:55:22	2167-04-04 20:12:41	NULL
18241	47724	151887	14	NULL	36	TSICU	36	SURG	1	0	0	0	0	Inactive	Discharged	36	Acknowledged	2167-04-09 10:42:53	2167-04-09 13:52:38	2167-04-09 13:54:31	2167-04-09 17:40:25	2167-04-09 13:55:28	NULL
205	395	137967	33	NULL	3	SICU	3	NSURG	0	0	0	0	0	Inactive	Discharged	3	Acknowledged	2127-06-17 08:17:46	2127-06-18 10:05:13	2127-06-18 10:32:09	2127-06-18 15:55:02	NULL	NULL
206	395	187218	50	NULL	45	MICU	1	MED	0	0	0	0	0	Inactive	Discharged	45	Unacknowledged	2128-01-04 16:10:37	2128-01-04 16:10:37	NULL	2128-01-04 19:10:05	NULL	NULL
13535	30093	149433	7	NULL	17	CCU	17	CCU	1	0	0	0	0	Inactive	Discharged	17	Acknowledged	2171-08-23 09:43:09	2171-08-23 09:43:09	2171-08-23 09:46:44	2171-08-23 15:10:04	NULL	NULL
13536	30093	140875	15	NULL	2	CSRU	2	CSURG	1	0	0	0	0	Inactive	Discharged	2	Acknowledged	2175-03-29 08:56:52	2175-03-29 08:56:52	2175-03-29 09:23:10	2175-03-29 12:56:24	NULL	NULL
28568	80764	166769	52	NULL	24	MICU	1	MED	0	0	0	0	0	Inactive	Discharged	24	Acknowledged	2198-06-24 09:36:58	2198-06-24 09:36:58	2198-06-24 09:48:08	2198-06-24 18:40:24	2198-06-24 17:40:25	NULL
29485	83561	179690	14	TSICU	14	TSICU	1	TRAUM	0	0	0	0	0	Inactive	Cancelled	NULL	Revised	2190-11-11 17:05:40	2190-11-11 19:24:36	NULL	2190-11-11 19:24:36	2190-11-11 18:55:22	NULL
17142	44277	123123	23	NULL	4	MICU	1	MED	1	0	0	0	0	Inactive	Discharged	4	Acknowledged	2153-07-15 11:05:16	2153-07-15 11:05:16	2153-07-15 11:17:28	2153-07-15 13:32:14	2153-07-15 11:59:14	2153-07-15 11:59:14
28247	79677	185611	7	CCU	7	CCU	17	CCU	1	0	0	0	0	Inactive	Cancelled	NULL	Acknowledged	2118-09-01 10:43:12	2118-09-01 21:04:11	2118-09-01 10:46:04	2118-09-01 21:04:11	2118-09-01 18:55:05	2118-09-01 18:55:05
28248	79677	185611	7	NULL	17	CCU	17	CCU	1	0	0	0	0	Inactive	Discharged	17	Acknowledged	2118-09-02 11:24:47	2118-09-02 11:24:47	2118-09-02 11:33:20	2118-09-02 18:25:05	2118-09-02 13:40:07	NULL
22996	62622	117047	23	NULL	45	MICU	1	MED	1	0	0	0	0	Inactive	Discharged	45	Acknowledged	2150-04-27 09:17:18	2150-04-27 09:17:18	2150-04-27 09:40:17	2150-04-27 19:42:56	2150-04-27 16:57:45	NULL
5419	13882	177888	15	NULL	4	MICU	1	MED	0	0	0	0	0	Inactive	Discharged	4	Unacknowledged	2173-11-30 12:08:19	2173-11-30 12:08:19	NULL	2173-11-30 21:25:06	NULL	NULL
26848	75233	187883	15	NULL	8	CSRU	8	VSURG	1	0	0	1	0	Inactive	Discharged	8	Acknowledged	2151-05-10 09:17:07	2151-05-10 09:31:27	2151-05-10 09:39:47	2151-05-10 14:25:25	2151-05-10 13:10:26	NULL
18273	47795	120186	7	NULL	17	CCU	17	CCU	1	0	0	0	0	Inactive	Discharged	17	Acknowledged	2185-12-22 11:38:44	2185-12-22 11:38:44	2185-12-22 11:53:28	2185-12-22 16:41:09	NULL	NULL
7966	20705	188765	7	NULL	2	CCU	2	CCU	1	0	0	0	0	Inactive	Discharged	2	Revised	2120-04-05 17:03:42	2120-04-05 18:34:15	NULL	2120-04-05 21:25:02	NULL	NULL
12666	29185	110871	7	NULL	45	CCU	1	MED	1	0	0	0	0	Inactive	Discharged	45	Acknowledged	2144-07-08 13:17:17	2144-07-08 13:22:22	2144-07-08 14:33:47	2144-07-09 21:55:02	NULL	NULL
9299	24008	145402	15	NULL	55	CSRU	55	CMED	1	0	0	0	0	Inactive	Discharged	55	Acknowledged	2164-12-11 08:59:39	2164-12-11 08:59:39	2164-12-11 10:22:06	2164-12-11 11:40:07	NULL	NULL
4435	11378	130429	23	NULL	31	MICU	1	MED	0	0	0	0	0	Inactive	Discharged	31	Acknowledged	2154-12-17 11:55:06	2154-12-17 11:55:06	2154-12-17 12:02:07	2154-12-18 05:40:04	NULL	NULL
8607	22432	186927	50	NULL	4	MICU	1	MED	0	0	0	0	0	Inactive	Discharged	4	Acknowledged	2155-01-03 10:34:42	2155-01-03 10:34:42	2155-01-03 10:55:43	2155-01-03 16:55:02	NULL	NULL
8608	22432	125333	14	NULL	36	TSICU	1	TSURG	1	0	0	0	0	Inactive	Discharged	36	Acknowledged	2158-12-13 19:20:05	2158-12-13 19:20:05	2158-12-13 20:29:27	2158-12-13 21:41:52	2158-12-13 20:56:30	NULL
8609	22432	169537	50	MICU	50	MICU	1	MED	1	0	0	0	0	Inactive	Cancelled	NULL	Acknowledged	2159-08-02 10:42:31	2159-08-03 01:56:21	2159-08-02 10:44:28	2159-08-03 01:56:21	2159-08-02 21:59:34	NULL
8610	22432	169537	50	NULL	4	MICU	1	MED	1	0	0	0	0	Inactive	Discharged	4	Acknowledged	2159-08-03 10:30:38	2159-08-03 10:30:38	2159-08-03 10:30:47	2159-08-03 12:59:19	NULL	NULL
8611	22432	139364	7	NULL	45	CCU	1	MED	0	0	0	1	0	Inactive	Discharged	45	Acknowledged	2159-08-19 08:18:19	2159-08-19 13:59:11	2159-08-19 14:19:53	2159-08-19 18:44:57	2159-08-19 16:28:59	NULL
34302	99358	138254	7	NULL	17	CCU	17	CCU	1	0	0	0	0	Inactive	Discharged	17	Acknowledged	2108-06-27 09:11:48	2108-06-27 09:11:48	2108-06-27 09:12:06	2108-06-27 10:27:44	NULL	NULL
25728	71327	124017	23	MICU	23	MICU	1	MED	1	0	0	0	0	Inactive	Cancelled	NULL	Revised	2126-01-17 15:02:02	2126-01-17 16:15:38	NULL	2126-01-17 16:15:38	NULL	NULL
25729	71327	124017	23	NULL	3	MICU	1	MED	1	0	0	0	0	Inactive	Discharged	3	Acknowledged	2126-01-18 10:58:12	2126-01-18 10:58:12	2126-01-18 11:06:55	2126-01-18 19:41:28	2126-01-18 15:26:17	NULL
28161	79352	196079	50	NULL	3	MICU	1	MED	0	0	0	0	0	Inactive	Discharged	3	Acknowledged	2137-02-23 11:02:37	2137-02-23 14:09:16	2137-02-23 14:09:25	2137-02-23 18:25:30	2137-02-23 14:26:12	NULL
6244	16296	181222	7	NULL	17	CCU	17	CMED	1	0	0	0	0	Inactive	Discharged	17	Acknowledged	2195-11-06 11:29:50	2195-11-06 11:29:50	2195-11-06 11:33:07	2195-11-06 17:55:30	2195-11-06 17:25:27	NULL
6245	16296	153734	14	NULL	29	TSICU	29	SURG	1	0	0	0	0	Inactive	Discharged	29	Acknowledged	2195-12-10 08:31:21	2195-12-10 08:31:21	2195-12-10 08:33:14	2195-12-10 15:56:09	2195-12-10 12:26:19	NULL
6246	16296	153734	52	NULL	17	MICU	17	MED	1	0	0	0	0	Inactive	Discharged	17	Acknowledged	2195-12-12 14:36:47	2195-12-12 14:45:42	2195-12-12 14:54:21	2195-12-12 17:40:25	2195-12-12 15:25:36	NULL
6247	16296	152081	57	NULL	31	SICU	31	NMED	1	0	0	0	0	Inactive	Discharged	31	Acknowledged	2196-01-27 12:10:28	2196-01-27 12:10:28	2196-01-27 12:52:34	2196-01-27 21:25:28	2196-01-27 15:40:27	NULL
6248	16296	152081	7	NULL	45	CCU	1	MED	0	0	0	0	0	Inactive	Discharged	45	Acknowledged	2196-02-02 10:30:58	2196-02-02 16:03:17	2196-02-02 16:10:15	2196-02-02 20:11:42	2196-02-02 18:10:24	NULL
32130	92244	176461	50	NULL	45	MICU	1	MED	0	0	0	0	0	Inactive	Discharged	45	Acknowledged	2111-01-29 11:36:30	2111-01-29 11:36:48	2111-01-29 12:17:04	2111-01-29 18:10:23	2111-01-29 15:25:57	NULL
18242	47731	138291	52	NULL	48	MICU	1	OMED	0	0	0	0	0	Inactive	Discharged	48	Acknowledged	2131-09-15 09:34:24	2131-09-15 11:32:53	2131-09-15 12:31:39	2131-09-15 17:25:21	NULL	NULL
18243	47731	152340	7	NULL	48	CCU	48	OMED	1	0	0	0	0	Inactive	Discharged	48	Acknowledged	2132-10-17 13:52:45	2132-10-17 13:52:45	2132-10-17 14:27:20	2132-10-17 22:10:10	NULL	NULL
23762	64999	176259	52	NULL	18	MICU	1	MED	0	0	0	0	0	Inactive	Discharged	18	Acknowledged	2185-03-02 12:27:09	2185-03-02 12:27:09	2185-03-02 12:50:14	2185-03-02 15:10:03	2185-03-02 13:25:05	NULL
23763	64999	165095	23	NULL	55	MICU	1	MED	1	0	0	0	0	Inactive	Discharged	55	Acknowledged	2185-05-11 10:24:11	2185-05-11 10:24:11	2185-05-11 10:27:51	2185-05-11 21:25:07	2185-05-11 17:25:09	NULL
23764	64999	185953	52	NULL	29	MICU	1	MED	0	0	0	0	0	Inactive	Discharged	29	Acknowledged	2188-04-05 17:45:34	2188-04-05 18:24:16	2188-04-05 18:24:18	2188-04-05 20:40:25	2188-04-05 18:40:24	NULL
11649	28088	165067	50	NULL	45	MICU	1	MED	0	0	0	0	0	Inactive	Discharged	45	Acknowledged	2113-03-20 10:00:03	2113-03-20 10:00:03	2113-03-20 10:23:13	2113-03-20 15:40:05	NULL	NULL
531	1254	101831	15	NULL	55	CSRU	55	CSURG	1	0	0	0	0	Inactive	Discharged	55	Acknowledged	2120-11-05 08:14:53	2120-11-05 08:14:53	2120-11-05 08:30:51	2120-11-05 11:55:02	NULL	NULL
14835	31610	171762	50	MICU	50	MICU	1	MED	1	0	0	0	0	Inactive	Cancelled	NULL	Acknowledged	2195-03-03 08:13:16	2195-03-03 14:25:59	2195-03-03 08:13:27	2195-03-03 14:25:59	NULL	NULL
14836	31610	171762	50	NULL	36	MICU	1	MED	1	0	0	0	0	Inactive	Discharged	36	Acknowledged	2195-03-04 10:58:25	2195-03-04 10:58:25	2195-03-04 11:18:17	2195-03-04 18:55:04	NULL	NULL
14837	31610	198638	15	NULL	2	CSRU	2	CSURG	1	0	0	0	0	Inactive	Discharged	2	Acknowledged	2196-04-02 10:12:00	2196-04-02 10:12:00	2196-04-02 10:47:36	2196-04-02 16:25:03	NULL	NULL
29493	83584	137969	7	NULL	17	CCU	17	CCU	1	0	0	0	0	Inactive	Discharged	17	Acknowledged	2157-10-08 15:56:41	2157-10-08 15:56:41	2157-10-08 17:15:26	2157-10-09 00:10:26	2157-10-08 22:55:20	2157-10-08 22:55:20
6194	16156	142237	7	NULL	17	CCU	17	MED	0	0	0	0	1	Inactive	Discharged	17	Acknowledged	2147-02-25 09:38:47	2147-02-25 09:38:47	2147-02-25 09:59:58	2147-02-25 21:10:09	2147-02-25 15:40:11	NULL
6195	16156	178453	33	NULL	54	SICU	54	SURG	1	0	0	0	1	Inactive	Discharged	54	Acknowledged	2149-03-27 13:35:39	2149-03-27 13:35:39	2149-03-27 13:58:31	2149-03-27 19:44:04	2149-03-27 16:42:23	NULL
16047	40694	120037	57	NULL	31	SICU	31	NSURG	0	0	0	0	0	Inactive	Discharged	31	Acknowledged	2126-01-17 12:37:25	2126-01-17 16:32:35	2126-01-17 16:32:57	2126-01-17 19:12:05	2126-01-17 18:57:08	NULL
19032	50216	168595	23	NULL	45	MICU	1	MED	1	0	0	0	0	Inactive	Discharged	45	Acknowledged	2175-10-11 10:30:50	2175-10-11 11:39:48	2175-10-11 11:41:26	2175-10-11 16:25:23	2175-10-11 11:55:21	NULL
26077	72630	191875	7	NULL	17	CCU	17	CCU	1	0	0	1	0	Inactive	Discharged	17	Acknowledged	2155-09-05 09:21:50	2155-09-05 16:48:06	2155-09-05 17:16:37	2155-09-05 17:42:47	2155-09-05 15:41:51	NULL
31089	89091	135118	57	NULL	31	SICU	54	SURG	1	0	0	0	0	Inactive	Discharged	31	Acknowledged	2102-10-01 08:55:34	2102-10-01 08:55:34	2102-10-01 09:09:57	2102-10-01 10:55:26	2102-10-01 09:40:26	NULL
19931	52876	190704	7	NULL	17	CCU	17	CCU	1	0	0	0	0	Inactive	Discharged	17	Acknowledged	2184-11-21 16:41:03	2184-11-21 16:41:03	2184-11-21 18:38:12	2184-11-22 18:40:24	2184-11-22 16:40:24	NULL
8719	22677	130874	33	NULL	54	SICU	54	SURG	0	0	0	1	0	Inactive	Discharged	54	Acknowledged	2171-02-17 09:22:23	2171-02-18 10:05:13	2171-02-18 10:28:55	2171-02-19 18:10:03	NULL	NULL
29049	82132	182457	12	CSRU	12	CSRU	2	CSURG	1	0	0	0	0	Inactive	Cancelled	NULL	Unacknowledged	2105-12-30 10:46:47	2105-12-30 10:56:56	NULL	2105-12-30 10:56:56	NULL	NULL
3655	9395	182837	23	NULL	45	MICU	1	MED	1	0	0	0	0	Inactive	Discharged	45	Acknowledged	2142-05-07 13:59:53	2142-05-07 13:59:53	2142-05-07 14:23:04	2142-05-07 18:25:02	NULL	NULL
25869	71878	106069	14	NULL	40	TSICU	40	TRAUM	0	0	0	0	0	Inactive	Discharged	40	Acknowledged	2147-01-26 11:48:00	2147-01-26 11:48:00	2147-01-26 12:37:20	2147-01-26 16:25:04	2147-01-26 14:25:03	NULL
25870	71878	104617	14	NULL	40	TSICU	33	SURG	0	0	0	0	0	Inactive	Discharged	40	Acknowledged	2148-07-10 11:43:29	2148-07-10 11:43:29	2148-07-10 12:47:42	2148-07-10 19:10:20	2148-07-10 18:10:22	NULL
25871	71878	176473	50	NULL	55	MICU	1	MED	1	0	0	0	0	Inactive	Discharged	55	Acknowledged	2148-09-03 10:15:26	2148-09-03 17:11:30	2148-09-03 17:29:44	2148-09-04 20:12:36	2148-09-04 17:57:37	NULL
5163	13259	168107	7	NULL	2	CCU	8	VSURG	1	0	0	0	0	Inactive	Discharged	2	Acknowledged	2108-04-16 14:04:08	2108-04-18 10:19:17	2108-04-18 10:32:40	2108-04-18 18:10:04	NULL	NULL
5164	13259	159675	12	NULL	31	CSRU	31	VSURG	1	0	0	0	0	Inactive	Discharged	31	Acknowledged	2108-06-21 07:39:51	2108-06-21 07:39:51	2108-06-21 08:11:10	2108-06-21 19:10:02	NULL	NULL
5165	13259	145035	12	NULL	8	CSRU	8	VSURG	1	0	0	0	1	Inactive	Discharged	8	Acknowledged	2110-05-08 11:12:49	2110-05-08 11:12:49	2110-05-08 11:14:33	2110-05-08 19:25:08	2110-05-08 13:55:09	NULL
4292	11043	138702	7	NULL	17	CCU	17	MED	1	0	0	0	0	Inactive	Discharged	17	Acknowledged	2154-06-01 09:52:27	2154-06-01 09:52:27	2154-06-01 13:50:27	2154-06-01 14:10:02	NULL	NULL
4293	11043	165605	57	NULL	36	SICU	4	SURG	1	0	0	0	0	Inactive	Discharged	36	Acknowledged	2157-06-03 12:55:04	2157-06-03 12:55:04	2157-06-03 12:56:27	2157-06-03 21:25:09	2157-06-03 20:10:08	NULL
4294	11043	198451	52	CCU	7	MICU	2	CMED	0	0	0	0	0	Inactive	Cancelled	NULL	Acknowledged	2160-04-23 10:20:11	2160-04-23 19:01:32	2160-04-23 14:34:22	2160-04-23 19:01:32	NULL	NULL
4295	11043	198451	7	NULL	17	CCU	17	CCU	1	0	0	0	0	Inactive	Discharged	17	Acknowledged	2160-04-25 15:46:00	2160-04-26 14:58:32	2160-04-26 14:58:44	2160-04-26 17:25:22	2160-04-26 15:10:22	NULL
4296	11043	139662	23	MICU	23	MICU	1	CMED	1	0	0	0	0	Inactive	Cancelled	NULL	Revised	2160-07-30 10:42:54	2160-07-30 18:34:03	NULL	2160-07-30 18:34:03	NULL	NULL
4297	11043	139662	23	NULL	17	MICU	1	CMED	1	0	0	0	0	Inactive	Discharged	17	Acknowledged	2160-07-31 10:33:01	2160-07-31 16:51:25	2160-07-31 16:51:27	2160-07-31 18:25:25	NULL	NULL
4298	11043	139662	7	NULL	17	CCU	17	CCU	0	0	0	0	0	Inactive	Discharged	17	Acknowledged	2160-08-13 10:36:57	2160-08-13 10:36:57	2160-08-13 10:51:21	2160-08-13 15:40:23	2160-08-13 12:11:06	NULL
3774	9704	158299	7	NULL	2	CCU	2	CMED	1	0	0	0	0	Inactive	Discharged	2	Acknowledged	2145-10-21 13:07:08	2145-10-21 13:07:08	2145-10-21 15:05:09	2145-10-22 16:55:06	NULL	NULL
25058	69186	193158	15	NULL	2	CSRU	2	CSURG	1	0	0	0	0	Inactive	Discharged	2	Acknowledged	2158-02-22 11:39:15	2158-02-22 11:39:15	2158-02-22 11:44:36	2158-02-22 14:10:04	NULL	NULL
6562	17024	164366	52	NULL	18	MICU	1	OMED	0	0	0	0	0	Inactive	Discharged	18	Revised	2104-10-19 11:05:20	2104-10-19 11:07:40	NULL	2104-10-19 16:40:05	NULL	NULL
6563	17024	170848	12	NULL	55	CSRU	55	CSURG	1	0	0	0	0	Inactive	Discharged	55	Revised	2106-08-14 08:30:35	2106-08-14 16:36:33	NULL	2106-08-14 18:10:03	NULL	NULL
16731	42820	137524	7	NULL	17	CCU	17	CCU	1	0	0	0	0	Inactive	Discharged	17	Acknowledged	2203-10-24 11:13:09	2203-10-24 16:29:44	2203-10-24 16:32:05	2203-10-24 18:41:36	NULL	NULL
16732	42820	150223	7	CCU	7	CCU	17	CCU	1	0	0	0	0	Inactive	Cancelled	NULL	Acknowledged	2203-11-22 10:18:21	2203-11-22 11:43:17	2203-11-22 10:53:21	2203-11-22 11:43:17	NULL	NULL
16733	42820	162435	15	NULL	2	CSRU	2	CSURG	1	0	0	0	0	Inactive	Discharged	2	Acknowledged	2204-01-11 09:20:36	2204-01-11 09:20:36	2204-01-11 09:34:03	2204-01-11 19:28:05	2204-01-11 15:16:04	NULL
16734	42820	182099	50	NULL	3	MICU	1	MED	1	0	0	0	0	Inactive	Discharged	3	Acknowledged	2205-08-03 11:17:22	2205-08-03 17:05:34	2205-08-03 17:05:41	2205-08-03 23:25:24	2205-08-03 17:25:24	NULL
16735	42820	127889	14	NULL	45	TSICU	1	MED	0	0	0	0	0	Inactive	Discharged	45	Acknowledged	2205-09-12 15:15:50	2205-09-12 15:26:56	2205-09-12 15:26:59	2205-09-12 21:25:23	2205-09-12 18:40:24	NULL
16736	42820	127889	23	NULL	45	MICU	45	MED	0	0	0	0	0	Inactive	Discharged	45	Acknowledged	2205-09-14 11:49:09	2205-09-14 15:32:27	2205-09-14 15:32:30	2205-09-14 18:25:23	2205-09-14 15:40:24	NULL
16737	42820	127889	14	NULL	40	TSICU	40	ORTHO	0	0	0	0	0	Inactive	Discharged	40	Acknowledged	2205-09-20 08:01:18	2205-09-20 13:27:36	2205-09-20 13:28:49	2205-09-20 15:40:26	2205-09-20 09:40:24	NULL
7635	19778	151043	7	NULL	17	CCU	2	CCU	1	0	0	0	0	Inactive	Discharged	17	Acknowledged	2144-08-17 11:30:15	2144-08-17 11:30:15	2144-08-17 16:57:15	2144-08-17 22:25:10	NULL	NULL
11623	28064	148976	52	MICU	52	MICU	1	MED	0	0	0	0	0	Inactive	Cancelled	NULL	Acknowledged	2106-01-29 10:41:05	2106-01-29 14:50:43	2106-01-29 10:41:21	2106-01-29 14:50:43	NULL	NULL
11624	28064	148976	52	MICU	52	MICU	1	MED	0	0	0	0	0	Inactive	Cancelled	NULL	Unacknowledged	2106-01-30 14:53:11	2106-01-30 15:47:07	NULL	2106-01-30 15:47:07	NULL	NULL
11625	28064	148976	52	NULL	18	MICU	1	MED	0	0	0	0	0	Inactive	Discharged	18	Acknowledged	2106-01-31 10:13:41	2106-01-31 10:13:41	2106-01-31 10:58:51	2106-01-31 16:55:05	NULL	NULL
29019	82051	103355	14	NULL	31	TSICU	31	NSURG	0	0	0	0	0	Inactive	Discharged	31	Acknowledged	2132-01-20 10:14:29	2132-01-20 10:14:29	2132-01-20 10:16:39	2132-01-20 14:40:25	2132-01-20 11:40:27	NULL
10586	27020	161824	7	NULL	17	CCU	17	CCU	1	0	0	0	0	Inactive	Discharged	17	Acknowledged	2195-11-18 13:19:43	2195-11-18 13:19:43	2195-11-18 13:20:36	2195-11-18 18:10:03	NULL	NULL
4354	11217	127649	12	NULL	55	CSRU	55	CSURG	1	0	0	0	0	Inactive	Discharged	55	Acknowledged	2106-07-25 08:08:11	2106-07-25 08:08:11	2106-07-25 08:38:22	2106-07-25 16:55:03	NULL	NULL
4355	11217	127649	15	NULL	55	CSRU	55	CSURG	1	0	0	0	0	Inactive	Discharged	55	Acknowledged	2106-08-04 10:25:43	2106-08-04 10:25:43	2106-08-04 10:34:57	2106-08-04 13:55:02	NULL	NULL
4356	11217	127649	15	NULL	55	CSRU	55	CSURG	1	0	0	0	0	Inactive	Discharged	55	Acknowledged	2106-08-09 08:17:02	2106-08-09 08:17:02	2106-08-09 08:21:34	2106-08-09 11:55:02	NULL	NULL
4357	11217	127649	12	CSRU	12	CSRU	55	CSURG	1	0	0	0	0	Inactive	Cancelled	NULL	Acknowledged	2106-08-12 09:16:19	2106-08-12 14:09:35	2106-08-12 09:36:33	2106-08-12 14:09:35	NULL	NULL
4358	11217	127649	12	NULL	55	CSRU	55	CSURG	1	0	0	0	0	Inactive	Discharged	55	Acknowledged	2106-08-13 08:23:02	2106-08-13 08:23:02	2106-08-13 08:28:50	2106-08-13 16:10:02	NULL	NULL
30908	88458	174348	7	NULL	17	CCU	17	CCU	1	0	0	0	0	Inactive	Discharged	17	Acknowledged	2122-10-02 09:27:34	2122-10-02 09:27:34	2122-10-02 09:58:44	2122-10-02 17:40:22	2122-10-02 16:59:24	NULL
17754	46183	125415	15	NULL	2	CSRU	2	CSURG	1	0	0	0	0	Inactive	Discharged	2	Acknowledged	2153-08-29 10:46:07	2153-08-29 10:46:07	2153-08-29 10:51:33	2153-08-29 21:55:22	2153-08-29 18:55:21	NULL
19209	50744	151618	14	NULL	31	TSICU	31	NMED	1	0	0	0	0	Inactive	Discharged	31	Acknowledged	2152-04-24 15:51:48	2152-04-24 15:51:48	2152-04-24 15:52:02	2152-04-24 18:55:09	NULL	NULL
19210	50744	155409	57	NULL	31	SICU	31	NMED	1	0	0	0	0	Inactive	Discharged	31	Acknowledged	2152-04-30 09:11:52	2152-05-01 09:14:23	2152-05-01 09:20:16	2152-05-01 18:25:07	NULL	NULL
21977	59252	152015	15	CSRU	15	CSRU	40	CSURG	1	0	0	0	0	Inactive	Cancelled	NULL	Acknowledged	2189-09-10 12:58:01	2189-09-10 23:42:33	2189-09-10 13:16:26	2189-09-10 23:42:33	2189-09-10 17:40:22	NULL
21978	59252	152015	15	NULL	2	CSRU	2	CSURG	1	0	0	0	0	Inactive	Discharged	2	Acknowledged	2189-09-11 11:07:04	2189-09-11 11:07:04	2189-09-11 11:08:44	2189-09-11 12:42:17	2189-09-11 11:25:23	NULL
19394	51226	168546	57	NULL	31	SICU	31	NMED	1	0	0	0	0	Inactive	Discharged	31	Acknowledged	2193-09-25 14:11:03	2193-09-25 14:11:03	2193-09-25 14:26:50	2193-09-25 19:10:26	2193-09-25 17:40:26	NULL
4706	12014	168159	12	NULL	55	CSRU	55	CSURG	1	0	0	0	0	Inactive	Discharged	55	Acknowledged	2158-06-21 09:32:44	2158-06-21 09:32:44	2158-06-21 09:37:07	2158-06-21 14:55:05	NULL	NULL
4707	12014	169730	12	NULL	2	CSRU	2	CSURG	1	0	0	0	0	Inactive	Discharged	2	Acknowledged	2162-06-03 08:29:43	2162-06-03 08:29:43	2162-06-03 08:35:39	2162-06-03 16:41:20	2162-06-03 14:56:17	NULL
12066	28540	119175	15	NULL	2	CSRU	2	CSURG	1	0	0	0	0	Inactive	Discharged	2	Acknowledged	2104-05-12 09:29:20	2104-05-12 09:29:20	2104-05-12 09:35:50	2104-05-12 14:40:16	NULL	NULL
32213	92551	142820	7	NULL	17	CCU	17	CCU	1	0	0	0	0	Inactive	Discharged	17	Acknowledged	2112-02-02 13:04:18	2112-02-02 13:04:18	2112-02-02 13:37:55	2112-02-02 16:55:25	2112-02-02 15:26:52	NULL
32214	92551	133122	52	NULL	24	MICU	1	MED	0	0	0	0	0	Inactive	Discharged	24	Acknowledged	2112-03-05 13:16:20	2112-03-05 13:16:20	2112-03-05 13:19:13	2112-03-05 16:55:22	2112-03-05 14:55:22	NULL
32215	92551	114262	23	NULL	29	MICU	1	MED	1	0	0	0	0	Inactive	Discharged	29	Acknowledged	2112-07-22 15:12:39	2112-07-22 17:24:48	2112-07-22 17:24:50	2112-07-22 18:55:23	2112-07-22 17:40:24	NULL
4769	12167	155167	7	NULL	17	CCU	2	CCU	1	0	0	0	0	Inactive	Discharged	17	Acknowledged	2186-05-24 10:06:32	2186-05-24 10:06:32	2186-05-24 10:36:03	2186-05-24 18:55:02	NULL	NULL
4770	12167	109997	7	NULL	17	CCU	17	CCU	1	0	0	0	0	Inactive	Discharged	17	Acknowledged	2190-10-19 18:01:37	2190-10-19 18:01:37	2190-10-19 18:05:41	2190-10-20 12:42:11	2190-10-20 05:25:31	NULL
14848	31622	182185	7	NULL	2	CCU	2	CCU	1	0	0	0	0	Inactive	Discharged	2	Acknowledged	2154-06-23 11:36:10	2154-06-23 11:36:10	2154-06-23 12:12:40	2154-06-23 13:55:02	NULL	NULL
20690	55122	160937	15	NULL	2	CSRU	2	CSURG	1	0	0	0	0	Inactive	Discharged	2	Acknowledged	2192-04-01 13:08:27	2192-04-01 13:08:27	2192-04-01 13:16:18	2192-04-01 18:40:23	NULL	NULL
17243	44586	114616	7	NULL	17	CCU	17	CCU	1	0	0	0	0	Inactive	Discharged	17	Acknowledged	2144-08-03 11:11:37	2144-08-03 13:09:33	2144-08-03 13:09:52	2144-08-03 17:25:52	2144-08-03 13:25:29	NULL
8636	22500	169011	14	NULL	40	TSICU	40	TRAUM	0	0	0	0	0	Inactive	Discharged	40	Acknowledged	2204-05-18 11:41:54	2204-05-18 11:41:54	2204-05-18 11:46:18	2204-05-18 18:10:02	NULL	NULL
29022	82065	168800	7	NULL	17	CCU	17	CCU	1	0	0	1	1	Inactive	Discharged	17	Acknowledged	2126-02-04 09:08:36	2126-02-04 18:56:35	2126-02-04 19:08:20	2126-02-04 23:40:20	2126-02-04 19:10:21	NULL
1358	3540	177864	15	NULL	4	MICU	1	MED	0	0	0	0	0	Inactive	Discharged	4	Unacknowledged	2154-08-24 09:14:03	2154-08-24 09:14:03	NULL	2154-08-24 16:40:06	NULL	NULL
1359	3540	177864	33	NULL	40	SICU	33	CCU	1	0	0	0	0	Inactive	Discharged	40	Acknowledged	2154-08-27 11:45:30	2154-08-27 11:45:30	2154-08-27 13:59:02	2154-08-27 15:25:06	NULL	NULL
1360	3540	177864	33	NULL	40	SICU	40	SURG	0	0	0	0	0	Inactive	Discharged	40	Revised	2154-09-04 15:14:53	2154-09-04 18:38:38	NULL	2154-09-04 21:55:07	NULL	NULL
24927	68820	167977	12	NULL	3	CSRU	2	CSURG	0	0	0	0	0	Inactive	Discharged	3	Acknowledged	2124-02-09 08:07:39	2124-02-09 08:07:39	2124-02-09 08:56:38	2124-02-09 09:55:03	NULL	NULL
9522	24677	189062	12	NULL	2	CSRU	2	CSURG	1	0	0	0	0	Inactive	Discharged	2	Acknowledged	2205-02-14 09:06:42	2205-02-14 09:06:42	2205-02-14 09:16:38	2205-02-14 12:40:04	2205-02-14 10:40:03	NULL
1673	4288	100806	12	NULL	55	CSRU	55	CSURG	1	0	0	0	0	Inactive	Discharged	55	Acknowledged	2159-06-14 08:42:21	2159-06-14 08:42:21	2159-06-14 09:31:42	2159-06-14 15:40:03	NULL	NULL
30229	86026	190838	23	MICU	23	MICU	1	MED	1	0	0	0	0	Inactive	Cancelled	NULL	Acknowledged	2127-03-12 10:48:21	2127-03-12 14:39:09	2127-03-12 11:04:16	2127-03-12 14:39:09	2127-03-12 13:55:25	NULL
30230	86026	190838	23	NULL	24	MICU	1	MED	1	0	0	0	0	Inactive	Discharged	24	Acknowledged	2127-03-13 08:00:30	2127-03-13 08:00:30	2127-03-13 08:03:51	2127-03-13 14:55:24	2127-03-13 09:55:24	NULL
15881	40070	180366	57	NULL	31	SICU	31	NMED	1	0	0	0	0	Inactive	Discharged	31	Acknowledged	2158-10-26 10:44:25	2158-10-26 10:44:25	2158-10-26 10:50:01	2158-10-26 20:10:20	2158-10-26 18:55:17	NULL
5017	12878	140965	7	NULL	17	CCU	17	CMED	1	0	0	0	0	Inactive	Discharged	17	Acknowledged	2127-11-27 10:45:04	2127-11-27 10:45:04	2127-11-27 10:55:46	2127-11-27 20:10:02	NULL	NULL
5018	12878	107015	15	NULL	2	CSRU	2	CSURG	1	0	0	0	0	Inactive	Discharged	2	Acknowledged	2129-03-16 10:40:03	2129-03-16 10:40:03	2129-03-16 10:42:38	2129-03-16 12:25:03	NULL	NULL
26587	74438	160744	57	NULL	31	SICU	31	NSURG	1	0	0	0	0	Inactive	Discharged	31	Acknowledged	2190-03-13 11:36:36	2190-03-13 11:36:36	2190-03-13 11:40:15	2190-03-13 23:12:15	2190-03-13 14:42:14	NULL
21409	57506	195151	14	NULL	31	TSICU	31	NMED	1	0	0	0	0	Inactive	Discharged	31	Acknowledged	2190-06-08 09:19:46	2190-06-08 09:19:46	2190-06-08 09:30:48	2190-06-08 20:42:37	2190-06-08 18:27:45	NULL
30162	85841	111648	14	TSICU	14	TSICU	1	NSURG	0	0	0	0	0	Inactive	Cancelled	NULL	Revised	2123-08-28 08:20:45	2123-08-28 10:53:04	NULL	2123-08-28 10:53:04	2123-08-28 08:42:20	NULL
12031	28508	115622	50	NULL	4	MICU	1	MED	0	0	0	0	0	Inactive	Discharged	4	Acknowledged	2158-04-01 09:52:36	2158-04-01 09:52:36	2158-04-01 11:23:45	2158-04-01 18:10:04	NULL	NULL
12032	28508	145742	23	NULL	55	MICU	1	MED	0	1	0	0	0	Inactive	Discharged	55	Acknowledged	2158-11-29 11:12:23	2158-11-29 11:13:12	2158-11-29 11:13:20	2158-11-29 17:25:04	NULL	NULL
12033	28508	145742	50	NULL	4	MICU	1	MED	0	0	0	0	0	Inactive	Discharged	4	Acknowledged	2158-12-10 11:06:43	2158-12-10 11:06:43	2158-12-10 11:08:33	2158-12-10 17:40:04	NULL	NULL
5128	13144	134685	52	NULL	18	MICU	1	MED	0	0	0	0	0	Inactive	Discharged	18	Acknowledged	2196-02-23 11:47:17	2196-02-23 13:53:05	2196-02-23 14:03:36	2196-02-23 15:40:03	NULL	NULL
5129	13144	151909	23	NULL	45	MICU	1	MED	0	0	0	0	0	Inactive	Discharged	45	Acknowledged	2201-11-11 11:14:03	2201-11-11 17:42:46	2201-11-11 17:42:48	2201-11-11 20:10:19	2201-11-11 17:55:09	NULL
13811	30393	110783	7	NULL	2	CCU	2	CCU	1	0	0	0	0	Inactive	Discharged	2	Acknowledged	2138-09-19 10:47:32	2138-09-19 10:47:32	2138-09-19 10:49:39	2138-09-19 17:25:04	NULL	NULL
13812	30393	120355	23	NULL	4	MICU	1	MED	1	0	0	0	0	Inactive	Discharged	4	Acknowledged	2143-03-02 11:31:46	2143-03-02 11:40:44	2143-03-02 11:41:03	2143-03-02 15:40:22	2143-03-02 11:55:23	NULL
9319	24083	100543	50	NULL	45	MICU	1	MED	0	0	0	0	0	Inactive	Discharged	45	Acknowledged	2176-04-30 07:33:02	2176-04-30 07:33:02	2176-04-30 07:36:25	2176-04-30 18:10:02	NULL	NULL
9320	24083	175357	57	NULL	31	SICU	31	NMED	0	0	0	0	0	Inactive	Discharged	31	Acknowledged	2176-12-27 10:22:40	2176-12-29 14:04:18	2176-12-29 21:19:33	2176-12-30 01:40:04	NULL	NULL
9321	24083	175357	50	NULL	45	MICU	1	MED	0	0	0	1	0	Inactive	Discharged	45	Acknowledged	2177-01-06 14:09:03	2177-01-06 14:09:18	2177-01-06 14:14:56	2177-01-07 12:10:03	NULL	NULL
469	1038	141320	50	MICU	50	MICU	1	MED	0	0	1	0	0	Inactive	Cancelled	NULL	Acknowledged	2197-06-18 17:51:10	2197-06-19 16:29:27	2197-06-18 18:11:00	2197-06-19 16:29:27	NULL	NULL
470	1038	141320	50	NULL	45	MICU	1	MED	1	0	1	0	0	Inactive	Discharged	45	Acknowledged	2197-06-20 08:00:21	2197-06-20 08:00:21	2197-06-20 09:38:59	2197-06-20 17:55:01	NULL	NULL
7941	20643	110392	52	MICU	52	MICU	1	MED	0	0	0	1	0	Inactive	Discharged	0	Acknowledged	2103-10-15 10:18:23	2103-10-16 12:59:46	2103-10-16 13:45:31	2103-10-16 17:10:05	NULL	NULL
7942	20643	144664	52	NULL	18	MICU	1	MED	0	0	0	0	1	Inactive	Discharged	18	Acknowledged	2104-01-29 10:30:38	2104-01-29 10:30:38	2104-01-29 10:33:31	2104-01-29 20:55:02	NULL	NULL
7943	20643	140597	7	NULL	17	CCU	1	MED	0	0	0	1	0	Inactive	Discharged	17	Unacknowledged	2105-08-11 17:45:04	2105-08-11 17:45:04	NULL	2105-08-12 02:25:03	NULL	NULL
7944	20643	143422	52	MICU	52	MICU	1	MED	0	0	0	1	0	Inactive	Cancelled	NULL	Acknowledged	2105-09-22 14:55:56	2105-09-24 12:47:29	2105-09-23 04:59:06	2105-09-24 12:47:29	NULL	NULL
7945	20643	143422	52	NULL	24	MICU	1	MED	1	0	0	1	1	Inactive	Discharged	24	Acknowledged	2105-09-25 12:47:22	2105-09-25 12:47:22	2105-09-25 13:02:14	2105-09-26 17:10:03	NULL	NULL
7946	20643	150047	52	NULL	18	MICU	1	MED	1	0	0	1	1	Inactive	Discharged	18	Acknowledged	2106-08-29 09:44:20	2106-08-29 09:44:20	2106-08-29 09:47:52	2106-08-29 18:10:04	NULL	NULL
7947	20643	150047	52	MICU	52	MICU	18	MED	0	0	0	1	1	Inactive	Cancelled	NULL	Acknowledged	2106-08-31 10:20:27	2106-08-31 15:20:35	2106-08-31 10:31:33	2106-08-31 15:20:35	NULL	NULL
7948	20643	150047	52	NULL	18	MICU	1	MED	0	0	0	0	0	Inactive	Discharged	18	Acknowledged	2106-09-03 10:17:34	2106-09-03 10:17:34	2106-09-03 10:56:00	2106-09-03 15:55:04	NULL	NULL
7949	20643	141912	23	NULL	3	MICU	1	MED	1	0	0	0	0	Inactive	Discharged	3	Acknowledged	2107-03-02 11:40:16	2107-03-02 11:40:16	2107-03-02 11:41:44	2107-03-02 14:55:03	2107-03-02 12:40:03	NULL
7950	20643	177851	52	NULL	18	MICU	1	MED	0	0	0	1	0	Inactive	Discharged	18	Acknowledged	2107-04-14 12:13:18	2107-04-14 12:13:18	2107-04-14 13:02:55	2107-04-14 21:25:09	2107-04-14 20:25:08	NULL
7951	20643	117838	52	NULL	18	MICU	1	MED	0	0	0	1	1	Inactive	Discharged	18	Acknowledged	2107-06-19 07:30:57	2107-06-19 07:30:57	2107-06-19 08:33:11	2107-06-19 14:55:07	2107-06-19 08:55:08	NULL
7952	20643	194605	33	SICU	33	SICU	1	MED	0	0	0	1	1	Inactive	Cancelled	NULL	Acknowledged	2107-07-21 11:17:45	2107-07-22 05:27:50	2107-07-21 21:44:05	2107-07-22 05:27:50	2107-07-21 14:55:09	NULL
7953	20643	194605	33	NULL	45	SICU	1	MED	1	0	0	1	1	Inactive	Discharged	45	Acknowledged	2107-07-22 18:37:10	2107-07-22 18:37:10	2107-07-22 18:48:55	2107-07-22 22:55:10	2107-07-22 20:25:08	NULL
7954	20643	138161	50	MICU	50	MICU	1	MED	0	0	0	1	1	Inactive	Cancelled	NULL	Acknowledged	2107-08-25 08:06:35	2107-08-25 11:59:41	2107-08-25 08:14:53	2107-08-25 11:59:41	NULL	NULL
7955	20643	138161	50	NULL	45	MICU	1	MED	0	0	0	1	1	Inactive	Discharged	45	Acknowledged	2107-08-26 13:04:10	2107-08-26 13:04:10	2107-08-26 13:23:52	2107-08-26 20:10:04	2107-08-26 17:10:03	NULL
7956	20643	118478	23	NULL	55	MICU	1	MED	0	0	0	1	1	Inactive	Discharged	55	Acknowledged	2107-09-28 09:35:48	2107-09-28 17:09:34	2107-09-28 17:18:09	2107-09-28 20:10:05	2107-09-28 17:40:05	NULL
11789	28217	183279	12	NULL	2	CSRU	2	CSURG	1	0	0	0	0	Inactive	Discharged	2	Acknowledged	2143-06-17 08:06:16	2143-06-17 08:06:16	2143-06-17 08:14:34	2143-06-17 12:40:07	NULL	NULL
6320	16492	104892	57	SICU	57	SICU	1	CCU	1	0	0	0	0	Inactive	Cancelled	NULL	Unacknowledged	2171-10-20 10:40:58	2171-10-20 12:33:27	NULL	2171-10-20 12:33:27	NULL	NULL
6321	16492	104892	57	NULL	55	SICU	55	CCU	1	0	0	0	0	Inactive	Discharged	55	Unacknowledged	2171-10-21 14:16:51	2171-10-21 14:16:51	NULL	2171-10-21 17:40:07	NULL	NULL
6322	16492	147327	33	NULL	45	SICU	1	MED	1	0	0	0	0	Inactive	Discharged	45	Revised	2172-01-11 11:19:41	2172-01-11 11:21:23	NULL	2172-01-11 15:40:02	NULL	NULL
6323	16492	197766	23	NULL	18	MICU	1	OMED	0	0	0	0	0	Inactive	Discharged	18	Acknowledged	2176-04-23 09:07:55	2176-04-23 09:07:55	2176-04-23 09:15:32	2176-04-23 14:26:55	2176-04-23 11:25:23	NULL
6324	16492	187438	52	NULL	29	MICU	1	MED	0	0	0	1	0	Inactive	Discharged	29	Acknowledged	2178-02-09 09:49:42	2178-02-09 10:48:00	2178-02-09 10:48:03	2178-02-09 13:26:14	2178-02-09 11:11:24	NULL
6325	16492	135447	52	NULL	24	MICU	1	MED	1	0	0	1	0	Inactive	Discharged	24	Acknowledged	2178-04-10 09:40:14	2178-04-10 13:20:07	2178-04-10 13:20:08	2178-04-10 15:25:37	2178-04-10 13:40:23	NULL
17552	45495	162512	14	TSICU	14	TSICU	1	MED	0	0	0	0	0	Inactive	Cancelled	NULL	Acknowledged	2163-08-18 13:42:30	2163-08-18 16:17:04	2163-08-18 13:44:14	2163-08-18 16:17:04	2163-08-18 14:14:42	2163-08-18 14:14:42
19432	51356	180773	15	NULL	2	CSRU	2	CSURG	1	0	0	0	0	Inactive	Discharged	2	Acknowledged	2171-01-31 07:47:20	2171-01-31 07:47:20	2171-01-31 08:30:12	2171-01-31 15:25:27	NULL	NULL
13531	30089	138463	7	NULL	17	CCU	17	CCU	1	0	0	0	0	Inactive	Discharged	17	Acknowledged	2112-07-29 09:46:33	2112-07-29 09:46:33	2112-07-29 09:53:39	2112-07-29 18:10:03	NULL	NULL
13532	30089	136556	52	NULL	24	MICU	1	MED	0	0	0	0	0	Inactive	Discharged	24	Acknowledged	2114-03-25 11:42:39	2114-03-25 14:42:57	2114-03-25 14:51:36	2114-03-25 18:40:22	2114-03-25 14:55:20	NULL
32884	94782	112325	7	NULL	17	CCU	17	CCU	1	0	0	0	0	Inactive	Discharged	17	Acknowledged	2197-09-27 08:23:00	2197-09-27 08:23:00	2197-09-27 08:26:49	2197-09-27 15:10:26	NULL	NULL
6565	17029	190907	12	CSRU	12	CSRU	55	CSURG	1	0	0	0	0	Inactive	Cancelled	NULL	Acknowledged	2104-11-27 12:38:40	2104-11-28 08:28:13	2104-11-27 12:44:00	2104-11-28 08:28:13	NULL	NULL
6566	17029	190907	15	CSRU	15	CSRU	55	CSURG	1	0	0	0	0	Inactive	Cancelled	NULL	Acknowledged	2104-12-02 08:03:43	2104-12-02 11:52:48	2104-12-02 08:26:16	2104-12-02 11:52:48	NULL	NULL
6567	17029	190907	15	NULL	55	CSRU	55	CSURG	1	0	0	0	0	Inactive	Discharged	55	Acknowledged	2104-12-02 14:25:03	2104-12-02 14:25:03	2104-12-02 14:46:01	2104-12-02 18:40:04	NULL	NULL
6568	17029	190907	12	NULL	55	CSRU	55	CSURG	1	0	0	0	0	Inactive	Discharged	55	Acknowledged	2104-12-15 08:26:12	2104-12-15 08:26:12	2104-12-15 09:28:21	2104-12-15 12:10:02	NULL	NULL
14808	31569	164510	50	NULL	4	MICU	1	MED	0	0	0	1	0	Inactive	Discharged	4	Acknowledged	2123-10-02 08:49:20	2123-10-02 08:49:20	2123-10-02 09:42:23	2123-10-02 19:55:03	NULL	NULL
14809	31569	109284	52	NULL	18	MICU	1	MED	0	0	0	1	0	Inactive	Discharged	18	Acknowledged	2124-01-18 10:22:59	2124-01-18 10:30:50	2124-01-18 10:33:20	2124-01-18 13:25:03	NULL	NULL
2758	6999	127232	33	NULL	36	SICU	1	SURG	1	0	0	0	0	Inactive	Discharged	36	Acknowledged	2164-04-02 14:04:19	2164-04-02 14:04:19	2164-04-02 14:16:53	2164-04-02 17:55:02	NULL	NULL
15670	32600	119757	7	NULL	2	CCU	2	CCU	1	0	0	0	0	Inactive	Discharged	2	Acknowledged	2160-11-11 09:21:44	2160-11-11 09:21:44	2160-11-11 09:27:00	2160-11-11 10:55:04	NULL	NULL
22563	61132	129627	7	NULL	31	CCU	31	NMED	1	0	0	0	0	Inactive	Discharged	31	Acknowledged	2181-10-19 14:50:51	2181-10-19 14:50:51	2181-10-19 15:36:49	2181-10-19 18:55:04	NULL	NULL
824	2016	110371	15	NULL	55	CSRU	55	CSURG	1	0	0	0	0	Inactive	Discharged	55	Unacknowledged	2155-02-14 16:29:45	2155-02-14 16:29:45	NULL	2155-02-14 20:55:02	NULL	NULL
25789	71534	170940	15	NULL	17	CSRU	17	CMED	1	0	0	0	0	Inactive	Discharged	17	Acknowledged	2136-05-03 10:24:22	2136-05-03 14:25:01	2136-05-03 14:25:10	2136-05-03 16:55:23	2136-05-03 14:40:24	NULL
13102	29601	188620	7	NULL	17	CCU	17	CCU	1	0	0	0	0	Inactive	Discharged	17	Acknowledged	2135-09-21 09:05:27	2135-09-21 09:05:27	2135-09-21 10:19:40	2135-09-21 16:55:03	NULL	NULL
13103	29601	133895	7	NULL	17	CCU	17	CCU	1	0	0	1	0	Inactive	Discharged	17	Acknowledged	2135-12-04 09:52:03	2135-12-04 10:28:05	2135-12-04 10:52:39	2135-12-04 12:55:04	NULL	NULL
2588	6528	151761	12	NULL	55	CSRU	55	CSURG	1	0	0	0	0	Inactive	Discharged	55	Acknowledged	2147-08-14 09:20:19	2147-08-14 09:20:19	2147-08-14 09:33:08	2147-08-14 14:55:01	NULL	NULL
7703	19983	197311	7	NULL	8	CCU	8	VSURG	1	0	0	0	0	Inactive	Discharged	8	Acknowledged	2142-03-15 09:06:58	2142-03-15 09:06:58	2142-03-15 14:58:45	2142-03-15 19:25:02	NULL	NULL
16354	41602	127501	15	NULL	2	CSRU	2	CSURG	1	0	0	0	0	Inactive	Discharged	2	Acknowledged	2181-01-18 08:23:26	2181-01-18 08:23:26	2181-01-18 08:33:23	2181-01-18 14:55:27	2181-01-18 12:26:19	NULL
20934	55973	195578	50	NULL	54	MICU	1	MED	0	0	0	1	0	Inactive	Discharged	54	Acknowledged	2180-10-26 10:05:36	2180-10-26 10:05:36	2180-10-26 11:38:12	2180-10-26 22:25:24	2180-10-26 15:58:02	NULL
20935	55973	164256	52	NULL	54	MICU	54	MED	1	0	1	0	0	Inactive	Discharged	54	Acknowledged	2181-08-05 10:04:30	2181-08-05 16:32:38	2181-08-05 16:51:35	2181-08-05 21:13:16	2181-08-05 10:56:17	NULL
20936	55973	107072	50	NULL	17	MICU	1	CCU	1	0	1	0	0	Inactive	Discharged	17	Acknowledged	2181-08-19 14:06:57	2181-08-19 17:49:07	2181-08-20 07:52:48	2181-08-20 22:42:56	2181-08-20 19:13:01	NULL
20937	55973	113076	23	NULL	54	MICU	1	MED	1	0	0	1	0	Inactive	Discharged	54	Acknowledged	2181-10-05 15:03:33	2181-10-05 15:03:33	2181-10-05 15:05:51	2181-10-05 21:55:21	2181-10-05 19:41:52	NULL
20938	55973	159695	7	NULL	54	CCU	54	MED	1	0	0	0	0	Inactive	Discharged	54	Acknowledged	2181-11-07 09:39:55	2181-11-07 09:39:55	2181-11-07 09:44:04	2181-11-07 16:40:57	2181-11-07 13:41:39	NULL
20939	55973	152234	23	NULL	54	MICU	1	MED	1	0	0	1	0	Inactive	Discharged	54	Acknowledged	2181-11-28 11:16:36	2181-11-28 11:16:36	2181-11-28 11:34:05	2181-11-28 21:10:25	2181-11-28 18:10:26	NULL
20940	55973	160118	14	NULL	54	TSICU	45	MED	1	0	0	1	0	Inactive	Discharged	54	Acknowledged	2182-01-20 12:00:59	2182-01-20 12:25:29	2182-01-20 12:32:44	2182-01-20 22:40:22	2182-01-20 16:40:20	NULL
20941	55973	160118	12	NULL	2	CSRU	2	CSURG	1	0	0	1	1	Inactive	Discharged	2	Acknowledged	2182-02-05 10:04:14	2182-02-05 10:05:07	2182-02-05 10:06:37	2182-02-05 21:25:29	NULL	NULL
20942	55973	175862	50	NULL	45	MICU	1	MED	0	0	1	0	1	Inactive	Discharged	45	Acknowledged	2182-04-14 08:57:25	2182-04-14 11:13:35	2182-04-14 11:13:39	2182-04-14 21:55:23	2182-04-14 16:40:29	NULL
20943	55973	132336	50	NULL	54	MICU	54	MED	0	0	0	1	1	Inactive	Discharged	54	Acknowledged	2182-05-20 09:28:41	2182-05-20 13:18:53	2182-05-20 13:20:07	2182-05-20 16:10:29	2182-05-20 13:40:26	NULL
20944	55973	196614	57	NULL	54	SICU	1	MED	1	0	0	1	1	Inactive	Discharged	54	Acknowledged	2182-06-01 13:59:28	2182-06-01 16:13:35	2182-06-01 16:13:42	2182-06-01 18:40:27	2182-06-01 16:25:24	NULL
20945	55973	127567	23	NULL	45	MICU	1	MED	0	0	1	0	0	Inactive	Discharged	45	Acknowledged	2182-07-10 08:59:41	2182-07-10 18:43:12	2182-07-10 18:43:16	2182-07-10 22:10:28	2182-07-10 11:10:38	NULL
20946	55973	157542	52	NULL	54	MICU	54	MED	0	0	0	1	1	Inactive	Discharged	54	Acknowledged	2182-10-18 11:48:31	2182-10-18 14:16:36	2182-10-18 14:16:43	2182-10-18 18:40:10	2182-10-18 16:25:08	NULL
20927	55962	131890	23	NULL	55	MICU	1	MED	0	0	0	0	0	Inactive	Discharged	55	Acknowledged	2128-02-21 15:04:09	2128-02-21 15:04:09	2128-02-21 15:07:01	2128-02-21 17:41:09	2128-02-21 16:40:52	NULL
25304	69917	198668	52	NULL	18	MICU	1	MED	1	0	0	0	1	Inactive	Discharged	18	Acknowledged	2167-02-08 13:32:45	2167-02-08 13:32:45	2167-02-08 13:37:48	2167-02-08 18:55:20	2167-02-08 16:10:25	NULL
24067	65979	118296	7	NULL	17	CCU	17	CCU	1	0	0	1	0	Inactive	Discharged	17	Acknowledged	2167-12-24 11:35:58	2167-12-24 17:21:06	2167-12-24 17:43:15	2167-12-24 21:40:21	2167-12-24 20:12:50	NULL
24068	65979	122643	50	NULL	45	MICU	1	MED	1	0	0	1	0	Inactive	Discharged	45	Acknowledged	2169-04-10 11:30:02	2169-04-10 13:43:26	2169-04-10 13:43:29	2169-04-10 15:41:38	2169-04-10 13:55:26	NULL
15861	40008	141876	7	NULL	17	CCU	17	CCU	1	0	0	0	0	Inactive	Discharged	17	Acknowledged	2102-05-04 08:54:55	2102-05-04 08:54:55	2102-05-04 08:56:00	2102-05-04 22:26:47	2102-05-04 21:12:35	NULL
8566	22329	111930	15	NULL	55	CSRU	55	CSURG	1	0	0	0	0	Inactive	Discharged	55	Acknowledged	2167-03-18 08:31:28	2167-03-18 08:31:28	2167-03-18 08:39:05	2167-03-18 16:25:01	NULL	NULL
32212	92543	192987	12	CSRU	12	CSRU	2	CSURG	1	0	0	0	0	Inactive	Cancelled	NULL	Acknowledged	2138-08-22 07:41:25	2138-08-22 08:22:11	2138-08-22 08:09:39	2138-08-22 08:22:11	NULL	NULL
30275	86238	176871	15	NULL	2	CSRU	2	CSURG	1	0	0	0	0	Inactive	Discharged	2	Revised	2163-07-03 10:09:07	2163-07-03 18:13:34	NULL	2163-07-03 18:25:07	NULL	NULL
24004	65824	142509	23	NULL	55	MICU	1	MED	0	0	0	0	0	Inactive	Discharged	55	Acknowledged	2132-03-10 21:25:05	2132-03-10 21:25:05	2132-03-10 22:00:54	2132-03-11 04:40:09	2132-03-11 02:25:08	NULL
24005	65824	118760	7	CCU	7	CCU	45	MED	1	0	0	0	0	Inactive	Cancelled	NULL	Acknowledged	2132-09-24 10:41:19	2132-09-24 14:55:56	2132-09-24 11:25:09	2132-09-24 14:55:56	NULL	NULL
24006	65824	118760	7	NULL	45	CCU	45	MED	1	0	0	1	0	Inactive	Discharged	45	Acknowledged	2132-09-25 09:18:55	2132-09-25 09:18:55	2132-09-25 09:20:27	2132-09-25 17:10:25	2132-09-25 14:10:26	NULL
24007	65824	175284	23	NULL	45	MICU	1	MED	1	0	0	0	0	Inactive	Discharged	45	Acknowledged	2132-12-19 09:01:58	2132-12-19 09:01:58	2132-12-19 09:51:36	2132-12-19 20:25:28	2132-12-19 17:25:29	NULL
24008	65824	194922	52	NULL	55	MICU	1	MED	0	0	0	1	0	Inactive	Discharged	55	Acknowledged	2133-02-23 10:22:04	2133-02-23 16:06:35	2133-02-23 16:27:50	2133-02-23 21:55:56	2133-02-23 18:10:43	NULL
30154	85802	147277	52	NULL	29	MICU	1	SURG	0	0	0	0	0	Inactive	Discharged	29	Acknowledged	2109-09-16 08:20:01	2109-09-16 08:20:01	2109-09-16 09:19:28	2109-09-16 17:10:07	2109-09-16 09:55:09	2109-09-16 09:55:09
26175	72941	186289	7	NULL	17	CCU	17	CCU	1	0	0	0	0	Inactive	Discharged	17	Acknowledged	2123-07-27 12:55:52	2123-07-27 12:55:52	2123-07-27 13:03:09	2123-07-27 15:42:48	NULL	NULL
14834	31609	164175	12	NULL	2	CSRU	2	CSURG	0	0	0	0	0	Inactive	Discharged	2	Acknowledged	2190-12-24 09:57:30	2190-12-24 09:57:30	2190-12-24 10:30:23	2190-12-24 11:10:03	NULL	NULL
4159	10674	131363	7	NULL	2	CCU	2	CCU	1	0	0	0	0	Inactive	Discharged	2	Acknowledged	2191-05-21 10:14:05	2191-05-21 10:14:05	2191-05-21 10:22:51	2191-05-21 12:55:03	NULL	NULL
19	49	190539	14	NULL	55	CSRU	55	CSURG	1	0	0	0	0	Inactive	Discharged	55	Acknowledged	2186-11-22 07:21:56	2186-11-22 07:21:56	2186-11-22 07:51:09	2186-11-22 12:25:06	NULL	NULL
28873	81614	183094	52	NULL	24	MICU	1	GYN	0	0	0	1	0	Inactive	Discharged	24	Acknowledged	2174-05-28 18:33:31	2174-05-28 18:33:31	2174-05-28 19:38:15	2174-05-28 22:42:34	2174-05-28 19:57:41	NULL
25068	69225	118713	14	NULL	36	TSICU	1	MED	1	0	0	0	1	Inactive	Discharged	36	Acknowledged	2146-12-16 13:11:50	2146-12-16 13:11:50	2146-12-16 13:17:23	2146-12-16 21:40:04	NULL	NULL
25069	69225	186113	15	CSRU	15	CSRU	39	CSURG	1	0	0	0	0	Inactive	Cancelled	NULL	Acknowledged	2148-02-10 12:22:26	2148-02-10 16:28:11	2148-02-10 12:25:17	2148-02-10 16:28:11	NULL	NULL
25070	69225	186113	15	NULL	2	CSRU	39	CSURG	1	0	0	0	0	Inactive	Discharged	2	Acknowledged	2148-02-11 08:08:37	2148-02-11 08:08:37	2148-02-11 08:43:06	2148-02-11 15:55:21	2148-02-11 15:25:21	NULL
25071	69225	171381	23	NULL	55	MICU	1	MED	0	0	0	0	0	Inactive	Discharged	55	Acknowledged	2149-05-12 11:10:29	2149-05-12 11:10:29	2149-05-12 11:12:51	2149-05-12 17:43:04	2149-05-12 14:27:46	NULL
25072	69225	109815	23	NULL	45	MICU	1	MED	1	0	0	0	0	Inactive	Discharged	45	Acknowledged	2149-05-31 09:19:35	2149-05-31 09:19:35	2149-05-31 09:41:05	2149-05-31 13:13:27	2149-05-31 10:27:28	NULL
25073	69225	183477	52	NULL	29	MICU	1	MED	1	0	0	0	0	Inactive	Discharged	29	Acknowledged	2149-06-27 10:33:48	2149-06-27 10:33:48	2149-06-27 11:26:35	2149-06-27 22:29:09	2149-06-27 18:59:05	NULL
15309	32170	168196	12	NULL	2	CSRU	2	CSURG	1	0	0	0	0	Inactive	Discharged	2	Acknowledged	2124-06-23 08:35:41	2124-06-23 08:35:41	2124-06-23 08:46:34	2124-06-23 10:40:03	NULL	NULL
15310	32170	168196	12	NULL	2	CSRU	2	CSURG	1	0	0	0	0	Inactive	Discharged	2	Acknowledged	2124-06-26 08:44:41	2124-06-26 08:44:41	2124-06-26 09:05:07	2124-06-26 10:10:04	NULL	NULL
23605	64411	142339	7	NULL	17	CCU	17	CMED	1	0	0	0	0	Inactive	Discharged	17	Acknowledged	2195-10-29 13:40:12	2195-10-29 13:40:12	2195-10-29 13:47:10	2195-10-29 21:10:04	NULL	NULL
23606	64411	196741	50	NULL	4	MICU	1	MED	0	0	0	0	0	Inactive	Discharged	4	Acknowledged	2199-01-06 12:38:58	2199-01-06 14:02:54	2199-01-06 14:02:57	2199-01-06 17:10:30	2199-01-06 14:26:10	NULL
23607	64411	196741	7	NULL	17	CCU	1	CCU	1	0	0	0	0	Inactive	Discharged	17	Acknowledged	2199-01-13 10:50:00	2199-01-13 11:07:06	2199-01-13 11:07:08	2199-01-13 17:10:23	2199-01-13 11:25:25	NULL
30425	86763	109147	15	NULL	2	CSRU	2	CSURG	1	0	0	0	0	Inactive	Discharged	2	Acknowledged	2102-08-10 09:48:24	2102-08-10 09:48:24	2102-08-10 09:57:40	2102-08-10 16:40:08	NULL	NULL
13345	29872	179230	12	NULL	8	CSRU	8	VSURG	1	0	0	0	0	Inactive	Discharged	8	Acknowledged	2141-09-29 08:43:33	2141-09-29 09:30:55	2141-09-29 09:43:01	2141-09-29 11:55:02	NULL	NULL
13975	30590	123088	33	NULL	36	SICU	36	SURG	0	0	0	0	0	Inactive	Discharged	36	Acknowledged	2112-04-28 10:43:01	2112-04-28 10:43:01	2112-04-28 10:51:02	2112-04-28 15:10:03	NULL	NULL
13976	30590	150126	33	NULL	36	SICU	1	SURG	1	0	0	0	0	Inactive	Discharged	36	Acknowledged	2112-06-01 09:33:25	2112-06-01 09:33:25	2112-06-01 09:37:17	2112-06-01 18:10:05	NULL	NULL
2567	6481	195410	7	NULL	2	CCU	2	CCU	1	0	0	1	0	Inactive	Discharged	2	Acknowledged	2173-01-06 07:38:23	2173-01-06 07:38:23	2173-01-06 07:43:48	2173-01-07 17:10:02	NULL	NULL
2568	6481	102500	52	NULL	24	MICU	1	MED	1	0	0	1	0	Inactive	Discharged	24	Acknowledged	2176-12-04 16:32:32	2176-12-04 16:32:32	2176-12-04 17:13:45	2176-12-04 19:11:43	2176-12-04 17:41:54	2176-12-04 17:41:54
28993	81992	154174	14	NULL	55	TSICU	55	MED	1	0	0	0	0	Inactive	Discharged	55	Acknowledged	2139-09-17 11:40:03	2139-09-17 13:07:00	2139-09-17 13:07:02	2139-09-17 21:41:47	2139-09-17 16:15:19	NULL
19326	51025	167150	7	CCU	7	CCU	17	CCU	1	0	0	0	0	Inactive	Cancelled	NULL	Acknowledged	2110-11-10 09:29:33	2110-11-11 09:53:24	2110-11-10 09:39:25	2110-11-11 09:53:24	NULL	NULL
19327	51025	167150	7	NULL	17	CCU	17	CCU	1	0	0	0	0	Inactive	Discharged	17	Acknowledged	2110-11-14 10:35:33	2110-11-15 09:24:35	2110-11-15 11:31:17	2110-11-15 15:10:04	NULL	NULL
19328	51025	167150	12	NULL	2	CSRU	2	CSURG	1	0	0	0	0	Inactive	Discharged	2	Acknowledged	2110-11-27 10:32:25	2110-11-27 10:32:25	2110-11-27 10:37:04	2110-11-27 13:55:04	NULL	NULL
19329	51025	137469	15	NULL	8	CSRU	2	CSURG	0	0	0	0	0	Inactive	Discharged	8	Acknowledged	2110-12-05 17:18:53	2110-12-05 17:18:53	2110-12-05 18:40:09	2110-12-05 18:55:03	NULL	NULL
19330	51025	102840	15	NULL	2	CSRU	2	CSURG	1	0	0	0	0	Inactive	Discharged	2	Acknowledged	2110-12-16 09:20:02	2110-12-16 09:20:02	2110-12-16 09:42:04	2110-12-16 18:55:04	NULL	NULL
19331	51025	102840	15	CSRU	15	CSRU	2	CSURG	1	0	0	0	0	Inactive	Cancelled	NULL	Acknowledged	2110-12-17 09:16:18	2110-12-17 16:11:27	2110-12-17 09:25:11	2110-12-17 16:11:27	NULL	NULL
19332	51025	102840	15	NULL	2	CSRU	2	CSURG	1	0	0	0	0	Inactive	Discharged	2	Acknowledged	2110-12-18 08:31:24	2110-12-18 08:31:24	2110-12-18 09:35:35	2110-12-18 11:55:04	NULL	NULL
23307	63467	176950	7	NULL	17	CCU	17	CCU	1	0	0	0	0	Inactive	Discharged	17	Acknowledged	2143-02-08 10:38:49	2143-02-08 10:38:49	2143-02-08 10:51:28	2143-02-08 21:40:03	NULL	NULL
26424	73760	141240	23	NULL	45	MICU	1	MED	1	0	0	1	0	Inactive	Discharged	45	Acknowledged	2199-04-15 11:28:48	2199-04-15 12:24:03	2199-04-15 12:24:09	2199-04-15 16:40:30	2199-04-15 12:26:22	NULL
14981	31797	105809	7	NULL	17	CCU	17	CCU	1	0	0	0	0	Inactive	Discharged	17	Unacknowledged	2133-11-01 10:34:54	2133-11-01 10:34:54	NULL	2133-11-01 15:10:03	NULL	NULL
29758	84465	105858	15	NULL	8	CSRU	8	VSURG	1	0	0	1	0	Inactive	Discharged	8	Acknowledged	2146-08-09 08:36:33	2146-08-09 08:36:33	2146-08-09 08:38:35	2146-08-09 19:25:03	NULL	NULL
29759	84465	153641	7	CCU	7	CCU	17	CCU	1	0	0	1	0	Inactive	Discharged	0	Acknowledged	2149-02-28 11:48:13	2149-02-28 11:48:13	2149-02-28 12:14:31	2149-02-28 16:43:02	NULL	NULL
11232	27649	121732	23	NULL	55	MICU	55	MED	1	0	0	0	0	Inactive	Discharged	55	Acknowledged	2141-08-17 11:21:11	2141-08-17 11:21:11	2141-08-17 11:24:01	2141-08-17 21:40:02	NULL	NULL
8099	21092	183537	7	NULL	2	CCU	2	CCU	1	0	0	0	0	Inactive	Discharged	2	Acknowledged	2108-05-25 08:34:39	2108-05-25 08:34:39	2108-05-25 08:39:23	2108-05-25 17:25:02	NULL	NULL
10515	26932	123333	7	NULL	45	CCU	1	MED	1	0	0	0	0	Inactive	Discharged	45	Acknowledged	2179-08-18 14:59:49	2179-08-18 14:59:49	2179-08-18 15:06:24	2179-08-18 18:10:03	NULL	NULL
10516	26932	106260	7	NULL	17	CCU	17	CCU	1	0	0	0	0	Inactive	Discharged	17	Acknowledged	2184-10-07 11:21:10	2184-10-07 15:01:27	2184-10-07 15:02:38	2184-10-07 17:10:10	2184-10-07 15:25:09	NULL
31183	89400	155243	52	NULL	18	MICU	1	MED	1	0	0	0	0	Inactive	Discharged	18	Acknowledged	2116-02-05 09:41:53	2116-02-05 09:42:14	2116-02-05 09:44:09	2116-02-05 13:10:03	2116-02-05 11:25:04	NULL
30476	86929	103945	15	NULL	2	CSRU	2	CSURG	1	0	0	0	0	Inactive	Discharged	2	Acknowledged	2126-08-20 07:39:46	2126-08-20 07:39:46	2126-08-20 08:16:09	2126-08-20 15:40:06	2126-08-20 11:55:06	NULL
17018	43812	131495	15	NULL	8	CSRU	8	VSURG	1	0	0	0	0	Inactive	Discharged	8	Acknowledged	2116-10-09 08:37:10	2116-10-09 08:37:10	2116-10-09 08:55:38	2116-10-09 16:40:35	2116-10-09 15:43:04	NULL
17019	43812	154293	12	NULL	8	CSRU	8	VSURG	0	0	0	0	0	Inactive	Discharged	8	Acknowledged	2118-04-06 17:07:38	2118-04-06 17:07:38	2118-04-06 17:25:37	2118-04-06 20:40:25	2118-04-06 18:25:30	NULL
10552	26977	176410	7	NULL	2	CCU	2	CCU	1	0	0	0	0	Inactive	Discharged	2	Acknowledged	2111-10-16 12:00:44	2111-10-16 12:00:44	2111-10-16 12:42:34	2111-10-16 17:10:03	NULL	NULL
7134	18642	138073	7	NULL	2	CCU	2	CCU	1	0	0	0	0	Inactive	Discharged	2	Acknowledged	2124-08-09 10:59:16	2124-08-09 10:59:16	2124-08-09 11:04:44	2124-08-09 15:10:02	NULL	NULL
34287	99298	127963	7	NULL	17	CCU	1	CMED	1	0	0	0	0	Inactive	Discharged	17	Acknowledged	2176-09-19 14:09:36	2176-09-19 14:09:36	2176-09-19 14:52:25	2176-09-20 21:40:20	NULL	NULL
12215	28706	186157	7	CCU	7	CCU	2	CCU	1	0	0	0	0	Inactive	Discharged	0	Acknowledged	2131-07-26 17:57:45	2131-07-26 17:57:45	2131-07-27 06:51:27	2131-07-27 19:10:03	NULL	NULL
4737	12108	174404	23	MICU	23	MICU	1	MED	0	0	0	0	0	Inactive	Discharged	0	Acknowledged	2119-08-28 15:02:20	2119-08-28 15:02:20	2119-08-29 05:04:10	2119-08-29 17:25:02	NULL	NULL
33539	96793	105895	50	NULL	55	MICU	1	MED	0	0	0	0	0	Inactive	Discharged	55	Acknowledged	2196-02-13 09:52:00	2196-02-13 09:52:00	2196-02-13 10:48:41	2196-02-13 21:10:56	2196-02-13 17:27:34	NULL
33540	96793	105895	50	NULL	55	MICU	55	MED	1	0	0	0	0	Inactive	Discharged	55	Acknowledged	2196-02-16 10:18:04	2196-02-16 10:18:04	2196-02-16 10:29:39	2196-02-16 21:57:04	2196-02-16 19:27:57	NULL
16288	41370	118674	7	NULL	2	CCU	17	CCU	1	0	0	0	0	Inactive	Discharged	2	Acknowledged	2164-08-16 11:34:31	2164-08-16 11:34:31	2164-08-16 11:55:48	2164-08-16 18:40:23	2164-08-16 18:10:22	NULL
25406	70299	118732	7	CCU	7	CCU	1	CCU	1	0	0	0	0	Inactive	Cancelled	NULL	Acknowledged	2156-05-23 10:28:27	2156-05-23 11:52:15	2156-05-23 10:33:01	2156-05-23 11:52:15	NULL	NULL
5899	15243	190128	23	NULL	2	MICU	1	MED	1	0	0	0	0	Inactive	Discharged	2	Acknowledged	2155-04-22 11:29:32	2155-04-22 11:31:01	2155-04-22 11:41:42	2155-04-22 23:10:02	NULL	NULL
5900	15243	190128	12	CSRU	12	CSRU	55	CSURG	0	0	0	0	0	Inactive	Cancelled	NULL	Acknowledged	2155-05-07 08:35:27	2155-05-08 10:13:59	2155-05-08 07:05:49	2155-05-08 10:13:59	NULL	NULL
5901	15243	190128	12	CSRU	12	CSRU	55	CSURG	1	0	0	0	0	Inactive	Cancelled	NULL	Acknowledged	2155-05-12 09:04:36	2155-05-12 14:55:22	2155-05-12 09:41:52	2155-05-12 14:55:22	NULL	NULL
5902	15243	190128	12	NULL	55	CSRU	55	CSURG	1	0	0	0	0	Inactive	Discharged	55	Acknowledged	2155-05-13 08:53:52	2155-05-13 08:53:52	2155-05-13 09:00:41	2155-05-13 12:25:02	NULL	NULL
5903	15243	190128	15	CSRU	15	CSRU	55	CSURG	1	0	0	0	0	Inactive	Cancelled	NULL	Unacknowledged	2155-05-16 08:59:59	2155-05-16 09:00:09	NULL	2155-05-16 09:00:09	NULL	NULL
5904	15243	190128	15	NULL	55	CSRU	55	CSURG	1	0	0	0	0	Inactive	Discharged	55	Acknowledged	2155-05-23 09:23:17	2155-05-23 09:23:17	2155-05-23 10:19:27	2155-05-23 12:10:15	NULL	NULL
5905	15243	135360	7	NULL	2	CCU	2	CCU	1	0	0	0	0	Inactive	Discharged	2	Acknowledged	2155-05-30 11:19:10	2155-05-30 11:19:10	2155-05-30 15:00:33	2155-05-30 16:25:02	NULL	NULL
15611	32511	141297	7	NULL	2	CCU	17	CCU	1	0	0	0	0	Inactive	Discharged	2	Acknowledged	2146-08-22 10:21:36	2146-08-22 10:21:36	2146-08-22 10:24:30	2146-08-22 19:55:03	NULL	NULL
15612	32511	166843	7	CCU	7	CCU	17	CCU	1	0	0	0	0	Inactive	Cancelled	NULL	Acknowledged	2147-08-23 09:02:47	2147-08-23 14:34:32	2147-08-23 09:09:14	2147-08-23 14:34:32	NULL	NULL
15613	32511	166843	7	NULL	17	CCU	17	CCU	1	0	0	0	0	Inactive	Discharged	17	Acknowledged	2147-08-26 12:04:41	2147-08-26 12:04:41	2147-08-26 12:41:12	2147-08-26 16:10:05	2147-08-26 13:10:05	NULL
15614	32511	109960	7	NULL	17	CCU	17	CCU	1	0	0	0	0	Inactive	Discharged	17	Acknowledged	2147-09-20 09:24:54	2147-09-20 09:24:54	2147-09-20 09:37:09	2147-09-20 21:40:07	2147-09-20 20:10:04	NULL
15615	32511	102385	7	NULL	17	CCU	17	CCU	1	0	0	1	0	Inactive	Discharged	17	Acknowledged	2147-09-23 08:19:43	2147-09-23 08:19:43	2147-09-23 10:27:52	2147-09-23 21:40:06	NULL	NULL
15616	32511	102385	7	NULL	17	CCU	17	CCU	0	0	0	1	0	Inactive	Discharged	17	Acknowledged	2147-09-29 10:33:13	2147-09-29 10:33:13	2147-09-29 10:33:17	2147-09-29 14:10:05	2147-09-29 10:55:06	NULL
1042	2639	176944	7	NULL	17	CCU	1	MED	0	0	0	0	0	Inactive	Discharged	17	Unacknowledged	2108-03-25 11:43:26	2108-03-25 11:43:26	NULL	2108-03-25 17:10:02	NULL	NULL
1043	2639	185150	7	NULL	17	CCU	17	CCU	1	0	0	0	0	Inactive	Discharged	17	Acknowledged	2112-09-09 11:36:56	2112-09-09 11:36:56	2112-09-09 11:37:36	2112-09-09 18:40:21	2112-09-09 14:12:50	NULL
1044	2639	187697	23	NULL	45	MICU	1	MED	0	0	0	0	0	Inactive	Discharged	45	Acknowledged	2112-10-15 14:23:37	2112-10-15 14:23:37	2112-10-15 14:41:17	2112-10-15 17:26:05	2112-10-15 15:40:34	NULL
1045	2639	193734	7	NULL	45	CCU	1	MED	1	0	0	1	0	Inactive	Discharged	45	Acknowledged	2113-10-15 16:23:48	2113-10-15 16:23:48	2113-10-15 16:44:40	2113-10-15 19:56:43	2113-10-15 17:40:24	NULL
1046	2639	193734	7	NULL	45	CCU	45	MED	0	0	0	1	0	Inactive	Discharged	45	Acknowledged	2113-10-17 18:52:39	2113-10-17 19:29:51	2113-10-17 20:34:34	2113-10-17 21:40:22	2113-10-17 20:55:23	NULL
1047	2639	158120	50	NULL	45	MICU	1	MED	1	0	0	0	0	Inactive	Discharged	45	Acknowledged	2114-10-08 15:51:04	2114-10-09 18:02:27	2114-10-09 18:14:05	2114-10-09 22:25:09	2114-10-09 18:40:08	NULL
27010	75779	123505	15	NULL	2	CSRU	2	CSURG	1	0	0	0	0	Inactive	Discharged	2	Acknowledged	2128-08-24 08:58:17	2128-08-24 08:58:17	2128-08-24 09:30:33	2128-08-24 15:55:26	NULL	NULL
25135	69388	117267	14	NULL	40	TSICU	33	TRAUM	1	0	0	0	0	Inactive	Discharged	40	Acknowledged	2161-09-02 20:50:38	2161-09-02 20:50:38	2161-09-02 21:22:34	2161-09-03 00:14:28	2161-09-02 21:43:47	NULL
33434	96539	143034	52	NULL	18	MICU	18	OMED	1	0	0	0	0	Inactive	Discharged	18	Acknowledged	2105-08-11 09:13:13	2105-08-12 09:21:40	2105-08-12 09:22:04	2105-08-12 17:10:26	2105-08-12 09:41:09	NULL
9764	25251	188623	23	MICU	23	MICU	1	MED	1	0	0	0	0	Inactive	Cancelled	NULL	Acknowledged	2174-11-14 09:33:26	2174-11-14 09:52:21	2174-11-14 09:43:29	2174-11-14 09:52:21	NULL	NULL
9765	25251	188623	23	NULL	55	MICU	1	MED	1	0	0	1	0	Inactive	Discharged	55	Acknowledged	2174-11-15 08:48:36	2174-11-15 08:48:36	2174-11-15 09:18:19	2174-11-15 19:40:29	2174-11-15 17:04:07	NULL
9766	25251	188623	7	NULL	55	CCU	1	MED	0	0	0	1	0	Inactive	Discharged	55	Acknowledged	2174-11-26 13:33:18	2174-11-26 13:33:18	2174-11-26 13:43:29	2174-11-26 16:55:30	2174-11-26 14:11:05	NULL
30590	87394	141470	33	NULL	31	SICU	31	NMED	0	0	0	0	0	Inactive	Discharged	31	Acknowledged	2168-03-08 12:52:49	2168-03-08 12:52:49	2168-03-08 12:56:44	2168-03-08 18:27:42	2168-03-08 15:57:46	NULL
31748	91090	130513	7	NULL	17	CCU	17	CCU	1	0	0	0	0	Inactive	Discharged	17	Acknowledged	2110-08-27 12:34:42	2110-08-27 12:34:42	2110-08-27 12:46:22	2110-08-28 00:55:03	NULL	NULL
31749	91090	169412	7	CCU	7	CCU	17	CMED	1	0	0	0	0	Inactive	Cancelled	NULL	Acknowledged	2113-07-25 15:33:43	2113-07-25 17:50:16	2113-07-25 15:43:13	2113-07-25 17:50:16	NULL	NULL
31750	91090	169412	7	NULL	17	CCU	17	CMED	1	0	0	0	0	Inactive	Discharged	17	Acknowledged	2113-07-26 12:01:54	2113-07-26 12:02:13	2113-07-26 12:21:40	2113-07-26 16:44:26	2113-07-26 15:28:25	NULL
31751	91090	169412	7	NULL	17	CCU	17	CCU	1	0	0	0	0	Inactive	Discharged	17	Acknowledged	2113-08-02 13:02:16	2113-08-02 13:02:16	2113-08-02 13:26:31	2113-08-02 16:43:57	NULL	NULL
31752	91090	183689	7	NULL	17	CCU	17	CMED	1	0	0	0	0	Inactive	Discharged	17	Acknowledged	2113-09-06 08:54:26	2113-09-06 08:54:26	2113-09-06 09:17:18	2113-09-06 13:59:19	NULL	NULL
147	291	113649	7	NULL	2	CCU	2	CCU	1	0	0	0	0	Inactive	Discharged	2	Acknowledged	2102-04-09 08:41:01	2102-04-09 08:41:01	2102-04-09 09:34:13	2102-04-09 11:40:03	NULL	NULL
148	291	125726	7	NULL	17	CCU	1	CCU	1	0	0	0	0	Inactive	Discharged	17	Acknowledged	2106-04-18 08:58:26	2106-04-18 08:58:26	2106-04-18 09:17:52	2106-04-18 22:25:23	2106-04-18 20:55:24	NULL
149	291	126219	52	NULL	18	MICU	18	OMED	0	0	0	0	0	Inactive	Discharged	18	Acknowledged	2107-09-14 11:14:10	2107-09-14 13:04:31	2107-09-14 13:04:34	2107-09-14 18:58:10	2107-09-14 16:44:48	NULL
34181	98959	116420	7	NULL	17	CCU	17	CCU	1	0	0	0	0	Inactive	Discharged	17	Acknowledged	2142-01-02 10:11:12	2142-01-02 15:36:12	2142-01-02 15:36:14	2142-01-02 17:25:23	2142-01-02 15:40:25	NULL
34182	98959	116420	12	NULL	2	CSRU	2	CSURG	0	0	0	0	0	Inactive	Discharged	2	Acknowledged	2142-01-05 16:38:10	2142-01-05 16:38:10	2142-01-05 17:01:31	2142-01-06 16:25:22	NULL	NULL
220	423	128697	33	NULL	40	SICU	40	SURG	1	0	0	0	0	Inactive	Discharged	40	Acknowledged	2171-03-31 09:11:40	2171-03-31 09:11:40	2171-03-31 10:22:30	2171-03-31 13:25:03	NULL	NULL
33021	95218	127006	33	NULL	31	SICU	31	NSURG	0	0	0	0	0	Inactive	Discharged	31	Acknowledged	2159-05-13 16:33:51	2159-05-13 17:24:12	2159-05-13 17:26:29	2159-05-13 17:40:20	NULL	NULL
1583	3999	163410	57	NULL	3	SICU	1	NMED	1	0	0	0	0	Inactive	Discharged	3	Acknowledged	2176-03-01 13:59:14	2176-03-01 13:59:14	2176-03-01 14:39:58	2176-03-01 22:55:02	NULL	NULL
9087	23577	102904	7	NULL	2	CCU	2	CCU	1	0	0	0	0	Inactive	Discharged	2	Acknowledged	2186-09-04 14:44:52	2186-09-04 14:44:52	2186-09-04 20:50:41	2186-09-04 23:40:09	NULL	NULL
9088	23577	128440	7	NULL	2	CCU	2	CCU	1	0	0	0	0	Inactive	Discharged	2	Acknowledged	2188-04-07 14:04:56	2188-04-07 14:04:56	2188-04-07 15:05:02	2188-04-07 17:40:03	NULL	NULL
9089	23577	187215	33	NULL	54	SICU	54	TSURG	0	0	0	0	0	Inactive	Discharged	54	Acknowledged	2189-01-14 14:28:46	2189-01-14 14:28:46	2189-01-14 14:29:32	2189-01-14 20:55:08	NULL	NULL
9090	23577	194394	23	CCU	7	MICU	1	MED	1	0	0	0	0	Inactive	Cancelled	NULL	Acknowledged	2189-09-14 14:50:43	2189-09-14 17:06:52	2189-09-14 15:00:59	2189-09-14 17:06:52	NULL	NULL
9091	23577	194394	7	NULL	17	CCU	17	MED	1	0	0	0	0	Inactive	Discharged	17	Acknowledged	2189-09-16 11:15:00	2189-09-16 11:22:27	2189-09-16 12:07:47	2189-09-17 02:25:03	NULL	NULL
19125	50479	118654	15	NULL	2	CSRU	2	CSURG	1	0	0	0	0	Inactive	Discharged	2	Acknowledged	2196-12-21 09:31:54	2196-12-21 09:31:54	2196-12-21 09:39:51	2196-12-21 14:40:27	NULL	NULL
8546	22277	186839	52	NULL	24	MICU	1	MED	0	0	0	0	0	Inactive	Discharged	24	Acknowledged	2138-07-27 11:16:38	2138-07-27 11:16:38	2138-07-27 11:51:53	2138-07-28 01:25:02	NULL	NULL
8547	22277	130553	14	NULL	40	TSICU	40	ORTHO	0	0	0	0	1	Inactive	Discharged	40	Acknowledged	2141-05-12 08:22:31	2141-05-12 09:16:58	2141-05-12 09:20:34	2141-05-12 16:25:08	2141-05-12 12:55:11	NULL
6546	16994	149089	52	NULL	31	MICU	1	MED	0	0	0	0	1	Inactive	Discharged	31	Acknowledged	2115-09-25 12:00:09	2115-09-25 13:00:22	2115-09-25 13:05:15	2115-09-25 16:40:09	NULL	NULL
6547	16994	163625	33	NULL	45	SICU	1	CCU	0	0	0	0	1	Inactive	Discharged	45	Unacknowledged	2115-11-29 16:34:42	2115-11-29 16:34:42	NULL	2115-11-29 19:55:07	NULL	NULL
6548	16994	182616	33	NULL	54	SICU	1	TSURG	1	0	0	0	1	Inactive	Discharged	54	Acknowledged	2115-12-14 09:44:16	2115-12-14 09:44:54	2115-12-14 10:02:52	2115-12-14 22:25:05	NULL	NULL
9530	24692	135810	7	NULL	45	CCU	1	MED	0	0	0	0	0	Inactive	Discharged	45	Acknowledged	2155-02-28 11:04:22	2155-02-28 11:04:22	2155-02-28 11:05:41	2155-02-28 15:55:01	NULL	NULL
9531	24692	124457	12	NULL	2	CSRU	2	CSURG	1	0	0	0	0	Inactive	Discharged	2	Acknowledged	2157-06-06 14:18:04	2157-06-06 14:18:04	2157-06-06 14:28:31	2157-06-06 21:25:03	NULL	NULL
9532	24692	183895	7	NULL	17	CCU	17	CCU	1	0	0	0	0	Inactive	Discharged	17	Acknowledged	2158-08-28 10:16:47	2158-08-28 10:16:47	2158-08-28 10:30:15	2158-08-28 14:40:05	2158-08-28 12:10:04	NULL
3950	10134	139471	7	NULL	2	CCU	2	CCU	1	0	0	0	0	Inactive	Discharged	2	Acknowledged	2139-10-26 09:37:19	2139-10-26 09:37:19	2139-10-26 09:39:11	2139-10-26 22:10:02	NULL	NULL
30549	87251	125986	7	NULL	17	CCU	17	CCU	1	0	0	0	0	Inactive	Discharged	17	Acknowledged	2154-08-10 11:28:16	2154-08-10 11:41:28	2154-08-10 12:40:20	2154-08-10 16:55:24	2154-08-10 13:56:33	NULL
13384	29937	193815	15	NULL	55	CSRU	55	CSURG	1	0	0	0	0	Inactive	Discharged	55	Acknowledged	2198-07-18 09:39:53	2198-07-18 09:39:53	2198-07-18 09:55:50	2198-07-18 16:10:03	NULL	NULL
13385	29937	104181	7	NULL	2	CCU	2	CCU	1	0	0	0	0	Inactive	Discharged	2	Acknowledged	2198-09-19 12:18:41	2198-09-19 12:18:41	2198-09-19 12:32:42	2198-09-19 14:24:58	NULL	NULL
15117	31977	132534	12	CSRU	12	CSRU	2	CSURG	1	0	0	0	0	Inactive	Cancelled	NULL	Acknowledged	2180-01-27 08:38:48	2180-01-27 09:48:05	2180-01-27 08:41:21	2180-01-27 09:48:05	NULL	NULL
15118	31977	132534	12	NULL	2	CSRU	2	CSURG	1	0	0	0	0	Inactive	Discharged	2	Unacknowledged	2180-01-28 14:51:44	2180-01-28 14:51:44	NULL	2180-01-28 19:10:04	NULL	NULL
5243	13441	102246	7	NULL	2	CCU	2	CCU	1	0	0	0	0	Inactive	Discharged	2	Acknowledged	2127-01-14 14:06:14	2127-01-14 14:06:14	2127-01-14 14:32:59	2127-01-14 16:25:02	NULL	NULL
32649	94005	174933	33	NULL	40	SICU	40	SURG	1	0	0	0	0	Inactive	Discharged	40	Acknowledged	2139-06-15 13:30:20	2139-06-15 13:30:20	2139-06-15 13:33:58	2139-06-15 17:57:50	NULL	NULL
4575	11762	100187	23	NULL	55	MICU	1	MED	1	0	0	0	0	Inactive	Discharged	55	Acknowledged	2107-01-23 09:02:26	2107-01-23 09:02:26	2107-01-23 10:55:05	2107-01-23 17:25:03	NULL	NULL
4576	11762	100187	23	NULL	4	MICU	1	MED	0	0	0	1	0	Inactive	Discharged	4	Acknowledged	2107-02-02 12:16:12	2107-02-02 13:02:02	2107-02-02 13:04:48	2107-02-02 16:40:04	NULL	NULL
4577	11762	130136	33	NULL	55	SICU	1	MED	1	0	0	0	0	Inactive	Discharged	55	Unacknowledged	2112-03-19 03:52:55	2112-03-19 03:52:55	NULL	2112-03-19 06:25:29	2112-03-19 04:42:02	NULL
30292	86291	168035	12	NULL	2	CSRU	2	CSURG	1	0	0	0	0	Inactive	Discharged	2	Acknowledged	2168-11-07 09:11:08	2168-11-07 09:11:08	2168-11-07 09:38:29	2168-11-07 13:10:25	2168-11-07 11:55:30	NULL
34250	99185	143017	15	NULL	2	CSRU	2	CSURG	1	0	0	0	0	Inactive	Discharged	2	Acknowledged	2129-07-01 12:31:39	2129-07-01 12:31:39	2129-07-01 12:35:32	2129-07-01 18:25:08	2129-07-01 12:55:09	2129-07-01 12:55:09
34251	99185	150608	50	NULL	55	MICU	1	MED	0	0	0	1	0	Inactive	Discharged	55	Acknowledged	2129-07-20 16:29:02	2129-07-20 16:29:02	2129-07-20 16:56:54	2129-07-20 20:10:07	2129-07-20 18:40:08	NULL
15781	32726	185013	7	NULL	2	CCU	17	CCU	1	0	0	0	0	Inactive	Discharged	2	Acknowledged	2196-08-02 09:02:30	2196-08-02 09:02:30	2196-08-02 09:03:13	2196-08-03 01:10:03	NULL	NULL
15901	40161	180396	33	NULL	36	SICU	36	SURG	0	0	1	0	0	Inactive	Discharged	36	Acknowledged	2181-11-06 12:08:39	2181-11-06 12:08:39	2181-11-06 12:15:12	2181-11-06 18:58:03	2181-11-06 15:26:31	NULL
1902	4906	184610	7	NULL	2	CCU	2	CCU	1	0	0	0	0	Inactive	Discharged	2	Unacknowledged	2125-11-07 18:06:12	2125-11-07 18:06:12	NULL	2125-11-07 22:10:02	NULL	NULL
1903	4906	136499	12	NULL	55	CSRU	55	CSURG	1	0	0	0	0	Inactive	Discharged	55	Acknowledged	2126-01-05 11:27:54	2126-01-05 11:27:54	2126-01-05 11:32:14	2126-01-05 12:55:02	NULL	NULL
14401	31088	156169	12	NULL	2	CSRU	2	CSURG	1	0	0	0	0	Inactive	Discharged	2	Acknowledged	2189-12-08 09:33:18	2189-12-08 09:33:18	2189-12-08 09:33:55	2189-12-08 13:55:03	NULL	NULL
14402	31088	180791	7	NULL	17	CCU	17	CMED	0	0	0	1	0	Inactive	Discharged	17	Acknowledged	2190-12-21 07:28:47	2190-12-21 11:44:42	2190-12-21 12:08:29	2190-12-21 15:55:05	NULL	NULL
16530	42148	113780	52	NULL	18	MICU	1	MED	1	0	0	1	0	Inactive	Discharged	18	Acknowledged	2165-05-26 08:22:54	2165-05-26 08:22:54	2165-05-26 08:25:01	2165-05-26 12:55:08	2165-05-26 08:55:09	NULL
28155	79337	176063	7	CCU	7	CCU	17	CMED	1	0	0	0	0	Inactive	Discharged	0	Acknowledged	2163-10-15 10:04:00	2163-10-17 07:30:47	2163-10-17 07:30:50	2163-10-17 17:10:26	NULL	NULL
14702	31461	114319	12	NULL	2	CSRU	2	CSURG	1	0	0	0	0	Inactive	Discharged	2	Revised	2177-12-21 08:59:02	2177-12-21 10:39:12	NULL	2177-12-21 13:55:02	NULL	NULL
6256	16342	107809	52	NULL	18	MICU	1	MED	0	0	0	0	0	Inactive	Discharged	18	Acknowledged	2113-01-18 09:00:15	2113-01-18 14:37:54	2113-01-18 14:47:49	2113-01-18 18:10:02	NULL	NULL
6257	16342	105409	52	NULL	18	MICU	1	MED	0	0	0	1	0	Inactive	Discharged	18	Acknowledged	2113-07-31 12:16:51	2113-07-31 12:16:51	2113-07-31 12:31:39	2113-07-31 16:40:03	NULL	NULL
6258	16342	170526	52	NULL	18	MICU	1	MED	0	0	0	1	0	Inactive	Discharged	18	Acknowledged	2115-02-19 09:34:21	2115-02-19 09:34:21	2115-02-19 09:56:20	2115-02-19 14:25:04	2115-02-19 10:55:05	NULL
18178	47511	132223	50	NULL	55	MICU	1	MED	0	0	0	0	0	Inactive	Discharged	55	Acknowledged	2139-04-17 12:04:15	2139-04-17 16:23:39	2139-04-17 16:23:42	2139-04-17 18:40:25	2139-04-17 16:40:23	NULL
15469	32380	197428	7	NULL	17	CCU	17	CMED	1	0	0	0	0	Inactive	Discharged	17	Acknowledged	2109-06-12 10:33:41	2109-06-12 10:34:11	2109-06-12 10:46:32	2109-06-12 15:25:03	NULL	NULL
15470	32380	159188	7	NULL	17	CCU	17	CMED	1	0	0	0	0	Inactive	Discharged	17	Acknowledged	2112-03-01 12:02:55	2112-03-01 12:02:55	2112-03-01 13:00:22	2112-03-01 19:27:57	2112-03-01 18:41:38	NULL
15471	32380	196943	7	NULL	17	CCU	17	CCU	1	0	0	0	0	Inactive	Discharged	17	Acknowledged	2112-03-24 13:19:21	2112-03-24 13:19:21	2112-03-24 14:11:08	2112-03-24 17:12:37	2112-03-24 15:13:03	NULL
15472	32380	196943	7	NULL	17	CCU	1	CMED	0	0	0	0	0	Inactive	Discharged	17	Acknowledged	2112-03-29 06:49:44	2112-03-29 06:49:44	2112-03-29 07:05:52	2112-03-29 11:57:56	2112-03-29 07:45:07	NULL
9419	24376	135573	7	NULL	2	CCU	2	CCU	1	0	0	0	0	Inactive	Discharged	2	Acknowledged	2185-03-07 11:04:56	2185-03-07 11:35:46	2185-03-07 11:40:02	2185-03-07 17:25:02	NULL	NULL
25749	71384	178111	7	NULL	17	CCU	17	CCU	1	0	0	0	0	Inactive	Discharged	17	Acknowledged	2102-06-17 09:37:24	2102-06-17 09:37:24	2102-06-17 11:19:40	2102-06-17 16:42:33	2102-06-17 12:14:49	NULL
27612	77472	175800	12	NULL	2	CSRU	2	CSURG	1	0	0	0	0	Inactive	Discharged	2	Acknowledged	2197-06-02 08:49:01	2197-06-02 18:39:04	2197-06-02 18:42:31	2197-06-03 17:25:24	NULL	NULL
2802	7105	157720	7	NULL	45	CCU	1	MED	1	0	0	0	0	Inactive	Discharged	45	Acknowledged	2195-09-04 09:56:50	2195-09-04 09:56:50	2195-09-04 11:10:38	2195-09-05 17:40:06	NULL	NULL
2803	7105	125108	52	NULL	24	MICU	1	MED	0	0	0	0	0	Inactive	Discharged	24	Unacknowledged	2195-09-16 16:28:40	2195-09-16 16:28:40	NULL	2195-09-17 03:25:01	NULL	NULL
2804	7105	104845	52	NULL	18	MICU	1	MED	0	0	0	0	0	Inactive	Discharged	18	Revised	2195-12-04 15:32:20	2195-12-05 03:53:13	NULL	2195-12-05 03:55:03	NULL	NULL
2805	7105	137587	23	NULL	4	MICU	1	MED	1	0	0	0	0	Inactive	Discharged	4	Unacknowledged	2196-06-22 16:41:30	2196-06-22 16:41:30	NULL	2196-06-22 21:40:04	NULL	NULL
5362	13748	190132	15	NULL	45	MICU	1	MED	1	0	0	0	0	Inactive	Discharged	45	Acknowledged	2181-10-31 10:09:39	2181-10-31 10:09:39	2181-10-31 10:12:50	2181-11-01 21:55:05	NULL	NULL
17238	44557	151254	23	NULL	45	MICU	45	MED	1	0	0	0	0	Inactive	Discharged	45	Acknowledged	2179-11-27 17:15:25	2179-11-27 17:15:25	2179-11-27 17:18:28	2179-11-27 20:10:26	2179-11-27 17:40:25	2179-11-27 17:40:25
1260	3243	111092	7	NULL	17	CCU	2	CCU	1	0	0	0	0	Inactive	Discharged	17	Acknowledged	2200-07-24 08:33:02	2200-07-24 08:33:02	2200-07-24 09:00:51	2200-07-24 12:40:02	NULL	NULL
8183	21279	128589	7	NULL	2	CCU	2	CCU	1	0	0	0	0	Inactive	Discharged	2	Acknowledged	2121-05-07 12:17:50	2121-05-07 12:17:50	2121-05-07 12:38:18	2121-05-07 13:10:02	NULL	NULL
22076	59530	179582	7	NULL	17	CCU	17	CCU	1	0	0	0	0	Inactive	Discharged	17	Acknowledged	2106-10-25 09:33:26	2106-10-25 09:33:26	2106-10-25 09:43:03	2106-10-25 17:59:00	2106-10-25 14:30:05	NULL
17987	46853	169436	33	NULL	31	SICU	31	NSURG	1	0	0	0	0	Inactive	Discharged	31	Acknowledged	2151-04-17 09:02:27	2151-04-17 09:02:27	2151-04-17 10:02:05	2151-04-17 14:26:03	2151-04-17 11:40:24	NULL
904	2258	160971	7	NULL	2	CCU	2	CCU	1	0	0	0	0	Inactive	Discharged	2	Acknowledged	2131-07-05 09:16:58	2131-07-05 09:16:58	2131-07-05 09:28:02	2131-07-05 16:40:04	NULL	NULL
13422	29967	123192	12	NULL	8	CSRU	3	VSURG	1	0	0	0	0	Inactive	Discharged	8	Acknowledged	2143-12-23 09:09:30	2143-12-23 09:09:30	2143-12-23 09:27:20	2143-12-23 15:40:04	NULL	NULL
13423	29967	119455	57	NULL	29	SICU	29	SURG	0	0	0	0	1	Inactive	Discharged	29	Acknowledged	2146-01-08 09:46:04	2146-01-08 09:46:04	2146-01-08 11:33:03	2146-01-08 16:55:26	2146-01-08 15:10:22	NULL
13424	29967	195983	15	NULL	8	CSRU	8	VSURG	1	0	0	1	0	Inactive	Discharged	8	Acknowledged	2147-11-10 14:26:19	2147-11-10 16:43:06	2147-11-10 16:43:10	2147-11-10 18:25:26	NULL	NULL
7957	20652	187281	57	NULL	3	SICU	1	CCU	1	0	0	0	0	Inactive	Discharged	3	Acknowledged	2116-10-27 12:34:39	2116-10-27 14:51:13	2116-10-27 15:06:02	2116-10-27 17:40:02	NULL	NULL
30170	85860	161940	15	NULL	2	CSRU	2	CSURG	1	0	0	0	0	Inactive	Discharged	2	Acknowledged	2100-09-27 09:17:49	2100-09-27 09:17:49	2100-09-27 09:23:51	2100-09-27 15:40:05	2100-09-27 11:25:04	2100-09-27 11:25:04
11529	27973	105962	15	NULL	55	CSRU	55	CSURG	1	0	0	0	0	Inactive	Discharged	55	Acknowledged	2157-09-27 09:28:45	2157-09-27 09:28:45	2157-09-27 09:40:01	2157-09-27 12:25:03	NULL	NULL
14624	31336	148804	7	NULL	45	CCU	1	MED	1	0	0	0	0	Inactive	Discharged	45	Acknowledged	2172-09-28 12:35:30	2172-09-28 12:35:30	2172-09-28 13:12:56	2172-09-28 21:10:04	NULL	NULL
14625	31336	136378	52	MICU	52	MICU	1	ORTHO	0	0	0	0	0	Inactive	Cancelled	NULL	Acknowledged	2176-09-24 17:30:47	2176-09-25 03:03:34	2176-09-24 17:33:11	2176-09-25 03:03:34	2176-09-24 22:28:45	NULL
14626	31336	136378	52	NULL	24	MICU	24	SURG	0	0	0	0	0	Inactive	Discharged	24	Acknowledged	2176-09-25 07:45:10	2176-09-25 07:45:10	2176-09-25 08:00:12	2176-09-25 13:29:19	2176-09-25 09:44:43	NULL
11689	28115	103736	7	NULL	17	CCU	17	CMED	1	0	0	0	0	Inactive	Discharged	17	Acknowledged	2165-04-26 11:10:22	2165-04-26 11:10:22	2165-04-26 11:38:22	2165-04-27 16:10:03	NULL	NULL
11690	28115	137568	7	NULL	17	CCU	17	CMED	1	0	0	0	0	Inactive	Discharged	17	Acknowledged	2169-09-08 12:54:28	2169-09-08 14:42:56	2169-09-08 14:42:57	2169-09-08 17:25:09	2169-09-08 14:55:09	2169-09-08 14:55:09
7638	19798	171202	15	NULL	55	CSRU	55	TSURG	1	0	0	0	0	Inactive	Discharged	55	Unacknowledged	2112-01-05 16:40:21	2112-01-05 16:40:21	NULL	2112-01-05 18:10:03	NULL	NULL
18941	49971	199393	15	NULL	8	CSRU	8	VSURG	1	0	0	0	0	Inactive	Discharged	8	Acknowledged	2119-03-08 15:07:34	2119-03-08 15:07:34	2119-03-08 15:21:07	2119-03-08 18:40:50	2119-03-08 15:40:52	NULL
9222	23809	113934	50	NULL	45	MICU	1	MED	0	0	0	0	0	Inactive	Discharged	45	Acknowledged	2160-04-20 10:59:23	2160-04-20 10:59:23	2160-04-20 11:53:52	2160-04-20 14:10:02	NULL	NULL
9223	23809	166647	12	NULL	55	CSRU	55	CSURG	1	0	0	0	0	Inactive	Discharged	55	Acknowledged	2160-07-18 07:29:41	2160-07-18 07:29:41	2160-07-18 07:37:45	2160-07-18 18:40:03	NULL	NULL
19835	52602	108451	15	NULL	8	CSRU	8	VSURG	1	0	0	0	0	Inactive	Discharged	8	Acknowledged	2193-09-21 08:31:07	2193-09-21 08:31:07	2193-09-21 10:46:12	2193-09-22 14:40:30	NULL	NULL
27300	76542	161319	7	NULL	17	CCU	17	CCU	1	0	0	0	0	Inactive	Discharged	17	Acknowledged	2115-11-30 09:43:45	2115-11-30 09:43:45	2115-11-30 10:00:07	2115-11-30 15:25:22	2115-11-30 13:41:52	NULL
13498	30054	180067	23	MICU	23	MICU	1	MED	1	0	0	0	0	Inactive	Cancelled	NULL	Acknowledged	2188-12-20 08:29:21	2188-12-20 15:52:02	2188-12-20 10:35:32	2188-12-20 15:52:02	NULL	NULL
13499	30054	180067	23	MICU	23	MICU	1	MED	1	0	0	0	0	Inactive	Cancelled	NULL	Acknowledged	2188-12-22 08:25:02	2188-12-22 14:48:54	2188-12-22 09:56:57	2188-12-22 14:48:54	NULL	NULL
13500	30054	125658	57	NULL	36	SICU	36	TSURG	0	0	0	0	1	Inactive	Discharged	36	Acknowledged	2190-07-05 16:18:26	2190-07-05 16:18:26	2190-07-05 17:24:28	2190-07-05 21:25:10	2190-07-05 18:55:12	NULL
13501	30054	130345	50	NULL	45	MICU	1	MED	1	0	0	1	0	Inactive	Discharged	45	Acknowledged	2191-07-05 11:12:44	2191-07-05 11:12:44	2191-07-05 11:39:57	2191-07-05 18:27:02	2191-07-05 16:42:13	NULL
13502	30054	161503	52	NULL	55	MICU	1	MED	0	0	0	1	0	Inactive	Discharged	55	Acknowledged	2193-03-19 13:27:20	2193-03-19 13:27:20	2193-03-19 13:53:58	2193-03-19 19:10:21	2193-03-19 17:25:22	NULL
25722	71293	154679	50	MICU	50	MICU	1	MED	1	0	0	0	0	Inactive	Cancelled	NULL	Unacknowledged	2174-04-01 08:27:31	2174-04-01 08:47:37	NULL	2174-04-01 08:47:37	NULL	NULL
12303	28814	134054	57	NULL	54	SICU	31	TSURG	1	0	0	0	0	Inactive	Discharged	54	Acknowledged	2145-04-10 08:41:49	2145-04-10 08:41:49	2145-04-10 09:13:49	2145-04-10 15:25:03	NULL	NULL
12304	28814	118264	33	SICU	33	SICU	1	SURG	1	0	0	0	0	Inactive	Cancelled	NULL	Acknowledged	2146-04-23 10:48:48	2146-04-23 15:29:50	2146-04-23 12:28:49	2146-04-23 15:29:50	2146-04-23 11:10:03	2146-04-23 11:10:03
12305	28814	118264	33	NULL	54	SICU	54	SURG	1	0	0	0	0	Inactive	Discharged	54	Acknowledged	2146-04-24 08:11:59	2146-04-24 11:11:54	2146-04-24 11:14:12	2146-04-24 11:55:04	2146-04-24 08:40:06	NULL
20843	55677	142318	7	NULL	17	CCU	17	CCU	1	0	0	0	0	Inactive	Discharged	17	Acknowledged	2132-11-01 11:17:49	2132-11-01 11:17:49	2132-11-01 11:59:29	2132-11-01 17:11:48	2132-11-01 13:13:51	NULL
20844	55677	108847	12	NULL	2	CSRU	2	CSURG	1	0	0	0	0	Inactive	Discharged	2	Acknowledged	2134-04-27 09:21:38	2134-04-27 09:21:38	2134-04-27 09:24:12	2134-04-27 18:40:22	2134-04-27 09:55:24	2134-04-27 09:55:24
9976	25823	151548	33	NULL	3	SICU	3	NSURG	0	0	0	0	0	Inactive	Discharged	3	Acknowledged	2169-06-23 11:17:33	2169-06-23 11:27:18	2169-06-23 11:47:01	2169-06-23 15:25:05	NULL	NULL
4346	11189	171562	12	CSRU	12	CSRU	12	CSURG	0	0	0	0	0	Inactive	Cancelled	NULL	Acknowledged	2185-10-26 08:46:30	2185-10-26 12:52:11	2185-10-26 12:51:15	2185-10-26 12:52:11	NULL	NULL
4347	11189	171562	12	NULL	55	CSRU	55	CSURG	1	0	0	0	0	Inactive	Discharged	55	Acknowledged	2185-10-27 09:55:18	2185-10-27 09:55:18	2185-10-27 10:29:24	2185-10-27 12:10:04	NULL	NULL
227	445	137069	7	CCU	7	CCU	17	CCU	1	0	0	0	0	Inactive	Cancelled	NULL	Acknowledged	2194-11-13 10:39:52	2194-11-14 11:12:02	2194-11-14 09:33:38	2194-11-14 11:12:02	NULL	NULL
27967	78658	175001	7	NULL	17	CCU	17	CCU	1	0	0	0	0	Inactive	Discharged	17	Acknowledged	2166-01-06 17:07:32	2166-01-06 17:07:32	2166-01-06 17:17:23	2166-01-06 18:27:03	2166-01-06 17:57:05	NULL
27968	78658	175001	15	NULL	2	CSRU	2	CSURG	1	0	0	0	0	Inactive	Discharged	2	Acknowledged	2166-01-13 09:16:16	2166-01-13 09:16:16	2166-01-13 09:17:16	2166-01-13 14:12:16	2166-01-13 09:42:36	NULL
24392	67060	128850	7	CCU	7	CCU	17	CCU	1	0	0	0	0	Inactive	Cancelled	NULL	Acknowledged	2161-08-06 09:39:03	2161-08-06 13:20:12	2161-08-06 09:53:56	2161-08-06 13:20:12	NULL	NULL
24393	67060	128850	7	NULL	17	CCU	1	CCU	1	0	0	0	0	Inactive	Discharged	17	Acknowledged	2161-08-08 10:44:26	2161-08-08 10:44:33	2161-08-08 10:55:14	2161-08-08 17:25:21	2161-08-08 11:55:21	NULL
7144	18672	168810	7	NULL	2	CCU	2	CCU	1	0	0	0	0	Inactive	Discharged	2	Acknowledged	2182-02-02 10:29:20	2182-02-02 10:29:20	2182-02-02 10:33:31	2182-02-02 16:25:02	NULL	NULL
25423	70355	187154	50	NULL	55	MICU	1	MED	0	0	0	0	0	Inactive	Discharged	55	Acknowledged	2111-12-30 09:25:37	2111-12-30 09:25:37	2111-12-30 09:26:38	2111-12-30 21:11:39	2111-12-30 16:11:19	NULL
25424	70355	161709	33	NULL	3	SICU	1	MED	0	0	0	0	0	Inactive	Discharged	3	Acknowledged	2113-10-29 06:52:29	2113-10-29 07:14:59	2113-10-29 08:43:48	2113-10-29 17:25:25	2113-10-29 14:40:49	NULL
34469	99901	131711	7	NULL	17	CCU	17	CMED	1	0	0	1	0	Inactive	Discharged	17	Acknowledged	2173-01-18 13:02:33	2173-01-18 15:18:35	2173-01-18 15:19:14	2173-01-18 17:25:26	2173-01-18 13:40:29	NULL
4535	11657	103198	50	NULL	4	MICU	1	MED	1	0	0	0	0	Inactive	Discharged	4	Acknowledged	2131-05-19 09:34:37	2131-05-19 09:34:37	2131-05-19 10:07:43	2131-05-19 17:40:03	NULL	NULL
26751	74955	102785	7	CCU	7	CCU	17	CCU	1	0	0	0	0	Inactive	Cancelled	NULL	Acknowledged	2201-01-13 11:42:11	2201-01-13 17:07:05	2201-01-13 12:20:50	2201-01-13 17:07:05	2201-01-13 16:56:03	2201-01-13 16:56:03
26752	74955	102785	7	NULL	17	CCU	17	CCU	1	0	0	0	0	Inactive	Discharged	17	Acknowledged	2201-01-14 11:44:50	2201-01-14 11:44:50	2201-01-14 12:06:11	2201-01-14 16:55:30	2201-01-14 15:11:57	NULL
26753	74955	102785	7	NULL	17	CCU	1	CCU	1	0	0	0	0	Inactive	Discharged	17	Acknowledged	2201-01-18 10:49:13	2201-01-18 10:49:13	2201-01-18 10:54:41	2201-01-18 17:11:55	2201-01-18 14:27:30	NULL
26754	74955	156488	14	NULL	45	TSICU	45	MED	0	0	0	0	0	Inactive	Discharged	45	Acknowledged	2201-01-26 08:30:07	2201-01-26 14:52:55	2201-01-26 15:00:30	2201-01-26 22:26:47	2201-01-26 19:11:43	NULL
26755	74955	100320	33	NULL	40	SICU	40	TRAUM	1	0	0	0	0	Inactive	Discharged	40	Acknowledged	2201-05-02 09:23:31	2201-05-02 09:23:31	2201-05-02 11:12:15	2201-05-02 18:57:52	2201-05-02 15:42:38	NULL
26756	74955	189532	14	TSICU	14	TSICU	40	SURG	0	0	0	0	0	Inactive	Cancelled	NULL	Acknowledged	2201-05-23 11:10:27	2201-05-23 20:48:15	2201-05-23 11:23:59	2201-05-23 20:48:15	2201-05-23 14:27:55	NULL
9402	24320	100916	7	NULL	2	CCU	2	CCU	1	0	0	0	0	Inactive	Discharged	2	Acknowledged	2153-06-28 08:51:19	2153-06-28 08:51:19	2153-06-28 09:03:16	2153-06-28 14:25:02	NULL	NULL
[truncated: 2,554 more rows]
