# Supplementary material for: Support vector machine deep mining of electronic medical records to predict the prognosis of severe acute myocardial infarction
Source: Front Physiol. 2022 Sep 29;13:991990. doi: 10.3389/fphys.2022.991990 (PMC9558165; doi:10.3389/fphys.2022.991990)
Supplement: Supplementary file 4 [file DataSheet8.CSV]

row_id	subject_id	gender	dob	dod	dod_hosp	dod_ssn	expire_flag
24490	25949	M	2040-06-19 00:00:00	NULL	NULL	NULL	0
18527	19626	F	2043-07-14 00:00:00	NULL	NULL	NULL	0
35596	58154	M	1855-11-21 00:00:00	2155-11-26 00:00:00	2155-11-26 00:00:00	2155-11-26 00:00:00	1
28982	30832	M	2085-04-29 00:00:00	NULL	NULL	NULL	0
7093	7494	F	2048-02-06 00:00:00	2130-06-03 00:00:00	NULL	2130-06-03 00:00:00	1
11252	11890	M	2064-11-25 00:00:00	NULL	NULL	NULL	0
33524	50445	F	2102-03-03 00:00:00	2177-01-05 00:00:00	2177-01-05 00:00:00	2177-01-05 00:00:00	1
15410	16298	M	2039-08-06 00:00:00	NULL	NULL	NULL	0
22557	23901	M	2137-07-08 00:00:00	NULL	NULL	NULL	0
9432	9970	M	2113-12-31 00:00:00	2172-05-24 00:00:00	NULL	2172-05-24 00:00:00	1
24031	25462	M	2053-01-13 00:00:00	NULL	NULL	NULL	0
46384	99469	M	2115-02-28 00:00:00	2183-05-13 00:00:00	2183-05-13 00:00:00	NULL	1
9029	9545	F	1893-06-03 00:00:00	2199-06-05 00:00:00	2199-06-05 00:00:00	2199-06-05 00:00:00	1
28705	30542	M	2057-10-23 00:00:00	2135-11-13 00:00:00	NULL	2135-11-13 00:00:00	1
31832	44064	M	2115-11-18 00:00:00	NULL	NULL	NULL	0
26724	28365	M	2140-08-07 00:00:00	NULL	NULL	NULL	0
3146	3323	M	2143-06-06 00:00:00	NULL	NULL	NULL	0
11716	12377	M	2078-07-30 00:00:00	NULL	NULL	NULL	0
12409	13116	M	2096-08-13 00:00:00	NULL	NULL	NULL	0
21494	22770	F	2035-12-17 00:00:00	2127-06-08 00:00:00	NULL	2127-06-08 00:00:00	1
24461	25919	F	2125-02-28 00:00:00	NULL	NULL	NULL	0
37996	67206	F	2059-03-29 00:00:00	2129-09-21 00:00:00	2129-09-21 00:00:00	2129-09-21 00:00:00	1
30780	32788	M	2044-09-09 00:00:00	2128-04-02 00:00:00	2128-04-02 00:00:00	NULL	1
21671	22960	M	2126-10-17 00:00:00	NULL	NULL	NULL	0
16188	17116	M	2115-03-26 00:00:00	NULL	NULL	NULL	0
4618	4875	M	2069-10-18 00:00:00	2154-10-11 00:00:00	2154-10-11 00:00:00	2154-10-11 00:00:00	1
30547	32531	M	2076-03-04 00:00:00	NULL	NULL	NULL	0
34567	54270	F	2074-08-14 00:00:00	NULL	NULL	NULL	0
37717	66093	M	2108-05-20 00:00:00	2175-05-25 00:00:00	2175-05-25 00:00:00	2175-05-25 00:00:00	1
4961	5237	M	2132-01-12 00:00:00	NULL	NULL	NULL	0
19684	20865	M	2057-07-20 00:00:00	NULL	NULL	NULL	0
18515	19613	M	2128-01-17 00:00:00	NULL	NULL	NULL	0
9992	10558	M	2126-01-07 00:00:00	2169-06-01 00:00:00	2169-06-01 00:00:00	NULL	1
338	359	M	2127-08-18 00:00:00	NULL	NULL	NULL	0
38649	69591	M	2084-03-28 00:00:00	2172-07-21 00:00:00	NULL	2172-07-21 00:00:00	1
23	26	M	2054-05-04 00:00:00	2128-02-25 00:00:00	NULL	2128-02-25 00:00:00	1
1404	1478	F	2090-01-30 00:00:00	NULL	NULL	NULL	0
23166	24552	F	2079-02-22 00:00:00	2162-11-24 00:00:00	NULL	2162-11-24 00:00:00	1
5978	6312	M	2063-04-09 00:00:00	NULL	NULL	NULL	0
28039	29801	F	2069-04-08 00:00:00	2145-07-23 00:00:00	2145-07-23 00:00:00	2145-07-23 00:00:00	1
11010	11638	F	2108-05-29 00:00:00	2180-02-23 00:00:00	2180-02-23 00:00:00	2180-02-23 00:00:00	1
39550	73113	F	2113-02-03 00:00:00	NULL	NULL	NULL	0
11968	12648	M	2058-08-27 00:00:00	NULL	NULL	NULL	0
44298	91461	M	2116-04-24 00:00:00	2195-02-09 00:00:00	NULL	2195-02-09 00:00:00	1
20076	21273	M	2056-10-31 00:00:00	2114-12-08 00:00:00	NULL	2114-12-08 00:00:00	1
35822	58940	M	2150-03-15 00:00:00	2198-01-17 00:00:00	2198-01-17 00:00:00	2198-01-17 00:00:00	1
23999	25428	M	2084-10-19 00:00:00	2160-09-29 00:00:00	NULL	2160-09-29 00:00:00	1
44295	91458	M	2112-07-07 00:00:00	NULL	NULL	NULL	0
2089	2206	M	2021-03-15 00:00:00	NULL	NULL	NULL	0
1411	1487	F	2072-09-26 00:00:00	NULL	NULL	NULL	0
32953	48231	M	2112-01-24 00:00:00	NULL	NULL	NULL	0
14636	15480	M	2123-04-18 00:00:00	NULL	NULL	NULL	0
23982	25411	M	1856-01-08 00:00:00	2156-12-13 00:00:00	2156-12-13 00:00:00	2156-12-13 00:00:00	1
31378	42222	M	2074-04-08 00:00:00	NULL	NULL	NULL	0
8899	9402	F	2084-03-11 00:00:00	2156-07-08 00:00:00	2156-07-08 00:00:00	2156-07-08 00:00:00	1
7654	8087	M	2050-01-19 00:00:00	2125-09-10 00:00:00	2125-09-10 00:00:00	NULL	1
12141	12830	F	2083-07-19 00:00:00	NULL	NULL	NULL	0
33583	50648	M	2056-03-15 00:00:00	2108-06-01 00:00:00	2108-06-01 00:00:00	2108-06-01 00:00:00	1
19575	20745	M	2075-05-03 00:00:00	NULL	NULL	NULL	0
4876	5142	M	2060-02-03 00:00:00	2133-12-24 00:00:00	NULL	2133-12-24 00:00:00	1
45421	95818	M	2104-07-07 00:00:00	NULL	NULL	NULL	0
2974	3142	M	2125-09-02 00:00:00	NULL	NULL	NULL	0
10710	11330	M	2088-06-28 00:00:00	NULL	NULL	NULL	0
32320	45871	F	2119-01-11 00:00:00	NULL	NULL	NULL	0
27430	29127	M	2051-05-17 00:00:00	NULL	NULL	NULL	0
6584	6960	F	2053-11-23 00:00:00	NULL	NULL	NULL	0
44093	90716	M	2104-08-29 00:00:00	NULL	NULL	NULL	0
27435	29133	M	2132-09-09 00:00:00	NULL	NULL	NULL	0
4552	4808	F	2104-02-09 00:00:00	NULL	NULL	NULL	0
41955	82416	M	2061-08-22 00:00:00	NULL	NULL	NULL	0
28099	29868	M	2053-04-23 00:00:00	NULL	NULL	NULL	0
32234	45570	M	2094-12-17 00:00:00	2155-12-31 00:00:00	NULL	2155-12-31 00:00:00	1
40099	75361	M	2116-10-17 00:00:00	NULL	NULL	NULL	0
919	974	M	2160-07-22 00:00:00	NULL	NULL	NULL	0
5685	6003	M	2125-06-16 00:00:00	NULL	NULL	NULL	0
45607	96519	M	2031-07-13 00:00:00	NULL	NULL	NULL	0
41256	79878	M	2093-10-14 00:00:00	NULL	NULL	NULL	0
37401	64996	M	2062-04-18 00:00:00	NULL	NULL	NULL	0
10533	11138	M	2082-08-18 00:00:00	NULL	NULL	NULL	0
43989	90354	M	2063-07-07 00:00:00	NULL	NULL	NULL	0
23426	24825	M	2080-05-22 00:00:00	2167-01-30 00:00:00	2167-01-30 00:00:00	2167-01-30 00:00:00	1
29146	31007	F	2046-04-15 00:00:00	2131-01-01 00:00:00	NULL	2131-01-01 00:00:00	1
17629	18657	F	2036-02-24 00:00:00	2121-03-09 00:00:00	2121-03-09 00:00:00	2121-03-09 00:00:00	1
42440	84232	F	2034-01-07 00:00:00	NULL	NULL	NULL	0
45745	96959	M	2092-11-21 00:00:00	2141-01-23 00:00:00	NULL	2141-01-23 00:00:00	1
42362	83947	M	2052-07-15 00:00:00	NULL	NULL	NULL	0
40286	76035	M	2067-10-29 00:00:00	2130-01-01 00:00:00	2130-01-01 00:00:00	2130-01-01 00:00:00	1
5265	5561	M	2097-05-26 00:00:00	2143-11-28 00:00:00	2143-11-28 00:00:00	2143-11-28 00:00:00	1
29395	31288	F	1800-07-16 00:00:00	NULL	NULL	NULL	0
20492	21712	M	2142-12-05 00:00:00	NULL	NULL	NULL	0
34438	53804	M	2071-09-27 00:00:00	NULL	NULL	NULL	0
17169	18159	M	2105-01-19 00:00:00	2194-05-22 00:00:00	2194-05-22 00:00:00	2194-05-23 00:00:00	1
40816	78061	M	2113-11-15 00:00:00	NULL	NULL	NULL	0
34117	52592	F	2119-05-22 00:00:00	2188-02-12 00:00:00	NULL	2188-02-12 00:00:00	1
34176	52807	M	2041-04-30 00:00:00	2129-03-05 00:00:00	NULL	2129-03-05 00:00:00	1
12926	13667	F	1835-12-31 00:00:00	2139-12-03 00:00:00	NULL	2139-12-03 00:00:00	1
23129	24510	M	2150-01-20 00:00:00	2196-06-29 00:00:00	2196-06-29 00:00:00	2196-06-29 00:00:00	1
30516	32499	M	2055-09-13 00:00:00	NULL	NULL	NULL	0
17437	18452	F	2100-08-07 00:00:00	NULL	NULL	NULL	0
3158	3335	F	2093-09-28 00:00:00	NULL	NULL	NULL	0
13568	14348	M	2114-08-05 00:00:00	2203-10-15 00:00:00	2203-10-15 00:00:00	NULL	1
43383	88046	M	2048-02-16 00:00:00	NULL	NULL	NULL	0
13698	14486	M	2077-11-24 00:00:00	2151-03-03 00:00:00	2151-03-03 00:00:00	2151-03-03 00:00:00	1
12080	12768	F	2131-02-23 00:00:00	2154-03-21 00:00:00	2154-03-21 00:00:00	2154-03-21 00:00:00	1
6115	6465	F	1869-09-22 00:00:00	2171-08-13 00:00:00	NULL	2171-08-13 00:00:00	1
33130	48913	F	2043-05-17 00:00:00	2132-07-30 00:00:00	NULL	2132-07-30 00:00:00	1
15106	15977	F	2128-01-12 00:00:00	NULL	NULL	NULL	0
13389	14159	F	2049-10-29 00:00:00	2115-12-09 00:00:00	2115-12-09 00:00:00	2115-12-09 00:00:00	1
26181	27760	M	2084-05-30 00:00:00	2143-12-06 00:00:00	2143-12-06 00:00:00	2143-12-06 00:00:00	1
42034	82681	M	1867-07-17 00:00:00	NULL	NULL	NULL	0
46120	98466	F	2134-08-29 00:00:00	NULL	NULL	NULL	0
41152	79427	M	2121-06-05 00:00:00	NULL	NULL	NULL	0
38684	69701	M	2104-11-16 00:00:00	NULL	NULL	NULL	0
42766	85586	M	2095-01-19 00:00:00	NULL	NULL	NULL	0
19937	21127	M	2130-04-23 00:00:00	NULL	NULL	NULL	0
5839	6170	M	2143-07-01 00:00:00	NULL	NULL	NULL	0
31723	43632	M	2110-05-13 00:00:00	NULL	NULL	NULL	0
16685	17647	M	2122-11-07 00:00:00	2190-09-12 00:00:00	NULL	2190-09-12 00:00:00	1
32985	48358	M	2125-08-22 00:00:00	NULL	NULL	NULL	0
19156	20303	F	2042-03-12 00:00:00	2106-05-07 00:00:00	NULL	2106-05-07 00:00:00	1
595	629	M	2140-10-08 00:00:00	NULL	NULL	NULL	0
26597	28221	M	2117-03-06 00:00:00	NULL	NULL	NULL	0
28016	29775	M	2067-04-10 00:00:00	NULL	NULL	NULL	0
8142	8604	F	2033-05-27 00:00:00	2110-01-06 00:00:00	2110-01-06 00:00:00	2110-01-06 00:00:00	1
29976	31925	M	2070-06-06 00:00:00	NULL	NULL	NULL	0
14424	15254	M	2070-12-17 00:00:00	2115-02-02 00:00:00	2115-02-02 00:00:00	NULL	1
9080	9599	M	2042-06-28 00:00:00	NULL	NULL	NULL	0
32085	45013	F	2061-01-09 00:00:00	NULL	NULL	NULL	0
37473	65256	M	2125-06-10 00:00:00	NULL	NULL	NULL	0
38164	67808	F	2076-02-05 00:00:00	NULL	NULL	NULL	0
5215	5506	M	2031-11-29 00:00:00	2115-10-20 00:00:00	2115-10-20 00:00:00	2115-10-20 00:00:00	1
44425	91904	M	2097-03-18 00:00:00	2170-12-03 00:00:00	2170-12-03 00:00:00	2170-12-03 00:00:00	1
1200	1264	M	2045-10-25 00:00:00	2128-01-13 00:00:00	2128-01-13 00:00:00	2128-01-13 00:00:00	1
40551	77041	F	2092-08-28 00:00:00	NULL	NULL	NULL	0
30893	40384	M	2054-04-15 00:00:00	NULL	NULL	NULL	0
20639	21865	M	2073-09-16 00:00:00	NULL	NULL	NULL	0
21821	23116	F	2096-03-06 00:00:00	2178-11-04 00:00:00	2178-11-04 00:00:00	NULL	1
40244	75899	F	2068-05-01 00:00:00	NULL	NULL	NULL	0
26131	27705	M	2101-05-24 00:00:00	NULL	NULL	NULL	0
16076	16992	M	2038-10-25 00:00:00	2115-03-06 00:00:00	2115-03-06 00:00:00	2115-03-06 00:00:00	1
11924	12603	M	2038-01-05 00:00:00	2114-07-08 00:00:00	2114-07-08 00:00:00	2114-07-08 00:00:00	1
43416	88193	F	2090-05-07 00:00:00	2171-03-24 00:00:00	2171-03-24 00:00:00	2171-03-24 00:00:00	1
5954	6286	M	2102-04-09 00:00:00	NULL	NULL	NULL	0
43581	88766	M	2094-09-19 00:00:00	NULL	NULL	NULL	0
43099	86919	F	2087-06-12 00:00:00	NULL	NULL	NULL	0
34545	54197	M	2076-02-01 00:00:00	2140-09-20 00:00:00	2140-09-20 00:00:00	NULL	1
19423	20583	M	2051-04-07 00:00:00	2124-10-04 00:00:00	NULL	2124-10-04 00:00:00	1
7705	8142	F	2113-11-04 00:00:00	2196-07-03 00:00:00	NULL	2196-07-03 00:00:00	1
26013	27577	M	2089-07-02 00:00:00	NULL	NULL	NULL	0
38637	69559	M	2103-07-21 00:00:00	NULL	NULL	NULL	0
38472	68946	M	1854-03-20 00:00:00	2154-09-19 00:00:00	2154-09-19 00:00:00	2154-09-19 00:00:00	1
24214	25656	F	1861-04-26 00:00:00	2161-04-27 00:00:00	2161-04-27 00:00:00	2161-04-27 00:00:00	1
34128	52620	M	2138-08-04 00:00:00	2198-05-29 00:00:00	2198-05-29 00:00:00	2198-05-29 00:00:00	1
11805	12472	M	2090-08-20 00:00:00	NULL	NULL	NULL	0
21086	22340	M	2067-12-24 00:00:00	NULL	NULL	NULL	0
14540	15376	F	2095-01-10 00:00:00	2175-11-19 00:00:00	2175-11-19 00:00:00	2175-11-19 00:00:00	1
17042	18026	M	2065-06-06 00:00:00	NULL	NULL	NULL	0
27874	29620	M	1899-04-26 00:00:00	2201-07-28 00:00:00	2201-07-28 00:00:00	2201-07-28 00:00:00	1
4531	4787	M	2044-01-03 00:00:00	NULL	NULL	NULL	0
7092	7493	M	2037-08-22 00:00:00	2101-12-25 00:00:00	NULL	2101-12-25 00:00:00	1
21740	23030	M	2071-06-18 00:00:00	NULL	NULL	NULL	0
44240	91258	M	2057-04-23 00:00:00	2139-05-03 00:00:00	2139-05-03 00:00:00	2139-05-03 00:00:00	1
17305	18308	M	2089-11-19 00:00:00	NULL	NULL	NULL	0
45713	96848	M	1846-03-03 00:00:00	2146-03-18 00:00:00	2146-03-18 00:00:00	NULL	1
22239	23554	M	2080-11-27 00:00:00	2153-02-24 00:00:00	NULL	2153-02-24 00:00:00	1
10234	10820	M	1864-07-02 00:00:00	2173-02-22 00:00:00	2173-02-22 00:00:00	2173-02-22 00:00:00	1
13135	13891	M	2032-01-25 00:00:00	2115-01-23 00:00:00	2115-01-23 00:00:00	2115-01-23 00:00:00	1
6348	6714	M	2078-05-19 00:00:00	2169-10-27 00:00:00	NULL	2169-10-27 00:00:00	1
5555	5865	M	2104-04-11 00:00:00	NULL	NULL	NULL	0
2093	2211	M	2122-09-17 00:00:00	NULL	NULL	NULL	0
27542	29247	M	2109-11-20 00:00:00	NULL	NULL	NULL	0
18651	19757	F	2098-11-23 00:00:00	2168-03-08 00:00:00	NULL	2168-03-08 00:00:00	1
38021	67316	F	2079-05-30 00:00:00	NULL	NULL	NULL	0
23655	25063	M	2114-03-19 00:00:00	2169-12-22 00:00:00	2169-12-22 00:00:00	2169-12-22 00:00:00	1
5813	6141	M	2109-03-04 00:00:00	NULL	NULL	NULL	0
38790	70147	M	2122-06-10 00:00:00	NULL	NULL	NULL	0
33450	50161	M	2057-01-16 00:00:00	NULL	NULL	NULL	0
16081	16997	M	2116-10-26 00:00:00	2198-10-19 00:00:00	NULL	2198-10-19 00:00:00	1
17147	18135	M	2104-08-24 00:00:00	2192-04-19 00:00:00	NULL	2192-04-19 00:00:00	1
28395	30199	M	2068-11-12 00:00:00	2157-07-07 00:00:00	2157-07-07 00:00:00	2157-07-07 00:00:00	1
32965	48276	M	2097-04-05 00:00:00	NULL	NULL	NULL	0
41258	79894	M	2035-07-22 00:00:00	2104-05-01 00:00:00	2104-05-01 00:00:00	2104-05-01 00:00:00	1
38623	69501	F	2110-12-06 00:00:00	NULL	NULL	NULL	0
35650	58325	M	2070-07-22 00:00:00	NULL	NULL	NULL	0
35147	56430	M	2037-02-03 00:00:00	NULL	NULL	NULL	0
34472	53919	F	2069-10-19 00:00:00	NULL	NULL	NULL	0
28441	30248	M	2109-04-04 00:00:00	NULL	NULL	NULL	0
34196	52867	F	2102-03-31 00:00:00	NULL	NULL	NULL	0
20229	21434	M	2051-06-19 00:00:00	2118-11-26 00:00:00	2118-11-26 00:00:00	2118-11-26 00:00:00	1
17815	18855	F	2064-05-29 00:00:00	2141-03-29 00:00:00	2141-03-29 00:00:00	2141-03-29 00:00:00	1
7580	8011	F	2095-04-07 00:00:00	2176-11-08 00:00:00	2176-11-08 00:00:00	2176-11-08 00:00:00	1
46064	98235	M	2063-04-04 00:00:00	NULL	NULL	NULL	0
37346	64766	M	2087-03-07 00:00:00	NULL	NULL	NULL	0
16299	17230	M	2119-03-20 00:00:00	2188-04-19 00:00:00	2188-04-19 00:00:00	2188-04-19 00:00:00	1
22984	24354	F	2030-02-19 00:00:00	2108-06-16 00:00:00	2108-06-16 00:00:00	2108-06-16 00:00:00	1
44357	91635	F	2080-07-16 00:00:00	NULL	NULL	NULL	0
38734	69904	M	2066-07-24 00:00:00	2139-03-08 00:00:00	2139-03-08 00:00:00	NULL	1
33942	51942	M	2085-09-19 00:00:00	NULL	NULL	NULL	0
34622	54498	M	2052-04-23 00:00:00	NULL	NULL	NULL	0
993	1049	M	2046-08-18 00:00:00	2118-09-10 00:00:00	2118-09-10 00:00:00	2118-09-10 00:00:00	1
25500	27030	M	2086-10-07 00:00:00	NULL	NULL	NULL	0
30840	40179	F	2087-11-14 00:00:00	NULL	NULL	NULL	0
28670	30506	M	2058-10-31 00:00:00	NULL	NULL	NULL	0
44039	90519	M	2097-02-23 00:00:00	NULL	NULL	NULL	0
43114	86976	M	2074-02-14 00:00:00	NULL	NULL	NULL	0
39712	73811	M	2101-07-29 00:00:00	2180-05-18 00:00:00	2180-05-18 00:00:00	NULL	1
43700	89202	M	2053-12-06 00:00:00	NULL	NULL	NULL	0
19257	20410	F	2063-07-21 00:00:00	NULL	NULL	NULL	0
34427	53767	M	2104-08-03 00:00:00	NULL	NULL	NULL	0
26132	27706	M	2070-06-18 00:00:00	NULL	NULL	NULL	0
45604	96514	M	2069-12-26 00:00:00	NULL	NULL	NULL	0
6999	7397	M	2052-11-04 00:00:00	2114-01-31 00:00:00	2114-01-31 00:00:00	2114-01-31 00:00:00	1
33504	50362	M	2117-12-19 00:00:00	NULL	NULL	NULL	0
21715	23004	F	2111-04-30 00:00:00	NULL	NULL	NULL	0
12370	13074	F	1858-10-10 00:00:00	2166-03-04 00:00:00	2166-03-04 00:00:00	2166-03-04 00:00:00	1
9120	9643	M	2062-01-02 00:00:00	2130-11-08 00:00:00	NULL	2130-11-08 00:00:00	1
30938	40567	M	2102-09-05 00:00:00	NULL	NULL	NULL	0
20910	22152	M	2091-06-10 00:00:00	NULL	NULL	NULL	0
25177	26678	M	2110-04-29 00:00:00	NULL	NULL	NULL	0
26438	28048	M	2137-10-11 00:00:00	NULL	NULL	NULL	0
10945	11570	F	2068-05-19 00:00:00	NULL	NULL	NULL	0
45744	96958	M	2064-06-17 00:00:00	NULL	NULL	NULL	0
21745	23035	M	2107-12-03 00:00:00	NULL	NULL	NULL	0
13194	13956	M	2068-01-06 00:00:00	2137-11-01 00:00:00	2137-11-01 00:00:00	2137-11-01 00:00:00	1
619	653	M	2040-03-14 00:00:00	NULL	NULL	NULL	0
38268	68221	F	2107-07-05 00:00:00	2167-12-07 00:00:00	2167-12-07 00:00:00	NULL	1
36868	62975	M	2110-10-05 00:00:00	2198-09-20 00:00:00	2198-09-20 00:00:00	NULL	1
37905	66823	M	2081-12-20 00:00:00	NULL	NULL	NULL	0
4580	4837	M	2052-01-15 00:00:00	NULL	NULL	NULL	0
99	108	M	2037-12-02 00:00:00	NULL	NULL	NULL	0
37969	67085	F	2134-10-02 00:00:00	NULL	NULL	NULL	0
15631	16526	M	2034-07-13 00:00:00	NULL	NULL	NULL	0
16813	17785	M	2095-10-22 00:00:00	2168-10-06 00:00:00	NULL	2168-10-06 00:00:00	1
11012	11640	M	2028-06-03 00:00:00	NULL	NULL	NULL	0
961	1017	M	2100-06-19 00:00:00	NULL	NULL	NULL	0
3075	3249	F	2035-03-01 00:00:00	2118-10-04 00:00:00	NULL	2118-10-04 00:00:00	1
20984	22230	M	2121-10-27 00:00:00	2192-05-22 00:00:00	2192-05-22 00:00:00	2192-05-22 00:00:00	1
41774	81787	M	2137-12-05 00:00:00	NULL	NULL	NULL	0
39027	71054	M	2119-05-12 00:00:00	2176-08-09 00:00:00	2176-08-09 00:00:00	NULL	1
45721	96879	F	2137-08-04 00:00:00	2191-07-26 00:00:00	2191-07-26 00:00:00	NULL	1
43793	89585	M	2062-10-01 00:00:00	NULL	NULL	NULL	0
5756	6080	M	2117-04-29 00:00:00	NULL	NULL	NULL	0
31385	42255	M	2069-11-06 00:00:00	2126-11-06 00:00:00	2126-11-06 00:00:00	2126-11-06 00:00:00	1
4066	4300	M	2150-05-04 00:00:00	NULL	NULL	NULL	0
38486	69011	F	2080-11-20 00:00:00	NULL	NULL	NULL	0
34405	53714	M	2073-09-20 00:00:00	NULL	NULL	NULL	0
43811	89688	M	2058-03-02 00:00:00	NULL	NULL	NULL	0
25186	26688	M	2115-02-13 00:00:00	2173-12-21 00:00:00	2173-12-21 00:00:00	2173-12-21 00:00:00	1
2485	2625	F	2059-05-03 00:00:00	NULL	NULL	NULL	0
38229	68089	M	2052-12-23 00:00:00	NULL	NULL	NULL	0
18269	19344	M	2140-10-10 00:00:00	NULL	NULL	NULL	0
12984	13728	M	2081-03-23 00:00:00	2154-01-22 00:00:00	NULL	2154-01-22 00:00:00	1
6873	7262	M	2054-11-10 00:00:00	NULL	NULL	NULL	0
36636	62047	F	2044-06-15 00:00:00	2114-11-24 00:00:00	2114-11-24 00:00:00	2114-11-24 00:00:00	1
6799	7187	F	2078-11-19 00:00:00	2164-04-29 00:00:00	2164-04-29 00:00:00	NULL	1
4110	4347	M	2104-06-18 00:00:00	2165-10-22 00:00:00	2165-10-22 00:00:00	2165-10-22 00:00:00	1
27742	29473	M	2048-05-06 00:00:00	NULL	NULL	NULL	0
44585	92578	M	2135-07-28 00:00:00	NULL	NULL	NULL	0
7094	7495	M	2063-03-05 00:00:00	NULL	NULL	NULL	0
26069	27640	F	2061-08-21 00:00:00	2137-07-13 00:00:00	2137-07-13 00:00:00	NULL	1
33280	49471	F	2067-09-09 00:00:00	NULL	NULL	NULL	0
30585	32576	M	2104-01-24 00:00:00	NULL	NULL	NULL	0
42143	83156	M	2076-01-12 00:00:00	2118-01-10 00:00:00	NULL	2118-01-10 00:00:00	1
19779	20964	M	2133-02-24 00:00:00	NULL	NULL	NULL	0
25798	27343	M	2135-12-26 00:00:00	NULL	NULL	NULL	0
37509	65401	F	2105-06-17 00:00:00	NULL	NULL	NULL	0
17358	18366	M	2041-03-25 00:00:00	NULL	NULL	NULL	0
13011	13757	M	2078-08-09 00:00:00	2134-04-01 00:00:00	2134-04-01 00:00:00	2134-04-01 00:00:00	1
876	928	M	2050-09-11 00:00:00	NULL	NULL	NULL	0
10110	10684	F	1844-07-07 00:00:00	2148-03-22 00:00:00	2148-03-22 00:00:00	2148-03-22 00:00:00	1
34403	53695	M	2035-01-22 00:00:00	NULL	NULL	NULL	0
44903	93780	M	2058-07-04 00:00:00	2137-05-31 00:00:00	2137-05-31 00:00:00	NULL	1
26557	28173	M	2095-09-11 00:00:00	2182-05-07 00:00:00	NULL	2182-05-07 00:00:00	1
7081	7482	F	2125-08-26 00:00:00	2198-02-21 00:00:00	2198-02-21 00:00:00	2198-02-21 00:00:00	1
37358	64830	M	2109-10-31 00:00:00	2173-10-04 00:00:00	2173-10-04 00:00:00	2173-10-04 00:00:00	1
43345	87942	M	2055-11-20 00:00:00	NULL	NULL	NULL	0
28327	30122	M	2034-04-01 00:00:00	NULL	NULL	NULL	0
4646	4903	F	2067-11-05 00:00:00	NULL	NULL	NULL	0
28804	30648	F	1815-02-02 00:00:00	2115-08-21 00:00:00	2115-08-21 00:00:00	2115-08-21 00:00:00	1
18210	19282	F	2060-10-08 00:00:00	2148-02-23 00:00:00	2148-02-23 00:00:00	2148-02-23 00:00:00	1
31321	42028	M	2085-02-13 00:00:00	NULL	NULL	NULL	0
10726	11346	M	2108-04-09 00:00:00	2168-08-12 00:00:00	2168-08-12 00:00:00	2168-08-12 00:00:00	1
32513	46545	F	2071-04-29 00:00:00	NULL	NULL	NULL	0
39445	72697	M	2079-09-05 00:00:00	NULL	NULL	NULL	0
41800	81871	M	2114-08-29 00:00:00	NULL	NULL	NULL	0
12163	12853	M	2156-05-19 00:00:00	NULL	NULL	NULL	0
5840	6171	M	2081-05-29 00:00:00	NULL	NULL	NULL	0
34076	52448	M	2035-03-21 00:00:00	NULL	NULL	NULL	0
814	865	M	2120-10-02 00:00:00	NULL	NULL	NULL	0
9156	9680	M	2132-05-03 00:00:00	NULL	NULL	NULL	0
13544	14323	M	2040-05-04 00:00:00	2101-06-10 00:00:00	NULL	2101-06-10 00:00:00	1
11430	12078	M	2136-03-15 00:00:00	NULL	NULL	NULL	0
249	266	F	2090-12-17 00:00:00	NULL	NULL	NULL	0
27534	29239	F	2130-07-08 00:00:00	2187-11-08 00:00:00	NULL	2187-11-08 00:00:00	1
36388	61053	M	2107-01-07 00:00:00	NULL	NULL	NULL	0
45586	96430	M	2030-12-12 00:00:00	NULL	NULL	NULL	0
29437	31332	M	2055-04-28 00:00:00	2121-01-15 00:00:00	2121-01-15 00:00:00	2121-01-15 00:00:00	1
21080	22333	M	2055-06-21 00:00:00	2127-07-25 00:00:00	2127-07-25 00:00:00	2127-07-25 00:00:00	1
37246	64336	M	2077-11-14 00:00:00	NULL	NULL	NULL	0
42597	84885	M	2037-11-06 00:00:00	NULL	NULL	NULL	0
35299	57061	F	2064-09-07 00:00:00	NULL	NULL	NULL	0
41235	79799	M	2062-08-29 00:00:00	NULL	NULL	NULL	0
12591	13309	M	2074-02-21 00:00:00	2132-08-11 00:00:00	2132-08-11 00:00:00	2132-08-11 00:00:00	1
19269	20423	F	2034-09-18 00:00:00	2120-12-30 00:00:00	2120-12-30 00:00:00	2120-12-30 00:00:00	1
34165	52764	F	2066-02-11 00:00:00	NULL	NULL	NULL	0
13418	14189	M	2107-02-25 00:00:00	NULL	NULL	NULL	0
11691	12351	M	2111-04-21 00:00:00	2187-07-30 00:00:00	2187-07-30 00:00:00	2187-07-30 00:00:00	1
12847	13581	M	2137-04-25 00:00:00	NULL	NULL	NULL	0
16564	17515	M	2054-05-26 00:00:00	NULL	NULL	NULL	0
34694	54736	M	2106-10-06 00:00:00	NULL	NULL	NULL	0
25804	27350	F	2058-04-15 00:00:00	NULL	NULL	NULL	0
34562	54260	M	2051-07-07 00:00:00	2130-10-30 00:00:00	2130-10-30 00:00:00	2130-10-30 00:00:00	1
1934	2047	M	2071-10-11 00:00:00	NULL	NULL	NULL	0
28340	30135	M	2093-07-29 00:00:00	2146-01-17 00:00:00	2146-01-17 00:00:00	2146-01-17 00:00:00	1
24832	26310	F	2055-03-29 00:00:00	2135-08-23 00:00:00	NULL	2135-08-23 00:00:00	1
16327	17260	M	2029-10-13 00:00:00	2116-11-21 00:00:00	2116-11-21 00:00:00	2116-11-21 00:00:00	1
31596	43080	M	2084-07-22 00:00:00	NULL	NULL	NULL	0
33333	49649	M	2067-09-28 00:00:00	NULL	NULL	NULL	0
38737	69908	M	2122-04-21 00:00:00	NULL	NULL	NULL	0
825	876	F	2096-04-14 00:00:00	2183-12-24 00:00:00	NULL	2183-12-24 00:00:00	1
46340	99312	M	2108-10-28 00:00:00	2157-05-08 00:00:00	2157-05-08 00:00:00	2157-05-08 00:00:00	1
8263	8736	M	2082-11-14 00:00:00	NULL	NULL	NULL	0
37474	65261	M	2053-09-17 00:00:00	2129-06-04 00:00:00	2129-06-04 00:00:00	2129-06-04 00:00:00	1
35192	56611	M	2064-05-28 00:00:00	2146-07-17 00:00:00	NULL	2146-07-17 00:00:00	1
16339	17273	M	2058-07-12 00:00:00	NULL	NULL	NULL	0
9128	9651	M	2062-04-03 00:00:00	2138-11-10 00:00:00	2138-11-10 00:00:00	2138-11-10 00:00:00	1
25903	27463	F	2051-04-21 00:00:00	2119-11-28 00:00:00	2119-11-28 00:00:00	2119-11-28 00:00:00	1
21311	22578	M	2097-05-06 00:00:00	NULL	NULL	NULL	0
18648	19754	F	1859-10-07 00:00:00	2164-11-25 00:00:00	2164-11-25 00:00:00	2164-11-25 00:00:00	1
19026	20158	F	2100-04-12 00:00:00	NULL	NULL	NULL	0
36715	62438	F	2091-12-08 00:00:00	NULL	NULL	NULL	0
5807	6135	M	2106-08-10 00:00:00	2185-08-24 00:00:00	NULL	2185-08-24 00:00:00	1
35270	56930	M	2065-10-08 00:00:00	NULL	NULL	NULL	0
21340	22609	M	2133-12-21 00:00:00	2197-02-02 00:00:00	2197-02-02 00:00:00	2197-02-02 00:00:00	1
43296	87758	F	2132-08-30 00:00:00	2179-08-11 00:00:00	2179-08-11 00:00:00	NULL	1
17722	18756	F	1840-12-01 00:00:00	NULL	NULL	NULL	0
32185	45342	M	2104-06-07 00:00:00	2156-03-19 00:00:00	2156-03-19 00:00:00	2156-03-19 00:00:00	1
14658	15504	F	2039-12-02 00:00:00	2116-11-29 00:00:00	2116-11-29 00:00:00	2116-11-29 00:00:00	1
18267	19342	F	2114-11-25 00:00:00	2180-09-06 00:00:00	2180-09-06 00:00:00	NULL	1
3889	4113	F	2103-06-23 00:00:00	2149-11-16 00:00:00	2149-11-16 00:00:00	NULL	1
34653	54609	M	2107-08-07 00:00:00	NULL	NULL	NULL	0
44653	92841	F	2082-08-17 00:00:00	NULL	NULL	NULL	0
37606	65711	M	2046-07-01 00:00:00	NULL	NULL	NULL	0
8495	8978	F	2025-06-16 00:00:00	NULL	NULL	NULL	0
36767	62608	M	2058-10-27 00:00:00	2137-08-05 00:00:00	NULL	2137-08-05 00:00:00	1
29913	31857	F	2071-11-30 00:00:00	NULL	NULL	NULL	0
4543	4799	M	2064-01-05 00:00:00	NULL	NULL	NULL	0
42405	84089	F	2024-03-04 00:00:00	NULL	NULL	NULL	0
43177	87239	M	2016-04-10 00:00:00	NULL	NULL	NULL	0
35551	58007	M	2131-06-20 00:00:00	NULL	NULL	NULL	0
4856	5121	M	1880-03-28 00:00:00	2181-10-29 00:00:00	2181-10-29 00:00:00	2181-10-29 00:00:00	1
23365	24762	M	2076-04-20 00:00:00	2156-08-16 00:00:00	NULL	2156-08-16 00:00:00	1
3052	3225	M	2084-03-27 00:00:00	2135-10-30 00:00:00	NULL	2135-10-30 00:00:00	1
15818	16718	M	2054-05-10 00:00:00	NULL	NULL	NULL	0
16566	17518	M	2050-06-24 00:00:00	NULL	NULL	NULL	0
40163	75607	F	2058-06-12 00:00:00	NULL	NULL	NULL	0
11232	11870	M	2116-11-19 00:00:00	2205-05-04 00:00:00	2205-05-04 00:00:00	NULL	1
15849	16750	M	2084-04-19 00:00:00	NULL	NULL	NULL	0
39051	71139	F	1829-02-26 00:00:00	NULL	NULL	NULL	0
17479	18495	M	2085-07-19 00:00:00	NULL	NULL	NULL	0
5170	5460	M	2064-03-12 00:00:00	NULL	NULL	NULL	0
24912	26396	F	2018-10-21 00:00:00	2108-10-31 00:00:00	2108-10-31 00:00:00	2108-10-31 00:00:00	1
31299	41902	M	2034-09-05 00:00:00	NULL	NULL	NULL	0
25377	26897	M	2081-12-01 00:00:00	NULL	NULL	NULL	0
6170	6524	M	2083-04-17 00:00:00	NULL	NULL	NULL	0
33980	52065	F	2071-11-21 00:00:00	NULL	NULL	NULL	0
45385	95694	M	2103-06-01 00:00:00	NULL	NULL	NULL	0
44815	93468	M	2088-05-17 00:00:00	NULL	NULL	NULL	0
43591	88809	M	2063-09-16 00:00:00	2134-01-23 00:00:00	2134-01-23 00:00:00	2134-01-23 00:00:00	1
34465	53875	M	2115-10-18 00:00:00	NULL	NULL	NULL	0
24307	25759	M	2059-12-04 00:00:00	2138-04-04 00:00:00	NULL	2138-04-04 00:00:00	1
45650	96652	M	2090-12-06 00:00:00	2170-04-20 00:00:00	NULL	2170-04-20 00:00:00	1
31180	41432	M	2061-04-21 00:00:00	2149-01-20 00:00:00	2149-01-20 00:00:00	2149-01-20 00:00:00	1
3839	4063	M	2078-07-19 00:00:00	2150-08-15 00:00:00	2150-08-15 00:00:00	2150-08-15 00:00:00	1
8419	8896	M	2107-01-16 00:00:00	2183-10-31 00:00:00	2183-10-31 00:00:00	2183-10-31 00:00:00	1
8520	9003	M	2103-10-13 00:00:00	NULL	NULL	NULL	0
33853	51657	M	2050-06-21 00:00:00	NULL	NULL	NULL	0
41455	80632	F	2063-02-19 00:00:00	NULL	NULL	NULL	0
42296	83692	F	2080-02-08 00:00:00	NULL	NULL	NULL	0
1831	1937	M	2023-08-26 00:00:00	NULL	NULL	NULL	0
30494	32475	F	2060-07-03 00:00:00	2146-02-12 00:00:00	2146-02-12 00:00:00	2146-02-12 00:00:00	1
35064	56134	M	2058-02-25 00:00:00	NULL	NULL	NULL	0
13668	14454	M	2095-04-25 00:00:00	NULL	NULL	NULL	0
12582	13299	M	2141-05-05 00:00:00	NULL	NULL	NULL	0
33672	50976	M	2034-06-29 00:00:00	2115-05-01 00:00:00	2115-05-01 00:00:00	NULL	1
36608	61928	M	1810-01-10 00:00:00	NULL	NULL	NULL	0
32527	46590	F	2034-10-22 00:00:00	2104-02-02 00:00:00	NULL	2104-02-02 00:00:00	1
7120	7522	M	2122-09-30 00:00:00	2204-09-30 00:00:00	2204-09-30 00:00:00	2204-09-30 00:00:00	1
7137	7539	M	2034-03-28 00:00:00	2112-02-12 00:00:00	2112-02-12 00:00:00	2112-02-12 00:00:00	1
18327	19405	M	2044-05-05 00:00:00	2125-12-29 00:00:00	NULL	2125-12-29 00:00:00	1
34784	55022	M	2085-06-27 00:00:00	NULL	NULL	NULL	0
4131	4369	M	2056-04-14 00:00:00	2143-10-02 00:00:00	NULL	2143-10-02 00:00:00	1
26569	28190	M	2072-12-07 00:00:00	2155-05-14 00:00:00	2155-05-14 00:00:00	2155-05-14 00:00:00	1
40324	76200	M	1826-09-29 00:00:00	2127-03-18 00:00:00	2127-03-18 00:00:00	NULL	1
6305	6670	M	2097-08-25 00:00:00	NULL	NULL	NULL	0
43689	89167	M	2103-12-01 00:00:00	NULL	NULL	NULL	0
11849	12522	F	2111-01-31 00:00:00	2189-02-27 00:00:00	2189-02-27 00:00:00	2189-02-27 00:00:00	1
4999	5275	F	2026-08-08 00:00:00	2107-10-08 00:00:00	2107-10-08 00:00:00	2107-10-05 00:00:00	1
39260	71961	M	2104-10-20 00:00:00	NULL	NULL	NULL	0
18876	19998	M	2070-09-28 00:00:00	NULL	NULL	NULL	0
8396	8873	F	2111-10-30 00:00:00	NULL	NULL	NULL	0
9939	10502	F	1860-07-17 00:00:00	2167-07-10 00:00:00	2167-07-10 00:00:00	NULL	1
26250	27842	M	2067-02-25 00:00:00	2147-02-04 00:00:00	NULL	2147-02-04 00:00:00	1
15135	16007	F	2107-09-29 00:00:00	2198-02-07 00:00:00	2198-02-07 00:00:00	2198-02-07 00:00:00	1
41856	82055	M	2124-12-10 00:00:00	NULL	NULL	NULL	0
46058	98209	M	2080-05-03 00:00:00	NULL	NULL	NULL	0
26928	28587	M	2067-11-01 00:00:00	NULL	NULL	NULL	0
16341	17275	F	2138-01-19 00:00:00	NULL	NULL	NULL	0
14426	15256	M	2099-10-20 00:00:00	NULL	NULL	NULL	0
36417	61155	F	2115-07-30 00:00:00	NULL	NULL	NULL	0
41196	79603	M	2073-11-11 00:00:00	2133-09-19 00:00:00	2133-09-19 00:00:00	2133-09-19 00:00:00	1
18411	19499	M	2069-06-24 00:00:00	NULL	NULL	NULL	0
38136	67718	M	2096-07-05 00:00:00	2167-01-21 00:00:00	2167-01-21 00:00:00	2167-01-21 00:00:00	1
39169	71577	M	2092-02-02 00:00:00	2164-09-09 00:00:00	2164-09-09 00:00:00	2164-09-09 00:00:00	1
40742	77772	F	2094-12-22 00:00:00	NULL	NULL	NULL	0
19807	20992	M	2040-08-06 00:00:00	2120-11-09 00:00:00	NULL	2120-11-09 00:00:00	1
30301	32268	F	2134-07-13 00:00:00	NULL	NULL	NULL	0
21789	23082	M	2084-09-21 00:00:00	NULL	NULL	NULL	0
35906	59246	M	2147-05-13 00:00:00	2203-05-01 00:00:00	2203-05-01 00:00:00	NULL	1
41030	78956	F	1887-06-14 00:00:00	2187-06-16 00:00:00	2187-06-16 00:00:00	NULL	1
5477	5784	M	2024-07-05 00:00:00	2102-10-14 00:00:00	2102-10-14 00:00:00	2102-10-14 00:00:00	1
8175	8645	M	2101-12-02 00:00:00	2163-06-10 00:00:00	2163-06-10 00:00:00	2163-06-10 00:00:00	1
9551	10096	M	2051-07-15 00:00:00	NULL	NULL	NULL	0
35468	57734	M	2058-06-10 00:00:00	NULL	NULL	NULL	0
34362	53541	F	2097-01-01 00:00:00	2179-01-31 00:00:00	NULL	2179-01-31 00:00:00	1
20303	21514	M	2047-09-09 00:00:00	NULL	NULL	NULL	0
15978	16888	F	2106-08-11 00:00:00	NULL	NULL	NULL	0
42640	85050	M	2027-02-15 00:00:00	2104-08-27 00:00:00	2104-08-27 00:00:00	2104-08-27 00:00:00	1
44726	93122	F	2051-11-13 00:00:00	2133-06-23 00:00:00	NULL	2133-06-23 00:00:00	1
38876	70476	M	2051-09-30 00:00:00	2133-06-27 00:00:00	2133-06-27 00:00:00	2133-06-27 00:00:00	1
41477	80737	M	2139-04-15 00:00:00	2192-12-22 00:00:00	2192-12-22 00:00:00	NULL	1
17362	18370	M	2055-03-08 00:00:00	NULL	NULL	NULL	0
21896	23197	F	2090-05-16 00:00:00	NULL	NULL	NULL	0
44662	92873	F	2081-12-01 00:00:00	2157-10-11 00:00:00	2157-10-11 00:00:00	2157-10-11 00:00:00	1
21110	22365	M	2086-11-21 00:00:00	NULL	NULL	NULL	0
45661	96686	F	2073-10-03 00:00:00	NULL	NULL	NULL	0
44878	93663	M	2052-09-12 00:00:00	NULL	NULL	NULL	0
25511	27041	F	2069-03-10 00:00:00	NULL	NULL	NULL	0
32124	45160	M	2051-12-06 00:00:00	NULL	NULL	NULL	0
29485	31385	F	2063-02-17 00:00:00	NULL	NULL	NULL	0
40059	75194	M	2041-09-07 00:00:00	NULL	NULL	NULL	0
8505	8988	M	2059-08-13 00:00:00	2150-02-18 00:00:00	NULL	2150-02-18 00:00:00	1
19549	20717	F	2046-12-29 00:00:00	2134-12-04 00:00:00	NULL	2134-12-04 00:00:00	1
28010	29769	M	2122-09-07 00:00:00	2178-04-15 00:00:00	2178-04-15 00:00:00	2178-05-20 00:00:00	1
45331	95456	M	2094-09-20 00:00:00	NULL	NULL	NULL	0
34530	54162	M	2128-11-11 00:00:00	NULL	NULL	NULL	0
8509	8992	M	1805-02-18 00:00:00	2106-06-15 00:00:00	2106-06-15 00:00:00	2106-06-15 00:00:00	1
44105	90755	F	2094-11-29 00:00:00	NULL	NULL	NULL	0
8940	9446	F	2139-04-22 00:00:00	2200-03-29 00:00:00	2200-03-29 00:00:00	2200-03-29 00:00:00	1
27935	29686	F	1836-10-05 00:00:00	NULL	NULL	NULL	0
37522	65431	F	1889-08-29 00:00:00	2192-06-22 00:00:00	2192-06-22 00:00:00	NULL	1
40106	75401	M	2037-02-03 00:00:00	2122-03-26 00:00:00	2122-03-26 00:00:00	2122-03-26 00:00:00	1
30110	32068	F	2082-08-27 00:00:00	NULL	NULL	NULL	0
35127	56348	M	2053-08-29 00:00:00	NULL	NULL	NULL	0
25493	27023	M	2108-07-29 00:00:00	2174-12-14 00:00:00	2174-12-14 00:00:00	NULL	1
29642	31561	F	2082-11-23 00:00:00	NULL	NULL	NULL	0
36435	61198	M	2104-10-19 00:00:00	NULL	NULL	NULL	0
25723	27266	F	2136-03-16 00:00:00	NULL	NULL	NULL	0
33095	48755	M	2094-01-12 00:00:00	NULL	NULL	NULL	0
16838	17810	M	2071-12-30 00:00:00	2149-10-29 00:00:00	2149-10-29 00:00:00	NULL	1
37105	63833	F	2056-06-06 00:00:00	NULL	NULL	NULL	0
24932	26418	F	1838-12-20 00:00:00	2140-11-23 00:00:00	2140-11-23 00:00:00	2140-11-23 00:00:00	1
18505	19603	F	2026-09-20 00:00:00	2106-12-11 00:00:00	2106-12-11 00:00:00	2106-12-11 00:00:00	1
30450	32429	F	2096-07-19 00:00:00	NULL	NULL	NULL	0
44854	93595	M	2120-02-10 00:00:00	2197-07-26 00:00:00	2197-07-26 00:00:00	NULL	1
36886	63041	M	2114-09-19 00:00:00	NULL	NULL	NULL	0
10012	10581	M	2053-07-15 00:00:00	2136-03-03 00:00:00	NULL	2136-03-03 00:00:00	1
39370	72391	M	2091-04-21 00:00:00	2158-12-13 00:00:00	2158-12-13 00:00:00	2158-12-13 00:00:00	1
4027	4260	M	2063-03-02 00:00:00	2131-10-07 00:00:00	NULL	2131-10-07 00:00:00	1
31564	42948	M	2093-02-24 00:00:00	NULL	NULL	NULL	0
31397	42302	F	2074-09-29 00:00:00	2160-06-08 00:00:00	NULL	2160-06-08 00:00:00	1
36061	59807	F	1814-08-01 00:00:00	2114-11-08 00:00:00	2114-11-08 00:00:00	2114-11-08 00:00:00	1
12911	13649	M	2099-12-14 00:00:00	NULL	NULL	NULL	0
30955	40614	F	2022-12-14 00:00:00	NULL	NULL	NULL	0
23438	24837	M	1866-04-07 00:00:00	2166-10-14 00:00:00	2166-10-14 00:00:00	2166-10-14 00:00:00	1
6409	6779	F	2077-02-28 00:00:00	2159-03-31 00:00:00	NULL	2159-03-31 00:00:00	1
21189	22449	F	2104-12-15 00:00:00	2181-08-23 00:00:00	2181-08-23 00:00:00	2181-08-23 00:00:00	1
24392	25848	M	2072-05-19 00:00:00	NULL	NULL	NULL	0
15754	16652	M	2072-05-02 00:00:00	NULL	NULL	NULL	0
41302	80059	M	2072-10-19 00:00:00	NULL	NULL	NULL	0
15597	16490	F	2074-01-11 00:00:00	2150-09-17 00:00:00	2150-09-17 00:00:00	2150-09-17 00:00:00	1
39942	74755	M	2026-06-16 00:00:00	NULL	NULL	NULL	0
15960	16866	M	2138-10-06 00:00:00	NULL	NULL	NULL	0
28031	29791	M	2102-01-15 00:00:00	NULL	NULL	NULL	0
38186	67912	F	2089-09-10 00:00:00	NULL	NULL	NULL	0
34083	52467	M	2077-12-10 00:00:00	2147-01-31 00:00:00	2147-01-31 00:00:00	NULL	1
3590	3798	M	2067-02-03 00:00:00	2153-10-26 00:00:00	2153-10-26 00:00:00	2153-10-26 00:00:00	1
25522	27052	M	2064-11-11 00:00:00	NULL	NULL	NULL	0
45255	95186	M	2119-08-25 00:00:00	NULL	NULL	NULL	0
11382	12026	F	2068-07-23 00:00:00	NULL	NULL	NULL	0
32498	46498	M	2061-08-12 00:00:00	NULL	NULL	NULL	0
9434	9972	M	2064-04-28 00:00:00	NULL	NULL	NULL	0
37629	65825	M	2083-04-02 00:00:00	NULL	NULL	NULL	0
46241	98932	F	1876-08-13 00:00:00	NULL	NULL	NULL	0
8306	8780	M	2088-05-05 00:00:00	2175-03-29 00:00:00	2175-03-29 00:00:00	2175-03-29 00:00:00	1
7225	7638	M	2080-04-13 00:00:00	2157-02-14 00:00:00	NULL	2157-02-14 00:00:00	1
25890	27449	M	2086-05-25 00:00:00	NULL	NULL	NULL	0
2277	2404	M	2054-12-13 00:00:00	NULL	NULL	NULL	0
40135	75496	M	2089-11-11 00:00:00	NULL	NULL	NULL	0
16200	17128	M	2119-10-23 00:00:00	NULL	NULL	NULL	0
28910	30756	M	2067-09-13 00:00:00	NULL	NULL	NULL	0
37614	65741	F	2051-08-04 00:00:00	2122-11-21 00:00:00	NULL	2122-11-21 00:00:00	1
38862	70433	F	2045-04-23 00:00:00	NULL	NULL	NULL	0
28015	29774	M	2061-09-02 00:00:00	2109-05-17 00:00:00	2109-05-17 00:00:00	NULL	1
11644	12300	F	2017-02-17 00:00:00	2102-01-25 00:00:00	2102-01-25 00:00:00	2102-01-25 00:00:00	1
12430	13139	M	2023-10-18 00:00:00	2112-12-06 00:00:00	2112-12-06 00:00:00	NULL	1
26020	27585	F	2134-06-29 00:00:00	2196-08-15 00:00:00	2196-08-15 00:00:00	2196-08-15 00:00:00	1
5302	5599	F	2083-11-09 00:00:00	2168-12-09 00:00:00	NULL	2168-12-09 00:00:00	1
11507	12157	F	2056-03-18 00:00:00	2130-07-22 00:00:00	2130-07-22 00:00:00	NULL	1
43979	90325	M	2065-02-23 00:00:00	NULL	NULL	NULL	0
42357	83922	F	2012-10-25 00:00:00	2102-05-04 00:00:00	2102-05-04 00:00:00	NULL	1
36366	60970	M	2081-04-29 00:00:00	2132-02-08 00:00:00	2132-02-08 00:00:00	2132-02-08 00:00:00	1
30394	32367	M	2078-03-18 00:00:00	2146-03-13 00:00:00	2146-03-13 00:00:00	2146-03-13 00:00:00	1
13334	14101	M	2122-10-15 00:00:00	2202-06-12 00:00:00	2202-06-12 00:00:00	2202-06-12 00:00:00	1
45222	95038	M	2113-08-26 00:00:00	NULL	NULL	NULL	0
26431	28041	M	2084-06-09 00:00:00	NULL	NULL	NULL	0
24873	26353	M	2124-01-24 00:00:00	2187-02-15 00:00:00	2187-02-15 00:00:00	2187-02-15 00:00:00	1
24323	25775	F	2087-04-09 00:00:00	2166-12-17 00:00:00	2166-12-17 00:00:00	2166-12-17 00:00:00	1
23897	25321	M	2112-01-19 00:00:00	NULL	NULL	NULL	0
30571	32559	F	2085-11-19 00:00:00	NULL	NULL	NULL	0
33912	51847	M	2061-02-14 00:00:00	2142-01-12 00:00:00	NULL	2142-01-12 00:00:00	1
1723	1823	F	2100-12-13 00:00:00	NULL	NULL	NULL	0
36815	62776	M	2060-01-29 00:00:00	NULL	NULL	NULL	0
39347	72317	M	2038-03-27 00:00:00	NULL	NULL	NULL	0
35114	56317	M	2082-04-05 00:00:00	2164-02-26 00:00:00	2164-02-26 00:00:00	2164-02-26 00:00:00	1
42388	84033	M	2061-10-13 00:00:00	2141-08-30 00:00:00	2141-08-30 00:00:00	2141-08-30 00:00:00	1
16613	17570	M	2114-12-30 00:00:00	2183-06-12 00:00:00	NULL	2183-06-12 00:00:00	1
20710	21937	M	2045-09-04 00:00:00	2135-09-22 00:00:00	NULL	2135-09-22 00:00:00	1
39349	72324	F	1897-11-19 00:00:00	NULL	NULL	NULL	0
4135	4374	M	2075-07-01 00:00:00	NULL	NULL	NULL	0
9639	10188	M	2047-12-12 00:00:00	2110-06-13 00:00:00	2110-06-13 00:00:00	2110-06-13 00:00:00	1
13612	14395	M	2035-02-06 00:00:00	NULL	NULL	NULL	0
30387	32359	F	2094-06-21 00:00:00	NULL	NULL	NULL	0
16207	17135	M	2144-04-17 00:00:00	NULL	NULL	NULL	0
3049	3222	F	1892-08-01 00:00:00	2192-10-04 00:00:00	2192-10-04 00:00:00	2192-10-04 00:00:00	1
35912	59261	F	1856-04-16 00:00:00	NULL	NULL	NULL	0
16374	17310	M	2103-12-03 00:00:00	NULL	NULL	NULL	0
17884	18931	M	2116-08-17 00:00:00	NULL	NULL	NULL	0
19703	20884	M	2086-06-28 00:00:00	NULL	NULL	NULL	0
20253	21460	F	2095-04-26 00:00:00	NULL	NULL	NULL	0
35246	56854	M	2121-08-05 00:00:00	2201-06-13 00:00:00	2201-06-13 00:00:00	NULL	1
15950	16855	M	2132-10-10 00:00:00	2187-08-13 00:00:00	2187-08-13 00:00:00	2187-08-13 00:00:00	1
20533	21754	F	1828-05-23 00:00:00	2129-11-02 00:00:00	2129-11-02 00:00:00	2129-11-02 00:00:00	1
32872	47921	F	2078-10-31 00:00:00	2161-08-25 00:00:00	NULL	2161-08-25 00:00:00	1
24211	25652	F	2045-08-10 00:00:00	2133-10-14 00:00:00	2133-10-14 00:00:00	2133-10-14 00:00:00	1
23827	25244	F	2065-01-07 00:00:00	2149-09-15 00:00:00	NULL	2149-09-15 00:00:00	1
22720	24074	M	1827-09-20 00:00:00	2130-04-10 00:00:00	NULL	2130-04-10 00:00:00	1
17792	18831	M	2079-10-22 00:00:00	2167-12-16 00:00:00	NULL	2167-12-16 00:00:00	1
39573	73198	M	2061-05-23 00:00:00	NULL	NULL	NULL	0
43096	86913	M	2071-03-27 00:00:00	2151-10-17 00:00:00	2151-10-17 00:00:00	2151-10-17 00:00:00	1
18881	20004	M	2066-02-17 00:00:00	2147-08-10 00:00:00	NULL	2147-08-10 00:00:00	1
3076	3250	F	2101-10-15 00:00:00	2170-05-18 00:00:00	2170-05-18 00:00:00	2170-05-18 00:00:00	1
44749	93219	F	2045-08-11 00:00:00	2112-05-09 00:00:00	2112-05-09 00:00:00	2112-05-09 00:00:00	1
12696	13420	F	2126-10-24 00:00:00	NULL	NULL	NULL	0
32977	48340	M	2071-10-10 00:00:00	NULL	NULL	NULL	0
4367	4614	M	2085-04-24 00:00:00	2125-01-05 00:00:00	NULL	2125-01-05 00:00:00	1
1592	1683	M	2121-12-05 00:00:00	NULL	NULL	NULL	0
22691	24043	M	2048-11-15 00:00:00	2124-09-12 00:00:00	2124-09-12 00:00:00	2124-09-12 00:00:00	1
45699	96803	M	1864-07-04 00:00:00	2164-09-04 00:00:00	NULL	2164-09-04 00:00:00	1
37135	63941	F	2121-05-24 00:00:00	NULL	NULL	NULL	0
13275	14040	M	2043-10-18 00:00:00	2129-12-03 00:00:00	2129-12-03 00:00:00	2129-12-03 00:00:00	1
24321	25773	F	2106-10-18 00:00:00	NULL	NULL	NULL	0
17192	18184	F	2060-03-02 00:00:00	NULL	NULL	NULL	0
30739	32739	M	2133-05-29 00:00:00	NULL	NULL	NULL	0
11567	12223	F	2101-06-27 00:00:00	NULL	NULL	NULL	0
28473	30288	F	2104-07-12 00:00:00	2179-10-20 00:00:00	2179-10-20 00:00:00	2179-10-20 00:00:00	1
12883	13619	M	2048-03-05 00:00:00	2127-07-20 00:00:00	2127-07-20 00:00:00	2127-07-20 00:00:00	1
31724	43633	M	2054-09-27 00:00:00	NULL	NULL	NULL	0
31922	44430	M	2137-10-18 00:00:00	NULL	NULL	NULL	0
2245	2369	M	2111-07-10 00:00:00	NULL	NULL	NULL	0
28470	30285	M	2034-02-10 00:00:00	NULL	NULL	NULL	0
37284	64507	F	2056-10-17 00:00:00	NULL	NULL	NULL	0
11979	12659	F	2107-02-13 00:00:00	2182-05-27 00:00:00	NULL	2182-05-27 00:00:00	1
43298	87769	M	2036-07-01 00:00:00	NULL	NULL	NULL	0
2687	2841	M	2083-08-04 00:00:00	2149-10-04 00:00:00	NULL	2149-10-04 00:00:00	1
13102	13856	F	2054-08-24 00:00:00	2131-04-27 00:00:00	2131-04-27 00:00:00	2131-04-27 00:00:00	1
16021	16934	F	2029-09-21 00:00:00	NULL	NULL	NULL	0
43464	88360	F	2074-06-23 00:00:00	NULL	NULL	NULL	0
3431	3631	F	2115-01-23 00:00:00	NULL	NULL	NULL	0
33736	51216	M	2110-01-20 00:00:00	NULL	NULL	NULL	0
44283	91410	M	2074-08-24 00:00:00	NULL	NULL	NULL	0
548	580	F	2055-07-08 00:00:00	2139-11-29 00:00:00	NULL	2139-11-29 00:00:00	1
20486	21705	F	2100-12-06 00:00:00	2173-11-26 00:00:00	2173-11-26 00:00:00	2173-11-26 00:00:00	1
20531	21752	M	2146-02-05 00:00:00	NULL	NULL	NULL	0
534	564	M	2099-03-26 00:00:00	2176-03-28 00:00:00	2176-03-28 00:00:00	2176-03-28 00:00:00	1
22959	24326	F	2090-06-23 00:00:00	2171-10-09 00:00:00	2171-10-09 00:00:00	2171-10-09 00:00:00	1
12075	12763	M	2020-05-23 00:00:00	NULL	NULL	NULL	0
9163	9687	M	2082-01-14 00:00:00	NULL	NULL	NULL	0
38377	68641	M	2071-09-01 00:00:00	NULL	NULL	NULL	0
15847	16748	F	2049-03-11 00:00:00	2123-01-10 00:00:00	2123-01-10 00:00:00	2123-01-10 00:00:00	1
14823	15678	M	2062-09-22 00:00:00	2151-09-09 00:00:00	NULL	2151-09-09 00:00:00	1
24305	25757	M	2133-11-10 00:00:00	NULL	NULL	NULL	0
19420	20580	M	2035-01-10 00:00:00	2112-06-04 00:00:00	2112-06-04 00:00:00	NULL	1
10455	11056	M	2073-08-14 00:00:00	NULL	NULL	NULL	0
37886	66761	M	2100-01-17 00:00:00	NULL	NULL	NULL	0
19005	20135	M	2101-07-17 00:00:00	NULL	NULL	NULL	0
34556	54238	M	2089-06-16 00:00:00	NULL	NULL	NULL	0
15821	16721	M	2112-05-23 00:00:00	2173-08-15 00:00:00	2173-08-15 00:00:00	NULL	1
29384	31275	F	2135-03-05 00:00:00	2202-10-18 00:00:00	2202-10-18 00:00:00	2202-10-18 00:00:00	1
37530	65463	M	2083-04-10 00:00:00	2154-05-19 00:00:00	2154-05-19 00:00:00	2154-05-19 00:00:00	1
41854	82049	M	2051-01-30 00:00:00	NULL	NULL	NULL	0
24994	26483	F	2082-03-07 00:00:00	2160-06-17 00:00:00	2160-06-17 00:00:00	2160-06-17 00:00:00	1
44745	93208	M	2028-10-13 00:00:00	2111-09-29 00:00:00	NULL	2111-09-29 00:00:00	1
8490	8973	M	2024-12-27 00:00:00	2116-12-19 00:00:00	NULL	2116-12-19 00:00:00	1
20326	21538	M	2117-04-21 00:00:00	NULL	NULL	NULL	0
40770	77885	F	2108-12-25 00:00:00	NULL	NULL	NULL	0
12947	13690	F	2082-03-15 00:00:00	NULL	NULL	NULL	0
19735	20918	M	2048-07-03 00:00:00	NULL	NULL	NULL	0
22740	24094	M	2123-09-22 00:00:00	NULL	NULL	NULL	0
35156	56456	M	2059-10-09 00:00:00	2116-01-31 00:00:00	NULL	2116-01-31 00:00:00	1
40277	76011	F	2103-02-03 00:00:00	NULL	NULL	NULL	0
29508	31413	M	2144-11-24 00:00:00	2187-08-06 00:00:00	2187-08-06 00:00:00	2187-08-08 00:00:00	1
27489	29191	M	2095-03-10 00:00:00	NULL	NULL	NULL	0
7294	7710	M	2036-02-03 00:00:00	NULL	NULL	NULL	0
28396	30200	F	2102-07-30 00:00:00	NULL	NULL	NULL	0
12619	13341	M	2062-02-03 00:00:00	NULL	NULL	NULL	0
41644	81317	F	2095-07-19 00:00:00	NULL	NULL	NULL	0
44126	90843	M	2096-04-30 00:00:00	NULL	NULL	NULL	0
11042	11672	M	2136-03-26 00:00:00	NULL	NULL	NULL	0
30398	32372	M	2116-05-14 00:00:00	NULL	NULL	NULL	0
44700	93025	M	1836-09-03 00:00:00	2136-10-18 00:00:00	2136-10-18 00:00:00	NULL	1
44591	92589	F	2064-02-19 00:00:00	2138-01-26 00:00:00	NULL	2138-01-26 00:00:00	1
35620	58242	M	2143-10-04 00:00:00	NULL	NULL	NULL	0
44232	91223	M	2044-11-10 00:00:00	NULL	NULL	NULL	0
2379	2513	M	2110-02-12 00:00:00	NULL	NULL	NULL	0
31170	41402	M	2096-03-17 00:00:00	NULL	NULL	NULL	0
22282	23602	F	2073-08-06 00:00:00	NULL	NULL	NULL	0
25206	26709	M	2118-02-26 00:00:00	2179-11-02 00:00:00	2179-11-02 00:00:00	2179-11-02 00:00:00	1
8735	9233	F	2072-07-16 00:00:00	2155-11-01 00:00:00	2155-11-01 00:00:00	2155-11-01 00:00:00	1
1417	1493	M	2110-07-17 00:00:00	NULL	NULL	NULL	0
33417	50043	F	2132-06-22 00:00:00	2191-03-18 00:00:00	2191-03-18 00:00:00	2191-03-18 00:00:00	1
12060	12746	M	2083-12-13 00:00:00	2165-02-08 00:00:00	2165-02-08 00:00:00	2165-02-08 00:00:00	1
39110	71353	F	2050-11-15 00:00:00	NULL	NULL	NULL	0
38982	70886	M	2127-12-01 00:00:00	NULL	NULL	NULL	0
26723	28364	M	2128-10-02 00:00:00	2188-10-27 00:00:00	NULL	2188-10-27 00:00:00	1
40865	78273	M	2105-02-23 00:00:00	NULL	NULL	NULL	0
46409	99556	F	2084-03-20 00:00:00	2167-07-31 00:00:00	2167-07-31 00:00:00	2167-07-31 00:00:00	1
10408	11006	M	2085-04-08 00:00:00	NULL	NULL	NULL	0
17805	18845	F	2046-12-31 00:00:00	NULL	NULL	NULL	0
42358	83924	M	2093-07-02 00:00:00	NULL	NULL	NULL	0
39255	71946	M	2035-08-02 00:00:00	2108-06-15 00:00:00	2108-06-15 00:00:00	2108-06-15 00:00:00	1
2467	2604	M	2134-04-03 00:00:00	NULL	NULL	NULL	0
18780	19894	M	2121-11-26 00:00:00	2202-01-13 00:00:00	2202-01-13 00:00:00	2202-01-13 00:00:00	1
8386	8861	F	2093-09-08 00:00:00	2176-03-02 00:00:00	2176-03-02 00:00:00	2176-03-02 00:00:00	1
5623	5938	F	2058-06-13 00:00:00	NULL	NULL	NULL	0
19139	20283	M	2060-04-10 00:00:00	2127-04-10 00:00:00	2127-04-10 00:00:00	2127-04-10 00:00:00	1
32834	47800	F	2018-06-04 00:00:00	NULL	NULL	NULL	0
208	222	F	2073-07-25 00:00:00	2143-03-01 00:00:00	2143-03-01 00:00:00	2143-03-01 00:00:00	1
31414	42375	M	2077-03-04 00:00:00	NULL	NULL	NULL	0
23763	25177	F	1843-09-24 00:00:00	NULL	NULL	NULL	0
32076	44976	M	2094-10-07 00:00:00	NULL	NULL	NULL	0
4593	4850	M	2113-11-13 00:00:00	NULL	NULL	NULL	0
22351	23680	M	2111-04-12 00:00:00	2180-02-18 00:00:00	2180-02-18 00:00:00	NULL	1
10317	10906	M	2052-08-26 00:00:00	2120-06-24 00:00:00	NULL	2120-06-24 00:00:00	1
24450	25907	M	2116-06-14 00:00:00	NULL	NULL	NULL	0
37778	66329	M	2091-05-23 00:00:00	NULL	NULL	NULL	0
30637	32631	F	2113-08-05 00:00:00	NULL	NULL	NULL	0
9857	10417	M	2077-05-08 00:00:00	2145-09-17 00:00:00	2145-09-17 00:00:00	2145-09-17 00:00:00	1
24983	26472	M	2086-08-25 00:00:00	NULL	NULL	NULL	0
32263	45659	F	2125-12-15 00:00:00	NULL	NULL	NULL	0
33034	48524	F	2029-11-23 00:00:00	2106-09-24 00:00:00	NULL	2106-09-24 00:00:00	1
34523	54135	M	2100-10-16 00:00:00	NULL	NULL	NULL	0
37273	64450	M	2034-05-18 00:00:00	2119-09-13 00:00:00	2119-09-13 00:00:00	NULL	1
37552	65547	M	2092-03-15 00:00:00	NULL	NULL	NULL	0
17611	18638	M	2110-08-16 00:00:00	NULL	NULL	NULL	0
41049	79023	M	2067-10-27 00:00:00	NULL	NULL	NULL	0
45630	96592	M	2100-09-20 00:00:00	2178-12-06 00:00:00	2178-12-06 00:00:00	NULL	1
14258	15073	M	2095-07-04 00:00:00	2160-09-12 00:00:00	2160-09-12 00:00:00	NULL	1
40384	76457	F	2113-03-12 00:00:00	NULL	NULL	NULL	0
22130	23440	F	2036-11-01 00:00:00	NULL	NULL	NULL	0
38101	67617	M	2036-11-14 00:00:00	2102-10-24 00:00:00	2102-10-24 00:00:00	NULL	1
13210	13973	M	2100-11-07 00:00:00	2189-01-12 00:00:00	NULL	2189-01-12 00:00:00	1
9351	9886	F	2093-04-25 00:00:00	NULL	NULL	NULL	0
40851	78226	M	1830-11-30 00:00:00	NULL	NULL	NULL	0
1055	1113	M	2060-11-20 00:00:00	2107-03-03 00:00:00	2107-03-03 00:00:00	2107-03-03 00:00:00	1
14588	15427	M	2079-07-26 00:00:00	NULL	NULL	NULL	0
12006	12686	M	2037-07-07 00:00:00	2107-12-03 00:00:00	2107-12-03 00:00:00	NULL	1
34893	55503	F	2066-04-17 00:00:00	2153-09-08 00:00:00	NULL	2153-09-08 00:00:00	1
6789	7177	M	2033-01-17 00:00:00	NULL	NULL	NULL	0
11781	12445	M	2121-02-26 00:00:00	NULL	NULL	NULL	0
838	890	M	2113-11-30 00:00:00	NULL	NULL	NULL	0
14784	15637	M	2109-07-26 00:00:00	2194-04-06 00:00:00	2194-04-06 00:00:00	2194-04-06 00:00:00	1
20048	21244	M	2060-08-07 00:00:00	2137-02-24 00:00:00	2137-02-24 00:00:00	NULL	1
45751	96975	M	2119-01-21 00:00:00	NULL	NULL	NULL	0
26469	28080	M	2110-06-19 00:00:00	NULL	NULL	NULL	0
26428	28037	M	2048-12-01 00:00:00	2127-02-03 00:00:00	2127-02-03 00:00:00	2127-02-03 00:00:00	1
44185	91033	M	2114-10-23 00:00:00	2199-08-22 00:00:00	2199-08-22 00:00:00	2199-08-22 00:00:00	1
9427	9965	F	1862-02-09 00:00:00	2169-02-06 00:00:00	2169-02-06 00:00:00	NULL	1
40400	76536	M	2059-04-26 00:00:00	NULL	NULL	NULL	0
956	1012	M	2044-09-30 00:00:00	NULL	NULL	NULL	0
42250	83542	M	2048-12-27 00:00:00	NULL	NULL	NULL	0
30376	32348	M	2068-01-28 00:00:00	2145-07-26 00:00:00	2145-07-26 00:00:00	2145-07-26 00:00:00	1
6357	6725	M	2021-03-02 00:00:00	2102-11-13 00:00:00	NULL	2102-11-13 00:00:00	1
22859	24220	M	2089-05-07 00:00:00	NULL	NULL	NULL	0
26598	28222	M	2050-07-03 00:00:00	2134-04-13 00:00:00	2134-04-13 00:00:00	2134-04-13 00:00:00	1
37585	65646	F	2092-01-02 00:00:00	NULL	NULL	NULL	0
22867	24228	F	2132-04-09 00:00:00	NULL	NULL	NULL	0
12839	13572	M	2042-11-12 00:00:00	NULL	NULL	NULL	0
102	111	F	2075-07-16 00:00:00	2144-07-01 00:00:00	2144-07-01 00:00:00	NULL	1
26290	27887	F	2070-10-23 00:00:00	NULL	NULL	NULL	0
6025	6362	M	2131-10-19 00:00:00	NULL	NULL	NULL	0
19378	20538	M	2082-12-11 00:00:00	2162-08-04 00:00:00	NULL	2162-08-04 00:00:00	1
9227	9754	M	2124-06-05 00:00:00	2187-12-03 00:00:00	NULL	2187-12-03 00:00:00	1
20923	22165	M	2088-07-12 00:00:00	2175-05-28 00:00:00	2175-05-28 00:00:00	2175-05-28 00:00:00	1
31761	43759	F	1832-04-08 00:00:00	2132-11-10 00:00:00	NULL	2132-11-10 00:00:00	1
38716	69822	M	2095-10-11 00:00:00	NULL	NULL	NULL	0
41779	81808	M	2129-09-02 00:00:00	NULL	NULL	NULL	0
20109	21306	M	2065-05-24 00:00:00	2134-08-03 00:00:00	NULL	2134-08-03 00:00:00	1
22586	23933	M	2039-11-03 00:00:00	2116-12-01 00:00:00	2116-12-01 00:00:00	NULL	1
1782	1886	M	2130-01-26 00:00:00	2183-05-08 00:00:00	2183-05-08 00:00:00	2183-05-08 00:00:00	1
26115	27687	M	2106-05-20 00:00:00	NULL	NULL	NULL	0
44169	90967	F	2054-09-12 00:00:00	2141-12-16 00:00:00	NULL	2141-12-16 00:00:00	1
8894	9397	M	2068-12-05 00:00:00	NULL	NULL	NULL	0
7758	8201	F	2076-09-01 00:00:00	2159-01-22 00:00:00	NULL	2159-01-22 00:00:00	1
19830	21015	M	2133-11-04 00:00:00	NULL	NULL	NULL	0
13610	14393	M	2120-08-22 00:00:00	2183-09-10 00:00:00	2183-09-10 00:00:00	2183-09-10 00:00:00	1
14383	15209	F	2069-06-19 00:00:00	2130-10-22 00:00:00	NULL	2130-10-22 00:00:00	1
17053	18037	F	2062-05-04 00:00:00	NULL	NULL	NULL	0
734	780	F	2102-03-21 00:00:00	2195-09-02 00:00:00	NULL	2195-09-02 00:00:00	1
44628	92724	M	2023-10-18 00:00:00	2108-06-24 00:00:00	2108-06-24 00:00:00	2108-06-24 00:00:00	1
854	906	M	2093-05-18 00:00:00	2171-04-16 00:00:00	2171-04-16 00:00:00	2171-04-16 00:00:00	1
32004	44741	M	1862-04-12 00:00:00	NULL	NULL	NULL	0
8938	9444	M	2025-01-30 00:00:00	2111-09-07 00:00:00	NULL	2111-09-07 00:00:00	1
13241	14004	F	1848-01-14 00:00:00	2148-01-30 00:00:00	NULL	2148-01-30 00:00:00	1
23528	24933	M	1820-01-14 00:00:00	2120-01-24 00:00:00	2120-01-24 00:00:00	2120-01-24 00:00:00	1
3041	3214	F	2104-04-02 00:00:00	NULL	NULL	NULL	0
34100	52533	M	2091-03-19 00:00:00	NULL	NULL	NULL	0
33453	50174	M	2077-07-01 00:00:00	NULL	NULL	NULL	0
25670	27211	M	2131-01-10 00:00:00	NULL	NULL	NULL	0
25559	27089	M	2105-06-28 00:00:00	2179-03-09 00:00:00	2179-03-09 00:00:00	2179-03-09 00:00:00	1
15785	16683	M	2069-02-22 00:00:00	NULL	NULL	NULL	0
35527	57920	M	2100-08-06 00:00:00	2181-09-04 00:00:00	2181-09-04 00:00:00	2181-09-04 00:00:00	1
42414	84120	M	2054-04-03 00:00:00	NULL	NULL	NULL	0
41042	79001	M	2129-04-26 00:00:00	NULL	NULL	NULL	0
41273	79945	M	2104-09-18 00:00:00	NULL	NULL	NULL	0
28532	30353	M	2057-11-01 00:00:00	NULL	NULL	NULL	0
16147	17072	M	2090-07-25 00:00:00	2143-01-19 00:00:00	2143-01-19 00:00:00	2143-01-19 00:00:00	1
5409	5714	F	2023-07-17 00:00:00	NULL	NULL	NULL	0
33469	50227	F	2022-04-05 00:00:00	NULL	NULL	NULL	0
3817	4039	M	2108-09-11 00:00:00	NULL	NULL	NULL	0
19237	20388	M	2039-01-15 00:00:00	NULL	NULL	NULL	0
13322	14088	M	2104-08-13 00:00:00	NULL	NULL	NULL	0
25178	26679	M	2042-03-22 00:00:00	2129-08-14 00:00:00	2129-08-14 00:00:00	2129-08-14 00:00:00	1
37250	64352	M	2150-02-18 00:00:00	2201-03-08 00:00:00	2201-03-08 00:00:00	NULL	1
18634	19738	M	1837-12-05 00:00:00	2141-02-16 00:00:00	NULL	2141-02-16 00:00:00	1
8186	8656	F	2072-10-11 00:00:00	2157-06-21 00:00:00	2157-06-21 00:00:00	2157-06-21 00:00:00	1
9777	10332	F	2098-10-13 00:00:00	NULL	NULL	NULL	0
24257	25704	F	2111-11-10 00:00:00	NULL	NULL	NULL	0
25427	26948	M	2117-02-10 00:00:00	2197-06-29 00:00:00	2197-06-29 00:00:00	NULL	1
531	561	M	2049-07-17 00:00:00	2113-07-28 00:00:00	2113-07-28 00:00:00	2113-07-28 00:00:00	1
29489	31391	F	2107-04-14 00:00:00	NULL	NULL	NULL	0
34049	52314	M	2077-08-10 00:00:00	NULL	NULL	NULL	0
36088	59883	M	2016-07-06 00:00:00	2104-03-28 00:00:00	2104-03-28 00:00:00	2104-03-28 00:00:00	1
46052	98195	M	2089-12-29 00:00:00	2177-09-07 00:00:00	NULL	2177-09-07 00:00:00	1
40520	76930	M	1807-06-07 00:00:00	2108-05-22 00:00:00	2108-05-22 00:00:00	2108-05-22 00:00:00	1
43244	87537	M	2056-11-17 00:00:00	2145-03-02 00:00:00	2145-03-02 00:00:00	NULL	1
6963	7359	F	2128-08-08 00:00:00	2176-09-29 00:00:00	2176-09-29 00:00:00	2176-09-29 00:00:00	1
29870	31811	M	2113-05-24 00:00:00	2185-10-15 00:00:00	NULL	2185-10-15 00:00:00	1
18871	19993	M	2111-07-04 00:00:00	NULL	NULL	NULL	0
20630	21856	F	2069-03-08 00:00:00	2148-02-14 00:00:00	NULL	2148-02-14 00:00:00	1
36176	60204	M	1857-10-06 00:00:00	NULL	NULL	NULL	0
40629	77363	M	1813-10-20 00:00:00	NULL	NULL	NULL	0
8836	9337	F	2052-09-13 00:00:00	NULL	NULL	NULL	0
9998	10564	M	2072-04-19 00:00:00	2138-03-04 00:00:00	NULL	2138-03-04 00:00:00	1
43044	86722	M	1873-03-25 00:00:00	2178-03-05 00:00:00	NULL	2178-03-05 00:00:00	1
3613	3822	F	2122-10-07 00:00:00	2191-08-07 00:00:00	2191-08-07 00:00:00	2191-08-07 00:00:00	1
41978	82494	M	2031-07-29 00:00:00	NULL	NULL	NULL	0
16352	17287	F	2075-04-10 00:00:00	2160-06-09 00:00:00	NULL	2160-06-09 00:00:00	1
10086	10659	M	2117-05-16 00:00:00	2179-08-08 00:00:00	NULL	2179-08-08 00:00:00	1
31798	43925	M	2026-01-26 00:00:00	NULL	NULL	NULL	0
10152	10732	M	2044-06-12 00:00:00	NULL	NULL	NULL	0
6027	6364	M	2060-09-18 00:00:00	NULL	NULL	NULL	0
1957	2071	M	2051-11-06 00:00:00	2130-07-06 00:00:00	2130-07-06 00:00:00	2130-07-06 00:00:00	1
34348	53464	M	2087-08-27 00:00:00	2173-04-18 00:00:00	2173-04-18 00:00:00	NULL	1
8453	8932	F	2091-12-02 00:00:00	2176-02-02 00:00:00	NULL	2176-02-02 00:00:00	1
18962	20091	F	2103-10-01 00:00:00	2172-05-18 00:00:00	NULL	2172-05-18 00:00:00	1
34880	55411	M	2111-10-07 00:00:00	NULL	NULL	NULL	0
23904	25328	F	2105-11-25 00:00:00	NULL	NULL	NULL	0
33173	49053	M	2064-07-27 00:00:00	2149-05-24 00:00:00	2149-05-24 00:00:00	2149-05-24 00:00:00	1
43648	89040	F	2034-08-14 00:00:00	2112-08-03 00:00:00	2112-08-03 00:00:00	2112-08-03 00:00:00	1
43071	86821	F	2037-11-06 00:00:00	NULL	NULL	NULL	0
31233	41625	M	2026-09-09 00:00:00	NULL	NULL	NULL	0
26187	27767	M	2049-10-27 00:00:00	NULL	NULL	NULL	0
703	746	M	2085-06-02 00:00:00	NULL	NULL	NULL	0
2188	2309	F	2062-02-19 00:00:00	2141-02-27 00:00:00	2141-02-27 00:00:00	NULL	1
37883	66749	M	2115-03-01 00:00:00	NULL	NULL	NULL	0
9416	9953	F	2067-05-26 00:00:00	NULL	NULL	NULL	0
20904	22144	M	2106-01-17 00:00:00	NULL	NULL	NULL	0
22395	23726	M	2047-08-13 00:00:00	NULL	NULL	NULL	0
32584	46816	M	2080-12-26 00:00:00	NULL	NULL	NULL	0
36440	61223	F	1848-11-06 00:00:00	2149-05-24 00:00:00	NULL	2149-05-24 00:00:00	1
5620	5935	M	2075-07-15 00:00:00	2165-05-25 00:00:00	2165-05-25 00:00:00	NULL	1
12905	13643	M	2060-09-27 00:00:00	NULL	NULL	NULL	0
15491	16380	M	2040-06-28 00:00:00	2105-03-09 00:00:00	2105-03-09 00:00:00	2105-03-09 00:00:00	1
17482	18498	M	2034-07-21 00:00:00	NULL	NULL	NULL	0
22444	23779	M	2150-08-05 00:00:00	2199-07-10 00:00:00	2199-07-10 00:00:00	NULL	1
23537	24942	F	2102-10-12 00:00:00	NULL	NULL	NULL	0
42382	84008	M	2072-04-06 00:00:00	NULL	NULL	NULL	0
5046	5324	M	2057-04-29 00:00:00	NULL	NULL	NULL	0
21862	23161	M	2055-03-01 00:00:00	2138-08-03 00:00:00	2138-08-03 00:00:00	2138-08-03 00:00:00	1
21413	22687	M	2067-10-16 00:00:00	NULL	NULL	NULL	0
41074	79117	M	2062-05-25 00:00:00	2147-08-20 00:00:00	NULL	2147-08-20 00:00:00	1
35660	58373	M	2072-12-07 00:00:00	NULL	NULL	NULL	0
20467	21686	M	2033-07-30 00:00:00	NULL	NULL	NULL	0
23458	24858	F	2099-02-13 00:00:00	2180-10-29 00:00:00	NULL	2180-10-29 00:00:00	1
12938	13681	F	2106-07-21 00:00:00	NULL	NULL	NULL	0
14803	15657	M	2123-08-19 00:00:00	2196-08-04 00:00:00	NULL	2196-08-04 00:00:00	1
45186	94921	M	2085-03-20 00:00:00	NULL	NULL	NULL	0
9597	10142	F	2026-08-07 00:00:00	NULL	NULL	NULL	0
41276	79954	F	2048-08-24 00:00:00	NULL	NULL	NULL	0
39569	73175	F	2083-04-08 00:00:00	NULL	NULL	NULL	0
30043	31994	F	2082-11-30 00:00:00	2152-08-14 00:00:00	2152-08-14 00:00:00	2152-08-14 00:00:00	1
11515	12168	M	2090-06-25 00:00:00	NULL	NULL	NULL	0
33436	50100	F	2089-01-08 00:00:00	2157-05-23 00:00:00	2157-05-23 00:00:00	2157-05-23 00:00:00	1
908	963	F	2134-03-12 00:00:00	NULL	NULL	NULL	0
28662	30495	M	2056-11-26 00:00:00	NULL	NULL	NULL	0
44991	94118	M	2118-05-31 00:00:00	NULL	NULL	NULL	0
24676	26143	F	1842-06-01 00:00:00	2144-03-09 00:00:00	NULL	2144-03-09 00:00:00	1
43981	90330	F	2072-05-03 00:00:00	NULL	NULL	NULL	0
19059	20195	M	2050-12-21 00:00:00	NULL	NULL	NULL	0
31121	41245	M	2086-03-10 00:00:00	NULL	NULL	NULL	0
28293	30086	M	2149-09-11 00:00:00	NULL	NULL	NULL	0
28123	29894	M	2120-08-04 00:00:00	NULL	NULL	NULL	0
15951	16856	M	2111-06-10 00:00:00	2179-09-12 00:00:00	2179-09-12 00:00:00	2179-09-12 00:00:00	1
22378	23709	M	2108-07-20 00:00:00	NULL	NULL	NULL	0
38383	68655	F	1891-07-01 00:00:00	NULL	NULL	NULL	0
45412	95782	M	2059-10-24 00:00:00	NULL	NULL	NULL	0
41101	79240	M	2085-04-30 00:00:00	NULL	NULL	NULL	0
287	306	F	2138-10-08 00:00:00	NULL	NULL	NULL	0
32570	46768	M	2081-04-13 00:00:00	NULL	NULL	NULL	0
8823	9324	M	2117-09-30 00:00:00	NULL	NULL	NULL	0
38291	68300	F	2090-05-05 00:00:00	NULL	NULL	NULL	0
24045	25477	F	2048-07-04 00:00:00	2118-02-28 00:00:00	NULL	2118-02-28 00:00:00	1
35768	58763	M	2076-08-18 00:00:00	NULL	NULL	NULL	0
45278	95273	M	2036-09-26 00:00:00	NULL	NULL	NULL	0
27755	29488	F	2049-11-10 00:00:00	NULL	NULL	NULL	0
34203	52899	F	2102-07-16 00:00:00	NULL	NULL	NULL	0
34299	53294	M	2109-07-27 00:00:00	NULL	NULL	NULL	0
32580	46801	M	2044-09-13 00:00:00	2122-07-03 00:00:00	2122-07-03 00:00:00	2122-07-04 00:00:00	1
22323	23650	F	2027-04-11 00:00:00	2115-03-29 00:00:00	2115-03-29 00:00:00	2115-03-29 00:00:00	1
9627	10174	M	2074-09-04 00:00:00	2140-11-04 00:00:00	NULL	2140-11-04 00:00:00	1
25941	27504	M	1812-09-15 00:00:00	2114-05-24 00:00:00	2114-05-24 00:00:00	2114-05-24 00:00:00	1
34116	52590	M	2042-09-29 00:00:00	NULL	NULL	NULL	0
1833	1939	M	2115-07-23 00:00:00	NULL	NULL	NULL	0
32659	47133	M	2075-03-02 00:00:00	NULL	NULL	NULL	0
31622	43155	M	2048-05-12 00:00:00	NULL	NULL	NULL	0
13491	14266	M	2027-01-21 00:00:00	2100-12-09 00:00:00	2100-12-09 00:00:00	2100-12-09 00:00:00	1
8497	8980	F	2024-03-13 00:00:00	2106-02-26 00:00:00	2106-02-26 00:00:00	2106-02-26 00:00:00	1
669	711	M	2100-03-06 00:00:00	2185-05-26 00:00:00	NULL	2185-05-26 00:00:00	1
23394	24793	M	2084-06-07 00:00:00	NULL	NULL	NULL	0
5767	6092	M	2036-05-01 00:00:00	2124-05-24 00:00:00	2124-05-24 00:00:00	2124-05-24 00:00:00	1
37332	64717	M	2034-04-30 00:00:00	NULL	NULL	NULL	0
43559	88678	F	2077-12-11 00:00:00	2164-12-20 00:00:00	NULL	2164-12-20 00:00:00	1
10471	11072	M	2114-09-10 00:00:00	NULL	NULL	NULL	0
16817	17789	M	2045-05-16 00:00:00	2127-08-22 00:00:00	NULL	2127-08-22 00:00:00	1
11388	12033	M	2051-01-18 00:00:00	NULL	NULL	NULL	0
22653	24004	M	2118-03-19 00:00:00	2195-09-14 00:00:00	2195-09-14 00:00:00	2195-09-14 00:00:00	1
706	749	M	2109-07-29 00:00:00	2185-07-06 00:00:00	NULL	2185-07-06 00:00:00	1
14080	14890	F	1890-06-05 00:00:00	2191-11-20 00:00:00	NULL	2191-11-20 00:00:00	1
18640	19744	M	2045-02-05 00:00:00	2129-07-11 00:00:00	NULL	2129-07-11 00:00:00	1
30583	32574	M	2079-10-11 00:00:00	NULL	NULL	NULL	0
32604	46910	M	2105-08-26 00:00:00	NULL	NULL	NULL	0
22367	23697	M	2105-05-17 00:00:00	2179-07-13 00:00:00	2179-07-13 00:00:00	NULL	1
28961	30810	M	2111-07-21 00:00:00	2187-04-12 00:00:00	2187-04-12 00:00:00	2187-04-12 00:00:00	1
727	772	M	2123-04-25 00:00:00	NULL	NULL	NULL	0
40025	75053	M	2095-07-23 00:00:00	2161-07-16 00:00:00	NULL	2161-07-16 00:00:00	1
19227	20378	M	2101-02-18 00:00:00	NULL	NULL	NULL	0
29026	30883	F	1900-08-25 00:00:00	2203-08-26 00:00:00	NULL	2203-08-26 00:00:00	1
16443	17382	M	2110-12-11 00:00:00	2185-10-01 00:00:00	2185-10-01 00:00:00	2185-10-01 00:00:00	1
35790	58831	M	2149-04-22 00:00:00	NULL	NULL	NULL	0
37088	63755	M	2085-09-18 00:00:00	NULL	NULL	NULL	0
21179	22438	F	2125-11-26 00:00:00	NULL	NULL	NULL	0
13096	13850	M	2104-09-16 00:00:00	NULL	NULL	NULL	0
43496	88481	F	2037-11-09 00:00:00	NULL	NULL	NULL	0
46074	98268	F	2041-08-13 00:00:00	2125-04-21 00:00:00	2125-04-21 00:00:00	2125-04-21 00:00:00	1
17272	18267	M	2061-10-09 00:00:00	NULL	NULL	NULL	0
16939	17918	M	1827-12-16 00:00:00	2127-12-25 00:00:00	NULL	2127-12-25 00:00:00	1
23623	25029	F	2045-07-11 00:00:00	2133-10-29 00:00:00	2133-10-29 00:00:00	2133-10-29 00:00:00	1
38125	67683	F	2089-02-27 00:00:00	NULL	NULL	NULL	0
899	953	M	2032-10-24 00:00:00	NULL	NULL	NULL	0
697	740	F	2094-06-06 00:00:00	NULL	NULL	NULL	0
11464	12113	M	2058-06-22 00:00:00	2145-03-07 00:00:00	2145-03-07 00:00:00	2145-03-07 00:00:00	1
20631	21857	F	2042-08-14 00:00:00	2117-02-26 00:00:00	2117-02-26 00:00:00	2117-02-26 00:00:00	1
12747	13476	M	2068-09-14 00:00:00	2151-07-12 00:00:00	2151-07-12 00:00:00	NULL	1
14571	15409	M	2118-11-24 00:00:00	2182-09-27 00:00:00	2182-09-27 00:00:00	2182-09-27 00:00:00	1
3375	3571	M	2112-09-10 00:00:00	2166-08-04 00:00:00	2166-08-04 00:00:00	2166-08-04 00:00:00	1
24904	26387	F	2056-11-18 00:00:00	2136-06-13 00:00:00	2136-06-13 00:00:00	2136-06-13 00:00:00	1
33348	49747	M	2081-01-25 00:00:00	NULL	NULL	NULL	0
18120	19186	M	2085-09-08 00:00:00	NULL	NULL	NULL	0
18453	19544	M	2137-01-06 00:00:00	2205-09-19 00:00:00	2205-09-19 00:00:00	2205-09-19 00:00:00	1
30579	32568	M	2103-02-07 00:00:00	NULL	NULL	NULL	0
32094	45057	F	2102-07-22 00:00:00	NULL	NULL	NULL	0
46469	99817	M	2096-02-28 00:00:00	2166-11-20 00:00:00	2166-11-20 00:00:00	2166-11-20 00:00:00	1
45758	97008	F	2135-01-07 00:00:00	NULL	NULL	NULL	0
43446	88294	M	2057-05-18 00:00:00	NULL	NULL	NULL	0
2212	2334	M	2057-10-07 00:00:00	NULL	NULL	NULL	0
9863	10423	F	2060-03-22 00:00:00	NULL	NULL	NULL	0
44236	91242	M	2089-10-11 00:00:00	2169-01-23 00:00:00	2169-01-23 00:00:00	NULL	1
3970	4200	F	2030-07-08 00:00:00	2107-03-11 00:00:00	2107-03-11 00:00:00	2107-03-11 00:00:00	1
34452	53856	F	1846-08-05 00:00:00	2146-08-06 00:00:00	2146-08-06 00:00:00	2146-08-06 00:00:00	1
31661	43359	M	2089-04-07 00:00:00	NULL	NULL	NULL	0
22990	24360	M	2115-01-19 00:00:00	NULL	NULL	NULL	0
24565	26026	F	2089-11-09 00:00:00	2178-09-20 00:00:00	2178-09-20 00:00:00	2178-09-20 00:00:00	1
1285	1351	M	2113-02-18 00:00:00	2191-04-21 00:00:00	NULL	2191-04-21 00:00:00	1
14301	15121	M	2114-07-24 00:00:00	NULL	NULL	NULL	0
3473	3674	M	2102-02-12 00:00:00	NULL	NULL	NULL	0
16137	17060	M	2093-11-27 00:00:00	2177-12-29 00:00:00	2177-12-29 00:00:00	2177-12-29 00:00:00	1
26371	27976	M	2110-07-09 00:00:00	NULL	NULL	NULL	0
33257	49378	F	2022-08-24 00:00:00	NULL	NULL	NULL	0
13679	14466	M	2119-01-02 00:00:00	NULL	NULL	NULL	0
40686	77595	F	2104-12-12 00:00:00	NULL	NULL	NULL	0
11863	12537	M	2041-03-19 00:00:00	2120-08-13 00:00:00	2120-08-13 00:00:00	2120-08-13 00:00:00	1
39050	71131	M	2101-09-22 00:00:00	2163-05-01 00:00:00	2163-05-01 00:00:00	NULL	1
46430	99650	F	2101-07-10 00:00:00	NULL	NULL	NULL	0
4238	4481	F	2110-01-30 00:00:00	NULL	NULL	NULL	0
8339	8814	M	2083-11-22 00:00:00	NULL	NULL	NULL	0
10627	11236	F	2112-02-19 00:00:00	2195-04-10 00:00:00	2195-04-10 00:00:00	2195-04-10 00:00:00	1
23647	25055	M	2141-02-17 00:00:00	2205-09-25 00:00:00	NULL	2205-09-25 00:00:00	1
40496	76865	M	2110-07-24 00:00:00	NULL	NULL	NULL	0
34418	53743	M	2108-04-01 00:00:00	NULL	NULL	NULL	0
39312	72197	F	2077-05-04 00:00:00	NULL	NULL	NULL	0
22737	24091	F	2028-11-22 00:00:00	2111-01-07 00:00:00	NULL	2111-01-07 00:00:00	1
4253	4496	M	2095-10-31 00:00:00	NULL	NULL	NULL	0
30093	32050	M	2064-02-19 00:00:00	2122-11-13 00:00:00	2122-11-13 00:00:00	2122-11-13 00:00:00	1
18224	19297	M	2115-07-12 00:00:00	NULL	NULL	NULL	0
13948	14749	M	2112-04-03 00:00:00	NULL	NULL	NULL	0
17818	18859	M	2139-05-22 00:00:00	NULL	NULL	NULL	0
1634	1728	F	2117-10-01 00:00:00	NULL	NULL	NULL	0
35644	58310	M	2096-06-25 00:00:00	2170-05-31 00:00:00	2170-05-31 00:00:00	NULL	1
36111	59960	M	2113-03-21 00:00:00	2196-05-13 00:00:00	2196-05-13 00:00:00	2196-05-13 00:00:00	1
39976	74891	M	2053-05-17 00:00:00	2120-05-23 00:00:00	2120-05-23 00:00:00	2120-05-23 00:00:00	1
4462	4712	M	2071-12-30 00:00:00	NULL	NULL	NULL	0
16770	17736	M	2095-10-25 00:00:00	NULL	NULL	NULL	0
25981	27545	F	2070-05-11 00:00:00	NULL	NULL	NULL	0
5761	6086	M	2105-10-05 00:00:00	NULL	NULL	NULL	0
35101	56279	M	2047-10-10 00:00:00	NULL	NULL	NULL	0
41572	81058	M	2030-09-27 00:00:00	NULL	NULL	NULL	0
13454	14225	M	2124-05-31 00:00:00	NULL	NULL	NULL	0
46093	98347	M	2073-09-17 00:00:00	NULL	NULL	NULL	0
27012	28674	M	2129-06-02 00:00:00	NULL	NULL	NULL	0
24117	25556	F	2062-12-16 00:00:00	2149-02-28 00:00:00	2149-02-28 00:00:00	2149-02-28 00:00:00	1
37238	64297	F	2073-12-31 00:00:00	NULL	NULL	NULL	0
27505	29208	M	2116-03-29 00:00:00	NULL	NULL	NULL	0
5087	5369	M	2109-08-06 00:00:00	2183-05-10 00:00:00	2183-05-10 00:00:00	2183-05-10 00:00:00	1
1019	1076	M	1873-11-12 00:00:00	2176-04-16 00:00:00	2176-04-16 00:00:00	2176-04-16 00:00:00	1
19272	20426	F	2091-05-12 00:00:00	2161-09-11 00:00:00	2161-09-11 00:00:00	2161-09-11 00:00:00	1
32241	45590	M	2117-11-02 00:00:00	NULL	NULL	NULL	0
35307	57091	M	2086-12-03 00:00:00	2141-03-14 00:00:00	2141-03-14 00:00:00	2141-03-14 00:00:00	1
9122	9645	F	2080-10-10 00:00:00	2169-09-21 00:00:00	2169-09-21 00:00:00	NULL	1
19282	20436	M	2047-11-20 00:00:00	NULL	NULL	NULL	0
30032	31983	M	2113-01-15 00:00:00	2197-07-19 00:00:00	2197-07-19 00:00:00	2197-07-19 00:00:00	1
587	620	M	1855-01-28 00:00:00	2155-02-05 00:00:00	2155-02-05 00:00:00	2155-02-05 00:00:00	1
40661	77500	F	2105-04-28 00:00:00	NULL	NULL	NULL	0
26400	28006	M	2128-07-01 00:00:00	NULL	NULL	NULL	0
38933	70694	M	2110-11-15 00:00:00	NULL	NULL	NULL	0
6240	6600	M	2087-04-29 00:00:00	2174-11-05 00:00:00	NULL	2174-11-05 00:00:00	1
20899	22139	M	2035-11-22 00:00:00	NULL	NULL	NULL	0
25814	27360	F	2070-04-20 00:00:00	2152-02-22 00:00:00	NULL	2152-02-22 00:00:00	1
2019	2136	M	2100-11-15 00:00:00	2169-01-23 00:00:00	2169-01-23 00:00:00	2169-01-23 00:00:00	1
8831	9332	M	2070-11-11 00:00:00	2159-10-06 00:00:00	NULL	2159-10-06 00:00:00	1
46414	99564	M	2094-05-18 00:00:00	NULL	NULL	NULL	0
1056	1114	M	2101-06-28 00:00:00	2160-12-26 00:00:00	2160-12-26 00:00:00	2160-12-26 00:00:00	1
31540	42858	F	2051-03-08 00:00:00	2118-05-10 00:00:00	NULL	2118-05-10 00:00:00	1
20858	22096	M	2091-01-21 00:00:00	2164-08-04 00:00:00	2164-08-04 00:00:00	2164-08-04 00:00:00	1
15101	15972	M	2064-08-08 00:00:00	2149-10-11 00:00:00	2149-10-11 00:00:00	2149-10-11 00:00:00	1
19582	20752	F	2123-07-09 00:00:00	NULL	NULL	NULL	0
20549	21771	F	2025-07-13 00:00:00	2105-04-24 00:00:00	NULL	2105-04-24 00:00:00	1
30244	32208	M	2119-02-16 00:00:00	NULL	NULL	NULL	0
32772	47569	M	2116-12-12 00:00:00	NULL	NULL	NULL	0
6326	6692	M	2046-01-04 00:00:00	NULL	NULL	NULL	0
24829	26307	M	2071-12-31 00:00:00	NULL	NULL	NULL	0
31659	43330	M	2032-12-08 00:00:00	NULL	NULL	NULL	0
37175	64087	M	2087-10-14 00:00:00	2174-03-07 00:00:00	2174-03-07 00:00:00	NULL	1
22357	23687	F	2074-06-22 00:00:00	NULL	NULL	NULL	0
32955	48233	M	2087-03-27 00:00:00	2141-09-13 00:00:00	2141-09-13 00:00:00	2141-09-13 00:00:00	1
10799	11421	M	2062-10-17 00:00:00	2116-08-29 00:00:00	2116-08-29 00:00:00	NULL	1
35489	57779	M	2073-02-16 00:00:00	NULL	NULL	NULL	0
40809	78020	M	2135-08-29 00:00:00	NULL	NULL	NULL	0
1402	1476	M	2105-09-27 00:00:00	NULL	NULL	NULL	0
2588	2733	F	2087-03-01 00:00:00	NULL	NULL	NULL	0
14171	14983	M	2093-06-02 00:00:00	NULL	NULL	NULL	0
1012	1069	M	2067-06-07 00:00:00	NULL	NULL	NULL	0
20940	22184	M	2097-08-26 00:00:00	2183-11-06 00:00:00	NULL	2183-11-06 00:00:00	1
21129	22385	M	2045-01-04 00:00:00	NULL	NULL	NULL	0
15823	16723	F	2108-12-10 00:00:00	2172-08-24 00:00:00	NULL	2172-08-24 00:00:00	1
44901	93774	M	2099-08-01 00:00:00	NULL	NULL	NULL	0
16697	17659	M	2122-07-15 00:00:00	2201-07-09 00:00:00	2201-07-09 00:00:00	2201-07-09 00:00:00	1
24403	25859	M	1802-07-12 00:00:00	NULL	NULL	NULL	0
45892	97569	F	2129-09-20 00:00:00	NULL	NULL	NULL	0
26162	27739	F	2092-09-23 00:00:00	2180-12-10 00:00:00	NULL	2180-12-10 00:00:00	1
10843	11466	F	2038-12-04 00:00:00	2109-01-24 00:00:00	2109-01-24 00:00:00	2109-01-24 00:00:00	1
33381	49879	M	2050-03-26 00:00:00	NULL	NULL	NULL	0
39606	73362	M	2080-12-26 00:00:00	NULL	NULL	NULL	0
18434	19523	M	2082-05-28 00:00:00	NULL	NULL	NULL	0
39878	74514	F	2100-10-06 00:00:00	NULL	NULL	NULL	0
24945	26432	F	2044-02-26 00:00:00	NULL	NULL	NULL	0
31113	41209	M	2076-03-14 00:00:00	2146-10-24 00:00:00	2146-10-24 00:00:00	NULL	1
40669	77527	M	2074-01-03 00:00:00	NULL	NULL	NULL	0
45199	94961	M	2066-11-03 00:00:00	NULL	NULL	NULL	0
23821	25236	F	2103-10-12 00:00:00	NULL	NULL	NULL	0
11801	12468	M	2102-03-01 00:00:00	NULL	NULL	NULL	0
27894	29641	M	2071-04-13 00:00:00	2144-07-21 00:00:00	2144-07-21 00:00:00	2144-07-21 00:00:00	1
11374	12018	F	2078-06-01 00:00:00	2156-08-27 00:00:00	NULL	2156-08-27 00:00:00	1
6882	7272	F	2054-01-24 00:00:00	2124-11-05 00:00:00	2124-11-05 00:00:00	NULL	1
2286	2414	M	2124-11-05 00:00:00	2188-12-25 00:00:00	2188-12-25 00:00:00	2188-12-25 00:00:00	1
10930	11555	M	1880-06-13 00:00:00	2180-06-16 00:00:00	2180-06-16 00:00:00	2180-06-16 00:00:00	1
20706	21933	M	2055-08-16 00:00:00	2123-04-13 00:00:00	2123-04-13 00:00:00	2123-04-13 00:00:00	1
22262	23581	F	2074-03-24 00:00:00	NULL	NULL	NULL	0
14211	15025	M	2141-03-05 00:00:00	NULL	NULL	NULL	0
39956	74816	M	2072-01-10 00:00:00	2147-09-06 00:00:00	2147-09-06 00:00:00	NULL	1
27530	29235	M	2121-10-27 00:00:00	NULL	NULL	NULL	0
34492	54020	M	2113-04-20 00:00:00	NULL	NULL	NULL	0
34298	53290	M	2035-03-26 00:00:00	NULL	NULL	NULL	0
31687	43472	M	2096-09-26 00:00:00	NULL	NULL	NULL	0
42223	83430	F	2099-05-19 00:00:00	2171-08-01 00:00:00	2171-08-01 00:00:00	NULL	1
36540	61648	M	2123-03-25 00:00:00	NULL	NULL	NULL	0
26652	28291	F	2046-02-08 00:00:00	2136-05-24 00:00:00	2136-05-24 00:00:00	2136-05-24 00:00:00	1
44684	92967	M	2093-02-07 00:00:00	2163-11-30 00:00:00	2163-11-30 00:00:00	2163-11-30 00:00:00	1
28474	30290	F	2094-08-07 00:00:00	NULL	NULL	NULL	0
12152	12841	M	2068-08-06 00:00:00	NULL	NULL	NULL	0
33129	48910	F	2103-06-27 00:00:00	2187-02-10 00:00:00	NULL	2187-02-10 00:00:00	1
35198	56635	F	2048-11-28 00:00:00	NULL	NULL	NULL	0
21036	22285	M	2065-01-09 00:00:00	2125-10-24 00:00:00	2125-10-24 00:00:00	2125-10-24 00:00:00	1
24270	25720	F	1890-04-13 00:00:00	NULL	NULL	NULL	0
4380	4628	M	2103-06-24 00:00:00	NULL	NULL	NULL	0
10768	11389	M	2092-01-31 00:00:00	2166-10-02 00:00:00	2166-10-02 00:00:00	2166-10-02 00:00:00	1
13112	13866	F	2029-09-25 00:00:00	2111-05-31 00:00:00	2111-05-31 00:00:00	2111-05-31 00:00:00	1
7763	8206	M	2034-06-12 00:00:00	2108-10-18 00:00:00	2108-10-18 00:00:00	2108-10-18 00:00:00	1
27958	29711	M	2051-06-12 00:00:00	2130-12-21 00:00:00	NULL	2130-12-21 00:00:00	1
24634	26099	M	2114-01-08 00:00:00	2192-08-27 00:00:00	2192-08-27 00:00:00	NULL	1
24253	25700	F	2089-12-28 00:00:00	2154-12-08 00:00:00	NULL	2154-12-08 00:00:00	1
40177	75655	M	2067-03-17 00:00:00	NULL	NULL	NULL	0
2299	2427	F	2039-04-09 00:00:00	2115-11-13 00:00:00	2115-11-13 00:00:00	2115-11-13 00:00:00	1
3876	4100	F	2065-10-01 00:00:00	NULL	NULL	NULL	0
34750	54915	M	2038-07-31 00:00:00	2128-01-25 00:00:00	NULL	2128-01-25 00:00:00	1
15873	16774	M	2133-11-01 00:00:00	NULL	NULL	NULL	0
4996	5272	M	2090-01-15 00:00:00	NULL	NULL	NULL	0
3249	3433	F	2121-08-10 00:00:00	2205-03-12 00:00:00	2205-03-12 00:00:00	2205-03-12 00:00:00	1
30261	32226	M	2141-04-13 00:00:00	NULL	NULL	NULL	0
35772	58781	F	2101-05-05 00:00:00	2168-04-14 00:00:00	2168-04-14 00:00:00	NULL	1
42606	84914	F	2050-03-25 00:00:00	2116-08-15 00:00:00	2116-08-15 00:00:00	NULL	1
20832	22068	F	2107-05-14 00:00:00	NULL	NULL	NULL	0
17853	18898	F	2113-05-04 00:00:00	NULL	NULL	NULL	0
9085	9605	M	2063-09-24 00:00:00	NULL	NULL	NULL	0
20342	21555	F	2086-11-22 00:00:00	NULL	NULL	NULL	0
38913	70615	M	2129-11-11 00:00:00	NULL	NULL	NULL	0
44918	93834	F	2038-01-27 00:00:00	NULL	NULL	NULL	0
35455	57664	M	2086-08-10 00:00:00	NULL	NULL	NULL	0
6232	6590	M	2094-12-22 00:00:00	2181-05-22 00:00:00	NULL	2181-05-22 00:00:00	1
30514	32497	M	2132-03-03 00:00:00	2200-07-04 00:00:00	2200-07-04 00:00:00	2200-07-04 00:00:00	1
42302	83709	M	2077-09-24 00:00:00	2141-09-28 00:00:00	2141-09-28 00:00:00	2141-09-09 00:00:00	1
12416	13123	M	2118-11-28 00:00:00	2189-10-14 00:00:00	2189-10-14 00:00:00	2189-10-14 00:00:00	1
28471	30286	F	2123-11-06 00:00:00	NULL	NULL	NULL	0
26024	27589	M	2018-12-22 00:00:00	NULL	NULL	NULL	0
13425	14196	M	2087-08-05 00:00:00	NULL	NULL	NULL	0
38418	68791	M	2098-12-14 00:00:00	NULL	NULL	NULL	0
9494	10035	M	2053-04-13 00:00:00	2133-03-30 00:00:00	NULL	2133-03-30 00:00:00	1
40014	75023	M	1853-01-17 00:00:00	2153-01-18 00:00:00	2153-01-18 00:00:00	NULL	1
33986	52079	M	2136-06-12 00:00:00	NULL	NULL	NULL	0
36187	60244	F	2128-12-03 00:00:00	2198-09-24 00:00:00	2198-09-24 00:00:00	2198-09-24 00:00:00	1
2906	3069	M	2111-10-03 00:00:00	2202-11-18 00:00:00	NULL	2202-11-18 00:00:00	1
26970	28631	M	2097-08-01 00:00:00	NULL	NULL	NULL	0
26780	28425	F	1863-11-04 00:00:00	2163-11-04 00:00:00	2163-11-04 00:00:00	2163-11-04 00:00:00	1
32408	46202	M	2121-04-26 00:00:00	NULL	NULL	NULL	0
32536	46620	M	2057-07-21 00:00:00	NULL	NULL	NULL	0
14975	15843	M	2016-10-22 00:00:00	NULL	NULL	NULL	0
1488	1573	M	2124-03-19 00:00:00	NULL	NULL	NULL	0
15130	16002	M	2119-10-10 00:00:00	NULL	NULL	NULL	0
27975	29731	M	2127-04-05 00:00:00	NULL	NULL	NULL	0
4042	4275	M	2024-10-19 00:00:00	2108-03-15 00:00:00	2108-03-15 00:00:00	2108-03-15 00:00:00	1
21320	22588	M	2143-12-03 00:00:00	2206-03-03 00:00:00	2206-03-03 00:00:00	2206-03-03 00:00:00	1
43577	88749	M	2034-01-20 00:00:00	NULL	NULL	NULL	0
37421	65056	M	2111-03-20 00:00:00	2178-07-14 00:00:00	2178-07-14 00:00:00	2178-07-14 00:00:00	1
43410	88174	F	1880-06-11 00:00:00	NULL	NULL	NULL	0
33550	50528	M	2095-10-15 00:00:00	2165-06-05 00:00:00	2165-06-05 00:00:00	2165-06-05 00:00:00	1
21416	22690	M	2122-03-08 00:00:00	NULL	NULL	NULL	0
30796	32805	M	2116-12-11 00:00:00	2183-03-18 00:00:00	2183-03-18 00:00:00	2183-03-18 00:00:00	1
13696	14484	M	2062-04-18 00:00:00	2155-12-08 00:00:00	NULL	2155-12-08 00:00:00	1
9728	10281	M	2107-08-03 00:00:00	NULL	NULL	NULL	0
35708	58551	M	2121-07-07 00:00:00	2193-09-07 00:00:00	2193-09-07 00:00:00	2193-09-07 00:00:00	1
31639	43224	M	2069-03-16 00:00:00	NULL	NULL	NULL	0
36960	63298	F	2080-10-28 00:00:00	NULL	NULL	NULL	0
11194	11832	M	2108-04-02 00:00:00	2197-06-21 00:00:00	NULL	2197-06-21 00:00:00	1
20943	22187	M	2116-04-04 00:00:00	NULL	NULL	NULL	0
7873	8323	M	2109-06-27 00:00:00	NULL	NULL	NULL	0
42013	82604	F	2097-10-28 00:00:00	NULL	NULL	NULL	0
45974	97846	M	2087-05-02 00:00:00	NULL	NULL	NULL	0
35173	56517	F	2075-07-24 00:00:00	NULL	NULL	NULL	0
11807	12474	F	1853-10-08 00:00:00	2154-08-01 00:00:00	NULL	2154-08-01 00:00:00	1
19857	21042	M	2049-03-05 00:00:00	2130-01-14 00:00:00	2130-01-14 00:00:00	2130-01-14 00:00:00	1
8261	8734	M	2067-10-16 00:00:00	2116-02-13 00:00:00	2116-02-13 00:00:00	2116-02-13 00:00:00	1
3373	3569	M	2079-03-06 00:00:00	NULL	NULL	NULL	0
10748	11369	M	2161-11-27 00:00:00	2204-05-13 00:00:00	2204-05-13 00:00:00	NULL	1
25822	27369	F	2073-05-12 00:00:00	NULL	NULL	NULL	0
4918	5188	M	2072-06-16 00:00:00	NULL	NULL	NULL	0
2399	2534	M	2045-04-17 00:00:00	NULL	NULL	NULL	0
13776	14568	F	1882-12-15 00:00:00	2183-06-29 00:00:00	2183-06-29 00:00:00	2183-06-29 00:00:00	1
29187	31051	F	2136-11-06 00:00:00	NULL	NULL	NULL	0
37746	66196	M	2090-01-17 00:00:00	NULL	NULL	NULL	0
30833	40132	F	2096-05-16 00:00:00	NULL	NULL	NULL	0
10137	10717	M	2147-12-14 00:00:00	NULL	NULL	NULL	0
2095	2213	M	2019-07-26 00:00:00	2103-05-29 00:00:00	2103-05-29 00:00:00	2103-05-29 00:00:00	1
37938	66957	M	2121-01-17 00:00:00	NULL	NULL	NULL	0
11696	12357	F	2112-03-24 00:00:00	2183-04-22 00:00:00	NULL	2183-04-22 00:00:00	1
12267	12964	F	2098-10-17 00:00:00	2169-08-16 00:00:00	NULL	2169-08-16 00:00:00	1
17865	18910	F	2081-03-04 00:00:00	NULL	NULL	NULL	0
24812	26288	M	2088-02-01 00:00:00	NULL	NULL	NULL	0
15152	16024	F	1861-12-23 00:00:00	2168-01-23 00:00:00	NULL	2168-01-23 00:00:00	1
18996	20126	M	1812-05-07 00:00:00	2112-10-27 00:00:00	2112-10-27 00:00:00	2112-10-27 00:00:00	1
38381	68651	F	2025-11-20 00:00:00	NULL	NULL	NULL	0
45735	96928	F	2073-05-24 00:00:00	NULL	NULL	NULL	0
13085	13838	M	2065-04-29 00:00:00	2141-11-19 00:00:00	2141-11-19 00:00:00	2141-11-19 00:00:00	1
34379	53608	F	1892-07-02 00:00:00	NULL	NULL	NULL	0
31115	41217	M	2104-02-05 00:00:00	2166-08-28 00:00:00	2166-08-28 00:00:00	2166-08-28 00:00:00	1
34332	53417	M	2068-12-16 00:00:00	NULL	NULL	NULL	0
39127	71414	M	2123-07-10 00:00:00	NULL	NULL	NULL	0
4755	5013	M	2099-04-12 00:00:00	NULL	NULL	NULL	0
17940	18989	F	1817-06-11 00:00:00	2117-06-26 00:00:00	2117-06-26 00:00:00	2117-06-26 00:00:00	1
20635	21861	M	2133-03-20 00:00:00	NULL	NULL	NULL	0
35187	56582	M	2060-08-13 00:00:00	NULL	NULL	NULL	0
45023	94224	M	2048-08-12 00:00:00	NULL	NULL	NULL	0
41719	81577	M	2123-11-02 00:00:00	2180-04-04 00:00:00	2180-04-04 00:00:00	NULL	1
43079	86848	M	2108-10-26 00:00:00	NULL	NULL	NULL	0
15364	16249	F	2069-06-15 00:00:00	2151-04-12 00:00:00	2151-04-12 00:00:00	2151-04-12 00:00:00	1
2617	2763	M	2062-09-02 00:00:00	NULL	NULL	NULL	0
35626	58263	F	1853-06-20 00:00:00	NULL	NULL	NULL	0
43691	89171	M	2106-10-09 00:00:00	NULL	NULL	NULL	0
8429	8906	F	2108-04-05 00:00:00	NULL	NULL	NULL	0
22029	23334	F	2058-08-17 00:00:00	2142-02-19 00:00:00	NULL	2142-02-19 00:00:00	1
7054	7455	M	2050-03-07 00:00:00	NULL	NULL	NULL	0
1783	1887	M	2093-11-24 00:00:00	NULL	NULL	NULL	0
24444	25901	M	2117-05-07 00:00:00	2189-08-23 00:00:00	2189-08-23 00:00:00	2189-08-23 00:00:00	1
5940	6272	M	2128-10-16 00:00:00	2189-10-04 00:00:00	2189-10-04 00:00:00	2189-10-04 00:00:00	1
6303	6668	F	2070-11-30 00:00:00	NULL	NULL	NULL	0
6318	6684	F	2125-05-29 00:00:00	NULL	NULL	NULL	0
11451	12099	M	2074-03-22 00:00:00	2133-10-26 00:00:00	2133-10-26 00:00:00	2133-10-26 00:00:00	1
29170	31032	F	2040-03-06 00:00:00	NULL	NULL	NULL	0
40095	75353	F	2064-05-13 00:00:00	NULL	NULL	NULL	0
1857	1964	F	2078-10-14 00:00:00	2137-05-12 00:00:00	NULL	2137-05-12 00:00:00	1
11927	12606	M	2109-03-23 00:00:00	NULL	NULL	NULL	0
7930	8384	M	2146-04-15 00:00:00	NULL	NULL	NULL	0
10790	11412	M	2133-05-12 00:00:00	NULL	NULL	NULL	0
1146	1207	M	2109-12-21 00:00:00	2177-01-13 00:00:00	NULL	2177-01-13 00:00:00	1
33059	48647	F	2081-02-13 00:00:00	NULL	NULL	NULL	0
25328	26841	M	1818-06-07 00:00:00	2119-07-01 00:00:00	2119-07-01 00:00:00	2119-07-01 00:00:00	1
27699	29420	M	2068-01-14 00:00:00	NULL	NULL	NULL	0
26356	27961	M	2066-05-10 00:00:00	NULL	NULL	NULL	0
9751	10304	M	2110-07-27 00:00:00	2166-10-14 00:00:00	NULL	2166-10-14 00:00:00	1
10266	10853	F	2064-05-21 00:00:00	NULL	NULL	NULL	0
2758	2917	M	2068-06-27 00:00:00	NULL	NULL	NULL	0
16689	17651	M	2055-07-24 00:00:00	2137-06-09 00:00:00	2137-06-09 00:00:00	NULL	1
3886	4110	M	2075-03-27 00:00:00	2160-02-07 00:00:00	NULL	2160-02-07 00:00:00	1
39807	74258	M	2071-11-25 00:00:00	NULL	NULL	NULL	0
41151	79426	M	2055-08-18 00:00:00	NULL	NULL	NULL	0
16049	16964	F	2033-08-10 00:00:00	NULL	NULL	NULL	0
37728	66138	M	2061-11-24 00:00:00	NULL	NULL	NULL	0
27859	29600	M	2117-01-08 00:00:00	NULL	NULL	NULL	0
6927	7323	M	1810-01-17 00:00:00	2110-03-17 00:00:00	2110-03-17 00:00:00	2110-03-17 00:00:00	1
18124	19190	M	2046-10-19 00:00:00	2124-10-10 00:00:00	NULL	2124-10-10 00:00:00	1
29774	31709	F	2046-09-19 00:00:00	NULL	NULL	NULL	0
27401	29091	M	1877-03-26 00:00:00	2177-04-01 00:00:00	2177-04-01 00:00:00	2177-04-01 00:00:00	1
31500	42721	M	2076-02-12 00:00:00	NULL	NULL	NULL	0
41867	82091	M	2047-09-30 00:00:00	NULL	NULL	NULL	0
2555	2700	M	2113-06-02 00:00:00	2200-02-06 00:00:00	2200-02-06 00:00:00	2200-02-06 00:00:00	1
22203	23517	M	1862-04-29 00:00:00	2165-09-15 00:00:00	2165-09-15 00:00:00	2165-09-15 00:00:00	1
2577	2722	F	2090-02-07 00:00:00	2180-12-22 00:00:00	NULL	2180-12-22 00:00:00	1
3847	4071	M	2052-04-30 00:00:00	2136-05-07 00:00:00	NULL	2136-05-07 00:00:00	1
12611	13333	M	2076-07-26 00:00:00	2154-05-01 00:00:00	NULL	2154-05-01 00:00:00	1
36266	60614	M	2101-11-11 00:00:00	NULL	NULL	NULL	0
30020	31971	F	2105-12-29 00:00:00	NULL	NULL	NULL	0
18628	19732	M	2056-09-23 00:00:00	NULL	NULL	NULL	0
36737	62514	F	1808-03-22 00:00:00	2108-05-02 00:00:00	2108-05-02 00:00:00	NULL	1
7793	8238	F	2086-05-31 00:00:00	NULL	NULL	NULL	0
42222	83429	F	2087-12-21 00:00:00	2169-03-01 00:00:00	NULL	2169-03-01 00:00:00	1
21399	22673	M	2106-12-22 00:00:00	NULL	NULL	NULL	0
11463	12112	M	2053-09-23 00:00:00	NULL	NULL	NULL	0
33650	50890	M	2052-08-03 00:00:00	NULL	NULL	NULL	0
6224	6581	M	2134-05-03 00:00:00	NULL	NULL	NULL	0
26366	27971	M	2046-04-02 00:00:00	NULL	NULL	NULL	0
43882	89931	M	2040-07-14 00:00:00	NULL	NULL	NULL	0
2981	3149	M	2057-07-22 00:00:00	NULL	NULL	NULL	0
14300	15120	F	2089-02-20 00:00:00	2171-09-06 00:00:00	2171-09-06 00:00:00	2171-09-06 00:00:00	1
22167	23478	F	2041-10-09 00:00:00	2130-09-05 00:00:00	2130-09-05 00:00:00	2130-09-05 00:00:00	1
26978	28639	M	2045-06-11 00:00:00	NULL	NULL	NULL	0
5422	5728	M	2065-09-08 00:00:00	NULL	NULL	NULL	0
37981	67144	F	2119-07-09 00:00:00	2173-10-27 00:00:00	2173-10-27 00:00:00	2173-10-27 00:00:00	1
167	177	M	2048-04-20 00:00:00	2126-02-20 00:00:00	NULL	2126-02-20 00:00:00	1
10360	10954	F	2125-01-14 00:00:00	2177-02-06 00:00:00	2177-02-06 00:00:00	NULL	1
34528	54154	M	2081-03-02 00:00:00	NULL	NULL	NULL	0
35302	57073	M	2078-07-10 00:00:00	NULL	NULL	NULL	0
36191	60262	F	2083-10-31 00:00:00	2168-03-22 00:00:00	2168-03-22 00:00:00	2168-03-22 00:00:00	1
26890	28548	F	2103-05-24 00:00:00	2189-05-09 00:00:00	2189-05-09 00:00:00	NULL	1
42494	84457	M	2131-04-21 00:00:00	NULL	NULL	NULL	0
1325	1394	M	2021-02-13 00:00:00	2104-02-22 00:00:00	NULL	2104-02-22 00:00:00	1
15124	15996	M	2058-05-18 00:00:00	2144-06-27 00:00:00	2144-06-27 00:00:00	2144-06-27 00:00:00	1
26499	28111	M	2048-06-23 00:00:00	2136-04-30 00:00:00	2136-04-30 00:00:00	2136-04-30 00:00:00	1
19185	20332	F	2051-07-19 00:00:00	NULL	NULL	NULL	0
23152	24536	F	2090-11-20 00:00:00	2172-02-03 00:00:00	NULL	2172-02-03 00:00:00	1
31049	40972	M	2066-09-15 00:00:00	NULL	NULL	NULL	0
21281	22548	F	2112-02-09 00:00:00	NULL	NULL	NULL	0
44410	91853	M	2068-01-30 00:00:00	NULL	NULL	NULL	0
41451	80616	M	2066-06-12 00:00:00	2144-07-18 00:00:00	NULL	2144-07-18 00:00:00	1
8442	8920	M	2036-11-06 00:00:00	2124-05-18 00:00:00	2124-05-18 00:00:00	2124-05-18 00:00:00	1
20810	22044	M	2030-02-22 00:00:00	2114-03-01 00:00:00	NULL	2114-03-01 00:00:00	1
33221	49249	F	2089-12-06 00:00:00	NULL	NULL	NULL	0
36525	61594	M	2139-05-25 00:00:00	NULL	NULL	NULL	0
13119	13873	F	2044-12-08 00:00:00	2126-12-29 00:00:00	2126-12-29 00:00:00	2126-12-29 00:00:00	1
30935	40560	F	2086-12-16 00:00:00	NULL	NULL	NULL	0
21757	23048	M	2087-09-07 00:00:00	NULL	NULL	NULL	0
7606	8037	M	2086-09-27 00:00:00	NULL	NULL	NULL	0
3300	3490	M	2077-04-30 00:00:00	2145-04-21 00:00:00	2145-04-21 00:00:00	NULL	1
43038	86705	M	2071-08-15 00:00:00	NULL	NULL	NULL	0
40405	76547	F	2021-09-24 00:00:00	2100-09-13 00:00:00	2100-09-13 00:00:00	2100-09-13 00:00:00	1
12751	13480	M	2102-10-23 00:00:00	NULL	NULL	NULL	0
36280	60672	M	1861-10-19 00:00:00	2163-04-20 00:00:00	NULL	2163-04-20 00:00:00	1
34433	53782	M	2018-08-24 00:00:00	2105-09-29 00:00:00	NULL	2105-09-29 00:00:00	1
5912	6244	M	2050-12-30 00:00:00	NULL	NULL	NULL	0
26916	28575	M	2077-02-25 00:00:00	NULL	NULL	NULL	0
41844	82024	F	1860-12-21 00:00:00	NULL	NULL	NULL	0
617	651	M	2138-07-21 00:00:00	NULL	NULL	NULL	0
8874	9377	M	2088-10-17 00:00:00	2172-09-01 00:00:00	2172-09-01 00:00:00	2172-09-01 00:00:00	1
36615	61954	M	2051-11-02 00:00:00	2138-04-04 00:00:00	2138-04-04 00:00:00	2138-04-04 00:00:00	1
37446	65152	M	2046-10-12 00:00:00	NULL	NULL	NULL	0
44611	92651	F	2057-11-26 00:00:00	2133-08-08 00:00:00	2133-08-08 00:00:00	NULL	1
3092	3267	F	2138-03-06 00:00:00	2193-08-28 00:00:00	2193-08-28 00:00:00	2193-08-28 00:00:00	1
38099	67598	F	2044-01-10 00:00:00	NULL	NULL	NULL	0
44856	93601	M	2112-04-12 00:00:00	2180-07-29 00:00:00	NULL	2180-07-29 00:00:00	1
22880	24241	M	2099-09-18 00:00:00	2162-09-26 00:00:00	NULL	2162-09-26 00:00:00	1
11499	12149	F	2036-10-16 00:00:00	2121-08-12 00:00:00	2121-08-12 00:00:00	NULL	1
35524	57911	M	2067-07-29 00:00:00	NULL	NULL	NULL	0
19661	20840	M	2065-01-23 00:00:00	NULL	NULL	NULL	0
38633	69537	M	2069-05-24 00:00:00	NULL	NULL	NULL	0
24213	25655	M	2135-01-14 00:00:00	NULL	NULL	NULL	0
44756	93240	M	2040-05-08 00:00:00	NULL	NULL	NULL	0
17539	18559	M	2131-03-10 00:00:00	2194-07-21 00:00:00	2194-07-21 00:00:00	2194-07-21 00:00:00	1
27661	29378	F	2095-10-11 00:00:00	NULL	NULL	NULL	0
10454	11055	M	2106-12-20 00:00:00	NULL	NULL	NULL	0
21652	22938	F	1868-12-07 00:00:00	2170-05-28 00:00:00	2170-05-28 00:00:00	2170-05-28 00:00:00	1
33803	51482	F	2129-01-14 00:00:00	2183-10-13 00:00:00	2183-10-13 00:00:00	NULL	1
2567	2712	M	1801-02-10 00:00:00	2103-07-18 00:00:00	2103-07-18 00:00:00	2103-07-18 00:00:00	1
8118	8580	M	2137-01-09 00:00:00	NULL	NULL	NULL	0
597	631	M	2049-02-05 00:00:00	2124-07-18 00:00:00	NULL	2124-07-18 00:00:00	1
35795	58845	F	2113-08-19 00:00:00	2203-05-26 00:00:00	NULL	2203-05-26 00:00:00	1
6951	7347	M	2054-08-01 00:00:00	2139-03-17 00:00:00	2139-03-17 00:00:00	2139-03-17 00:00:00	1
35061	56128	F	2094-06-05 00:00:00	NULL	NULL	NULL	0
42410	84112	F	2051-09-12 00:00:00	NULL	NULL	NULL	0
7377	7798	M	2111-08-02 00:00:00	NULL	NULL	NULL	0
32905	48036	M	2086-10-29 00:00:00	NULL	NULL	NULL	0
36361	60960	F	2101-07-26 00:00:00	NULL	NULL	NULL	0
32311	45845	M	2102-05-11 00:00:00	NULL	NULL	NULL	0
6179	6534	F	2055-11-06 00:00:00	NULL	NULL	NULL	0
14057	14864	M	2126-06-18 00:00:00	2169-06-25 00:00:00	2169-06-25 00:00:00	2169-06-25 00:00:00	1
4839	5100	F	2073-07-22 00:00:00	NULL	NULL	NULL	0
21599	22882	F	2059-06-12 00:00:00	NULL	NULL	NULL	0
37269	64420	M	2095-10-24 00:00:00	2158-11-13 00:00:00	NULL	2158-11-13 00:00:00	1
5432	5738	M	2049-06-22 00:00:00	2112-10-05 00:00:00	2112-10-05 00:00:00	2112-10-05 00:00:00	1
7987	8445	M	2035-12-30 00:00:00	2119-08-30 00:00:00	NULL	2119-08-30 00:00:00	1
18819	19936	F	2110-11-25 00:00:00	2199-03-16 00:00:00	2199-03-16 00:00:00	2199-03-16 00:00:00	1
38213	68024	M	2092-06-26 00:00:00	NULL	NULL	NULL	0
45020	94220	M	2109-04-22 00:00:00	NULL	NULL	NULL	0
18474	19566	M	2067-06-14 00:00:00	NULL	NULL	NULL	0
26909	28567	F	1856-08-05 00:00:00	2156-08-07 00:00:00	2156-08-07 00:00:00	2156-08-07 00:00:00	1
34569	54276	M	2110-09-08 00:00:00	NULL	NULL	NULL	0
33344	49723	M	2064-07-20 00:00:00	2142-10-22 00:00:00	2142-10-22 00:00:00	2142-10-22 00:00:00	1
38666	69658	F	2066-02-01 00:00:00	NULL	NULL	NULL	0
40438	76653	F	2116-06-29 00:00:00	NULL	NULL	NULL	0
6776	7163	M	2112-08-03 00:00:00	NULL	NULL	NULL	0
4353	4600	M	2108-12-06 00:00:00	NULL	NULL	NULL	0
4763	5021	M	2111-03-02 00:00:00	NULL	NULL	NULL	0
19043	20178	M	2085-09-15 00:00:00	NULL	NULL	NULL	0
2271	2398	M	2131-08-12 00:00:00	NULL	NULL	NULL	0
23992	25421	F	2063-11-20 00:00:00	2155-12-29 00:00:00	2155-12-29 00:00:00	2155-12-29 00:00:00	1
5236	5532	F	2060-12-10 00:00:00	2138-03-17 00:00:00	2138-03-17 00:00:00	2138-03-17 00:00:00	1
22172	23483	F	2106-09-14 00:00:00	2166-10-27 00:00:00	NULL	2166-10-27 00:00:00	1
2862	3023	M	2084-03-22 00:00:00	NULL	NULL	NULL	0
37920	66880	M	1858-05-17 00:00:00	NULL	NULL	NULL	0
11134	11770	M	1832-12-05 00:00:00	2133-11-02 00:00:00	2133-11-02 00:00:00	2133-11-02 00:00:00	1
12875	13611	F	2113-02-02 00:00:00	NULL	NULL	NULL	0
6329	6695	M	2127-09-05 00:00:00	NULL	NULL	NULL	0
18471	19563	F	2048-08-07 00:00:00	NULL	NULL	NULL	0
8811	9312	M	2111-01-26 00:00:00	2186-11-19 00:00:00	2186-11-19 00:00:00	2186-11-19 00:00:00	1
21246	22512	F	2086-06-28 00:00:00	2174-03-25 00:00:00	2174-03-25 00:00:00	2174-03-25 00:00:00	1
39873	74502	M	2094-05-04 00:00:00	2174-07-04 00:00:00	NULL	2174-07-04 00:00:00	1
22542	23884	M	2050-11-19 00:00:00	NULL	NULL	NULL	0
31139	41287	F	2101-09-11 00:00:00	NULL	NULL	NULL	0
9453	9992	F	2099-09-11 00:00:00	NULL	NULL	NULL	0
10482	11085	M	2110-11-07 00:00:00	NULL	NULL	NULL	0
20544	21766	M	2089-05-20 00:00:00	2150-08-13 00:00:00	2150-08-13 00:00:00	2150-08-13 00:00:00	1
22839	24198	M	2097-12-23 00:00:00	2182-01-03 00:00:00	2182-01-03 00:00:00	2182-01-03 00:00:00	1
34895	55512	M	2043-03-23 00:00:00	NULL	NULL	NULL	0
1293	1359	M	2049-03-11 00:00:00	NULL	NULL	NULL	0
23893	25317	M	2059-01-24 00:00:00	2137-11-05 00:00:00	2137-11-05 00:00:00	NULL	1
28724	30562	M	2067-02-12 00:00:00	NULL	NULL	NULL	0
32538	46634	M	2145-02-15 00:00:00	NULL	NULL	NULL	0
38492	69024	M	2095-09-16 00:00:00	NULL	NULL	NULL	0
45769	97037	M	2032-10-11 00:00:00	2117-03-17 00:00:00	NULL	2117-03-17 00:00:00	1
24998	26487	M	2065-01-25 00:00:00	2130-07-28 00:00:00	NULL	2130-07-28 00:00:00	1
10819	11442	M	1851-01-04 00:00:00	2159-11-23 00:00:00	2159-11-23 00:00:00	NULL	1
28491	30308	M	2079-11-22 00:00:00	2146-09-10 00:00:00	NULL	2146-09-10 00:00:00	1
514	543	M	2096-09-27 00:00:00	NULL	NULL	NULL	0
1377	1449	M	2068-03-07 00:00:00	2147-11-29 00:00:00	NULL	2147-11-29 00:00:00	1
9119	9642	M	2105-05-25 00:00:00	2165-06-30 00:00:00	2165-06-30 00:00:00	2165-06-30 00:00:00	1
15090	15961	M	2074-06-01 00:00:00	2163-02-05 00:00:00	NULL	2163-02-05 00:00:00	1
45384	95688	F	2063-08-24 00:00:00	NULL	NULL	NULL	0
18986	20116	F	2053-03-05 00:00:00	2127-08-17 00:00:00	2127-08-17 00:00:00	2127-08-17 00:00:00	1
13875	14670	F	2102-10-23 00:00:00	2186-06-21 00:00:00	2186-06-21 00:00:00	2186-06-20 00:00:00	1
33237	49311	M	2045-07-26 00:00:00	NULL	NULL	NULL	0
33660	50920	F	1821-10-23 00:00:00	2122-06-06 00:00:00	NULL	2122-06-06 00:00:00	1
41515	80862	M	2100-09-09 00:00:00	2170-05-17 00:00:00	2170-05-17 00:00:00	2170-05-17 00:00:00	1
8595	9081	M	2035-04-19 00:00:00	2110-04-08 00:00:00	2110-04-08 00:00:00	2110-04-08 00:00:00	1
21436	22710	F	2075-01-18 00:00:00	NULL	NULL	NULL	0
40093	75347	M	2110-02-28 00:00:00	2174-06-24 00:00:00	2174-06-24 00:00:00	2174-06-24 00:00:00	1
7868	8318	M	2073-06-04 00:00:00	NULL	NULL	NULL	0
36401	61106	F	2056-09-25 00:00:00	NULL	NULL	NULL	0
39227	71825	F	2029-08-20 00:00:00	2118-04-16 00:00:00	2118-04-16 00:00:00	NULL	1
142	152	M	2065-11-11 00:00:00	NULL	NULL	NULL	0
23156	24541	M	2133-07-23 00:00:00	NULL	NULL	NULL	0
3586	3794	F	2029-09-30 00:00:00	2107-02-03 00:00:00	2107-02-03 00:00:00	2107-02-03 00:00:00	1
6428	6799	F	2024-03-24 00:00:00	2111-10-09 00:00:00	NULL	2111-10-09 00:00:00	1
15017	15885	M	2066-02-25 00:00:00	NULL	NULL	NULL	0
24215	25658	M	2110-03-24 00:00:00	2179-02-10 00:00:00	2179-02-10 00:00:00	2179-02-10 00:00:00	1
15193	16069	M	2092-09-13 00:00:00	NULL	NULL	NULL	0
19540	20707	M	2065-10-14 00:00:00	NULL	NULL	NULL	0
436	462	M	2060-10-06 00:00:00	NULL	NULL	NULL	0
4195	4436	M	2091-12-11 00:00:00	NULL	NULL	NULL	0
24887	26368	M	2050-01-09 00:00:00	2114-03-14 00:00:00	2114-03-14 00:00:00	2114-03-14 00:00:00	1
18879	20001	M	2088-09-05 00:00:00	2163-05-30 00:00:00	NULL	2163-05-30 00:00:00	1
10663	11279	F	2050-06-17 00:00:00	NULL	NULL	NULL	0
12537	13252	F	2055-11-08 00:00:00	2102-10-17 00:00:00	2102-10-17 00:00:00	2102-10-17 00:00:00	1
14628	15472	M	2114-02-08 00:00:00	2179-08-29 00:00:00	2179-08-29 00:00:00	2179-08-29 00:00:00	1
11337	11980	M	2077-01-10 00:00:00	2160-04-12 00:00:00	2160-04-12 00:00:00	2160-04-12 00:00:00	1
43039	86709	F	2085-12-29 00:00:00	NULL	NULL	NULL	0
36195	60295	F	2160-11-28 00:00:00	NULL	NULL	NULL	0
21439	22713	M	2081-02-08 00:00:00	NULL	NULL	NULL	0
3760	3980	F	2028-07-18 00:00:00	2114-02-07 00:00:00	NULL	2114-02-07 00:00:00	1
44925	93847	M	2046-04-02 00:00:00	NULL	NULL	NULL	0
17546	18568	M	2047-04-28 00:00:00	2132-02-23 00:00:00	NULL	2132-02-23 00:00:00	1
9772	10327	M	2083-08-23 00:00:00	2164-01-28 00:00:00	2164-01-28 00:00:00	2164-01-28 00:00:00	1
18427	19515	M	2088-01-16 00:00:00	NULL	NULL	NULL	0
14608	15450	M	2083-03-26 00:00:00	2147-07-04 00:00:00	2147-07-04 00:00:00	2147-07-04 00:00:00	1
21865	23164	M	2092-09-10 00:00:00	NULL	NULL	NULL	0
8462	8942	M	2124-01-08 00:00:00	NULL	NULL	NULL	0
38591	69375	F	1898-12-12 00:00:00	NULL	NULL	NULL	0
5326	5623	M	2093-07-31 00:00:00	NULL	NULL	NULL	0
37731	66151	F	2112-02-19 00:00:00	2197-04-30 00:00:00	2197-04-30 00:00:00	NULL	1
44367	91680	M	2105-09-15 00:00:00	NULL	NULL	NULL	0
40028	75064	M	2072-07-27 00:00:00	2159-12-03 00:00:00	NULL	2159-12-03 00:00:00	1
30855	40236	F	2098-01-08 00:00:00	NULL	NULL	NULL	0
43519	88542	M	1805-08-22 00:00:00	NULL	NULL	NULL	0
28706	30543	M	2115-03-22 00:00:00	NULL	NULL	NULL	0
23072	24450	M	2051-03-31 00:00:00	NULL	NULL	NULL	0
14902	15763	F	2108-04-25 00:00:00	2154-05-08 00:00:00	2154-05-08 00:00:00	NULL	1
29562	31473	M	2117-03-03 00:00:00	NULL	NULL	NULL	0
1291	1357	M	2059-04-08 00:00:00	2132-08-04 00:00:00	NULL	2132-08-04 00:00:00	1
37380	64919	F	2038-04-21 00:00:00	NULL	NULL	NULL	0
44935	93900	M	2019-07-09 00:00:00	2102-03-27 00:00:00	2102-03-27 00:00:00	NULL	1
19175	20322	M	2097-03-11 00:00:00	NULL	NULL	NULL	0
11529	12183	M	2113-05-04 00:00:00	2197-06-08 00:00:00	2197-06-08 00:00:00	2197-06-08 00:00:00	1
35673	58438	F	2110-11-07 00:00:00	NULL	NULL	NULL	0
14712	15563	M	1854-08-06 00:00:00	NULL	NULL	NULL	0
35054	56106	M	2043-09-14 00:00:00	2132-05-23 00:00:00	2132-05-23 00:00:00	2132-05-23 00:00:00	1
21673	22962	F	2020-12-05 00:00:00	2107-05-02 00:00:00	2107-05-02 00:00:00	2107-05-02 00:00:00	1
34966	55731	M	2060-05-18 00:00:00	NULL	NULL	NULL	0
798	846	M	2036-10-01 00:00:00	2103-04-17 00:00:00	2103-04-17 00:00:00	2103-04-17 00:00:00	1
39868	74482	F	1889-06-03 00:00:00	NULL	NULL	NULL	0
14863	15722	M	2066-06-01 00:00:00	NULL	NULL	NULL	0
592	625	M	2118-06-04 00:00:00	NULL	NULL	NULL	0
15734	16632	F	2099-03-25 00:00:00	2171-08-18 00:00:00	2171-08-18 00:00:00	2171-08-18 00:00:00	1
24338	25790	M	2091-02-04 00:00:00	2177-12-18 00:00:00	2177-12-18 00:00:00	2177-12-18 00:00:00	1
42985	86487	F	2093-01-27 00:00:00	NULL	NULL	NULL	0
19588	20759	F	2113-11-07 00:00:00	2197-10-22 00:00:00	2197-10-22 00:00:00	NULL	1
33367	49836	F	2104-02-03 00:00:00	2185-04-11 00:00:00	2185-04-11 00:00:00	2185-04-11 00:00:00	1
5739	6062	F	2098-02-18 00:00:00	NULL	NULL	NULL	0
9448	9987	M	2106-12-10 00:00:00	NULL	NULL	NULL	0
2159	2279	M	2097-03-15 00:00:00	2180-12-29 00:00:00	NULL	2180-12-29 00:00:00	1
24959	26446	M	2075-01-10 00:00:00	2152-05-08 00:00:00	2152-05-08 00:00:00	2152-05-08 00:00:00	1
11614	12270	M	2091-04-29 00:00:00	2173-11-13 00:00:00	2173-11-13 00:00:00	2173-11-13 00:00:00	1
45652	96662	M	2064-09-08 00:00:00	NULL	NULL	NULL	0
1716	1816	M	2134-02-11 00:00:00	2203-11-25 00:00:00	2203-11-25 00:00:00	2203-11-25 00:00:00	1
20829	22065	M	2122-05-09 00:00:00	2187-05-09 00:00:00	NULL	2187-05-09 00:00:00	1
13806	14598	M	2083-05-28 00:00:00	NULL	NULL	NULL	0
5765	6090	M	2098-10-15 00:00:00	NULL	NULL	NULL	0
38541	69219	M	2100-12-16 00:00:00	NULL	NULL	NULL	0
19595	20766	F	2041-10-02 00:00:00	2127-03-22 00:00:00	2127-03-22 00:00:00	2127-03-22 00:00:00	1
14587	15426	F	2131-12-24 00:00:00	2208-02-07 00:00:00	2208-02-07 00:00:00	2208-02-07 00:00:00	1
41635	81276	M	2145-09-01 00:00:00	NULL	NULL	NULL	0
38091	67559	F	2046-09-21 00:00:00	NULL	NULL	NULL	0
14314	15135	F	2113-07-15 00:00:00	2198-01-22 00:00:00	2198-01-22 00:00:00	NULL	1
37566	65582	M	2102-01-19 00:00:00	2169-03-03 00:00:00	2169-03-03 00:00:00	NULL	1
19358	20515	F	1806-12-17 00:00:00	2107-01-03 00:00:00	2107-01-03 00:00:00	2107-01-07 00:00:00	1
43561	88685	M	2083-03-06 00:00:00	NULL	NULL	NULL	0
22317	23644	F	2048-07-17 00:00:00	NULL	NULL	NULL	0
34761	54945	M	2105-10-13 00:00:00	NULL	NULL	NULL	0
25208	26711	F	2027-01-11 00:00:00	2114-02-04 00:00:00	NULL	2114-02-04 00:00:00	1
23582	24988	F	2047-10-20 00:00:00	2135-02-17 00:00:00	2135-02-17 00:00:00	2135-02-17 00:00:00	1
1403	1477	M	2131-01-17 00:00:00	2192-07-29 00:00:00	2192-07-29 00:00:00	2192-07-29 00:00:00	1
12828	13561	M	2153-10-04 00:00:00	NULL	NULL	NULL	0
9915	10478	F	2073-04-08 00:00:00	NULL	NULL	NULL	0
27784	29519	M	2086-09-17 00:00:00	NULL	NULL	NULL	0
29330	31209	M	2085-01-03 00:00:00	NULL	NULL	NULL	0
46288	99102	M	2109-05-09 00:00:00	2194-04-20 00:00:00	2194-03-19 00:00:00	2194-04-20 00:00:00	1
32202	45410	M	2104-10-10 00:00:00	2180-02-27 00:00:00	NULL	2180-02-27 00:00:00	1
16166	17092	M	2135-01-09 00:00:00	NULL	NULL	NULL	0
1565	1653	F	2049-01-18 00:00:00	NULL	NULL	NULL	0
9223	9750	M	2088-05-05 00:00:00	2173-09-30 00:00:00	NULL	2173-09-30 00:00:00	1
33144	48958	M	2107-03-24 00:00:00	2176-03-13 00:00:00	2176-03-13 00:00:00	2176-03-13 00:00:00	1
9436	9974	M	2148-09-30 00:00:00	NULL	NULL	NULL	0
21878	23178	F	2061-08-05 00:00:00	2144-12-04 00:00:00	2144-12-04 00:00:00	2144-12-04 00:00:00	1
10303	10891	F	2141-10-30 00:00:00	2198-07-26 00:00:00	2198-07-26 00:00:00	2198-07-26 00:00:00	1
8866	9369	M	2096-03-19 00:00:00	NULL	NULL	NULL	0
17990	19045	M	2089-02-04 00:00:00	2164-10-19 00:00:00	NULL	2164-10-19 00:00:00	1
12440	13149	M	2049-05-18 00:00:00	2135-04-05 00:00:00	NULL	2135-04-05 00:00:00	1
40634	77395	F	1840-05-27 00:00:00	2140-09-02 00:00:00	NULL	2140-09-02 00:00:00	1
41627	81247	M	2113-08-15 00:00:00	NULL	NULL	NULL	0
20096	21293	M	2101-10-21 00:00:00	NULL	NULL	NULL	0
25342	26856	M	2104-02-11 00:00:00	2152-08-10 00:00:00	2152-08-10 00:00:00	2152-08-10 00:00:00	1
32825	47785	F	2059-11-16 00:00:00	NULL	NULL	NULL	0
4506	4759	F	2110-09-11 00:00:00	NULL	NULL	NULL	0
36788	62684	M	2116-06-09 00:00:00	NULL	NULL	NULL	0
19091	20232	F	2066-09-19 00:00:00	NULL	NULL	NULL	0
35956	59411	M	2095-08-02 00:00:00	NULL	NULL	NULL	0
711	755	F	2127-04-25 00:00:00	2201-10-24 00:00:00	NULL	2201-10-24 00:00:00	1
8316	8791	F	2083-09-12 00:00:00	2151-11-24 00:00:00	NULL	2151-11-24 00:00:00	1
45038	94292	M	2068-07-28 00:00:00	NULL	NULL	NULL	0
4924	5194	M	2057-12-01 00:00:00	2144-01-08 00:00:00	2144-01-08 00:00:00	2144-01-08 00:00:00	1
9444	9982	F	2043-06-17 00:00:00	2127-08-16 00:00:00	NULL	2127-08-16 00:00:00	1
14263	15080	M	2073-11-07 00:00:00	2136-03-19 00:00:00	2136-03-19 00:00:00	2136-03-19 00:00:00	1
3697	3914	M	2121-10-27 00:00:00	2201-01-10 00:00:00	2201-01-10 00:00:00	2201-01-10 00:00:00	1
34970	55750	F	2057-12-04 00:00:00	NULL	NULL	NULL	0
34237	53023	F	2134-11-21 00:00:00	NULL	NULL	NULL	0
26964	28625	M	2086-09-15 00:00:00	2162-09-14 00:00:00	2162-09-14 00:00:00	2162-09-14 00:00:00	1
4022	4254	M	2071-11-21 00:00:00	2155-03-21 00:00:00	2155-03-21 00:00:00	2155-03-21 00:00:00	1
17913	18962	F	1831-12-21 00:00:00	2135-04-01 00:00:00	NULL	2135-04-01 00:00:00	1
16171	17097	F	2113-10-06 00:00:00	NULL	NULL	NULL	0
39166	71564	M	1899-08-05 00:00:00	NULL	NULL	NULL	0
7002	7400	M	2054-10-06 00:00:00	2126-07-07 00:00:00	NULL	2126-07-07 00:00:00	1
25922	27483	M	2080-03-02 00:00:00	NULL	NULL	NULL	0
38138	67722	M	1820-06-17 00:00:00	NULL	NULL	NULL	0
36934	63200	F	2042-05-23 00:00:00	NULL	NULL	NULL	0
26405	28012	F	2096-07-05 00:00:00	NULL	NULL	NULL	0
41209	79655	F	2050-01-09 00:00:00	2126-10-13 00:00:00	NULL	2126-10-13 00:00:00	1
37232	64286	F	2130-08-23 00:00:00	NULL	NULL	NULL	0
13335	14102	F	2068-03-20 00:00:00	2112-11-02 00:00:00	2112-11-02 00:00:00	2112-11-02 00:00:00	1
8094	8556	M	2032-08-19 00:00:00	2114-04-22 00:00:00	NULL	2114-04-22 00:00:00	1
21444	22718	F	2022-08-17 00:00:00	NULL	NULL	NULL	0
27555	29263	F	2117-08-07 00:00:00	2199-01-24 00:00:00	2199-01-24 00:00:00	2199-01-24 00:00:00	1
40127	75470	M	2083-02-25 00:00:00	2160-12-11 00:00:00	2160-12-11 00:00:00	NULL	1
7482	7910	M	2084-03-27 00:00:00	2148-02-24 00:00:00	2148-02-24 00:00:00	2148-02-24 00:00:00	1
28793	30637	M	2106-11-25 00:00:00	2162-12-08 00:00:00	2162-12-08 00:00:00	2162-12-08 00:00:00	1
40001	74976	M	2083-03-26 00:00:00	NULL	NULL	NULL	0
24902	26384	F	1885-10-27 00:00:00	2189-11-11 00:00:00	NULL	2189-11-11 00:00:00	1
46482	99865	F	2107-06-25 00:00:00	2184-12-30 00:00:00	2184-12-30 00:00:00	2184-12-30 00:00:00	1
24896	26377	F	2026-10-28 00:00:00	2112-05-01 00:00:00	2112-05-01 00:00:00	NULL	1
2032	2149	M	2107-01-12 00:00:00	NULL	NULL	NULL	0
2091	2208	M	2120-10-04 00:00:00	2191-10-17 00:00:00	2191-10-17 00:00:00	2191-10-17 00:00:00	1
25593	27124	M	2033-12-19 00:00:00	2123-01-04 00:00:00	NULL	2123-01-04 00:00:00	1
38484	69000	M	2041-02-06 00:00:00	2127-06-05 00:00:00	2127-06-05 00:00:00	NULL	1
40369	76414	M	2123-03-05 00:00:00	NULL	NULL	NULL	0
8344	8819	F	2031-09-09 00:00:00	2108-01-13 00:00:00	2108-01-13 00:00:00	2108-01-13 00:00:00	1
13390	14160	F	2112-11-11 00:00:00	NULL	NULL	NULL	0
9508	10049	M	2097-05-25 00:00:00	NULL	NULL	NULL	0
11941	12621	M	2116-12-18 00:00:00	NULL	NULL	NULL	0
38644	69579	M	2111-04-23 00:00:00	NULL	NULL	NULL	0
8710	9204	F	2121-04-27 00:00:00	2196-09-09 00:00:00	2196-09-09 00:00:00	2196-09-09 00:00:00	1
4590	4847	M	2129-06-30 00:00:00	NULL	NULL	NULL	0
33552	50537	M	2120-04-07 00:00:00	NULL	NULL	NULL	0
40531	76987	M	2106-08-23 00:00:00	NULL	NULL	NULL	0
18179	19248	M	2097-01-10 00:00:00	2167-04-25 00:00:00	NULL	2167-04-25 00:00:00	1
35668	58417	M	2122-07-17 00:00:00	NULL	NULL	NULL	0
33997	52125	M	2093-05-15 00:00:00	NULL	NULL	NULL	0
8066	8526	M	2129-11-19 00:00:00	NULL	NULL	NULL	0
1266	1332	M	2043-06-24 00:00:00	2121-06-06 00:00:00	NULL	2121-06-06 00:00:00	1
4829	5090	M	2060-01-01 00:00:00	2110-11-21 00:00:00	2110-11-21 00:00:00	2110-10-25 00:00:00	1
17338	18345	M	2068-10-17 00:00:00	NULL	NULL	NULL	0
541	571	M	2050-01-20 00:00:00	NULL	NULL	NULL	0
22966	24334	M	2082-11-22 00:00:00	2132-01-22 00:00:00	2132-01-22 00:00:00	NULL	1
23932	25360	M	2030-03-08 00:00:00	NULL	NULL	NULL	0
32882	47956	F	2117-10-09 00:00:00	NULL	NULL	NULL	0
38361	68579	M	2131-07-13 00:00:00	2196-04-20 00:00:00	2196-04-20 00:00:00	NULL	1
34329	53404	M	2078-11-23 00:00:00	2146-02-24 00:00:00	2146-02-24 00:00:00	NULL	1
27089	28757	F	2111-09-01 00:00:00	NULL	NULL	NULL	0
45017	94206	F	2036-01-04 00:00:00	2113-06-23 00:00:00	NULL	2113-06-23 00:00:00	1
13461	14233	M	2114-08-07 00:00:00	NULL	NULL	NULL	0
18567	19669	F	2057-07-10 00:00:00	2128-11-11 00:00:00	2128-11-11 00:00:00	2128-11-11 00:00:00	1
27233	28910	M	2127-02-09 00:00:00	NULL	NULL	NULL	0
2527	2670	F	2061-12-18 00:00:00	2148-08-17 00:00:00	NULL	2148-08-17 00:00:00	1
40836	78158	M	2115-06-23 00:00:00	NULL	NULL	NULL	0
4963	5239	F	2105-04-12 00:00:00	2189-06-29 00:00:00	2189-06-29 00:00:00	2189-06-29 00:00:00	1
34064	52375	F	2048-08-13 00:00:00	NULL	NULL	NULL	0
2933	3097	M	2086-09-15 00:00:00	NULL	NULL	NULL	0
12728	13455	F	2038-01-05 00:00:00	2107-12-02 00:00:00	2107-12-02 00:00:00	2107-12-02 00:00:00	1
43280	87685	M	2071-12-04 00:00:00	NULL	NULL	NULL	0
34173	52800	M	2121-10-12 00:00:00	2197-08-10 00:00:00	2197-08-10 00:00:00	2197-08-10 00:00:00	1
1505	1590	M	2056-02-03 00:00:00	NULL	NULL	NULL	0
38371	68623	F	1829-10-10 00:00:00	2129-10-15 00:00:00	2129-10-15 00:00:00	2129-10-15 00:00:00	1
30202	32165	F	1841-03-08 00:00:00	NULL	NULL	NULL	0
24972	26459	F	2117-05-10 00:00:00	2198-12-30 00:00:00	2198-12-30 00:00:00	2198-12-30 00:00:00	1
8759	9258	M	2080-05-03 00:00:00	2154-10-13 00:00:00	2154-10-13 00:00:00	NULL	1
15573	16465	F	2125-10-24 00:00:00	NULL	NULL	NULL	0
36217	60403	F	2065-10-07 00:00:00	NULL	NULL	NULL	0
23965	25394	M	2095-05-19 00:00:00	NULL	NULL	NULL	0
27571	29280	M	2092-11-29 00:00:00	2168-01-11 00:00:00	2168-01-11 00:00:00	2168-01-11 00:00:00	1
24988	26477	F	2134-06-03 00:00:00	NULL	NULL	NULL	0
37155	64021	F	1876-07-28 00:00:00	NULL	NULL	NULL	0
8193	8663	M	2138-08-04 00:00:00	NULL	NULL	NULL	0
39410	72545	M	1876-08-22 00:00:00	NULL	NULL	NULL	0
3761	3981	M	2104-07-13 00:00:00	NULL	NULL	NULL	0
27596	29309	M	2110-12-09 00:00:00	2194-12-17 00:00:00	2194-12-17 00:00:00	2194-12-17 00:00:00	1
43339	87926	M	2091-01-29 00:00:00	2164-09-29 00:00:00	2164-09-29 00:00:00	2164-09-29 00:00:00	1
33271	49446	F	2046-06-02 00:00:00	NULL	NULL	NULL	0
45851	97417	M	2077-07-23 00:00:00	NULL	NULL	NULL	0
15682	16579	F	2079-05-07 00:00:00	NULL	NULL	NULL	0
21018	22265	M	2087-06-07 00:00:00	NULL	NULL	NULL	0
34827	55180	M	2055-07-05 00:00:00	2112-01-09 00:00:00	2112-01-09 00:00:00	2112-01-09 00:00:00	1
11756	12418	M	2045-03-24 00:00:00	NULL	NULL	NULL	0
10017	10586	M	2072-11-29 00:00:00	2157-03-09 00:00:00	NULL	2157-03-09 00:00:00	1
46390	99491	M	2055-08-06 00:00:00	2139-02-17 00:00:00	2139-02-17 00:00:00	NULL	1
8152	8618	F	2076-05-02 00:00:00	NULL	NULL	NULL	0
2482	2622	M	2120-01-19 00:00:00	2204-08-03 00:00:00	NULL	2204-08-03 00:00:00	1
21002	22248	M	2113-12-20 00:00:00	NULL	NULL	NULL	0
17658	18687	F	2088-04-09 00:00:00	2150-08-22 00:00:00	2150-08-22 00:00:00	2150-08-22 00:00:00	1
10335	10925	M	2096-01-09 00:00:00	2115-08-04 00:00:00	2115-08-04 00:00:00	2115-08-04 00:00:00	1
11532	12186	M	2141-05-11 00:00:00	NULL	NULL	NULL	0
32131	45181	M	2086-04-19 00:00:00	NULL	NULL	NULL	0
20473	21692	F	2042-02-21 00:00:00	2130-08-07 00:00:00	2130-08-07 00:00:00	2130-08-07 00:00:00	1
19287	20442	M	2056-08-27 00:00:00	NULL	NULL	NULL	0
45100	94574	F	2071-03-17 00:00:00	NULL	NULL	NULL	0
37682	65988	M	2031-11-24 00:00:00	NULL	NULL	NULL	0
632	669	M	2121-10-20 00:00:00	2182-07-31 00:00:00	2182-07-31 00:00:00	2182-07-31 00:00:00	1
14319	15141	M	2056-09-26 00:00:00	NULL	NULL	NULL	0
6478	6849	F	2051-04-15 00:00:00	NULL	NULL	NULL	0
5144	5431	M	2092-08-30 00:00:00	2161-03-29 00:00:00	2161-03-29 00:00:00	2161-03-29 00:00:00	1
12313	13014	F	2129-03-28 00:00:00	2181-08-18 00:00:00	NULL	2181-08-18 00:00:00	1
7464	7891	F	2049-08-20 00:00:00	2132-09-21 00:00:00	2132-09-21 00:00:00	2132-09-21 00:00:00	1
37598	65689	M	2116-08-14 00:00:00	NULL	NULL	NULL	0
2837	2998	F	1806-12-04 00:00:00	2107-03-15 00:00:00	NULL	2107-03-15 00:00:00	1
10566	11171	M	2134-05-04 00:00:00	NULL	NULL	NULL	0
5085	5367	F	2084-03-02 00:00:00	2157-04-29 00:00:00	2157-04-29 00:00:00	2159-08-21 00:00:00	1
42060	82816	M	2057-04-26 00:00:00	NULL	NULL	NULL	0
9153	9677	F	2050-02-04 00:00:00	2139-01-15 00:00:00	2139-01-15 00:00:00	2139-01-15 00:00:00	1
29722	31650	M	2090-11-19 00:00:00	NULL	NULL	NULL	0
44335	91563	F	1879-08-16 00:00:00	2179-08-22 00:00:00	NULL	2179-08-22 00:00:00	1
21950	23254	M	2115-02-26 00:00:00	2175-05-01 00:00:00	2175-05-01 00:00:00	2175-05-01 00:00:00	1
38658	69626	M	2038-03-29 00:00:00	NULL	NULL	NULL	0
10519	11123	F	2059-03-11 00:00:00	2144-04-17 00:00:00	2144-04-17 00:00:00	2144-04-17 00:00:00	1
5263	5559	F	2112-08-18 00:00:00	2186-02-08 00:00:00	NULL	2186-02-08 00:00:00	1
35230	56790	F	2058-10-30 00:00:00	NULL	NULL	NULL	0
32283	45761	M	2076-07-28 00:00:00	NULL	NULL	NULL	0
30580	32571	M	2050-07-20 00:00:00	2119-03-08 00:00:00	NULL	2119-03-08 00:00:00	1
6157	6510	F	2081-06-15 00:00:00	2137-10-22 00:00:00	2137-10-22 00:00:00	NULL	1
34566	54268	M	2105-04-19 00:00:00	NULL	NULL	NULL	0
27266	28946	M	2060-10-18 00:00:00	2139-05-27 00:00:00	2139-05-27 00:00:00	2139-05-27 00:00:00	1
42056	82802	F	2067-08-04 00:00:00	NULL	NULL	NULL	0
27856	29596	F	2093-09-01 00:00:00	NULL	NULL	NULL	0
44036	90495	M	2084-06-03 00:00:00	NULL	NULL	NULL	0
40420	76598	M	2050-04-20 00:00:00	NULL	NULL	NULL	0
39895	74566	F	2022-03-12 00:00:00	2108-11-12 00:00:00	2108-11-12 00:00:00	2108-11-12 00:00:00	1
10720	11340	M	2053-02-02 00:00:00	2121-01-21 00:00:00	2121-01-21 00:00:00	2121-01-21 00:00:00	1
12134	12823	F	1809-11-19 00:00:00	2109-11-20 00:00:00	2109-11-20 00:00:00	2109-11-20 00:00:00	1
39352	72329	F	2046-10-16 00:00:00	2127-09-24 00:00:00	NULL	2127-09-24 00:00:00	1
23902	25326	M	2058-05-23 00:00:00	NULL	NULL	NULL	0
43879	89917	M	2020-02-17 00:00:00	NULL	NULL	NULL	0
6031	6368	M	2114-11-30 00:00:00	NULL	NULL	NULL	0
19238	20389	M	2123-09-15 00:00:00	NULL	NULL	NULL	0
34771	54971	M	2127-10-17 00:00:00	NULL	NULL	NULL	0
20570	21794	M	2134-04-16 00:00:00	NULL	NULL	NULL	0
4181	4422	F	2059-05-17 00:00:00	2138-06-27 00:00:00	2138-06-27 00:00:00	2138-06-27 00:00:00	1
24327	25779	F	2096-06-30 00:00:00	NULL	NULL	NULL	0
11760	12422	M	2061-02-21 00:00:00	2135-06-01 00:00:00	2135-06-01 00:00:00	2135-06-01 00:00:00	1
11069	11701	F	2030-02-24 00:00:00	NULL	NULL	NULL	0
29477	31374	F	1859-04-08 00:00:00	NULL	NULL	NULL	0
34663	54639	F	2084-12-04 00:00:00	NULL	NULL	NULL	0
27539	29244	F	2064-08-27 00:00:00	2133-11-20 00:00:00	2133-11-20 00:00:00	2133-11-20 00:00:00	1
23589	24995	F	2107-09-11 00:00:00	2176-04-18 00:00:00	NULL	2176-04-18 00:00:00	1
15685	16582	F	2039-05-05 00:00:00	2115-03-23 00:00:00	NULL	2115-03-23 00:00:00	1
18305	19381	M	2105-05-02 00:00:00	NULL	NULL	NULL	0
27485	29186	M	2149-03-10 00:00:00	NULL	NULL	NULL	0
366	389	F	2031-06-17 00:00:00	2108-05-08 00:00:00	2108-05-08 00:00:00	2108-05-08 00:00:00	1
24529	25989	M	2104-08-20 00:00:00	NULL	NULL	NULL	0
40119	75439	F	2034-10-03 00:00:00	2119-12-06 00:00:00	2119-12-06 00:00:00	NULL	1
21277	22544	M	2065-07-09 00:00:00	NULL	NULL	NULL	0
9164	9688	M	2094-07-02 00:00:00	NULL	NULL	NULL	0
19398	20558	M	2090-09-09 00:00:00	2154-07-14 00:00:00	2154-07-14 00:00:00	2154-07-14 00:00:00	1
43204	87344	F	2133-12-29 00:00:00	NULL	NULL	NULL	0
607	641	M	2112-10-30 00:00:00	NULL	NULL	NULL	0
194	205	F	2116-07-25 00:00:00	2191-12-05 00:00:00	NULL	2191-12-05 00:00:00	1
38181	67887	M	1884-03-22 00:00:00	NULL	NULL	NULL	0
45234	95090	M	2087-10-20 00:00:00	NULL	NULL	NULL	0
34985	55817	M	2045-12-20 00:00:00	NULL	NULL	NULL	0
34529	54159	M	2042-06-26 00:00:00	NULL	NULL	NULL	0
2164	2284	F	2086-05-07 00:00:00	2166-12-24 00:00:00	NULL	2166-12-24 00:00:00	1
8089	8551	M	2088-05-03 00:00:00	2136-10-29 00:00:00	NULL	2136-10-29 00:00:00	1
42310	83749	F	2033-04-08 00:00:00	2102-04-14 00:00:00	2102-04-14 00:00:00	NULL	1
15583	16476	M	2038-07-16 00:00:00	2129-01-25 00:00:00	NULL	2129-01-25 00:00:00	1
16412	17350	F	2093-01-03 00:00:00	NULL	NULL	NULL	0
36190	60254	M	2127-03-26 00:00:00	NULL	NULL	NULL	0
16472	17412	M	2018-10-18 00:00:00	NULL	NULL	NULL	0
46019	98024	M	2070-10-15 00:00:00	NULL	NULL	NULL	0
15854	16755	F	2125-03-28 00:00:00	2188-09-03 00:00:00	NULL	2188-09-03 00:00:00	1
37239	64298	F	2047-09-27 00:00:00	2123-06-14 00:00:00	2123-06-14 00:00:00	NULL	1
8672	9163	F	2066-10-09 00:00:00	2155-10-07 00:00:00	NULL	2155-10-07 00:00:00	1
32582	46809	M	2104-09-15 00:00:00	NULL	NULL	NULL	0
29559	31470	M	1849-01-29 00:00:00	2150-07-09 00:00:00	2150-07-09 00:00:00	2150-07-09 00:00:00	1
2378	2512	M	2089-03-01 00:00:00	2145-10-27 00:00:00	2145-10-27 00:00:00	2145-10-27 00:00:00	1
21144	22401	M	2109-01-25 00:00:00	NULL	NULL	NULL	0
10969	11595	F	2079-05-06 00:00:00	NULL	NULL	NULL	0
13459	14230	F	2096-03-28 00:00:00	NULL	NULL	NULL	0
39421	72608	M	2071-08-13 00:00:00	NULL	NULL	NULL	0
15800	16700	F	2079-08-08 00:00:00	2133-04-13 00:00:00	2133-04-13 00:00:00	2133-04-13 00:00:00	1
5796	6124	M	2061-09-08 00:00:00	2126-12-18 00:00:00	2126-12-18 00:00:00	2126-12-18 00:00:00	1
6331	6697	F	1857-11-05 00:00:00	2168-01-08 00:00:00	2168-01-08 00:00:00	NULL	1
30966	40684	M	2050-01-22 00:00:00	NULL	NULL	NULL	0
6897	7289	M	2073-08-26 00:00:00	2121-04-15 00:00:00	NULL	2121-04-15 00:00:00	1
17015	17997	F	2080-11-28 00:00:00	NULL	NULL	NULL	0
33930	51905	M	2086-06-19 00:00:00	NULL	NULL	NULL	0
33734	51203	F	2087-05-24 00:00:00	NULL	NULL	NULL	0
8694	9186	M	2114-01-02 00:00:00	2201-09-10 00:00:00	2201-09-10 00:00:00	2201-09-10 00:00:00	1
24914	26398	F	2039-07-28 00:00:00	2120-05-02 00:00:00	2120-05-02 00:00:00	NULL	1
1015	1072	M	2055-08-31 00:00:00	NULL	NULL	NULL	0
45849	97409	M	2113-06-02 00:00:00	NULL	NULL	NULL	0
20370	21584	F	2128-11-14 00:00:00	2189-09-15 00:00:00	2189-09-15 00:00:00	2189-09-15 00:00:00	1
32065	44951	M	2091-10-29 00:00:00	NULL	NULL	NULL	0
10693	11312	M	2110-06-23 00:00:00	NULL	NULL	NULL	0
32811	47724	M	2079-08-08 00:00:00	NULL	NULL	NULL	0
371	395	F	2053-05-02 00:00:00	NULL	NULL	NULL	0
1698	1796	F	2058-12-29 00:00:00	2127-08-30 00:00:00	2127-08-30 00:00:00	2127-08-30 00:00:00	1
28299	30093	M	2109-05-08 00:00:00	NULL	NULL	NULL	0
41485	80764	M	2121-08-05 00:00:00	NULL	NULL	NULL	0
27291	28974	F	2089-12-20 00:00:00	2160-11-29 00:00:00	2160-11-29 00:00:00	2160-11-29 00:00:00	1
42257	83561	F	1890-11-09 00:00:00	2190-11-11 00:00:00	2190-11-11 00:00:00	2190-11-11 00:00:00	1
20382	21597	M	2111-01-28 00:00:00	2187-12-06 00:00:00	NULL	2187-12-06 00:00:00	1
31884	44277	F	2072-12-16 00:00:00	NULL	NULL	NULL	0
2472	2610	F	2029-08-16 00:00:00	2119-06-09 00:00:00	NULL	2119-06-09 00:00:00	1
19740	20923	M	2088-05-06 00:00:00	NULL	NULL	NULL	0
41215	79677	M	2057-03-01 00:00:00	NULL	NULL	NULL	0
24636	26101	F	2057-03-04 00:00:00	2141-10-27 00:00:00	NULL	2141-10-27 00:00:00	1
36769	62622	M	2088-01-14 00:00:00	NULL	NULL	NULL	0
7363	7782	M	2080-05-23 00:00:00	2159-04-08 00:00:00	NULL	2159-04-08 00:00:00	1
21825	23120	M	2029-03-29 00:00:00	2105-09-28 00:00:00	2105-09-28 00:00:00	2105-09-28 00:00:00	1
46274	99064	M	2100-08-08 00:00:00	2158-08-23 00:00:00	2158-08-23 00:00:00	2158-08-23 00:00:00	1
13126	13882	F	2103-11-27 00:00:00	2173-12-19 00:00:00	2173-12-19 00:00:00	2173-12-19 00:00:00	1
40069	75233	M	2083-03-01 00:00:00	NULL	NULL	NULL	0
4340	4587	M	2077-08-01 00:00:00	2150-05-21 00:00:00	2150-05-21 00:00:00	2150-05-21 00:00:00	1
32831	47795	M	2125-08-20 00:00:00	NULL	NULL	NULL	0
19538	20705	F	2049-03-08 00:00:00	NULL	NULL	NULL	0
27484	29185	M	1844-07-04 00:00:00	NULL	NULL	NULL	0
27159	28830	M	2085-02-17 00:00:00	2148-09-08 00:00:00	NULL	2148-09-08 00:00:00	1
22657	24008	M	2087-05-08 00:00:00	NULL	NULL	NULL	0
10757	11378	M	2110-02-10 00:00:00	2158-06-30 00:00:00	NULL	2158-06-30 00:00:00	1
21173	22432	M	2074-12-04 00:00:00	2160-08-25 00:00:00	2160-08-25 00:00:00	2160-08-25 00:00:00	1
46351	99358	M	2025-02-10 00:00:00	NULL	NULL	NULL	0
39101	71327	M	1826-01-16 00:00:00	NULL	NULL	NULL	0
41129	79352	M	2059-02-18 00:00:00	NULL	NULL	NULL	0
15408	16296	F	2109-08-11 00:00:00	2196-02-29 00:00:00	2196-02-29 00:00:00	2196-02-29 00:00:00	1
29734	31665	M	2137-05-23 00:00:00	2196-12-05 00:00:00	NULL	2196-12-05 00:00:00	1
11412	12058	M	1841-03-18 00:00:00	2141-03-26 00:00:00	2141-03-26 00:00:00	2141-03-26 00:00:00	1
14694	15544	M	2092-05-10 00:00:00	2150-10-30 00:00:00	2150-10-30 00:00:00	2150-10-30 00:00:00	1
527	557	F	1898-08-25 00:00:00	2207-07-12 00:00:00	2207-07-12 00:00:00	2207-07-12 00:00:00	1
40426	76612	M	2108-03-04 00:00:00	NULL	NULL	NULL	0
43309	87803	F	2120-01-16 00:00:00	2191-01-09 00:00:00	2191-01-09 00:00:00	2191-01-09 00:00:00	1
44510	92244	M	2028-12-30 00:00:00	NULL	NULL	NULL	0
32813	47731	M	2080-03-10 00:00:00	NULL	NULL	NULL	0
20785	22017	F	2084-12-07 00:00:00	NULL	NULL	NULL	0
37403	64999	F	1885-02-25 00:00:00	NULL	NULL	NULL	0
7174	7580	M	2071-01-18 00:00:00	2165-09-12 00:00:00	NULL	2165-09-12 00:00:00	1
21243	22508	M	2121-08-16 00:00:00	2185-08-31 00:00:00	2185-08-31 00:00:00	2185-08-31 00:00:00	1
25143	26639	M	2131-08-22 00:00:00	NULL	NULL	NULL	0
26476	28088	F	1813-03-19 00:00:00	NULL	NULL	NULL	0
18547	19649	M	2095-04-09 00:00:00	NULL	NULL	NULL	0
7067	7468	F	2123-08-04 00:00:00	NULL	NULL	NULL	0
1190	1254	F	2061-05-31 00:00:00	NULL	NULL	NULL	0
11714	12375	M	2027-04-14 00:00:00	2116-01-09 00:00:00	NULL	2116-01-09 00:00:00	1
29684	31610	M	2133-10-29 00:00:00	NULL	NULL	NULL	0
42264	83584	F	1857-10-05 00:00:00	NULL	NULL	NULL	0
15274	16156	M	2074-04-26 00:00:00	NULL	NULL	NULL	0
30972	40694	M	2057-05-15 00:00:00	2127-01-26 00:00:00	2127-01-26 00:00:00	NULL	1
41181	79565	M	2072-04-16 00:00:00	2146-12-15 00:00:00	2146-12-15 00:00:00	2146-12-15 00:00:00	1
24536	25997	M	2050-09-04 00:00:00	2118-12-16 00:00:00	2118-12-16 00:00:00	2118-12-16 00:00:00	1
33466	50216	F	2088-05-09 00:00:00	NULL	NULL	NULL	0
691	734	F	2102-05-28 00:00:00	NULL	NULL	NULL	0
4486	4737	M	2089-07-12 00:00:00	NULL	NULL	NULL	0
14687	15535	F	2051-09-13 00:00:00	NULL	NULL	NULL	0
23602	25008	M	2039-05-26 00:00:00	NULL	NULL	NULL	0
2040	2157	M	2122-07-19 00:00:00	2202-03-07 00:00:00	NULL	2202-03-07 00:00:00	1
4639	4896	F	2130-04-26 00:00:00	NULL	NULL	NULL	0
39424	72630	M	2101-06-07 00:00:00	NULL	NULL	NULL	0
5879	6211	M	2123-07-21 00:00:00	2196-11-27 00:00:00	2196-11-27 00:00:00	2196-11-27 00:00:00	1
43662	89091	F	2019-01-18 00:00:00	2104-07-31 00:00:00	2104-07-31 00:00:00	NULL	1
35915	59268	F	2128-06-20 00:00:00	2185-12-22 00:00:00	2185-12-22 00:00:00	NULL	1
11869	12543	M	2095-12-23 00:00:00	NULL	NULL	NULL	0
4501	4754	M	1840-09-22 00:00:00	2140-10-12 00:00:00	2140-10-12 00:00:00	2140-10-12 00:00:00	1
1489	1574	M	2071-10-19 00:00:00	2143-06-24 00:00:00	2143-06-24 00:00:00	2143-06-24 00:00:00	1
34199	52876	F	2135-09-16 00:00:00	NULL	NULL	NULL	0
21403	22677	M	2108-10-29 00:00:00	2171-02-26 00:00:00	2171-02-26 00:00:00	2171-02-26 00:00:00	1
41878	82132	M	2046-12-03 00:00:00	NULL	NULL	NULL	0
8892	9395	F	2088-08-12 00:00:00	NULL	NULL	NULL	0
23243	24633	F	2092-08-03 00:00:00	2177-08-30 00:00:00	NULL	2177-08-30 00:00:00	1
39238	71878	M	1847-01-24 00:00:00	2149-05-18 00:00:00	NULL	2149-05-18 00:00:00	1
22175	23486	M	2046-05-11 00:00:00	2130-02-18 00:00:00	NULL	2130-02-18 00:00:00	1
27105	28773	M	2066-07-05 00:00:00	NULL	NULL	NULL	0
12544	13259	F	2026-12-30 00:00:00	2110-06-19 00:00:00	2110-06-19 00:00:00	NULL	1
16364	17300	M	2054-02-18 00:00:00	2138-01-18 00:00:00	NULL	2138-01-18 00:00:00	1
10442	11043	M	2091-04-15 00:00:00	2160-09-12 00:00:00	2160-09-12 00:00:00	2160-09-15 00:00:00	1
21443	22717	M	2079-02-19 00:00:00	NULL	NULL	NULL	0
9179	9704	F	2080-10-29 00:00:00	2146-06-23 00:00:00	2146-06-23 00:00:00	2146-06-23 00:00:00	1
38533	69186	M	2081-09-03 00:00:00	NULL	NULL	NULL	0
16105	17024	M	2053-11-23 00:00:00	NULL	NULL	NULL	0
31531	42820	F	2129-03-14 00:00:00	NULL	NULL	NULL	0
24622	26087	F	2044-08-19 00:00:00	2111-11-11 00:00:00	2111-11-11 00:00:00	2111-11-11 00:00:00	1
24925	26410	F	2052-01-28 00:00:00	2131-01-21 00:00:00	2131-01-21 00:00:00	2131-01-21 00:00:00	1
8699	9191	F	2059-04-10 00:00:00	2129-07-07 00:00:00	2129-07-07 00:00:00	2129-07-07 00:00:00	1
18670	19778	M	2093-05-14 00:00:00	NULL	NULL	NULL	0
14247	15061	F	2078-01-19 00:00:00	NULL	NULL	NULL	0
26454	28064	F	2046-04-20 00:00:00	2106-03-10 00:00:00	NULL	2106-03-10 00:00:00	1
41855	82051	F	2062-05-07 00:00:00	2132-08-27 00:00:00	2132-08-27 00:00:00	NULL	1
25490	27020	M	2111-01-12 00:00:00	2196-07-15 00:00:00	2196-07-15 00:00:00	2196-07-15 00:00:00	1
10611	11217	M	2052-10-07 00:00:00	NULL	NULL	NULL	0
6718	7103	M	2088-02-02 00:00:00	2174-10-10 00:00:00	2174-10-10 00:00:00	2174-10-10 00:00:00	1
43491	88458	M	2080-04-24 00:00:00	NULL	NULL	NULL	0
32398	46183	M	2091-08-15 00:00:00	NULL	NULL	NULL	0
33608	50744	M	2094-03-10 00:00:00	2152-05-11 00:00:00	NULL	2152-05-11 00:00:00	1
35908	59252	M	2117-07-08 00:00:00	NULL	NULL	NULL	0
5687	6005	F	2055-05-27 00:00:00	NULL	NULL	NULL	0
33738	51226	F	2116-12-21 00:00:00	2195-08-07 00:00:00	2195-08-07 00:00:00	2195-08-07 00:00:00	1
8352	8827	F	2079-03-18 00:00:00	2148-06-24 00:00:00	2148-06-24 00:00:00	2148-06-25 00:00:00	1
11370	12014	M	2099-02-27 00:00:00	NULL	NULL	NULL	0
26883	28540	F	2051-04-19 00:00:00	NULL	NULL	NULL	0
44582	92551	M	2049-02-23 00:00:00	NULL	NULL	NULL	0
11514	12167	F	1886-05-22 00:00:00	2190-11-07 00:00:00	2190-11-07 00:00:00	2190-11-07 00:00:00	1
32070	44958	M	2038-07-16 00:00:00	2121-03-22 00:00:00	2121-03-22 00:00:00	2121-03-22 00:00:00	1
29696	31622	M	2090-04-04 00:00:00	NULL	NULL	NULL	0
8413	8890	M	2092-01-20 00:00:00	2179-02-11 00:00:00	2179-02-11 00:00:00	2179-02-11 00:00:00	1
20255	21462	F	2114-01-27 00:00:00	2202-01-04 00:00:00	NULL	2202-01-04 00:00:00	1
34813	55122	M	2127-08-04 00:00:00	NULL	NULL	NULL	0
2012	2129	M	2095-04-09 00:00:00	NULL	NULL	NULL	0
31960	44586	F	2075-09-18 00:00:00	NULL	NULL	NULL	0
38378	68642	F	2016-01-15 00:00:00	2103-03-11 00:00:00	2103-03-11 00:00:00	2103-03-11 00:00:00	1
12177	12867	M	2092-09-07 00:00:00	NULL	NULL	NULL	0
21236	22500	F	1900-11-14 00:00:00	2209-01-08 00:00:00	2209-01-08 00:00:00	2209-01-08 00:00:00	1
2119	2237	F	2049-09-22 00:00:00	NULL	NULL	NULL	0
128	138	M	2083-10-23 00:00:00	NULL	NULL	NULL	0
41858	82065	M	2085-01-05 00:00:00	NULL	NULL	NULL	0
12282	12980	F	1804-06-04 00:00:00	2104-06-08 00:00:00	2104-06-08 00:00:00	2104-06-09 00:00:00	1
18898	20023	M	2048-12-05 00:00:00	2136-12-23 00:00:00	2136-12-23 00:00:00	2136-12-23 00:00:00	1
3345	3540	F	2089-09-07 00:00:00	NULL	NULL	NULL	0
27771	29505	M	2102-06-18 00:00:00	NULL	NULL	NULL	0
38428	68820	M	2047-09-21 00:00:00	NULL	NULL	NULL	0
43356	87969	F	2110-06-09 00:00:00	NULL	NULL	NULL	0
23284	24677	M	2142-04-26 00:00:00	NULL	NULL	NULL	0
4054	4288	F	2102-11-05 00:00:00	NULL	NULL	NULL	0
28279	30068	F	1857-02-06 00:00:00	2159-10-25 00:00:00	NULL	2159-10-25 00:00:00	1
16500	17443	M	2105-03-04 00:00:00	NULL	NULL	NULL	0
42880	86026	M	2044-02-18 00:00:00	NULL	NULL	NULL	0
4788	5047	M	2119-11-15 00:00:00	NULL	NULL	NULL	0
10194	10776	F	2133-07-29 00:00:00	NULL	NULL	NULL	0
30818	40070	F	2086-06-13 00:00:00	NULL	NULL	NULL	0
12188	12878	M	2055-09-09 00:00:00	NULL	NULL	NULL	0
23200	24588	M	2104-02-16 00:00:00	NULL	NULL	NULL	0
39855	74438	M	2156-10-09 00:00:00	NULL	NULL	NULL	0
8652	9141	M	2036-08-23 00:00:00	2113-10-15 00:00:00	2113-10-15 00:00:00	NULL	1
35412	57506	M	2103-07-31 00:00:00	2191-04-22 00:00:00	NULL	2191-04-22 00:00:00	1
42829	85841	F	2038-02-15 00:00:00	2125-09-28 00:00:00	NULL	2125-09-28 00:00:00	1
26854	28508	F	2102-01-24 00:00:00	NULL	NULL	NULL	0
4536	4792	F	2059-06-09 00:00:00	NULL	NULL	NULL	0
17620	18648	F	1882-08-14 00:00:00	2190-11-13 00:00:00	NULL	2190-11-13 00:00:00	1
10977	11604	M	2123-10-09 00:00:00	2203-05-20 00:00:00	2203-05-20 00:00:00	2203-05-20 00:00:00	1
12435	13144	M	2137-07-10 00:00:00	2202-01-03 00:00:00	2202-01-03 00:00:00	NULL	1
28566	30393	M	2056-10-15 00:00:00	NULL	NULL	NULL	0
6651	7031	F	2091-03-22 00:00:00	2166-06-01 00:00:00	2166-06-01 00:00:00	2166-06-01 00:00:00	1
35327	57151	F	2055-12-17 00:00:00	NULL	NULL	NULL	0
3255	3440	M	2094-07-25 00:00:00	2164-08-19 00:00:00	2164-08-19 00:00:00	2164-08-19 00:00:00	1
23425	24824	F	2032-11-27 00:00:00	2125-01-16 00:00:00	NULL	2125-01-16 00:00:00	1
31496	42702	M	2043-06-28 00:00:00	NULL	NULL	NULL	0
42698	85308	M	2035-04-30 00:00:00	NULL	NULL	NULL	0
22729	24083	F	2103-08-05 00:00:00	NULL	NULL	NULL	0
982	1038	M	2137-08-12 00:00:00	2198-01-23 00:00:00	NULL	2198-01-23 00:00:00	1
19481	20643	M	2039-03-10 00:00:00	2108-06-07 00:00:00	2108-06-07 00:00:00	2108-06-07 00:00:00	1
23317	24713	M	2121-03-21 00:00:00	2191-09-13 00:00:00	NULL	2191-09-13 00:00:00	1
24212	25653	M	2038-12-26 00:00:00	NULL	NULL	NULL	0
26593	28217	F	2065-12-15 00:00:00	2144-06-10 00:00:00	NULL	2144-06-10 00:00:00	1
3880	4104	F	2111-11-29 00:00:00	NULL	NULL	NULL	0
15599	16492	F	2109-04-20 00:00:00	NULL	NULL	NULL	0
32221	45495	M	2075-06-08 00:00:00	2164-07-28 00:00:00	NULL	2164-07-28 00:00:00	1
5648	5964	F	1859-10-22 00:00:00	2161-05-03 00:00:00	NULL	2161-05-03 00:00:00	1
33772	51356	M	2104-03-17 00:00:00	NULL	NULL	NULL	0
34503	54078	M	2075-04-12 00:00:00	NULL	NULL	NULL	0
2049	2166	M	2147-06-26 00:00:00	NULL	NULL	NULL	0
34913	55571	M	2044-11-14 00:00:00	NULL	NULL	NULL	0
28296	30089	M	1812-07-28 00:00:00	NULL	NULL	NULL	0
45149	94782	M	2155-11-21 00:00:00	NULL	NULL	NULL	0
16110	17029	F	2018-02-18 00:00:00	2105-02-17 00:00:00	2105-02-17 00:00:00	2105-02-17 00:00:00	1
14197	15010	M	2070-03-26 00:00:00	2137-11-18 00:00:00	2137-11-18 00:00:00	2137-11-18 00:00:00	1
29649	31569	M	2071-02-05 00:00:00	NULL	NULL	NULL	0
14707	15558	F	1855-06-01 00:00:00	2155-09-05 00:00:00	2155-09-05 00:00:00	2155-09-05 00:00:00	1
6621	6999	M	2098-10-03 00:00:00	2164-07-18 00:00:00	NULL	2164-07-18 00:00:00	1
30606	32600	M	2110-08-03 00:00:00	NULL	NULL	NULL	0
18934	20062	M	2080-06-12 00:00:00	2142-07-28 00:00:00	2142-07-28 00:00:00	2142-07-28 00:00:00	1
36410	61132	M	2109-07-17 00:00:00	2185-08-04 00:00:00	NULL	2185-08-04 00:00:00	1
1905	2016	M	2086-12-02 00:00:00	NULL	NULL	NULL	0
39159	71534	F	2077-05-31 00:00:00	NULL	NULL	NULL	0
23424	24823	M	2035-10-08 00:00:00	2116-05-13 00:00:00	NULL	2116-05-13 00:00:00	1
27860	29601	M	2062-02-19 00:00:00	2136-01-03 00:00:00	2136-01-03 00:00:00	2136-01-03 00:00:00	1
39850	74419	F	1879-03-22 00:00:00	2179-03-22 00:00:00	2179-03-22 00:00:00	NULL	1
2969	3137	M	2139-08-08 00:00:00	NULL	NULL	NULL	0
6174	6528	M	2072-01-14 00:00:00	2152-10-23 00:00:00	NULL	2152-10-23 00:00:00	1
22263	23582	M	2136-03-01 00:00:00	NULL	NULL	NULL	0
22361	23691	M	2053-12-23 00:00:00	NULL	NULL	NULL	0
18861	19983	F	2056-02-08 00:00:00	NULL	NULL	NULL	0
31224	41602	M	2107-10-30 00:00:00	NULL	NULL	NULL	0
35026	55973	F	2120-10-31 00:00:00	2182-11-26 00:00:00	2182-11-26 00:00:00	NULL	1
6601	6978	M	2100-01-30 00:00:00	2178-03-07 00:00:00	2178-03-07 00:00:00	2178-03-07 00:00:00	1
35021	55962	M	2049-01-16 00:00:00	NULL	NULL	NULL	0
38739	69917	M	2083-11-01 00:00:00	NULL	NULL	NULL	0
37677	65979	F	2094-01-26 00:00:00	NULL	NULL	NULL	0
10380	10976	F	2094-01-02 00:00:00	2169-10-16 00:00:00	NULL	2169-10-16 00:00:00	1
30804	40008	F	2039-06-28 00:00:00	NULL	NULL	NULL	0
21076	22329	M	2108-01-11 00:00:00	NULL	NULL	NULL	0
44581	92543	M	2071-04-11 00:00:00	NULL	NULL	NULL	0
13019	13767	M	2065-12-28 00:00:00	NULL	NULL	NULL	0
42921	86238	F	2086-07-15 00:00:00	NULL	NULL	NULL	0
37628	65824	M	2049-11-29 00:00:00	2134-01-31 00:00:00	2134-01-31 00:00:00	NULL	1
42825	85802	M	2024-05-23 00:00:00	NULL	NULL	NULL	0
39503	72941	M	2062-06-08 00:00:00	NULL	NULL	NULL	0
29176	31039	M	1847-04-05 00:00:00	2147-04-12 00:00:00	2147-04-12 00:00:00	2147-04-12 00:00:00	1
29683	31609	M	2117-08-17 00:00:00	NULL	NULL	NULL	0
1722	1822	M	2062-05-25 00:00:00	2148-07-11 00:00:00	2148-07-11 00:00:00	2148-07-11 00:00:00	1
24479	25937	M	2025-01-20 00:00:00	NULL	NULL	NULL	0
10101	10674	M	2129-05-29 00:00:00	2195-07-27 00:00:00	2195-07-27 00:00:00	2195-07-27 00:00:00	1
12656	13378	M	2082-06-06 00:00:00	NULL	NULL	NULL	0
42	49	M	2105-12-22 00:00:00	NULL	NULL	NULL	0
9069	9588	M	2076-05-24 00:00:00	NULL	NULL	NULL	0
41730	81614	F	2094-03-01 00:00:00	NULL	NULL	NULL	0
30821	40080	F	2027-08-04 00:00:00	2106-06-14 00:00:00	NULL	2106-06-14 00:00:00	1
38544	69225	M	2068-04-09 00:00:00	2150-03-27 00:00:00	2150-03-27 00:00:00	2150-03-27 00:00:00	1
30207	32170	M	2055-10-21 00:00:00	NULL	NULL	NULL	0
37266	64411	M	2130-03-22 00:00:00	2199-08-20 00:00:00	2199-08-20 00:00:00	NULL	1
43057	86763	F	2044-12-31 00:00:00	NULL	NULL	NULL	0
11586	12242	M	2098-07-29 00:00:00	NULL	NULL	NULL	0
28102	29872	F	1841-09-19 00:00:00	2143-08-09 00:00:00	2143-08-09 00:00:00	2143-08-09 00:00:00	1
28747	30590	F	2031-10-23 00:00:00	2116-02-12 00:00:00	NULL	2116-02-12 00:00:00	1
6131	6481	M	2089-05-25 00:00:00	NULL	NULL	NULL	0
5962	6294	M	2055-10-11 00:00:00	NULL	NULL	NULL	0
39557	73134	F	2126-09-28 00:00:00	2199-10-21 00:00:00	2199-10-21 00:00:00	2199-10-21 00:00:00	1
4272	4516	M	2052-06-02 00:00:00	2129-03-18 00:00:00	2129-03-18 00:00:00	2129-03-18 00:00:00	1
41831	81992	M	2069-05-04 00:00:00	NULL	NULL	NULL	0
33689	51025	M	2045-12-30 00:00:00	2113-05-10 00:00:00	2113-05-10 00:00:00	2113-05-10 00:00:00	1
37005	63467	M	2078-10-18 00:00:00	NULL	NULL	NULL	0
39703	73760	M	2118-04-11 00:00:00	NULL	NULL	NULL	0
29856	31797	F	1833-10-28 00:00:00	2135-02-03 00:00:00	2135-02-03 00:00:00	2135-02-03 00:00:00	1
42498	84465	M	2093-09-06 00:00:00	NULL	NULL	NULL	0
10115	10689	F	2102-04-20 00:00:00	2183-10-27 00:00:00	2183-10-27 00:00:00	2183-10-27 00:00:00	1
16797	17765	M	2099-04-08 00:00:00	NULL	NULL	NULL	0
26077	27649	M	2084-09-16 00:00:00	2141-10-12 00:00:00	NULL	2141-10-12 00:00:00	1
44682	92957	F	2138-09-23 00:00:00	NULL	NULL	NULL	0
19903	21092	M	2050-02-05 00:00:00	NULL	NULL	NULL	0
21247	22513	M	2070-01-13 00:00:00	2154-07-10 00:00:00	NULL	2154-07-10 00:00:00	1
25411	26932	F	2105-12-15 00:00:00	NULL	NULL	NULL	0
43748	89400	F	2072-04-26 00:00:00	NULL	NULL	NULL	0
43102	86929	M	2059-09-01 00:00:00	NULL	NULL	NULL	0
6542	6918	M	2080-07-28 00:00:00	2162-03-16 00:00:00	NULL	2162-03-16 00:00:00	1
11656	12313	M	2068-09-25 00:00:00	2161-07-12 00:00:00	NULL	2161-07-12 00:00:00	1
31774	43812	F	2049-06-01 00:00:00	NULL	NULL	NULL	0
25452	26977	F	1811-10-15 00:00:00	2111-10-18 00:00:00	2111-10-18 00:00:00	2111-10-18 00:00:00	1
17614	18642	M	2051-05-18 00:00:00	2127-06-06 00:00:00	2127-06-06 00:00:00	2127-06-06 00:00:00	1
16696	17658	F	2098-10-30 00:00:00	2167-10-29 00:00:00	2167-10-29 00:00:00	2167-10-29 00:00:00	1
13090	13843	M	2037-09-08 00:00:00	2123-06-11 00:00:00	2123-06-11 00:00:00	2123-06-11 00:00:00	1
11016	11644	M	2057-01-13 00:00:00	2135-02-16 00:00:00	NULL	2135-02-16 00:00:00	1
46338	99298	M	2093-10-23 00:00:00	NULL	NULL	NULL	0
27041	28706	M	2063-11-18 00:00:00	NULL	NULL	NULL	0
16265	17196	M	2086-07-27 00:00:00	NULL	NULL	NULL	0
12579	13296	M	2075-03-29 00:00:00	NULL	NULL	NULL	0
23111	24490	M	2130-05-14 00:00:00	NULL	NULL	NULL	0
11459	12108	F	2033-04-23 00:00:00	NULL	NULL	NULL	0
45697	96793	M	1896-02-11 00:00:00	2196-04-02 00:00:00	2196-04-02 00:00:00	2196-04-02 00:00:00	1
22170	23481	F	2074-05-12 00:00:00	2156-06-11 00:00:00	NULL	2156-06-11 00:00:00	1
2305	2433	M	2043-10-16 00:00:00	NULL	NULL	NULL	0
31161	41370	M	2115-06-12 00:00:00	NULL	NULL	NULL	0
38827	70299	F	1856-05-22 00:00:00	2156-05-23 00:00:00	2156-05-23 00:00:00	2156-05-23 00:00:00	1
10103	10676	M	2052-05-23 00:00:00	NULL	NULL	NULL	0
14414	15243	F	2084-01-08 00:00:00	NULL	NULL	NULL	0
30528	32511	M	2060-10-23 00:00:00	NULL	NULL	NULL	0
2498	2639	F	2048-10-03 00:00:00	NULL	NULL	NULL	0
8109	8571	M	2113-04-30 00:00:00	NULL	NULL	NULL	0
40204	75779	M	2055-06-23 00:00:00	NULL	NULL	NULL	0
38593	69388	M	2103-06-26 00:00:00	NULL	NULL	NULL	0
45613	96539	F	2051-08-01 00:00:00	NULL	NULL	NULL	0
23833	25251	M	2096-08-27 00:00:00	NULL	NULL	NULL	0
43214	87394	F	2092-10-06 00:00:00	NULL	NULL	NULL	0
44200	91090	M	2035-03-21 00:00:00	2113-09-10 00:00:00	2113-09-10 00:00:00	2113-09-10 00:00:00	1
272	291	F	2034-02-07 00:00:00	2107-10-09 00:00:00	2107-10-09 00:00:00	NULL	1
46251	98959	M	2065-05-01 00:00:00	2142-04-14 00:00:00	NULL	2142-04-14 00:00:00	1
399	423	F	2091-05-22 00:00:00	2171-11-14 00:00:00	NULL	2171-11-14 00:00:00	1
45264	95218	F	2076-08-30 00:00:00	NULL	NULL	NULL	0
3778	3999	F	2095-10-23 00:00:00	NULL	NULL	NULL	0
22258	23577	M	2142-12-16 00:00:00	2190-01-10 00:00:00	2190-01-10 00:00:00	NULL	1
33532	50479	M	2141-03-12 00:00:00	NULL	NULL	NULL	0
21029	22277	F	2061-02-16 00:00:00	NULL	NULL	NULL	0
16078	16994	F	2046-06-27 00:00:00	2115-12-25 00:00:00	2115-12-25 00:00:00	2115-12-25 00:00:00	1
23298	24692	F	2097-01-26 00:00:00	NULL	NULL	NULL	0
9589	10134	F	2057-02-12 00:00:00	2142-06-05 00:00:00	2142-06-05 00:00:00	NULL	1
43180	87251	F	2084-01-04 00:00:00	NULL	NULL	NULL	0
28158	29937	F	2133-10-11 00:00:00	NULL	NULL	NULL	0
16295	17226	M	2070-11-29 00:00:00	2139-02-23 00:00:00	NULL	2139-02-23 00:00:00	1
30026	31977	F	2128-08-29 00:00:00	NULL	NULL	NULL	0
12714	13441	M	2070-01-31 00:00:00	NULL	NULL	NULL	0
4443	4693	F	2029-11-20 00:00:00	NULL	NULL	NULL	0
44958	94005	M	1839-06-12 00:00:00	NULL	NULL	NULL	0
18804	19918	F	2133-03-19 00:00:00	2188-06-28 00:00:00	2188-06-28 00:00:00	2188-06-28 00:00:00	1
17034	18018	M	2044-07-14 00:00:00	NULL	NULL	NULL	0
4693	4950	M	2117-10-08 00:00:00	2195-05-10 00:00:00	NULL	2195-05-10 00:00:00	1
11127	11762	F	2042-04-04 00:00:00	NULL	NULL	NULL	0
3012	3182	F	2051-05-10 00:00:00	2125-12-03 00:00:00	2125-12-03 00:00:00	2125-12-03 00:00:00	1
42934	86291	M	2083-10-29 00:00:00	NULL	NULL	NULL	0
46308	99185	M	2052-07-24 00:00:00	NULL	NULL	NULL	0
30727	32726	F	2140-03-19 00:00:00	NULL	NULL	NULL	0
30837	40161	M	2097-12-11 00:00:00	2181-11-26 00:00:00	2181-11-26 00:00:00	2181-11-26 00:00:00	1
4649	4906	M	2064-06-11 00:00:00	NULL	NULL	NULL	0
29219	31088	M	2111-04-01 00:00:00	2192-03-11 00:00:00	2192-03-11 00:00:00	2192-03-11 00:00:00	1
29115	30975	M	2053-05-23 00:00:00	NULL	NULL	NULL	0
31353	42148	M	2080-10-25 00:00:00	NULL	NULL	NULL	0
12093	12781	F	2046-08-25 00:00:00	NULL	NULL	NULL	0
1236	1300	M	2096-06-10 00:00:00	2177-06-23 00:00:00	2177-06-23 00:00:00	NULL	1
41125	79337	M	2087-06-20 00:00:00	NULL	NULL	NULL	0
39542	73076	M	2104-11-04 00:00:00	NULL	NULL	NULL	0
29551	31461	M	2111-12-10 00:00:00	NULL	NULL	NULL	0
15453	16342	M	2048-05-19 00:00:00	2116-05-27 00:00:00	2116-05-27 00:00:00	2116-05-27 00:00:00	1
24279	25730	M	1818-06-30 00:00:00	2120-08-24 00:00:00	2120-08-24 00:00:00	2120-08-24 00:00:00	1
32756	47511	F	2073-07-15 00:00:00	NULL	NULL	NULL	0
11870	12544	M	2078-09-19 00:00:00	2144-12-27 00:00:00	NULL	2144-12-27 00:00:00	1
30406	32380	M	2025-03-11 00:00:00	2112-04-09 00:00:00	2112-04-09 00:00:00	NULL	1
18888	20011	F	1803-05-20 00:00:00	2104-03-12 00:00:00	NULL	2104-03-12 00:00:00	1
8769	9269	F	2074-10-21 00:00:00	NULL	NULL	NULL	0
26037	27602	F	2101-06-23 00:00:00	2185-07-19 00:00:00	2185-07-19 00:00:00	2185-07-19 00:00:00	1
23004	24376	M	2140-05-02 00:00:00	NULL	NULL	NULL	0
39120	71384	M	2020-04-21 00:00:00	NULL	NULL	NULL	0
40652	77472	F	2121-12-26 00:00:00	NULL	NULL	NULL	0
8578	9064	M	2083-05-06 00:00:00	2145-03-28 00:00:00	NULL	2145-03-28 00:00:00	1
6720	7105	F	2132-11-18 00:00:00	NULL	NULL	NULL	0
13003	13748	M	2117-08-26 00:00:00	2182-04-07 00:00:00	NULL	2182-04-07 00:00:00	1
31956	44557	F	1879-11-25 00:00:00	2181-04-11 00:00:00	2181-04-11 00:00:00	2181-04-11 00:00:00	1
3070	3243	F	2129-01-11 00:00:00	NULL	NULL	NULL	0
20082	21279	M	2059-08-28 00:00:00	NULL	NULL	NULL	0
21226	22490	M	2127-07-26 00:00:00	NULL	NULL	NULL	0
35993	59530	M	2052-03-29 00:00:00	NULL	NULL	NULL	0
32594	46853	M	2087-10-14 00:00:00	NULL	NULL	NULL	0
7750	8193	F	2115-08-16 00:00:00	2191-08-13 00:00:00	2191-08-13 00:00:00	2191-08-13 00:00:00	1
12997	13741	M	2078-02-23 00:00:00	2145-11-16 00:00:00	2145-11-16 00:00:00	2145-11-16 00:00:00	1
2140	2258	M	2073-07-13 00:00:00	NULL	NULL	NULL	0
24391	25847	M	2107-06-10 00:00:00	2177-08-17 00:00:00	NULL	2177-08-17 00:00:00	1
28186	29967	F	2071-05-31 00:00:00	NULL	NULL	NULL	0
19490	20652	M	2028-12-17 00:00:00	2117-01-02 00:00:00	NULL	2117-01-02 00:00:00	1
23444	24843	F	2086-05-29 00:00:00	NULL	NULL	NULL	0
41654	81350	F	2074-08-15 00:00:00	2162-06-09 00:00:00	2162-06-09 00:00:00	2162-06-10 00:00:00	1
42836	85860	F	2034-12-26 00:00:00	NULL	NULL	NULL	0
18359	19440	M	2096-01-13 00:00:00	2167-11-25 00:00:00	2167-11-25 00:00:00	2167-11-25 00:00:00	1
26368	27973	M	2092-05-20 00:00:00	NULL	NULL	NULL	0
9189	9714	M	2036-08-26 00:00:00	NULL	NULL	NULL	0
29441	31336	F	2096-08-10 00:00:00	NULL	NULL	NULL	0
6767	7154	F	1835-10-25 00:00:00	2138-01-10 00:00:00	2138-01-10 00:00:00	2138-01-10 00:00:00	1
18519	19618	M	2116-09-13 00:00:00	2195-10-24 00:00:00	NULL	2195-10-24 00:00:00	1
26503	28115	M	2094-07-13 00:00:00	NULL	NULL	NULL	0
6502	6875	M	2122-07-15 00:00:00	NULL	NULL	NULL	0
21087	22341	M	2064-05-13 00:00:00	2122-03-08 00:00:00	NULL	2122-03-08 00:00:00	1
18689	19798	M	2052-10-25 00:00:00	2112-01-27 00:00:00	2112-01-27 00:00:00	2112-01-27 00:00:00	1
9397	9933	M	2104-07-01 00:00:00	2183-07-13 00:00:00	2183-07-13 00:00:00	NULL	1
33398	49971	F	1819-02-20 00:00:00	2119-03-12 00:00:00	2119-03-12 00:00:00	NULL	1
22472	23809	F	2108-10-11 00:00:00	2162-08-06 00:00:00	2162-08-06 00:00:00	2162-08-08 00:00:00	1
4596	4853	M	2093-01-25 00:00:00	NULL	NULL	NULL	0
34121	52602	M	2124-05-26 00:00:00	NULL	NULL	NULL	0
40402	76542	M	2054-05-22 00:00:00	NULL	NULL	NULL	0
28266	30054	F	1888-12-17 00:00:00	2193-06-27 00:00:00	2193-06-27 00:00:00	NULL	1
39091	71293	F	2096-06-22 00:00:00	2174-04-06 00:00:00	2174-04-06 00:00:00	2174-04-06 00:00:00	1
14094	14904	M	2121-06-09 00:00:00	NULL	NULL	NULL	0
27144	28814	M	2064-08-29 00:00:00	2147-09-04 00:00:00	2147-09-04 00:00:00	2147-09-04 00:00:00	1
34944	55677	M	2055-02-10 00:00:00	NULL	NULL	NULL	0
18566	19668	M	2046-07-11 00:00:00	2118-11-14 00:00:00	NULL	2118-11-14 00:00:00	1
24367	25823	M	2090-08-13 00:00:00	2170-06-02 00:00:00	NULL	2170-06-02 00:00:00	1
10583	11189	M	2115-02-17 00:00:00	NULL	NULL	NULL	0
19204	20353	M	2111-08-13 00:00:00	2183-11-19 00:00:00	NULL	2183-11-19 00:00:00	1
420	445	F	2111-03-12 00:00:00	2195-06-01 00:00:00	NULL	2195-06-01 00:00:00	1
40956	78658	M	2113-02-11 00:00:00	NULL	NULL	NULL	0
37962	67060	M	2074-06-19 00:00:00	2162-03-26 00:00:00	2162-03-26 00:00:00	NULL	1
17644	18672	M	2129-12-03 00:00:00	NULL	NULL	NULL	0
9890	10451	M	2129-11-25 00:00:00	2195-07-04 00:00:00	2195-07-04 00:00:00	2195-07-04 00:00:00	1
11303	11943	M	2028-12-19 00:00:00	NULL	NULL	NULL	0
20768	21999	F	2107-05-20 00:00:00	2180-09-23 00:00:00	2180-09-23 00:00:00	2180-09-23 00:00:00	1
38843	70355	M	2074-04-21 00:00:00	NULL	NULL	NULL	0
46494	99901	M	2104-03-10 00:00:00	NULL	NULL	NULL	0
28357	30155	F	2113-10-23 00:00:00	2180-02-21 00:00:00	2180-02-21 00:00:00	2180-02-21 00:00:00	1
16596	17551	M	2116-08-06 00:00:00	NULL	NULL	NULL	0
1784	1888	M	2117-04-03 00:00:00	NULL	NULL	NULL	0
5853	6185	F	2061-11-08 00:00:00	NULL	NULL	NULL	0
11027	11657	M	2042-10-02 00:00:00	2132-02-14 00:00:00	NULL	2132-02-14 00:00:00	1
39994	74955	M	2115-01-13 00:00:00	2201-05-24 00:00:00	2201-05-24 00:00:00	NULL	1
7182	7589	F	1845-11-17 00:00:00	2155-12-07 00:00:00	2155-12-07 00:00:00	NULL	1
13588	14370	F	2098-12-22 00:00:00	NULL	NULL	NULL	0
22954	24320	M	2096-06-08 00:00:00	NULL	NULL	NULL	0
21569	22851	F	2029-07-01 00:00:00	2113-09-21 00:00:00	2113-09-21 00:00:00	2113-09-21 00:00:00	1
33898	51813	M	2054-11-08 00:00:00	NULL	NULL	NULL	0
[truncated: 2,572 more rows]
