# Supplementary material for: Support vector machine deep mining of electronic medical records to predict the prognosis of severe acute myocardial infarction
Source: Front Physiol. 2022 Sep 29;13:991990. doi: 10.3389/fphys.2022.991990 (PMC9558165; doi:10.3389/fphys.2022.991990)
Supplement: Supplementary file 5 [file DataSheet7.CSV]

row_id	subject_id	hadm_id	icustay_id	itemid	charttime	storetime	cgid	value	valuenum	valueuom	warning	error	resultstatus	stopped
443	34	144319	290505	226730	2191/2/23 11:25	2191/2/23 11:25	15173	165	165	cm	0	0	NULL	NULL
1981	36	165660	241249	226730	2134/5/16 10:58	2134/5/16 10:58	16223	180	180	cm	0	0	NULL	NULL
3010	107	174162	264253	226730	2122/5/15 23:40	2122/5/15 23:40	17114	168	168	cm	0	0	NULL	NULL
3406	109	147469	253139	226730	2141/6/11 21:27	2141/6/11 21:27	17248	152	152	cm	0	0	NULL	NULL
4328	109	131345	243978	226730	2141/9/5 22:15	2141/9/5 22:15	19937	150	150	cm	0	0	NULL	NULL
4997	109	172335	262652	226730	2141/9/20 23:27	2141/9/20 23:27	19838	142	142	cm	0	0	NULL	NULL
4875	109	139061	257358	226730	2141/9/12 10:54	2141/9/12 10:54	16953	152	152	cm	0	0	NULL	NULL
8712	109	173633	284204	226730	2141/12/8 3:18	2141/12/8 3:18	14419	152	152	cm	0	0	NULL	NULL
9295	109	140167	222630	226730	2141/12/19 9:16	2141/12/19 9:16	19587	152	152	cm	0	0	NULL	NULL
15545	109	189332	287547	226730	2142/8/29 6:38	2142/8/29 6:38	20214	152	152	cm	0	0	NULL	NULL
16534	124	138376	256064	226730	2166/1/10 15:11	2166/1/10 15:11	15173	173	173	cm	0	0	NULL	NULL
13140	109	102024	232807	226730	2142/6/2 4:24	2142/6/2 4:24	17140	152	152	cm	0	0	NULL	NULL
13855	109	131376	299251	226730	2142/7/7 18:27	2142/7/7 18:27	16643	152	152	cm	0	0	NULL	NULL
12194	109	137510	246183	226730	2142/4/20 15:04	2142/4/20 15:04	17807	152	152	cm	0	0	NULL	NULL
28442	188	123860	213646	226730	2161/1/3 11:10	2161/1/3 11:10	20542	173	173	cm	0	0	NULL	NULL
29130	188	164735	284015	226730	2161/7/3 16:25	2161/7/3 16:25	16223	178	178	cm	0	0	NULL	NULL
40449	209	190711	229904	226730	2127/8/11 21:01	2127/8/11 21:01	18305	165	165	cm	0	0	NULL	NULL
38350	199	125590	235675	226730	2174/4/12 16:18	2174/4/12 16:18	21327	188	188	cm	0	0	NULL	NULL
45680	291	125726	275109	226730	2106/4/17 13:16	2106/4/17 13:16	15564	178	178	cm	0	0	NULL	NULL
42338	236	191151	227008	226730	2139/3/20 20:12	2139/3/20 20:12	18305	163	163	cm	0	0	NULL	NULL
41468	222	188038	260665	226730	2142/6/26 12:46	2142/6/26 12:46	19783	135	135	cm	0	0	NULL	NULL
44022	249	149546	263055	226730	2155/2/11 10:45	2155/2/11 10:45	15173	163	163	cm	0	0	NULL	NULL
46582	305	194340	217232	226730	2129/9/5 10:31	2129/9/5 10:31	16223	157	157	cm	0	0	NULL	NULL
52565	406	123423	252268	226730	2125/3/2 10:03	2125/3/2 10:03	15173	160	160	cm	0	0	NULL	NULL
51708	384	122988	279422	226730	2163/3/10 5:54	2163/3/10 5:54	16934	152	152	cm	0	0	NULL	NULL
44546	249	158975	263882	226730	2156/5/10 18:02	2156/5/10 18:02	16042	157	157	cm	0	0	NULL	NULL
51998	402	167615	299707	226730	2156/11/11 20:30	2156/11/11 20:30	21058	168	168	cm	0	0	NULL	NULL
57340	502	116367	209737	226730	2143/10/24 17:35	2143/10/24 17:35	15523	178	178	cm	0	0	NULL	NULL
65139	533	100009	253656	226730	2162/5/17 16:37	2162/5/17 16:37	15814	183	183	cm	0	0	NULL	NULL
53603	406	100765	231758	226730	2126/3/15 22:10	2126/3/15 22:10	19710	160	160	cm	0	0	NULL	NULL
64506	523	196271	227379	226730	2141/12/20 13:41	2141/12/20 13:41	18464	163	163	cm	0	0	NULL	NULL
66041	605	115545	248569	226730	2197/11/9 14:59	2197/11/9 14:59	20871	152	152	cm	0	0	NULL	NULL
77579	665	152089	220843	226730	2119/2/26 14:29	2119/2/26 14:29	20157	155	155	cm	0	0	NULL	NULL
73593	605	149601	225778	226730	2197/12/4 2:11	2197/12/4 2:11	17053	155	155	cm	0	0	NULL	NULL
78819	665	170157	281431	226730	2119/5/17 20:25	2119/5/17 20:25	21108	155	155	cm	0	0	NULL	NULL
83980	689	129080	262832	226730	2183/4/4 15:05	2183/4/4 15:05	15523	170	170	cm	0	0	NULL	NULL
84062	689	153072	262119	226730	2185/5/20 17:37	2185/5/20 17:37	14757	168	168	cm	0	0	NULL	NULL
85878	711	158767	270525	226730	2185/3/23 9:09	2185/3/23 9:09	21206	175	175	cm	0	0	NULL	NULL
102313	820	193603	280074	226730	2144/2/24 23:41	2144/2/24 23:41	14419	188	188	cm	0	0	NULL	NULL
100814	735	140547	298103	226730	2128/5/28 15:41	2128/5/28 15:41	15173	171	171	cm	0	0	NULL	NULL
104648	852	113216	239080	226730	2160/12/30 17:49	2160/12/30 17:49	15564	191	191	cm	0	0	NULL	NULL
108072	878	102365	287079	226730	2137/10/21 16:23	2137/10/21 16:23	15523	165	165	cm	0	0	NULL	NULL
107201	878	102365	204721	226730	2137/10/11 19:26	2137/10/11 19:26	20855	165	165	cm	0	0	NULL	NULL
112181	890	195962	274222	226730	2180/12/7 11:19	2180/12/7 11:19	21189	168	168	cm	0	0	NULL	NULL
103661	835	193827	275900	226730	2151/11/24 9:31	2151/11/24 9:31	18842	180	180	cm	0	0	NULL	NULL
110294	878	192358	282458	226730	2137/11/25 5:24	2137/11/25 5:24	19783	165	165	cm	0	0	NULL	NULL
105443	877	166453	209705	226730	2143/7/1 11:25	2143/7/1 11:25	15039	163	163	cm	0	0	NULL	NULL
104887	854	175684	245192	226730	2146/10/3 12:40	2146/10/3 12:40	20482	175	175	cm	0	0	NULL	NULL
111741	885	197189	292512	226730	2162/12/7 12:35	2162/12/7 12:35	17166	152	152	cm	0	0	NULL	NULL
118316	904	158591	298509	226730	2114/4/10 6:38	2114/4/10 6:38	14411	183	183	cm	0	0	NULL	NULL
119428	948	125857	203601	226730	2117/12/20 17:52	2117/12/20 17:52	17525	163	163	cm	0	0	NULL	NULL
119959	963	190225	NULL	226730	2204/10/26 20:39	2204/10/26 20:39	16714	165	165	cm	0	0	NULL	NULL
121162	969	137250	271357	226730	2162/5/5 17:45	2162/5/5 17:45	14214	185	185	cm	0	0	NULL	NULL
124484	975	175734	286445	226730	2142/5/21 11:17	2142/5/21 11:17	15089	180	180	cm	0	0	NULL	NULL
136963	1180	131713	226105	226730	2130/3/13 0:15	2130/3/13 0:15	17248	168	168	cm	0	0	NULL	NULL
133506	1106	170024	241570	226730	2103/11/3 14:47	2103/11/3 14:47	20157	170	170	cm	0	0	NULL	NULL
137832	1186	104140	277612	226730	2145/1/14 14:09	2145/1/14 14:09	15173	168	168	cm	0	0	NULL	NULL
135589	1121	156708	243195	226730	2197/6/20 12:12	2197/6/20 12:12	14891	157	157	cm	0	0	NULL	NULL
150389	1339	192698	210481	226730	2138/9/12 15:55	2138/9/12 15:55	20157	152	152	cm	0	0	NULL	NULL
149873	1332	184124	237466	226730	2121/5/16 10:22	2121/5/16 10:22	18357	152	152	cm	0	0	NULL	NULL
148464	1286	154417	266120	226730	2132/4/10 18:17	2132/4/10 18:17	20871	175	175	cm	0	0	NULL	NULL
147958	1283	121527	230156	226730	2128/5/4 0:58	2128/5/4 0:58	17140	188	188	cm	0	0	NULL	NULL
148163	1283	154086	213079	226730	2129/1/6 1:16	2129/1/6 1:16	15218	188	188	cm	0	0	NULL	NULL
154095	1339	109444	214830	226730	2138/9/25 11:45	2138/9/25 11:45	17709	152	152	cm	0	0	NULL	NULL
155079	1339	158998	248434	226730	2138/10/12 14:58	2138/10/12 14:58	17478	152	152	cm	0	0	NULL	NULL
158350	1354	144830	241803	226730	2112/1/18 16:39	2112/1/18 16:39	15564	175	175	cm	0	0	NULL	NULL
158929	1442	173708	200566	226730	2182/11/26 22:16	2182/11/26 22:16	21198	150	150	cm	0	0	NULL	NULL
164972	1578	168848	244320	226730	2140/7/19 8:49	2140/7/19 8:49	17457	157	157	cm	0	0	NULL	NULL
162154	1544	175858	257944	226730	2164/2/24 11:43	2164/2/24 11:43	20030	175	175	cm	0	0	NULL	NULL
162736	1563	190933	222647	226730	2179/4/30 15:43	2179/4/30 15:43	18020	168	168	cm	0	0	NULL	NULL
160093	1459	172420	212644	226730	2195/11/11 15:06	2195/11/11 15:06	16093	171	171	cm	0	0	NULL	NULL
161377	1535	116346	268131	226730	2176/10/16 10:59	2176/10/16 10:59	19279	170	170	cm	0	0	NULL	NULL
168960	1616	176986	299626	226730	2124/3/29 17:15	2124/3/29 17:15	18012	175	175	cm	0	0	NULL	NULL
179408	1709	139343	227339	226730	2120/5/27 13:42	2120/5/27 13:42	18679	152	152	cm	0	0	NULL	NULL
183566	1819	116360	265846	226730	2187/5/8 19:59	2187/5/8 19:59	18305	178	178	cm	0	0	NULL	NULL
188227	1936	187538	272565	226730	2139/11/14 13:05	2139/11/14 13:05	16093	173	173	cm	0	0	NULL	NULL
180693	1767	147191	226932	226730	2168/4/13 16:48	2168/4/13 16:48	21327	160	160	cm	0	0	NULL	NULL
183758	1860	195382	272392	226730	2141/7/16 20:15	2141/7/16 20:15	14411	157	157	cm	0	0	NULL	NULL
186313	1872	130389	250915	226730	2135/4/22 10:03	2135/4/22 10:03	15173	165	165	cm	0	0	NULL	NULL
186834	1900	162718	282467	226730	2163/4/22 12:22	2163/4/22 12:22	16223	183	183	cm	0	0	NULL	NULL
188943	1988	130982	291718	226730	2128/6/22 19:17	2128/6/22 19:17	19640	165	165	cm	0	0	NULL	NULL
188535	1985	135108	262147	226730	2108/2/21 19:55	2108/2/21 19:55	18305	157	157	cm	0	0	NULL	NULL
189605	1988	165323	230621	226730	2128/7/16 10:41	2128/7/16 10:41	21189	165	165	cm	0	0	NULL	NULL
190215	1988	127215	237096	226730	2128/8/25 16:31	2128/8/25 16:31	15407	165	165	cm	0	0	NULL	NULL
185633	1872	111375	280292	226730	2135/4/6 14:01	2135/4/6 14:01	15523	160	160	cm	0	0	NULL	NULL
188776	1986	160127	248080	226730	2198/8/26 19:49	2198/8/26 19:49	14228	183	183	cm	0	0	NULL	NULL
193726	2090	172739	253288	226730	2137/10/7 11:23	2137/10/7 11:23	15814	178	178	cm	0	0	NULL	NULL
210041	2090	138877	256557	226730	2137/11/17 19:36	2137/11/17 19:36	16284	178	178	cm	0	0	NULL	NULL
212841	2090	146557	276865	226730	2137/12/3 9:16	2137/12/3 9:16	18147	175	175	cm	0	0	NULL	NULL
222332	2093	129899	202913	226730	2150/11/28 1:06	2150/11/28 1:06	16934	165	165	cm	0	0	NULL	NULL
224350	2208	166923	203223	226730	2191/10/7 14:03	2191/10/7 14:03	15173	178	178	cm	0	0	NULL	NULL
223030	2208	162248	259196	226730	2190/8/19 12:29	2190/8/19 12:29	15523	170	170	cm	0	0	NULL	NULL
228388	2338	114726	207975	226730	2159/10/26 12:33	2159/10/26 12:33	17709	183	183	cm	0	0	NULL	NULL
225896	2338	147143	286713	226730	2159/8/24 5:28	2159/8/24 5:28	16326	183	183	cm	0	0	NULL	NULL
226985	2338	184485	253415	226730	2159/9/16 14:38	2159/9/16 14:38	18424	185	185	cm	0	0	NULL	NULL
223955	2208	144187	255367	226730	2190/9/24 9:21	2190/9/24 9:21	15523	168	168	cm	0	0	NULL	NULL
234143	2378	156682	257367	226730	2140/11/4 11:00	2140/11/4 11:00	15173	163	163	cm	0	0	NULL	NULL
235241	2378	162768	215412	226730	2141/6/10 8:30	2141/6/10 8:30	16953	160	160	cm	0	0	NULL	NULL
232754	2369	145893	252262	226730	2178/9/1 10:46	2178/9/1 10:46	14214	175	175	cm	0	0	NULL	NULL
242256	2420	112064	268091	226730	2188/7/12 21:35	2188/7/12 21:35	16302	165	165	cm	0	0	NULL	NULL
238176	2378	102486	245136	226730	2141/7/18 16:42	2141/7/18 16:42	15065	160	160	cm	0	0	NULL	NULL
240153	2378	157554	218998	226730	2142/7/11 16:49	2142/7/11 16:49	19589	157	157	cm	0	0	NULL	NULL
245247	2589	115691	276791	226730	2186/5/5 14:17	2186/5/5 14:17	16827	170	170	cm	0	0	NULL	NULL
241736	2387	177843	231498	226730	2105/1/17 23:00	2105/1/17 23:00	18469	175	175	cm	0	0	NULL	NULL
245842	2589	178411	241576	226730	2186/6/25 8:19	2186/6/25 8:19	19079	170	170	cm	0	0	NULL	NULL
248835	2598	162623	250541	226730	2185/12/17 14:05	2185/12/17 14:05	15173	163	163	cm	0	0	NULL	NULL
249486	2611	184345	220081	226730	2196/7/3 6:46	2196/7/3 6:46	16915	178	178	cm	0	0	NULL	NULL
242519	2442	118210	227168	226730	2184/6/29 11:02	2184/6/29 11:02	15814	173	173	cm	0	0	NULL	NULL
248013	2589	113195	264974	226730	2186/8/10 13:53	2186/8/10 13:53	15173	170	170	cm	0	0	NULL	NULL
252987	2639	185150	228514	226730	2112/9/4 9:27	2112/9/4 9:27	18424	170	170	cm	0	0	NULL	NULL
257317	2639	157999	280720	226730	2113/10/3 19:12	2113/10/3 19:12	16948	163	163	cm	0	0	NULL	NULL
261226	2667	131592	291249	226730	2125/11/15 16:56	2125/11/15 16:56	14757	160	160	cm	0	0	NULL	NULL
268254	2759	107939	227032	226730	2188/9/21 14:07	2188/9/21 14:07	17709	168	168	cm	0	0	NULL	NULL
261918	2747	163539	208893	226730	2141/10/9 12:41	2141/10/9 12:41	14606	178	178	cm	0	0	NULL	NULL
276782	2830	193970	262270	226730	2106/8/19 14:01	2106/8/19 14:01	17741	152	152	cm	0	0	NULL	NULL
283066	2974	126804	203079	226730	2171/3/27 16:05	2171/3/27 16:05	15523	188	188	cm	0	0	NULL	NULL
280313	2846	195990	252411	226730	2209/2/11 10:13	2209/2/11 10:13	16953	173	173	cm	0	0	NULL	NULL
285923	3026	187545	224739	226730	2204/2/17 21:15	2204/2/17 21:15	17609	170	170	cm	0	0	NULL	NULL
285150	2984	124661	232618	226730	2187/3/5 3:02	2187/3/5 3:02	20063	157	157	cm	0	0	NULL	NULL
285567	2984	155981	224595	226730	2187/5/4 21:46	2187/5/4 21:46	18469	13	13	cm	0	0	NULL	NULL
289787	3100	152037	217080	226730	2120/5/17 15:25	2120/5/17 15:25	21206	147	147	cm	0	0	NULL	NULL
287252	3070	171863	263576	226730	2199/3/15 9:54	2199/3/15 9:54	20157	175	175	cm	0	0	NULL	NULL
289913	3100	146062	263868	226730	2120/10/11 15:46	2120/10/11 15:46	17590	145	145	cm	0	0	NULL	NULL
291499	3100	109932	203643	226730	2120/11/9 17:49	2120/11/9 17:49	20157	157	157	cm	0	0	NULL	NULL
296596	3218	139221	251514	226730	2199/2/5 11:55	2199/2/5 11:55	15814	178	178	cm	0	0	NULL	NULL
293653	3100	145681	242043	226730	2120/12/11 8:36	2120/12/11 8:36	18357	155	155	cm	0	0	NULL	NULL
294593	3145	169807	288257	226730	2114/12/26 2:26	2114/12/26 2:26	21050	170	170	cm	0	0	NULL	NULL
301428	3267	122518	231230	226730	2192/11/16 11:01	2192/11/16 11:01	14511	157	157	cm	0	0	NULL	NULL
304901	3379	142774	238507	226730	2162/5/27 20:54	2162/5/27 20:54	17574	152	152	cm	0	0	NULL	NULL
300947	3267	132067	292528	226730	2192/8/15 22:42	2192/8/15 22:42	21116	157	157	cm	0	0	NULL	NULL
304575	3347	128247	225102	226730	2152/9/15 11:41	2152/9/15 11:41	18357	175	175	cm	0	0	NULL	NULL
314775	3598	140287	225637	226730	2135/1/27 11:02	2135/1/27 11:02	17661	173	173	cm	0	0	NULL	NULL
313547	3543	170188	267217	226730	2194/9/17 20:10	2194/9/17 20:10	14626	173	173	cm	0	0	NULL	NULL
319639	3722	107462	245240	226730	2149/3/31 16:31	2149/3/31 16:31	14511	157	157	cm	0	0	NULL	NULL
318119	3703	129143	279078	226730	2173/8/16 12:31	2173/8/16 12:31	19593	170	170	cm	0	0	NULL	NULL
316081	3623	178444	260358	226730	2164/2/22 11:14	2164/2/22 11:14	19713	180	180	cm	0	0	NULL	NULL
316153	3632	181742	255606	226730	2173/6/6 14:33	2173/6/6 14:33	17248	163	163	cm	0	0	NULL	NULL
317247	3639	150720	287912	226730	2133/4/27 15:26	2133/4/27 15:26	15173	157	157	cm	0	0	NULL	NULL
311366	3482	156471	283598	226730	2153/5/12 18:01	2153/5/12 18:01	19689	168	168	cm	0	0	NULL	NULL
312085	3513	186086	266774	226730	2204/8/5 15:44	2204/8/5 15:44	20871	165	165	cm	0	0	NULL	NULL
326894	3874	198184	296786	226730	2163/7/6 11:06	2163/7/6 11:06	17473	165	165	cm	0	0	NULL	NULL
323217	3793	157997	299818	226730	2163/6/27 14:03	2163/6/27 14:03	15814	155	155	cm	0	0	NULL	NULL
321219	3742	158507	284853	226730	2189/4/17 22:52	2189/4/17 22:52	18469	0	0	cm	0	0	NULL	NULL
322196	3792	176637	292310	226730	2206/10/6 21:52	2206/10/6 21:52	15023	180	180	cm	0	0	NULL	NULL
328888	3935	107901	271227	226730	2151/3/6 20:49	2151/3/6 20:49	21198	160	160	cm	0	0	NULL	NULL
331232	3952	107580	291203	226730	2126/7/11 9:37	2126/7/11 9:37	17156	173	173	cm	0	0	NULL	NULL
332988	3952	163541	201080	226730	2126/11/4 9:25	2126/11/4 9:25	19587	175	175	cm	0	0	NULL	NULL
335153	3952	168828	218906	226730	2128/7/16 18:10	2128/7/16 18:10	20088	173	173	cm	0	0	NULL	NULL
334651	3952	112643	200563	226730	2128/3/5 15:51	2128/3/5 15:51	16223	178	178	cm	0	0	NULL	NULL
340064	3977	108279	278047	226730	2146/2/11 12:37	2146/2/11 12:37	15523	160	160	cm	0	0	NULL	NULL
337418	3969	147237	211792	226730	2152/6/8 18:55	2152/6/8 18:55	16273	150	150	cm	0	0	NULL	NULL
344375	3977	198367	228000	226730	2146/11/26 9:52	2146/11/26 9:52	17709	160	160	cm	0	0	NULL	NULL
341915	3977	195813	251368	226730	2146/6/1 10:38	2146/6/1 10:38	16223	160	160	cm	0	0	NULL	NULL
343829	3977	181712	202587	226730	2146/9/19 11:45	2146/9/19 11:45	15173	160	160	cm	0	0	NULL	NULL
344929	3987	143224	277243	226730	2202/12/20 11:42	2202/12/20 11:42	15814	163	163	cm	0	0	NULL	NULL
340635	3977	180216	225541	226730	2146/2/25 9:51	2146/2/25 9:51	19713	160	160	cm	0	0	NULL	NULL
355108	4155	135302	231024	226730	2154/6/11 15:30	2154/6/11 15:30	15065	165	165	cm	0	0	NULL	NULL
349721	3987	106870	281277	226730	2206/6/22 13:13	2206/6/22 13:13	14953	163	163	cm	0	0	NULL	NULL
355339	4155	124456	249543	226730	2154/8/4 20:02	2154/8/4 20:02	16837	165	165	cm	0	0	NULL	NULL
353418	4113	119090	252714	226730	2149/4/28 14:54	2149/4/28 14:54	15767	170	170	cm	0	0	NULL	NULL
351220	4113	191180	261751	226730	2149/4/2 20:23	2149/4/2 20:23	14953	170	170	cm	0	0	NULL	NULL
350608	4113	138805	220023	226730	2148/9/25 17:06	2148/9/25 17:06	15029	170	170	cm	0	0	NULL	NULL
362472	4328	195058	230906	226730	2143/6/2 5:44	2143/6/2 5:44	16818	183	183	cm	0	0	NULL	NULL
354804	4113	103203	258274	226730	2149/10/10 10:50	2149/10/10 10:50	19713	170	170	cm	0	0	NULL	NULL
358763	4290	155880	295592	226730	2117/8/10 14:27	2117/8/10 14:27	15046	157	157	cm	0	0	NULL	NULL
360698	4313	148275	259464	226730	2176/6/6 10:51	2176/6/6 10:51	19587	175	175	cm	0	0	NULL	NULL
361094	4313	121028	255229	226730	2176/7/17 6:52	2176/7/17 6:52	21116	163	163	cm	0	0	NULL	NULL
359713	4308	123437	272703	226730	2141/3/9 14:50	2141/3/9 14:50	14695	168	168	cm	0	0	NULL	NULL
374952	4588	186721	200746	226730	2113/3/4 2:53	2113/3/4 2:53	14411	188	188	cm	0	0	NULL	NULL
373334	4555	183391	292192	226730	2174/10/27 16:21	2174/10/27 16:21	20823	160	160	cm	0	0	NULL	NULL
376122	4588	168356	232843	226730	2116/7/22 22:56	2116/7/22 22:56	15526	188	188	cm	0	0	NULL	NULL
372730	4467	190628	266154	226730	2157/3/14 10:37	2157/3/14 10:37	21116	188	188	cm	0	0	NULL	NULL
371259	4392	111402	203240	226730	2115/4/30 15:10	2115/4/30 15:10	18144	180	180	cm	0	0	NULL	NULL
373089	4502	178493	227049	226730	2181/7/30 22:12	2181/7/30 22:12	19062	173	173	cm	0	0	NULL	NULL
378254	4641	129741	224504	226730	2189/5/21 10:45	2189/5/21 10:45	18357	168	168	cm	0	0	NULL	NULL
382984	4713	167697	215386	226730	2127/3/5 20:47	2127/3/5 20:47	20971	173	173	cm	0	0	NULL	NULL
378995	4655	129279	292842	226730	2204/2/4 23:57	2204/2/4 23:57	19710	168	168	cm	0	0	NULL	NULL
384176	4770	141424	223152	226730	2113/2/4 5:24	2113/2/4 5:24	18928	165	165	cm	0	0	NULL	NULL
393078	4787	112600	206977	226730	2127/8/1 14:07	2127/8/1 14:07	15173	168	168	cm	0	0	NULL	NULL
387195	4784	105464	266167	226730	2118/11/28 7:26	2118/11/28 7:26	16915	178	178	cm	0	0	NULL	NULL
388217	4787	189443	224007	226730	2125/10/16 17:56	2125/10/16 17:56	15440	168	168	cm	0	0	NULL	NULL
387351	4787	165271	229175	226730	2125/9/6 18:11	2125/9/6 18:11	14442	168	168	cm	0	0	NULL	NULL
397040	4843	187638	250044	226730	2207/3/10 14:26	2207/3/10 14:26	15173	173	173	cm	0	0	NULL	NULL
395529	4787	106780	220687	226730	2129/6/8 16:32	2129/6/8 16:32	19561	168	168	cm	0	0	NULL	NULL
391324	4787	135926	250390	226730	2126/1/25 13:33	2126/1/25 13:33	18357	168	168	cm	0	0	NULL	NULL
389666	4787	123124	209897	226730	2125/12/2 7:33	2125/12/2 7:33	16476	168	168	cm	0	0	NULL	NULL
400459	4929	167945	238135	226730	2133/2/18 22:27	2133/2/18 22:27	19640	150	150	cm	0	0	NULL	NULL
400901	4954	140995	244842	226730	2152/3/10 19:38	2152/3/10 19:38	14411	157	157	cm	0	0	NULL	NULL
403163	4962	161129	287556	226730	2144/11/3 2:49	2144/11/3 2:49	16586	196	196	cm	0	0	NULL	NULL
413423	5060	174823	296807	226730	2182/4/6 11:30	2182/4/6 11:30	16953	173	173	cm	0	0	NULL	NULL
410431	5060	117340	231947	226730	2181/2/28 12:26	2181/2/28 12:26	21206	173	173	cm	0	0	NULL	NULL
408007	4966	159874	281803	226730	2161/11/9 5:39	2161/11/9 5:39	20214	175	175	cm	0	0	NULL	NULL
413491	5060	156497	256198	226730	2182/6/14 14:24	2182/6/14 14:24	20030	173	173	cm	0	0	NULL	NULL
410617	5060	153063	293174	226730	2181/10/23 22:51	2181/10/23 22:51	14757	173	173	cm	0	0	NULL	NULL
421303	5193	142691	217918	226730	2138/3/19 16:55	2138/3/19 16:55	14597	0	0	cm	0	0	NULL	NULL
414304	5060	193317	264140	226730	2182/10/10 20:17	2182/10/10 20:17	20971	173	173	cm	0	0	NULL	NULL
414816	5060	151109	263247	226730	2183/1/12 1:35	2183/1/12 1:35	16326	173	173	cm	0	0	NULL	NULL
414973	5060	148207	274239	226730	2183/1/30 0:34	2183/1/30 0:34	16326	173	173	cm	0	0	NULL	NULL
411161	5060	197750	277167	226730	2181/12/8 1:16	2181/12/8 1:16	19891	173	173	cm	0	0	NULL	NULL
413972	5060	169479	225481	226730	2182/10/5 8:43	2182/10/5 8:43	21116	173	173	cm	0	0	NULL	NULL
417181	5071	174677	272488	226730	2175/8/15 15:54	2175/8/15 15:54	16223	175	175	cm	0	0	NULL	NULL
420205	5171	125124	222399	226730	2171/10/18 11:55	2171/10/18 11:55	18020	168	168	cm	0	0	NULL	NULL
422624	5196	106963	203874	226730	2206/7/31 14:09	2206/7/31 14:09	18020	152	152	cm	0	0	NULL	NULL
426323	5215	136637	262439	226730	2111/3/10 4:32	2111/3/10 4:32	17993	152	152	cm	0	0	NULL	NULL
429849	5242	198630	232017	226730	2125/2/13 15:39	2125/2/13 15:39	20871	168	168	cm	0	0	NULL	NULL
437511	5244	190705	233085	226730	2187/3/2 15:58	2187/3/2 15:58	20157	178	178	cm	0	0	NULL	NULL
443572	5382	129425	250203	226730	2190/11/15 14:45	2190/11/15 14:45	20157	178	178	cm	0	0	NULL	NULL
441680	5348	161526	246059	226730	2181/7/2 9:50	2181/7/2 9:50	17473	175	175	cm	0	0	NULL	NULL
445873	5382	172484	203401	226730	2190/12/6 11:23	2190/12/6 11:23	15046	152	152	cm	0	0	NULL	NULL
441500	5343	181404	256257	226730	2185/8/8 17:26	2185/8/8 17:26	15564	155	155	cm	0	0	NULL	NULL
440594	5247	103106	223038	226730	2155/3/1 6:44	2155/3/1 6:44	20063	173	173	cm	0	0	NULL	NULL
459824	5453	147286	284442	226730	2195/7/21 10:07	2195/7/21 10:07	19713	175	175	cm	0	0	NULL	NULL
464776	5476	101259	256799	226730	2137/10/14 23:50	2137/10/14 23:50	19838	170	170	cm	0	0	NULL	NULL
465958	5495	142471	280169	226730	2145/3/5 11:53	2145/3/5 11:53	14511	170	170	cm	0	0	NULL	NULL
472204	5544	102033	213729	226730	2120/10/8 11:04	2120/10/8 11:04	15814	175	175	cm	0	0	NULL	NULL
470960	5527	186680	236585	226730	2201/8/8 0:55	2201/8/8 0:55	21198	168	168	cm	0	0	NULL	NULL
467968	5525	132331	223698	226730	2116/5/11 13:31	2116/5/11 13:31	15767	152	152	cm	0	0	NULL	NULL
468690	5525	111063	229232	226730	2116/6/1 14:24	2116/6/1 14:24	19783	152	152	cm	0	0	NULL	NULL
480095	5691	148740	278876	226730	2165/3/28 3:13	2165/3/28 3:13	20030	170	170	cm	0	0	NULL	NULL
478242	5564	125028	263528	226730	2127/2/12 6:21	2127/2/12 6:21	21058	175	175	cm	0	0	NULL	NULL
475235	5544	116545	215525	226730	2123/11/10 21:23	2123/11/10 21:23	14419	175	175	cm	0	0	NULL	NULL
477928	5547	173495	261963	226730	2129/8/9 13:22	2129/8/9 13:22	19263	175	175	cm	0	0	NULL	NULL
481367	5692	132890	213279	226730	2148/1/15 16:46	2148/1/15 16:46	18579	183	183	cm	0	0	NULL	NULL
481008	5692	193147	241135	226730	2147/12/16 0:54	2147/12/16 0:54	15053	152	152	cm	0	0	NULL	NULL
479328	5685	193803	208236	226730	2146/5/20 10:45	2146/5/20 10:45	21327	183	183	cm	0	0	NULL	NULL
484513	5727	178576	295388	226730	2156/2/26 11:16	2156/2/26 11:16	19713	170	170	cm	0	0	NULL	NULL
483910	5727	191117	285828	226730	2156/2/5 13:15	2156/2/5 13:15	16827	170	170	cm	0	0	NULL	NULL
493976	5865	186505	232705	226730	2192/8/25 15:13	2192/8/25 15:13	14706	152	152	cm	0	0	NULL	NULL
493584	5841	126020	243663	226730	2131/6/19 14:14	2131/6/19 14:14	21050	163	163	cm	0	0	NULL	NULL
490354	5771	127184	209240	226730	2173/7/1 12:03	2173/7/1 12:03	16223	168	168	cm	0	0	NULL	NULL
493400	5830	107918	204747	226730	2181/3/15 0:52	2181/3/15 0:52	20218	183	183	cm	0	0	NULL	NULL
495661	5885	153202	267000	226730	2195/4/22 23:25	2195/4/22 23:25	14626	168	168	cm	0	0	NULL	NULL
492048	5771	185291	274698	226730	2173/9/3 14:32	2173/9/3 14:32	19713	168	168	cm	0	0	NULL	NULL
512231	5897	137321	213466	226730	2128/1/10 2:48	2128/1/10 2:48	16915	170	170	cm	0	0	NULL	NULL
509392	5885	114939	267978	226730	2195/8/31 11:46	2195/8/31 11:46	16223	168	168	cm	0	0	NULL	NULL
523092	6090	175043	278636	226730	2170/5/3 11:26	2170/5/3 11:26	17473	183	183	cm	0	0	NULL	NULL
524110	6156	146623	218632	226730	2108/12/12 4:18	2108/12/12 4:18	15352	160	160	cm	0	0	NULL	NULL
518757	5958	154648	249358	226730	2201/7/6 7:33	2201/7/6 7:33	14411	168	168	cm	0	0	NULL	NULL
520072	6024	106374	201296	226730	2127/9/25 14:59	2127/9/25 14:59	14419	145	145	cm	0	0	NULL	NULL
518037	5950	167106	220719	226730	2184/6/8 13:59	2184/6/8 13:59	19891	188	188	cm	0	0	NULL	NULL
522429	6079	118608	206201	226730	2196/5/19 15:47	2196/5/19 15:47	14757	0	0	cm	0	0	NULL	NULL
516620	5901	111312	293730	226730	2109/6/30 13:10	2109/6/30 13:10	20808	160	160	cm	0	0	NULL	NULL
521251	6063	144794	272076	226730	2201/9/21 15:44	2201/9/21 15:44	19963	178	178	cm	0	0	NULL	NULL
568597	6692	128108	256883	226730	2104/8/12 0:14	2104/8/12 0:14	17219	173	173	cm	0	0	NULL	NULL
567797	6632	139914	281781	226730	2185/7/12 13:49	2185/7/12 13:49	18539	168	168	cm	0	0	NULL	NULL
574887	6805	138842	257082	226730	2127/5/13 14:50	2127/5/13 14:50	20214	185	185	cm	0	0	NULL	NULL
560455	6510	107414	297262	226730	2137/10/16 18:02	2137/10/16 18:02	16171	163	163	cm	0	0	NULL	NULL
523684	6156	130698	242927	226730	2108/11/29 2:13	2108/11/29 2:13	17227	165	165	cm	0	0	NULL	NULL
559575	6497	104564	223536	226730	2155/7/17 7:14	2155/7/17 7:14	21116	183	183	cm	0	0	NULL	NULL
566057	6579	115553	246944	226730	2112/11/30 19:25	2112/11/30 19:25	19596	191	191	cm	0	0	NULL	NULL
571981	6700	107213	203317	226730	2137/8/6 21:25	2137/8/6 21:25	14949	183	183	cm	0	0	NULL	NULL
559114	6497	190934	263349	226730	2154/11/29 14:42	2154/11/29 14:42	17709	178	178	cm	0	0	NULL	NULL
562891	6529	133334	204490	226730	2118/3/6 21:11	2118/3/6 21:11	21198	168	168	cm	0	0	NULL	NULL
569094	6697	175030	271697	226730	2167/7/6 9:27	2167/7/6 9:27	20818	168	168	cm	0	0	NULL	NULL
576722	6878	109992	202724	226730	2116/4/10 11:53	2116/4/10 11:53	15523	183	183	cm	0	0	NULL	NULL
577851	6884	128932	211119	226730	2122/3/20 15:02	2122/3/20 15:02	20157	152	152	cm	0	0	NULL	NULL
585726	6901	101759	222419	226730	2136/2/9 7:51	2136/2/9 7:51	20871	170	170	cm	0	0	NULL	NULL
541042	6378	194269	231056	226730	2201/11/20 2:22	2201/11/20 2:22	14576	170	170	cm	0	0	NULL	NULL
530138	6262	170247	283006	226730	2156/9/15 23:08	2156/9/15 23:08	16948	175	175	cm	0	0	NULL	NULL
533387	6279	128899	284452	226730	2150/5/11 12:00	2150/5/11 12:00	15173	163	163	cm	0	0	NULL	NULL
544095	6428	164632	294460	226730	2119/7/22 9:26	2119/7/22 9:26	19783	165	165	cm	0	0	NULL	NULL
525166	6179	130537	286234	226730	2145/10/25 3:09	2145/10/25 3:09	19650	165	165	cm	0	0	NULL	NULL
526182	6214	169579	224823	226730	2131/2/22 6:28	2131/2/22 6:28	19710	173	173	cm	0	0	NULL	NULL
546116	6432	130108	245754	226730	2146/9/9 11:37	2146/9/9 11:37	16223	168	168	cm	0	0	NULL	NULL
557013	6448	134410	295500	226730	2119/9/26 17:22	2119/9/26 17:22	20871	163	163	cm	0	0	NULL	NULL
625569	7327	161696	229913	226730	2121/1/30 22:47	2121/1/30 22:47	18592	173	173	cm	0	0	NULL	NULL
544594	6428	152771	200457	226730	2119/11/3 17:18	2119/11/3 17:18	19891	165	165	cm	0	0	NULL	NULL
629665	7482	138484	238757	226730	2195/5/15 11:37	2195/5/15 11:37	20157	170	170	cm	0	0	NULL	NULL
638717	7629	147433	258353	226730	2119/11/10 9:08	2119/11/10 9:08	15173	178	178	cm	0	0	NULL	NULL
636121	7574	109633	288743	226730	2187/8/19 11:21	2187/8/19 11:21	18576	13	13	cm	0	0	NULL	NULL
636939	7616	147339	250091	226730	2184/6/20 1:41	2184/6/20 1:41	15023	168	168	cm	0	0	NULL	NULL
630841	7482	182796	265693	226730	2195/5/30 19:00	2195/5/30 19:00	21198	168	168	cm	0	0	NULL	NULL
626798	7393	181880	278070	226730	2127/1/18 22:22	2127/1/18 22:22	21050	188	188	cm	0	0	NULL	NULL
639653	7629	137117	213791	226730	2122/3/20 14:23	2122/3/20 14:23	15523	178	178	cm	0	0	NULL	NULL
627136	7449	135044	245716	226730	2138/11/7 10:47	2138/11/7 10:47	15040	180	180	cm	0	0	NULL	NULL
625374	7310	148664	237253	226730	2173/9/14 4:45	2173/9/14 4:45	20063	152	152	cm	0	0	NULL	NULL
632427	7533	166898	208809	226730	2114/3/30 14:04	2114/3/30 14:04	18020	152	152	cm	0	0	NULL	NULL
650509	7695	118007	201201	226730	2179/5/14 10:41	2179/5/14 10:41	19713	175	175	cm	0	0	NULL	NULL
657589	7809	139346	206726	226730	2134/3/10 18:43	2134/3/10 18:43	15815	62.5	62.5	cm	0	0	NULL	NULL
655087	7755	121412	248095	226730	2120/3/12 16:33	2120/3/12 16:33	16223	157	157	cm	0	0	NULL	NULL
656963	7809	110341	260214	226730	2133/7/17 23:03	2133/7/17 23:03	19891	61	61	cm	0	0	NULL	NULL
650026	7676	106048	248392	226730	2119/11/1 13:12	2119/11/1 13:12	20871	170	170	cm	0	0	NULL	NULL
645449	7632	183768	280210	226730	2208/5/28 16:10	2208/5/28 16:10	16223	178	178	cm	0	0	NULL	NULL
641407	7629	178164	234196	226730	2122/4/24 13:13	2122/4/24 13:13	15523	178	178	cm	0	0	NULL	NULL
602718	6958	172079	292306	226730	2196/9/26 13:20	2196/9/26 13:20	15173	183	183	cm	0	0	NULL	NULL
653198	7695	189563	257577	226730	2180/5/24 17:34	2180/5/24 17:34	20818	173	173	cm	0	0	NULL	NULL
656254	7798	183395	202860	226730	2166/2/28 11:19	2166/2/28 11:19	15814	173	173	cm	0	0	NULL	NULL
607427	7095	191813	294833	226730	2201/7/14 18:44	2201/7/14 18:44	14988	183	183	cm	0	0	NULL	NULL
604068	7009	194618	287968	226730	2164/12/21 14:00	2164/12/21 14:00	15173	147	147	cm	0	0	NULL	NULL
592063	6917	194216	260763	226730	2125/10/25 11:33	2125/10/25 11:33	16915	157	157	cm	0	0	NULL	NULL
623699	7275	114690	253911	226730	2139/8/27 4:37	2139/8/27 4:37	16948	175	175	cm	0	0	NULL	NULL
620732	7230	197850	234488	226730	2180/2/11 20:04	2180/2/11 20:04	15285	173	173	cm	0	0	NULL	NULL
609145	7102	112951	231251	226730	2152/11/21 23:02	2152/11/21 23:02	18305	180	180	cm	0	0	NULL	NULL
612808	7107	173988	227430	226730	2152/8/1 19:59	2152/8/1 19:59	16827	152	152	cm	0	0	NULL	NULL
615927	7216	109208	214926	226730	2156/9/21 8:30	2156/9/21 8:30	18357	157	157	cm	0	0	NULL	NULL
622324	7241	163199	289861	226730	2177/1/4 8:41	2177/1/4 8:41	14442	188	188	cm	0	0	NULL	NULL
614722	7184	134761	290526	226730	2116/12/15 9:41	2116/12/15 9:41	20818	157	157	cm	0	0	NULL	NULL
613778	7107	161958	286609	226730	2152/9/4 11:29	2152/9/4 11:29	19713	152	152	cm	0	0	NULL	NULL
609724	7107	162930	246348	226730	2150/12/15 5:08	2150/12/15 5:08	20063	152	152	cm	0	0	NULL	NULL
696034	8427	166934	227109	226730	2146/12/20 17:24	2146/12/20 17:24	15814	183	183	cm	0	0	NULL	NULL
704466	8452	162934	250345	226730	2135/4/28 2:26	2135/4/28 2:26	21116	168	168	cm	0	0	NULL	NULL
700174	8427	160598	296480	226730	2147/1/16 12:38	2147/1/16 12:38	17480	178	178	cm	0	0	NULL	NULL
703228	8452	145688	296719	226730	2134/12/17 15:22	2134/12/17 15:22	17709	168	168	cm	0	0	NULL	NULL
694075	8427	183494	292062	226730	2146/11/11 10:44	2146/11/11 10:44	17473	185	185	cm	0	0	NULL	NULL
704621	8452	175505	295663	226730	2135/6/2 4:41	2135/6/2 4:41	20704	165	165	cm	0	0	NULL	NULL
707231	8492	133491	278402	226730	2117/4/5 11:08	2117/4/5 11:08	15173	168	168	cm	0	0	NULL	NULL
709433	8492	118470	225777	226730	2117/6/27 14:20	2117/6/27 14:20	15173	168	168	cm	0	0	NULL	NULL
707624	8492	184650	284356	226730	2117/4/16 22:58	2117/4/16 22:58	19650	160	160	cm	0	0	NULL	NULL
665759	7979	181445	241036	226730	2112/3/20 21:36	2112/3/20 21:36	21020	145	145	cm	0	0	NULL	NULL
671023	8109	192031	203082	226730	2156/1/13 15:09	2156/1/13 15:09	15523	152	152	cm	0	0	NULL	NULL
658947	7809	114247	214786	226730	2134/10/1 1:27	2134/10/1 1:27	15526	157	157	cm	0	0	NULL	NULL
663904	7936	144371	247302	226730	2157/11/12 18:40	2157/11/12 18:40	19783	173	173	cm	0	0	NULL	NULL
660626	7809	128648	293602	226730	2136/2/8 7:19	2136/2/8 7:19	17741	157	157	cm	0	0	NULL	NULL
669724	8105	189720	260350	226730	2117/2/22 0:30	2117/2/22 0:30	17114	180	180	cm	0	0	NULL	NULL
667780	8081	175774	226082	226730	2125/7/12 14:33	2125/7/12 14:33	19587	188	188	cm	0	0	NULL	NULL
673979	8109	163080	243947	226730	2156/8/31 14:33	2156/8/31 14:33	21050	152	152	cm	0	0	NULL	NULL
659390	7809	114572	213867	226730	2135/5/13 17:13	2135/5/13 17:13	15065	159	159	cm	0	0	NULL	NULL
662602	7809	109045	278422	226730	2137/7/14 9:01	2137/7/14 9:01	17457	159	159	cm	0	0	NULL	NULL
684670	8273	188483	259646	226730	2133/7/6 20:46	2133/7/6 20:46	16948	178	178	cm	0	0	NULL	NULL
664692	7973	122900	201791	226730	2181/10/19 5:12	2181/10/19 5:12	16818	165	165	cm	0	0	NULL	NULL
684011	8258	116807	284976	226730	2117/2/9 9:20	2117/2/9 9:20	15659	65	65	cm	0	0	NULL	NULL
685940	8296	166628	265339	226730	2138/8/5 15:42	2138/8/5 15:42	19713	157	157	cm	0	0	NULL	NULL
690582	8427	190740	216108	226730	2146/9/3 12:23	2146/9/3 12:23	16223	178	178	cm	0	0	NULL	NULL
688317	8426	142053	245884	226730	2115/5/17 18:11	2115/5/17 18:11	20818	175	175	cm	0	0	NULL	NULL
686807	8337	148770	298815	226730	2183/4/24 11:44	2183/4/24 11:44	16335	168	168	cm	0	0	NULL	NULL
684228	8273	164660	281025	226730	2131/12/14 19:52	2131/12/14 19:52	18784	178	178	cm	0	0	NULL	NULL
770741	9253	155191	212321	226730	2145/8/1 14:28	2145/8/1 14:28	19713	178	178	cm	0	0	NULL	NULL
761471	9036	147406	250775	226730	2138/2/21 11:59	2138/2/21 11:59	16223	160	160	cm	0	0	NULL	NULL
767730	9249	112028	268722	226730	2174/4/3 17:43	2174/4/3 17:43	14511	178	178	cm	0	0	NULL	NULL
768685	9253	190600	218266	226730	2145/4/15 14:27	2145/4/15 14:27	19857	170	170	cm	0	0	NULL	NULL
771496	9253	185074	238785	226730	2146/7/17 13:42	2146/7/17 13:42	15173	180	180	cm	0	0	NULL	NULL
764439	9094	101257	288739	226730	2115/7/27 19:25	2115/7/27 19:25	17190	168	168	cm	0	0	NULL	NULL
772276	9253	154196	297023	226730	2146/8/21 14:50	2146/8/21 14:50	16223	180	180	cm	0	0	NULL	NULL
760727	9030	131906	230125	226730	2128/10/14 18:20	2128/10/14 18:20	15029	183	183	cm	0	0	NULL	NULL
766030	9144	178473	235099	226730	2141/12/27 15:40	2141/12/27 15:40	15564	71	71	cm	0	0	NULL	NULL
783893	9403	175096	203427	226730	2135/3/4 11:33	2135/3/4 11:33	20157	163	163	cm	0	0	NULL	NULL
775517	9271	181224	297992	226730	2194/3/29 21:58	2194/3/29 21:58	16037	155	155	cm	0	0	NULL	NULL
776857	9311	102959	252235	226730	2166/1/7 15:25	2166/1/7 15:25	15564	180	180	cm	0	0	NULL	NULL
787639	9481	180858	205618	226730	2157/3/18 9:18	2157/3/18 9:18	18357	178	178	cm	0	0	NULL	NULL
783484	9402	175168	201116	226730	2156/7/6 17:40	2156/7/6 17:40	21116	152	152	cm	0	0	NULL	NULL
784272	9443	132967	286163	226730	2160/10/19 2:42	2160/10/19 2:42	19611	152	152	cm	0	0	NULL	NULL
734467	8559	105407	277631	226730	2153/8/17 10:36	2153/8/17 10:36	18357	175	175	cm	0	0	NULL	NULL
777456	9341	181810	224676	226730	2119/7/3 3:07	2119/7/3 3:07	15746	165	165	cm	0	0	NULL	NULL
738147	8674	158403	265627	226730	2131/6/29 7:50	2131/6/29 7:50	19689	178	178	cm	0	0	NULL	NULL
739903	8698	170430	227304	226730	2168/9/30 6:22	2168/9/30 6:22	20214	173	173	cm	0	0	NULL	NULL
730772	8533	152254	274086	226730	2142/3/13 10:02	2142/3/13 10:02	16223	173	173	cm	0	0	NULL	NULL
731578	8559	145304	248699	226730	2153/4/24 18:36	2153/4/24 18:36	18566	183	183	cm	0	0	NULL	NULL
737037	8674	148482	275578	226730	2131/3/16 15:10	2131/3/16 15:10	16223	183	183	cm	0	0	NULL	NULL
729638	8532	122585	214991	226730	2131/4/2 0:34	2131/4/2 0:34	19596	157	157	cm	0	0	NULL	NULL
727858	8498	153637	240857	226730	2144/9/21 10:58	2144/9/21 10:58	17250	178	178	cm	0	0	NULL	NULL
736409	8670	113090	242814	226730	2149/9/7 11:46	2149/9/7 11:46	15025	180	180	cm	0	0	NULL	NULL
737337	8674	121938	248813	226730	2131/5/3 0:23	2131/5/3 0:23	16302	180	180	cm	0	0	NULL	NULL
748937	8799	164646	242538	226730	2139/8/14 17:32	2139/8/14 17:32	17457	152	152	cm	0	0	NULL	NULL
755105	8917	154530	288033	226730	2110/5/21 10:58	2110/5/21 10:58	16223	170	170	cm	0	0	NULL	NULL
745977	8735	100361	219843	226730	2145/5/13 14:35	2145/5/13 14:35	16915	155	155	cm	0	0	NULL	NULL
752370	8800	156641	209368	226730	2143/11/29 18:52	2143/11/29 18:52	15564	185	185	cm	0	0	NULL	NULL
753377	8896	162649	240660	226730	2183/10/30 10:24	2183/10/30 10:24	18357	170	170	cm	0	0	NULL	NULL
741419	8698	188386	256387	226730	2169/1/13 16:44	2169/1/13 16:44	15523	173	173	cm	0	0	NULL	NULL
753597	8900	145955	272235	226730	2195/8/8 2:42	2195/8/8 2:42	19891	155	155	cm	0	0	NULL	NULL
751458	8799	171119	252005	226730	2140/9/16 14:17	2140/9/16 14:17	20871	157	157	cm	0	0	NULL	NULL
750510	8799	111302	208164	226730	2140/3/28 18:43	2140/3/28 18:43	14442	155	155	cm	0	0	NULL	NULL
749258	8799	118529	280701	226730	2139/8/23 4:05	2139/8/23 4:05	16302	155	155	cm	0	0	NULL	NULL
835853	10377	107710	228320	226730	2136/2/29 15:18	2136/2/29 15:18	17709	157	157	cm	0	0	NULL	NULL
827673	10206	163365	232242	226730	2154/3/29 14:27	2154/3/29 14:27	21056	170	170	cm	0	0	NULL	NULL
829773	10248	108856	215903	226730	2175/6/11 12:57	2175/6/11 12:57	15523	178	178	cm	0	0	NULL	NULL
836646	10377	104725	207962	226730	2137/7/28 20:29	2137/7/28 20:29	16934	165	165	cm	0	0	NULL	NULL
824566	10144	135164	253723	226730	2202/11/24 13:37	2202/11/24 13:37	21327	160	160	cm	0	0	NULL	NULL
823688	10144	138337	214046	226730	2202/11/4 14:58	2202/11/4 14:58	14859	160	160	cm	0	0	NULL	NULL
832060	10302	119529	276105	226730	2151/7/18 12:24	2151/7/18 12:24	20157	163	163	cm	0	0	NULL	NULL
835109	10369	162787	293631	226730	2133/6/15 11:42	2133/6/15 11:42	16223	175	175	cm	0	0	NULL	NULL
825086	10144	196034	278350	226730	2203/6/8 2:10	2203/6/8 2:10	20652	163	163	cm	0	0	NULL	NULL
844885	10502	145440	261605	226730	2165/4/15 13:17	2165/4/15 13:17	20030	152	152	cm	0	0	NULL	NULL
848927	10623	147264	235397	226730	2169/2/7 22:36	2169/2/7 22:36	16934	160	160	cm	0	0	NULL	NULL
851475	10675	195182	250919	226730	2114/11/14 14:54	2114/11/14 14:54	19713	160	160	cm	0	0	NULL	NULL
840229	10425	147243	204900	226730	2199/8/23 12:29	2199/8/23 12:29	16223	165	165	cm	0	0	NULL	NULL
848275	10532	130690	279507	226730	2132/2/12 11:37	2132/2/12 11:37	19587	188	188	cm	0	0	NULL	NULL
800923	9622	159206	217436	226730	2144/9/7 20:40	2144/9/7 20:40	16948	178	178	cm	0	0	NULL	NULL
801926	9676	174321	205565	226730	2173/8/4 17:42	2173/8/4 17:42	14953	180	180	cm	0	0	NULL	NULL
803626	9706	157364	235615	226730	2143/4/1 12:26	2143/4/1 12:26	15523	152	152	cm	0	0	NULL	NULL
804659	9710	185724	272144	226730	2168/6/14 17:28	2168/6/14 17:28	16326	173	173	cm	0	0	NULL	NULL
792288	9498	125710	240462	226730	2172/2/23 16:58	2172/2/23 16:58	16948	165	165	cm	0	0	NULL	NULL
801839	9676	174321	289582	226730	2173/7/30 15:39	2173/7/30 15:39	15523	180	180	cm	0	0	NULL	NULL
795458	9547	187630	288883	226730	2114/11/20 21:51	2114/11/20 21:51	15564	168	168	cm	0	0	NULL	NULL
804944	9710	162169	248996	226730	2168/9/21 21:44	2168/9/21 21:44	21116	152	152	cm	0	0	NULL	NULL
797935	9575	190574	231817	226730	2174/3/4 6:50	2174/3/4 6:50	17166	163	163	cm	0	0	NULL	NULL
806424	9782	179196	269213	226730	2125/6/19 9:58	2125/6/19 9:58	18576	165	165	cm	0	0	NULL	NULL
796139	9547	145856	268355	226730	2115/9/20 3:43	2115/9/20 3:43	17806	168	168	cm	0	0	NULL	NULL
806197	9727	168295	244378	226730	2199/2/12 16:55	2199/2/12 16:55	19713	152	152	cm	0	0	NULL	NULL
796989	9555	198781	294856	226730	2160/7/10 7:58	2160/7/10 7:58	17156	175	175	cm	0	0	NULL	NULL
792760	9505	155492	204502	226730	2190/7/11 1:09	2190/7/11 1:09	21198	152	152	cm	0	0	NULL	NULL
802289	9686	132328	274245	226730	2151/12/12 12:39	2151/12/12 12:39	15173	168	168	cm	0	0	NULL	NULL
822155	10144	107460	283007	226730	2202/10/11 12:20	2202/10/11 12:20	14891	163	163	cm	0	0	NULL	NULL
818708	9981	155074	238823	226730	2133/7/28 14:39	2133/7/28 14:39	15814	165	165	cm	0	0	NULL	NULL
819400	10075	153175	263099	226730	2184/10/4 11:05	2184/10/4 11:05	15814	163	163	cm	0	0	NULL	NULL
817469	9973	100020	282580	226730	2142/11/30 23:37	2142/11/30 23:37	15352	175	175	cm	0	0	NULL	NULL
814096	9966	155230	284784	226730	2167/7/3 15:21	2167/7/3 15:21	18147	178	178	cm	0	0	NULL	NULL
817844	9973	145973	219711	226730	2143/1/31 18:16	2143/1/31 18:16	17741	244	244	cm	0	0	NULL	NULL
809540	9889	107147	266852	226730	2191/11/23 11:06	2191/11/23 11:06	15173	150	150	cm	0	0	NULL	NULL
810547	9889	100068	204988	226730	2192/1/13 11:18	2192/1/13 11:18	17473	160	160	cm	0	0	NULL	NULL
808628	9871	121460	209853	226730	2168/3/1 18:31	2168/3/1 18:31	15065	160	160	cm	0	0	NULL	NULL
857224	10675	141668	263955	226730	2114/12/7 17:12	2114/12/7 17:12	15523	160	160	cm	0	0	NULL	NULL
860446	10686	125238	205199	226730	2166/5/22 23:23	2166/5/22 23:23	16586	178	178	cm	0	0	NULL	NULL
952581	10694	138159	294193	226730	2153/8/14 15:42	2153/8/14 15:42	18020	163	163	cm	0	0	NULL	NULL
1148277	10721	128647	260189	226730	2192/4/17 16:51	2192/4/17 16:51	16223	170	170	cm	0	0	NULL	NULL
1196493	11032	150983	214328	226730	2186/5/1 9:40	2186/5/1 9:40	15922	173	173	cm	0	0	NULL	NULL
1198230	11043	198451	287685	226730	2160/4/24 13:45	2160/4/24 13:45	20818	173	173	cm	0	0	NULL	NULL
1185825	10948	194429	248356	226730	2157/2/15 21:24	2157/2/15 21:24	15218	173	173	cm	0	0	NULL	NULL
1191707	11018	107995	210075	226730	2154/4/12 12:19	2154/4/12 12:19	16223	173	173	cm	0	0	NULL	NULL
1183917	10854	188059	213151	226730	2146/9/7 11:44	2146/9/7 11:44	17473	165	165	cm	0	0	NULL	NULL
1194376	11019	194301	299133	226730	2132/6/11 11:36	2132/6/11 11:36	18159	178	178	cm	0	0	NULL	NULL
1214421	11285	163263	255549	226730	2167/8/26 9:46	2167/8/26 9:46	14442	170	170	cm	0	0	NULL	NULL
1186799	10954	109166	240631	226730	2177/1/27 16:26	2177/1/27 16:26	17709	165	165	cm	0	0	NULL	NULL
1209516	11236	132436	203873	226730	2194/9/3 12:42	2194/9/3 12:42	17709	152	152	cm	0	0	NULL	NULL
1190221	11018	180836	243173	226730	2152/2/20 15:34	2152/2/20 15:34	19062	178	178	cm	0	0	NULL	NULL
1197043	11043	165605	291641	226730	2157/6/1 12:25	2157/6/1 12:25	20871	173	173	cm	0	0	NULL	NULL
1203230	11138	147854	283507	226730	2153/12/2 15:26	2153/12/2 15:26	18147	178	178	cm	0	0	NULL	NULL
1187960	10957	140342	230410	226730	2176/4/22 21:32	2176/4/22 21:32	17461	178	178	cm	0	0	NULL	NULL
1212361	11242	188157	274707	226730	2154/11/11 12:21	2154/11/11 12:21	19681	160	160	cm	0	0	NULL	NULL
1150977	10774	146298	230891	226730	2140/9/7 23:10	2140/9/7 23:10	16273	178	178	cm	0	0	NULL	NULL
1151668	10774	142104	297577	226730	2140/10/23 17:28	2140/10/23 17:28	17574	178	178	cm	0	0	NULL	NULL
1207885	11236	176081	219153	226730	2194/4/15 15:03	2194/4/15 15:03	17709	152	152	cm	0	0	NULL	NULL
1204973	11234	150220	251045	226730	2140/2/25 14:44	2140/2/25 14:44	15564	185	185	cm	0	0	NULL	NULL
1204675	11229	165559	206864	226730	2168/12/8 13:09	2168/12/8 13:09	21336	160	160	cm	0	0	NULL	NULL
1214939	11288	167790	280086	226730	2182/4/15 15:28	2182/4/15 15:28	16934	155	155	cm	0	0	NULL	NULL
1158805	10814	168495	228144	226730	2163/6/28 10:42	2163/6/28 10:42	19713	168	168	cm	0	0	NULL	NULL
1202436	11085	178911	273984	226730	2156/11/10 1:37	2156/11/10 1:37	14419	175	175	cm	0	0	NULL	NULL
1152978	10774	173586	204162	226730	2141/3/17 10:22	2141/3/17 10:22	15173	180	180	cm	0	0	NULL	NULL
1157354	10799	153183	249797	226730	2160/9/1 10:48	2160/9/1 10:48	19783	179	179	cm	0	0	NULL	NULL
1164065	10814	171527	242323	226730	2163/9/5 16:13	2163/9/5 16:13	15523	170	170	cm	0	0	NULL	NULL
1201978	11085	190627	227247	226730	2155/4/10 0:47	2155/4/10 0:47	16037	175	175	cm	0	0	NULL	NULL
1166123	10814	101543	240974	226730	2163/9/21 12:36	2163/9/21 12:36	15523	170	170	cm	0	0	NULL	NULL
1210646	11236	156425	251280	226730	2195/4/3 16:51	2195/4/3 16:51	15523	160	160	cm	0	0	NULL	NULL
1172112	10814	119849	267968	226730	2163/11/5 16:45	2163/11/5 16:45	16223	170	170	cm	0	0	NULL	NULL
1261073	11728	100061	201906	226730	2178/12/25 14:20	2178/12/25 14:20	15428	170	170	cm	0	0	NULL	NULL
1178740	10820	125172	223012	226730	2171/10/25 14:25	2171/10/25 14:25	20818	157	157	cm	0	0	NULL	NULL
1262944	11818	148594	241329	226730	2184/1/9 17:40	2184/1/9 17:40	16484	185	185	cm	0	0	NULL	NULL
1181112	10835	102994	232921	226730	2136/4/15 17:50	2136/4/15 17:50	15286	175	175	cm	0	0	NULL	NULL
1255177	11643	139012	285181	226730	2191/12/25 23:36	2191/12/25 23:36	19838	157	157	cm	0	0	NULL	NULL
1257447	11722	147260	284025	226730	2139/10/26 19:09	2139/10/26 19:09	20971	178	178	cm	0	0	NULL	NULL
1169738	10814	155894	264918	226730	2163/10/15 14:49	2163/10/15 14:49	16223	170	170	cm	0	0	NULL	NULL
1258244	11723	160890	213934	226730	2180/7/24 17:38	2180/7/24 17:38	19613	165	165	cm	0	0	NULL	NULL
1256885	11702	168672	297300	226730	2155/9/26 10:10	2155/9/26 10:10	15212	174	174	cm	0	0	NULL	NULL
1264219	11818	104730	271775	226730	2184/11/2 3:59	2184/11/2 3:59	14626	185	185	cm	0	0	NULL	NULL
1267982	11861	154098	200764	226730	2131/7/28 0:12	2131/7/28 0:12	16948	163	163	cm	0	0	NULL	NULL
1267117	11861	185487	257204	226730	2130/11/9 12:15	2130/11/9 12:15	15268	163	163	cm	0	0	NULL	NULL
1269165	11861	128437	240212	226730	2131/11/5 20:24	2131/11/5 20:24	20214	157	157	cm	0	0	NULL	NULL
1254709	11638	155878	261757	226730	2180/1/17 10:20	2180/1/17 10:20	17709	152	152	cm	0	0	NULL	NULL
1248830	11638	133678	257473	226730	2179/9/16 21:52	2179/9/16 21:52	15564	180	180	cm	0	0	NULL	NULL
1249825	11638	136238	210641	226730	2179/10/29 12:54	2179/10/29 12:54	17709	152	152	cm	0	0	NULL	NULL
1250793	11638	122879	225740	226730	2179/11/21 14:23	2179/11/21 14:23	16223	180	180	cm	0	0	NULL	NULL
1265048	11860	162521	226201	226730	2203/5/15 0:59	2203/5/15 0:59	15526	155	155	cm	0	0	NULL	NULL
1277632	11957	152651	284424	226730	2137/3/22 15:14	2137/3/22 15:14	18020	168	168	cm	0	0	NULL	NULL
1266397	11861	144257	298894	226730	2130/3/25 17:05	2130/3/25 17:05	20482	163	163	cm	0	0	NULL	NULL
1273632	11870	143167	257329	226730	2204/3/2 10:08	2204/3/2 10:08	21025	168	168	cm	0	0	NULL	NULL
1231906	11486	168769	262531	226730	2198/2/2 1:44	2198/2/2 1:44	18469	170	170	cm	0	0	NULL	NULL
1258779	11723	111882	270418	226730	2180/10/17 16:45	2180/10/17 16:45	14431	165	165	cm	0	0	NULL	NULL
1274399	11912	133142	262725	226730	2138/12/13 4:35	2138/12/13 4:35	18792	157	157	cm	0	0	NULL	NULL
1271701	11861	172200	242657	226730	2133/6/12 4:53	2133/6/12 4:53	14411	163	163	cm	0	0	NULL	NULL
1275436	11957	146617	299371	226730	2133/12/28 22:22	2133/12/28 22:22	19382	168	168	cm	0	0	NULL	NULL
1272095	11862	144919	203358	226730	2128/7/29 22:46	2128/7/29 22:46	15407	180	180	cm	0	0	NULL	NULL
1225704	11442	167649	218970	226730	2159/11/7 21:33	2159/11/7 21:33	18679	137	137	cm	0	0	NULL	NULL
1263820	11818	104457	271398	226730	2184/9/30 6:16	2184/9/30 6:16	14949	185	185	cm	0	0	NULL	NULL
1279487	12003	101374	273722	226730	2135/2/14 10:27	2135/2/14 10:27	18576	152	152	cm	0	0	NULL	NULL
1223751	11421	118817	241505	226730	2115/4/17 0:42	2115/4/17 0:42	16037	160	160	cm	0	0	NULL	NULL
1265967	11861	142285	246882	226730	2129/5/8 20:23	2129/5/8 20:23	21198	163	163	cm	0	0	NULL	NULL
1220214	11328	163260	292591	226730	2173/2/12 16:47	2173/2/12 16:47	15523	168	168	cm	0	0	NULL	NULL
1235724	11554	181990	280856	226730	2191/4/1 9:17	2191/4/1 9:17	15173	168	168	cm	0	0	NULL	NULL
1224107	11421	115724	267030	226730	2116/6/20 18:25	2116/6/20 18:25	15623	155	155	cm	0	0	NULL	NULL
1234616	11538	198510	229747	226730	2191/11/18 20:26	2191/11/18 20:26	16948	188	188	cm	0	0	NULL	NULL
1225990	11446	177694	253242	226730	2206/5/14 13:57	2206/5/14 13:57	15666	152	152	cm	0	0	NULL	NULL
1232883	11486	149066	259407	226730	2198/4/7 1:12	2198/4/7 1:12	21198	170	170	cm	0	0	NULL	NULL
1223052	11342	154014	209589	226730	2181/10/18 11:51	2181/10/18 11:51	14511	160	160	cm	0	0	NULL	NULL
1223375	11421	199366	267367	226730	2114/9/28 8:49	2114/9/28 8:49	19713	180	180	cm	0	0	NULL	NULL
1225377	11432	190083	298968	226730	2125/4/30 0:39	2125/4/30 0:39	16866	185	185	cm	0	0	NULL	NULL
1243325	11559	142348	289598	226730	2196/11/18 16:36	2196/11/18 16:36	21198	175	175	cm	0	0	NULL	NULL
1328773	12351	182236	275592	226730	2187/2/1 17:19	2187/2/1 17:19	17457	180	180	cm	0	0	NULL	NULL
1332605	12530	193604	257532	226730	2169/8/11 12:02	2169/8/11 12:02	15173	175	175	cm	0	0	NULL	NULL
1323359	12306	101207	294429	226730	2171/9/16 6:42	2171/9/16 6:42	17166	168	168	cm	0	0	NULL	NULL
1324715	12312	153323	289791	226730	2156/9/28 2:23	2156/9/28 2:23	19596	193	193	cm	0	0	NULL	NULL
1316236	12140	188829	205254	226730	2151/3/27 10:29	2151/3/27 10:29	19761	179	179	cm	0	0	NULL	NULL
1322772	12233	147721	207535	226730	2155/5/8 2:06	2155/5/8 2:06	14332	170	170	cm	0	0	NULL	NULL
1342662	12540	194217	281768	226730	2194/11/4 8:25	2194/11/4 8:25	17582	175	175	cm	0	0	NULL	NULL
1332863	12530	107003	279334	226730	2169/12/31 23:42	2169/12/31 23:42	18679	180	180	cm	0	0	NULL	NULL
1324521	12306	117052	228560	226730	2173/3/31 11:23	2173/3/31 11:23	15173	165	165	cm	0	0	NULL	NULL
1314939	12125	107357	272914	226730	2183/1/17 17:08	2183/1/17 17:08	17227	168	168	cm	0	0	NULL	NULL
1330296	12410	131973	220668	226730	2130/5/30 10:28	2130/5/30 10:28	15814	168	168	cm	0	0	NULL	NULL
1289849	12110	198342	204576	226730	2171/10/31 14:41	2171/10/31 14:41	14606	180	180	cm	0	0	NULL	NULL
1288954	12039	163666	280592	226730	2197/6/20 0:03	2197/6/20 0:03	15001	170	170	cm	0	0	NULL	NULL
1283859	12008	187452	250366	226730	2172/9/15 9:55	2172/9/15 9:55	20871	168	168	cm	0	0	NULL	NULL
1287527	12014	169730	281438	226730	2162/6/1 12:17	2162/6/1 12:17	14988	168	168	cm	0	0	NULL	NULL
1304950	12113	194654	231472	226730	2144/12/29 16:38	2144/12/29 16:38	19593	170	170	cm	0	0	NULL	NULL
1293496	12110	105928	212945	226730	2172/3/2 6:45	2172/3/2 6:45	16915	178	178	cm	0	0	NULL	NULL
1306400	12122	100779	271548	226730	2203/8/5 14:19	2203/8/5 14:19	18020	183	183	cm	0	0	NULL	NULL
1300333	12113	197423	267830	226730	2142/2/10 19:04	2142/2/10 19:04	20030	157	157	cm	0	0	NULL	NULL
1299191	12110	119340	284329	226730	2172/7/27 22:15	2172/7/27 22:15	15440	178	178	cm	0	0	NULL	NULL
1351884	12567	137106	269958	226730	2206/4/9 15:59	2206/4/9 15:59	17709	155	155	cm	0	0	NULL	NULL
1362107	12733	163392	214585	226730	2193/5/30 13:10	2193/5/30 13:10	17114	155	155	cm	0	0	NULL	NULL
1355788	12659	137744	223244	226730	2182/5/9 19:27	2182/5/9 19:27	15922	160	160	cm	0	0	NULL	NULL
1353861	12567	154272	232525	226730	2206/8/20 15:52	2206/8/20 15:52	17709	155	155	cm	0	0	NULL	NULL
1354172	12589	148031	240112	226730	2108/6/22 21:53	2108/6/22 21:53	16948	163	163	cm	0	0	NULL	NULL
1361431	12712	113665	205632	226730	2196/12/3 0:32	2196/12/3 0:32	20855	180	180	cm	0	0	NULL	NULL
1355303	12631	190079	201164	226730	2131/8/1 21:11	2131/8/1 21:11	14435	160	160	cm	0	0	NULL	NULL
1351400	12567	130733	262066	226730	2206/1/8 21:41	2206/1/8 21:41	17485	161	161	cm	0	0	NULL	NULL
1365836	12798	154920	298912	226730	2197/5/9 17:59	2197/5/9 17:59	20214	178	178	cm	0	0	NULL	NULL
1352741	12567	181580	277523	226730	2206/5/5 11:14	2206/5/5 11:14	15173	155	155	cm	0	0	NULL	NULL
1363506	12795	187660	274370	226730	2140/11/7 11:54	2140/11/7 11:54	19525	168	168	cm	0	0	NULL	NULL
1362966	12788	187115	245253	226730	2199/7/19 20:13	2199/7/19 20:13	20971	183	183	cm	0	0	NULL	NULL
1366429	12798	148215	280173	226730	2198/9/21 9:57	2198/9/21 9:57	19713	178	178	cm	0	0	NULL	NULL
1348515	12567	154592	247932	226730	2205/1/3 13:52	2205/1/3 13:52	21206	160	160	cm	0	0	NULL	NULL
1348545	12567	169531	273094	226730	2205/5/26 6:20	2205/5/26 6:20	19640	157	157	cm	0	0	NULL	NULL
1351605	12567	111664	253744	226730	2206/3/15 18:29	2206/3/15 18:29	19783	170	170	cm	0	0	NULL	NULL
1368808	12831	119477	295273	226730	2195/9/17 10:01	2195/9/17 10:01	15039	180	180	cm	0	0	NULL	NULL
1679327	13258	192384	294081	226730	2150/12/3 14:37	2150/12/3 14:37	16827	183	183	cm	0	0	NULL	NULL
1680177	13305	106092	217759	226730	2180/1/5 12:16	2180/1/5 12:16	18357	183	183	cm	0	0	NULL	NULL
1675427	13181	119509	267674	226730	2133/1/20 14:40	2133/1/20 14:40	16223	160	160	cm	0	0	NULL	NULL
1669924	13110	182995	283291	226730	2153/1/16 18:15	2153/1/16 18:15	15564	152	152	cm	0	0	NULL	NULL
1670875	13123	102667	254490	226730	2186/5/16 18:54	2186/5/16 18:54	19062	178	178	cm	0	0	NULL	NULL
1681323	13306	103154	241838	226730	2193/8/15 12:42	2193/8/15 12:42	16223	188	188	cm	0	0	NULL	NULL
1676977	13212	185686	266707	226730	2195/7/24 12:37	2195/7/24 12:37	15173	175	175	cm	0	0	NULL	NULL
1683925	13316	147952	278742	226730	2111/12/21 10:45	2111/12/21 10:45	15173	163	163	cm	0	0	NULL	NULL
1676278	13203	122842	272330	226730	2188/7/19 19:59	2188/7/19 19:59	14757	163	163	cm	0	0	NULL	NULL
1701098	13422	131721	214623	226730	2154/11/12 9:25	2154/11/12 9:25	18357	152	152	cm	0	0	NULL	NULL
1691513	13373	185321	286016	226730	2203/8/26 11:46	2203/8/26 11:46	17709	168	168	cm	0	0	NULL	NULL
1688293	13329	194160	283309	226730	2188/4/8 10:51	2188/4/8 10:51	17130	155	155	cm	0	0	NULL	NULL
1699082	13401	121472	284839	226730	2192/1/3 11:02	2192/1/3 11:02	19510	185	185	cm	0	0	NULL	NULL
1693489	13373	189655	267203	226730	2204/6/12 22:53	2204/6/12 22:53	17346	175	175	cm	0	0	NULL	NULL
1696567	13401	195082	277693	226730	2189/1/22 6:35	2189/1/22 6:35	16037	180	180	cm	0	0	NULL	NULL
1668581	12902	120253	262001	226730	2174/9/23 13:00	2174/9/23 13:00	17709	164	164	cm	0	0	NULL	NULL
1738597	13618	182862	266555	226730	2206/2/28 11:39	2206/2/28 11:39	18020	160	160	cm	0	0	NULL	NULL
1740716	13628	115667	281359	226730	2124/4/27 18:41	2124/4/27 18:41	17114	173	173	cm	0	0	NULL	NULL
1749865	13794	157041	211261	226730	2133/12/14 12:58	2133/12/14 12:58	16827	160	160	cm	0	0	NULL	NULL
1747649	13733	196357	234806	226730	2143/4/21 8:14	2143/4/21 8:14	18357	165	165	cm	0	0	NULL	NULL
1738851	13627	114475	272607	226730	2130/8/13 2:43	2130/8/13 2:43	19152	178	178	cm	0	0	NULL	NULL
1744521	13702	196489	274779	226730	2124/7/28 10:06	2124/7/28 10:06	16827	165	165	cm	0	0	NULL	NULL
1757717	14060	171645	226191	226730	2178/6/3 23:00	2178/6/3 23:00	19640	173	173	cm	0	0	NULL	NULL
1753920	13837	138760	201289	226730	2163/1/10 21:21	2163/1/10 21:21	18784	157	157	cm	0	0	NULL	NULL
1753584	13837	177997	217295	226730	2162/4/23 12:12	2162/4/23 12:12	15173	168	168	cm	0	0	NULL	NULL
1754581	13837	163839	242501	226730	2163/2/13 8:22	2163/2/13 8:22	16953	165	165	cm	0	0	NULL	NULL
1741184	13666	186885	201291	226730	2175/11/3 8:47	2175/11/3 8:47	15046	160	160	cm	0	0	NULL	NULL
1761150	14082	188297	265851	226730	2172/12/5 14:51	2172/12/5 14:51	18424	160	160	cm	0	0	NULL	NULL
1755192	13867	172917	288586	226730	2197/11/29 17:18	2197/11/29 17:18	17478	185	185	cm	0	0	NULL	NULL
1712292	13476	142468	292503	226730	2151/7/6 12:51	2151/7/6 12:51	15666	183	183	cm	0	0	NULL	NULL
1767294	14131	149684	234546	226730	2118/4/22 15:15	2118/4/22 15:15	15173	165	165	cm	0	0	NULL	NULL
1754612	13839	173811	269465	226730	2204/3/28 8:29	2204/3/28 8:29	16890	191	191	cm	0	0	NULL	NULL
1715770	13593	155879	229141	226730	2113/8/11 15:21	2113/8/11 15:21	16223	163	163	cm	0	0	NULL	NULL
1718804	13593	113326	251517	226730	2116/3/25 15:49	2116/3/25 15:49	15523	165	165	cm	0	0	NULL	NULL
1709013	13476	141085	230625	226730	2147/9/27 22:07	2147/9/27 22:07	17249	178	178	cm	0	0	NULL	NULL
1713859	13477	153210	276906	226730	2187/5/9 12:49	2187/5/9 12:49	20818	183	183	cm	0	0	NULL	NULL
1708897	13463	112278	238649	226730	2154/6/10 9:54	2154/6/10 9:54	16171	163	163	cm	0	0	NULL	NULL
1813620	14862	183772	292055	226730	2176/5/3 8:54	2176/5/3 8:54	18357	163	163	cm	0	0	NULL	NULL
1823044	14914	190329	269450	226730	2163/5/27 13:35	2163/5/27 13:35	14859	175	175	cm	0	0	NULL	NULL
1824018	14946	176200	293896	226730	2128/3/24 16:21	2128/3/24 16:21	19783	165	165	cm	0	0	NULL	NULL
1801888	14507	180314	245722	226730	2144/12/19 16:12	2144/12/19 16:12	15623	178	178	cm	0	0	NULL	NULL
1805541	14634	111383	244896	226730	2133/12/2 2:10	2133/12/2 2:10	19596	150	150	cm	0	0	NULL	NULL
1822139	14873	175251	280928	226730	2175/7/7 3:28	2175/7/7 3:28	17140	163	163	cm	0	0	NULL	NULL
1816008	14873	197497	206286	226730	2175/5/10 14:10	2175/5/10 14:10	17140	163	163	cm	0	0	NULL	NULL
1812011	14836	143445	202293	226730	2139/10/5 16:07	2139/10/5 16:07	20214	175	175	cm	0	0	NULL	NULL
1802652	14520	136081	208579	226730	2185/4/28 19:07	2185/4/28 19:07	20871	165	165	cm	0	0	NULL	NULL
1829178	15046	144046	281755	226730	2195/5/17 17:26	2195/5/17 17:26	16223	173	173	cm	0	0	NULL	NULL
1827240	15046	198962	211694	226730	2193/12/13 18:57	2193/12/13 18:57	14411	173	173	cm	0	0	NULL	NULL
1815823	14873	164147	249809	226730	2175/3/24 21:26	2175/3/24 21:26	17480	163	163	cm	0	0	NULL	NULL
1810799	14768	127495	297610	226730	2151/12/30 11:43	2151/12/30 11:43	19593	152	152	cm	0	0	NULL	NULL
1802134	14520	179868	292338	226730	2184/12/8 16:19	2184/12/8 16:19	17457	165	165	cm	0	0	NULL	NULL
1803449	14520	132914	231694	226730	2185/10/14 14:41	2185/10/14 14:41	17709	165	165	cm	0	0	NULL	NULL
1815264	14873	125351	251721	226730	2173/12/22 13:51	2173/12/22 13:51	20808	160	160	cm	0	0	NULL	NULL
1828614	15046	116847	217971	226730	2195/3/8 14:40	2195/3/8 14:40	15523	168	168	cm	0	0	NULL	NULL
1807113	14667	105534	270567	226730	2144/10/16 9:55	2144/10/16 9:55	15173	155	155	cm	0	0	NULL	NULL
1804266	14565	145485	226637	226730	2164/8/28 17:14	2164/8/28 17:14	18147	152	152	cm	0	0	NULL	NULL
1776499	14230	172385	220816	226730	2155/12/16 11:53	2155/12/16 11:53	20101	157	157	cm	0	0	NULL	NULL
1769926	14176	126791	256788	226730	2139/10/15 12:26	2139/10/15 12:26	16093	178	178	cm	0	0	NULL	NULL
1782230	14245	101072	285090	226730	2147/7/1 18:25	2147/7/1 18:25	21253	183	183	cm	0	0	NULL	NULL
1787417	14316	163658	249491	226730	2153/8/21 17:06	2153/8/21 17:06	14511	170	170	cm	0	0	NULL	NULL
1780060	14245	174786	214039	226730	2147/6/10 17:02	2147/6/10 17:02	20866	183	183	cm	0	0	NULL	NULL
1782882	14245	160978	271802	226730	2147/7/26 22:21	2147/7/26 22:21	17806	183	183	cm	0	0	NULL	NULL
1783278	14245	194936	262715	226730	2147/8/15 3:31	2147/8/15 3:31	18842	178	178	cm	0	0	NULL	NULL
1799954	14363	169499	229065	226730	2172/1/9 12:00	2172/1/9 12:00	17473	168	168	cm	0	0	NULL	NULL
1829710	15046	191832	289667	226730	2195/6/6 20:23	2195/6/6 20:23	16818	173	173	cm	0	0	NULL	NULL
1783657	14256	189597	246656	226730	2114/1/31 23:57	2114/1/31 23:57	16934	163	163	cm	0	0	NULL	NULL
1878736	16053	106862	291479	226730	2121/1/10 11:33	2121/1/10 11:33	18357	173	173	cm	0	0	NULL	NULL
1871676	15778	131449	243892	226730	2151/6/4 10:00	2151/6/4 10:00	17473	170	170	cm	0	0	NULL	NULL
1798324	14334	168784	278804	226730	2115/5/17 15:44	2115/5/17 15:44	18424	157	157	cm	0	0	NULL	NULL
1868000	15749	195969	284544	226730	2181/6/24 4:37	2181/6/24 4:37	19152	145	145	cm	0	0	NULL	NULL
1876993	15977	156182	234278	226730	2188/8/29 14:31	2188/8/29 14:31	16223	165	165	cm	0	0	NULL	NULL
1784061	14256	196334	284860	226730	2114/2/7 18:51	2114/2/7 18:51	18901	170	170	cm	0	0	NULL	NULL
1875380	15930	148918	231439	226730	2151/9/3 14:52	2151/9/3 14:52	15523	163	163	cm	0	0	NULL	NULL
1789717	14316	163658	216732	226730	2153/9/13 15:51	2153/9/13 15:51	14511	170	170	cm	0	0	NULL	NULL
1785062	14279	149302	288481	226730	2179/7/11 21:50	2179/7/11 21:50	17058	183	183	cm	0	0	NULL	NULL
1786741	14297	164371	288988	226730	2167/12/16 16:31	2167/12/16 16:31	17745	160	160	cm	0	0	NULL	NULL
1878477	16053	113453	234385	226730	2119/4/20 14:25	2119/4/20 14:25	21206	170	170	cm	0	0	NULL	NULL
1868590	15754	169319	211206	226730	2165/8/17 11:45	2165/8/17 11:45	17709	173	173	cm	0	0	NULL	NULL
1784857	14256	117171	262165	226730	2114/8/8 11:24	2114/8/8 11:24	19587	163	163	cm	0	0	NULL	NULL
1799079	14348	103713	273478	226730	2201/12/5 13:21	2201/12/5 13:21	14973	173	173	cm	0	0	NULL	NULL
1886708	16076	101787	256892	226730	2182/5/21 16:13	2182/5/21 16:13	16223	165	165	cm	0	0	NULL	NULL
1840939	15191	194841	262767	226730	2133/10/23 10:22	2133/10/23 10:22	18576	155	155	cm	0	0	NULL	NULL
1894096	16275	120414	289479	226730	2112/10/28 11:16	2112/10/28 11:16	14084	140	140	cm	0	0	NULL	NULL
1881993	16076	165149	215727	226730	2180/10/31 8:57	2180/10/31 8:57	17582	163	163	cm	0	0	NULL	NULL
1877927	16040	152635	225382	226730	2115/10/25 12:34	2115/10/25 12:34	20378	169	169	cm	0	0	NULL	NULL
1843619	15343	167018	250883	226730	2145/8/23 18:13	2145/8/23 18:13	14431	183	183	cm	0	0	NULL	NULL
1894026	16258	148188	248920	226730	2133/9/11 12:59	2133/9/11 12:59	16223	180	180	cm	0	0	NULL	NULL
1834549	15054	116250	242739	226730	2183/7/21 12:08	2183/7/21 12:08	15039	155	155	cm	0	0	NULL	NULL
1892387	16258	103026	224583	226730	2133/1/20 11:28	2133/1/20 11:28	14891	178	178	cm	0	0	NULL	NULL
1887460	16088	166969	297367	226730	2202/5/3 22:34	2202/5/3 22:34	17155	163	163	cm	0	0	NULL	NULL
1842665	15311	136354	239588	226730	2149/5/17 2:15	2149/5/17 2:15	17136	152	152	cm	0	0	NULL	NULL
1844025	15361	140920	229129	226730	2195/8/17 3:06	2195/8/17 3:06	18792	170	170	cm	0	0	NULL	NULL
1882950	16076	170675	294706	226730	2182/5/4 14:40	2182/5/4 14:40	15523	165	165	cm	0	0	NULL	NULL
1889867	16156	142237	234085	226730	2147/2/24 13:27	2147/2/24 13:27	19062	173	173	cm	0	0	NULL	NULL
1840377	15122	159465	282552	226730	2177/9/7 14:14	2177/9/7 14:14	20070	165	165	cm	0	0	NULL	NULL
1892244	16164	131934	203029	226730	2180/12/9 13:51	2180/12/9 13:51	16223	185	185	cm	0	0	NULL	NULL
1858778	15644	185896	205023	226730	2111/3/14 18:19	2111/3/14 18:19	14706	155	155	cm	0	0	NULL	NULL
1853826	15465	185811	261068	226730	2136/7/17 2:48	2136/7/17 2:48	14811	180	180	cm	0	0	NULL	NULL
1856141	15610	152224	242780	226730	2197/6/26 9:54	2197/6/26 9:54	16171	183	183	cm	0	0	NULL	NULL
1855506	15563	174954	280548	226730	2154/8/9 12:25	2154/8/9 12:25	17166	178	178	cm	0	0	NULL	NULL
1851563	15361	113572	280839	226730	2197/6/15 12:29	2197/6/15 12:29	15523	170	170	cm	0	0	NULL	NULL
1861722	15722	195260	292772	226730	2134/1/15 11:38	2134/1/15 11:38	15814	173	173	cm	0	0	NULL	NULL
1859031	15644	163650	282680	226730	2112/1/24 16:43	2112/1/24 16:43	18144	157	157	cm	0	0	NULL	NULL
1854061	15485	140147	277625	226730	2184/11/24 6:46	2184/11/24 6:46	17063	165	165	cm	0	0	NULL	NULL
1864749	15749	171145	237353	226730	2180/9/30 9:16	2180/9/30 9:16	18357	145	145	cm	0	0	NULL	NULL
1932958	16544	102218	220834	226730	2164/7/13 16:20	2164/7/13 16:20	18539	155	155	cm	0	0	NULL	NULL
1856768	15637	114342	255773	226730	2194/1/21 11:18	2194/1/21 11:18	14891	173	173	cm	0	0	NULL	NULL
1853542	15411	106053	240861	226730	2193/11/2 15:21	2193/11/2 15:21	19783	160	160	cm	0	0	NULL	NULL
1855562	15563	177755	201657	226730	2154/8/19 23:21	2154/8/19 23:21	19062	178	178	cm	0	0	NULL	NULL
1863134	15726	198066	259594	226730	2146/1/28 18:49	2146/1/28 18:49	18464	185	185	cm	0	0	NULL	NULL
1954380	16684	143930	226523	226730	2189/2/25 14:41	2189/2/25 14:41	19587	163	163	cm	0	0	NULL	NULL
1947825	16590	118309	224756	226730	2181/5/29 14:30	2181/5/29 14:30	19713	178	178	cm	0	0	NULL	NULL
1951406	16605	109285	232956	226730	2138/3/21 8:22	2138/3/21 8:22	21206	183	183	cm	0	0	NULL	NULL
1931446	16492	135447	278234	226730	2178/4/8 12:33	2178/4/8 12:33	19561	163	163	cm	0	0	NULL	NULL
1957592	16776	117442	209682	226730	2142/7/12 11:20	2142/7/12 11:20	15173	183	183	cm	0	0	NULL	NULL
1954585	16685	120067	243608	226730	2173/7/23 10:45	2173/7/23 10:45	19587	160	160	cm	0	0	NULL	NULL
1933525	16553	165353	293034	226730	2195/2/11 11:05	2195/2/11 11:05	17709	150	150	cm	0	0	NULL	NULL
1952916	16684	144766	251400	226730	2188/9/14 16:02	2188/9/14 16:02	15523	168	168	cm	0	0	NULL	NULL
1933569	16553	109317	291684	226730	2195/7/29 17:28	2195/7/29 17:28	19783	150	150	cm	0	0	NULL	NULL
1939680	16560	109090	263449	226730	2113/2/5 17:36	2113/2/5 17:36	20622	150	150	cm	0	0	NULL	NULL
1930655	16492	197766	250226	226730	2176/4/20 15:55	2176/4/20 15:55	17709	163	163	cm	0	0	NULL	NULL
1959110	16821	138868	255128	226730	2143/11/6 8:32	2143/11/6 8:32	20542	157	157	cm	0	0	NULL	NULL
1960100	16856	147865	218660	226730	2179/8/11 17:28	2179/8/11 17:28	18566	177	177	cm	0	0	NULL	NULL
1959218	16856	197499	239027	226730	2179/7/28 14:26	2179/7/28 14:26	17950	175	175	cm	0	0	NULL	NULL
1944217	16560	175933	269374	226730	2113/3/20 11:09	2113/3/20 11:09	18679	150	150	cm	0	0	NULL	NULL
1946674	16560	188711	298042	226730	2113/9/7 15:21	2113/9/7 15:21	15523	150	150	cm	0	0	NULL	NULL
1933180	16551	128939	228366	226730	2145/6/22 20:25	2145/6/22 20:25	20971	163	163	cm	0	0	NULL	NULL
1934174	16554	140652	253994	226730	2159/12/23 15:07	2159/12/23 15:07	17248	170	170	cm	0	0	NULL	NULL
1925877	16320	164119	280036	226730	2137/6/29 11:17	2137/6/29 11:17	14757	183	183	cm	0	0	NULL	NULL
1912354	16296	181222	252620	226730	2195/11/5 19:18	2195/11/5 19:18	15564	168	168	cm	0	0	NULL	NULL
1914524	16296	152081	244824	226730	2196/2/1 15:15	2196/2/1 15:15	19713	168	168	cm	0	0	NULL	NULL
1926521	16342	170526	208891	226730	2115/2/16 14:07	2115/2/16 14:07	16223	173	173	cm	0	0	NULL	NULL
2006563	17149	127920	249148	226730	2158/9/21 10:20	2158/9/21 10:20	15814	170	170	cm	0	0	NULL	NULL
2012021	17190	106415	211988	226730	2107/11/21 8:44	2107/11/21 8:44	20542	178	178	cm	0	0	NULL	NULL
2002136	17149	102195	263034	226730	2158/2/12 19:21	2158/2/12 19:21	21204	170	170	cm	0	0	NULL	NULL
2006399	17149	127920	268576	226730	2158/9/13 1:51	2158/9/13 1:51	20971	170	170	cm	0	0	NULL	NULL
1928505	16373	121285	290370	226730	2199/2/1 4:15	2199/2/1 4:15	16948	157	157	cm	0	0	NULL	NULL
1999224	17122	180135	207582	226730	2141/5/26 15:22	2141/5/26 15:22	15523	152	152	cm	0	0	NULL	NULL
2007340	17190	149656	213015	226730	2107/8/24 11:32	2107/8/24 11:32	15523	178	178	cm	0	0	NULL	NULL
2024874	17218	153570	210195	226730	2114/6/4 13:38	2114/6/4 13:38	14891	173	173	cm	0	0	NULL	NULL
1976938	16996	150737	204659	226730	2148/1/31 14:47	2148/1/31 14:47	15040	178	178	cm	0	0	NULL	NULL
1969135	16934	175701	256249	226730	2106/8/19 3:23	2106/8/19 3:23	16915	157	157	cm	0	0	NULL	NULL
1973275	16975	146690	236156	226730	2122/3/15 19:46	2122/3/15 19:46	19640	160	160	cm	0	0	NULL	NULL
1978572	17002	133974	233344	226730	2153/4/17 4:37	2153/4/17 4:37	17464	157	157	cm	0	0	NULL	NULL
1963506	16856	193531	217204	226730	2179/9/1 12:13	2179/9/1 12:13	15564	175	175	cm	0	0	NULL	NULL
1968110	16911	164441	201914	226730	2136/2/2 21:54	2136/2/2 21:54	14411	157	157	cm	0	0	NULL	NULL
1993326	17122	187374	212620	226730	2141/4/20 18:22	2141/4/20 18:22	17950	152	152	cm	0	0	NULL	NULL
1984080	17047	195476	212857	226730	2136/9/27 10:56	2136/9/27 10:56	18147	188	188	cm	0	0	NULL	NULL
2060580	17775	184463	205390	226730	2126/7/2 17:06	2126/7/2 17:06	15814	168	168	cm	0	0	NULL	NULL
2070752	17850	178019	246240	226730	2123/6/11 15:05	2123/6/11 15:05	16223	178	178	cm	0	0	NULL	NULL
2073053	17906	194014	290689	226730	2118/8/30 7:11	2118/8/30 7:11	14757	160	160	cm	0	0	NULL	NULL
1985540	17086	186682	284814	226730	2182/12/4 18:36	2182/12/4 18:36	15897	165	165	cm	0	0	NULL	NULL
1986899	17122	187374	297165	226730	2141/3/20 14:01	2141/3/20 14:01	17130	152	152	cm	0	0	NULL	NULL
1981878	17008	185326	283011	226730	2110/10/18 23:13	2110/10/18 23:13	16326	163	163	cm	0	0	NULL	NULL
1982191	17026	138617	278586	226730	2170/4/27 17:31	2170/4/27 17:31	20890	152	152	cm	0	0	NULL	NULL
2081729	18200	111573	254743	226730	2121/6/4 14:56	2121/6/4 14:56	18424	147	147	cm	0	0	NULL	NULL
2027596	17239	156279	203333	226730	2133/10/29 13:43	2133/10/29 13:43	18842	165	165	cm	0	0	NULL	NULL
2081229	18187	149016	231658	226730	2162/6/11 18:25	2162/6/11 18:25	14511	165	165	cm	0	0	NULL	NULL
2088636	18254	151644	274253	226730	2198/12/6 12:28	2198/12/6 12:28	15814	155	155	cm	0	0	NULL	NULL
2043809	17606	140086	203227	226730	2179/9/15 10:22	2179/9/15 10:22	15173	180	180	cm	0	0	NULL	NULL
2086426	18250	183165	204086	226730	2206/12/31 16:06	2206/12/31 16:06	17440	168	168	cm	0	0	NULL	NULL
2029457	17260	152928	225485	226730	2116/10/12 20:34	2116/10/12 20:34	16934	170	170	cm	0	0	NULL	NULL
2087122	18254	166747	204797	226730	2196/10/4 8:16	2196/10/4 8:16	20871	155	155	cm	0	0	NULL	NULL
2082832	18250	163048	213865	226730	2205/6/20 15:00	2205/6/20 15:00	17709	165	165	cm	0	0	NULL	NULL
2034663	17539	153621	291628	226730	2202/9/22 9:54	2202/9/22 9:54	15173	170	170	cm	0	0	NULL	NULL
2091888	18333	185644	226056	226730	2167/12/24 12:04	2167/12/24 12:04	20157	150	150	cm	0	0	NULL	NULL
2069615	17800	180874	204250	226730	2137/4/29 12:07	2137/4/29 12:07	18576	14	14	cm	0	0	NULL	NULL
2086659	18254	181321	232787	226730	2195/11/10 5:07	2195/11/10 5:07	15218	155	155	cm	0	0	NULL	NULL
2028376	17239	124212	276633	226730	2134/3/29 12:17	2134/3/29 12:17	19062	165	165	cm	0	0	NULL	NULL
2077345	18082	181163	267692	226730	2156/2/27 8:43	2156/2/27 8:43	20157	147	147	cm	0	0	NULL	NULL
2029876	17299	124775	243381	226730	2163/9/15 18:42	2163/9/15 18:42	15564	183	183	cm	0	0	NULL	NULL
2045837	17667	124466	252847	226730	2207/3/10 10:34	2207/3/10 10:34	18566	183	183	cm	0	0	NULL	NULL
2057180	17735	131878	289159	226730	2173/1/16 18:09	2173/1/16 18:09	15285	160	160	cm	0	0	NULL	NULL
2051183	17721	159753	239701	226730	2174/8/31 2:42	2174/8/31 2:42	18464	160	160	cm	0	0	NULL	NULL
2041494	17539	178324	252129	226730	2202/12/6 11:25	2202/12/6 11:25	15173	178	178	cm	0	0	NULL	NULL
2044660	17613	109576	247336	226730	2111/10/6 12:19	2111/10/6 12:19	15814	170	170	cm	0	0	NULL	NULL
2032208	17412	175428	269880	226730	2105/4/14 0:01	2105/4/14 0:01	17155	180	180	cm	0	0	NULL	NULL
2050387	17717	142292	260705	226730	2175/6/10 5:59	2175/6/10 5:59	21116	152	152	cm	0	0	NULL	NULL
2042007	17539	127310	270099	226730	2203/1/6 12:03	2203/1/6 12:03	16223	178	178	cm	0	0	NULL	NULL
2056978	17728	109804	231877	226730	2139/3/13 20:55	2139/3/13 20:55	15746	170	170	cm	0	0	NULL	NULL
2046240	17667	197869	272352	226730	2207/8/28 17:03	2207/8/28 17:03	14913	180	180	cm	0	0	NULL	NULL
2125600	18756	161370	200486	226730	2147/8/9 15:38	2147/8/9 15:38	20030	147	147	cm	0	0	NULL	NULL
2138742	18848	123774	281701	226730	2127/5/27 15:52	2127/5/27 15:52	16827	163	163	cm	0	0	NULL	NULL
2150608	18958	122422	241368	226730	2189/8/20 11:20	2189/8/20 11:20	16617	191	191	cm	0	0	NULL	NULL
2125715	18839	136227	259046	226730	2193/2/7 23:49	2193/2/7 23:49	16934	160	160	cm	0	0	NULL	NULL
2126731	18846	188344	266604	226730	2136/8/25 17:49	2136/8/25 17:49	19689	168	168	cm	0	0	NULL	NULL
2128751	18846	134334	257430	226730	2138/3/29 17:54	2138/3/29 17:54	19079	168	168	cm	0	0	NULL	NULL
2127920	18846	193486	298336	226730	2136/10/4 21:34	2136/10/4 21:34	16273	165	165	cm	0	0	NULL	NULL
2146134	18902	173194	249461	226730	2193/12/21 15:35	2193/12/21 15:35	21327	173	173	cm	0	0	NULL	NULL
2140547	18848	103662	267570	226730	2127/12/31 15:18	2127/12/31 15:18	15523	160	160	cm	0	0	NULL	NULL
2137611	18846	174494	282538	226730	2140/4/26 16:07	2140/4/26 16:07	16223	168	168	cm	0	0	NULL	NULL
2099614	18436	128268	239759	226730	2117/1/21 4:40	2117/1/21 4:40	20150	173	173	cm	0	0	NULL	NULL
2109623	18572	149117	259132	226730	2142/2/19 11:01	2142/2/19 11:01	15814	178	178	cm	0	0	NULL	NULL
2122007	18677	191294	243562	226730	2171/4/5 12:53	2171/4/5 12:53	17709	180	180	cm	0	0	NULL	NULL
2104588	18456	183887	220601	226730	2169/10/12 22:18	2169/10/12 22:18	17339	160	160	cm	0	0	NULL	NULL
2107709	18461	144312	217687	226730	2181/1/23 11:40	2181/1/23 11:40	16223	191	191	cm	0	0	NULL	NULL
2107803	18461	150051	246616	226730	2181/4/29 3:01	2181/4/29 3:01	16934	191	191	cm	0	0	NULL	NULL
2210461	19375	119260	244340	226730	2103/10/17 7:51	2103/10/17 7:51	18505	147	147	cm	0	0	NULL	NULL
2213459	19412	120014	238676	226730	2142/9/8 17:39	2142/9/8 17:39	18539	178	178	cm	0	0	NULL	NULL
2118474	18673	192967	270892	226730	2131/12/31 10:56	2131/12/31 10:56	19587	165	165	cm	0	0	NULL	NULL
2111265	18629	172111	287286	226730	2207/4/24 15:10	2207/4/24 15:10	15654	178	178	cm	0	0	NULL	NULL
2197018	19216	179681	232881	226730	2187/5/11 23:16	2187/5/11 23:16	16326	160	160	cm	0	0	NULL	NULL
2196695	19216	119804	212827	226730	2186/11/28 14:33	2186/11/28 14:33	20157	157	157	cm	0	0	NULL	NULL
2120647	18673	132038	222403	226730	2132/8/22 15:44	2132/8/22 15:44	15523	157	157	cm	0	0	NULL	NULL
2195909	19216	184727	223834	226730	2186/9/22 9:20	2186/9/22 9:20	17190	160	160	cm	0	0	NULL	NULL
2223706	19450	163777	224327	226730	2180/11/8 21:51	2180/11/8 21:51	15001	163	163	cm	0	0	NULL	NULL
2217371	19412	128694	263315	226730	2145/5/16 7:54	2145/5/16 7:54	14988	178	178	cm	0	0	NULL	NULL
2159874	18982	189311	225952	226730	2139/7/8 7:59	2139/7/8 7:59	21336	165	165	cm	0	0	NULL	NULL
2165540	18996	199702	261472	226730	2165/6/12 21:10	2165/6/12 21:10	20971	178	178	cm	0	0	NULL	NULL
2216685	19412	128694	266092	226730	2145/5/8 6:56	2145/5/8 6:56	16915	183	183	cm	0	0	NULL	NULL
2207771	19308	120012	205952	226730	2143/3/29 13:54	2143/3/29 13:54	14357	175	175	cm	0	0	NULL	NULL
2169218	18996	135244	221138	226730	2165/7/3 17:34	2165/7/3 17:34	17950	178	178	cm	0	0	NULL	NULL
2164868	18996	159330	259495	226730	2165/3/1 11:58	2165/3/1 11:58	16223	173	173	cm	0	0	NULL	NULL
2215945	19412	128694	226487	226730	2145/4/3 19:56	2145/4/3 19:56	15564	180	180	cm	0	0	NULL	NULL
2164015	18996	164005	235994	226730	2163/9/13 18:34	2163/9/13 18:34	18679	178	178	cm	0	0	NULL	NULL
2171076	19029	106306	235707	226730	2109/10/11 15:08	2109/10/11 15:08	19713	163	163	cm	0	0	NULL	NULL
2173562	19029	117000	210198	226730	2110/4/25 23:58	2110/4/25 23:58	14605	168	168	cm	0	0	NULL	NULL
2176444	19059	169909	208720	226730	2124/2/21 20:50	2124/2/21 20:50	14419	155	155	cm	0	0	NULL	NULL
2187240	19067	192309	231406	226730	2168/8/14 13:03	2168/8/14 13:03	16223	160	160	cm	0	0	NULL	NULL
2174195	19029	135161	226849	226730	2110/5/20 10:54	2110/5/20 10:54	20126	173	173	cm	0	0	NULL	NULL
2174606	19029	113848	277244	226730	2110/6/18 11:22	2110/6/18 11:22	15173	168	168	cm	0	0	NULL	NULL
2176256	19048	123204	214959	226730	2182/6/21 1:36	2182/6/21 1:36	20063	170	170	cm	0	0	NULL	NULL
2257609	20133	156033	285919	226730	2164/4/27 15:33	2164/4/27 15:33	15523	157	157	cm	0	0	NULL	NULL
2180776	19059	114583	289568	226730	2126/12/26 14:12	2126/12/26 14:12	18020	152	152	cm	0	0	NULL	NULL
2188826	19079	142677	234767	226730	2181/4/24 20:03	2181/4/24 20:03	16714	178	178	cm	0	0	NULL	NULL
2163318	18982	100522	201256	226730	2139/7/28 9:35	2139/7/28 9:35	18357	160	160	cm	0	0	NULL	NULL
2181530	19059	107397	202602	226730	2126/12/30 11:57	2126/12/30 11:57	18020	152	152	cm	0	0	NULL	NULL
2182550	19059	160786	276635	226730	2127/1/4 14:30	2127/1/4 14:30	15173	152	152	cm	0	0	NULL	NULL
2183551	19059	183594	274334	226730	2127/4/22 22:51	2127/4/22 22:51	18144	152	152	cm	0	0	NULL	NULL
2187978	19079	178720	246422	226730	2178/2/28 0:24	2178/2/28 0:24	20030	178	178	cm	0	0	NULL	NULL
2169481	18996	122779	231003	226730	2165/7/13 6:22	2165/7/13 6:22	16284	178	178	cm	0	0	NULL	NULL
2260898	20236	151904	295481	226730	2136/5/16 14:53	2136/5/16 14:53	21020	173	173	cm	0	0	NULL	NULL
2275103	20263	151335	203538	226730	2196/2/26 15:56	2196/2/26 15:56	15526	140	140	cm	0	0	NULL	NULL
2276145	20263	125601	211217	226730	2196/4/22 17:17	2196/4/22 17:17	14431	163	163	cm	0	0	NULL	NULL
2283457	20263	122249	248878	226730	2198/8/19 9:54	2198/8/19 9:54	15523	163	163	cm	0	0	NULL	NULL
2226853	19529	116321	230674	226730	2130/10/3 21:49	2130/10/3 21:49	20063	147	147	cm	0	0	NULL	NULL
2288853	20421	168753	234342	226730	2171/10/8 14:52	2171/10/8 14:52	19713	173	173	cm	0	0	NULL	NULL
2274567	20256	112832	284663	226730	2140/3/28 12:06	2140/3/28 12:06	19713	165	165	cm	0	0	NULL	NULL
2286946	20326	112747	274611	226730	2142/5/2 18:12	2142/5/2 18:12	21327	175	175	cm	0	0	NULL	NULL
2287394	20410	100771	232275	226730	2129/7/14 15:07	2129/7/14 15:07	14597	160	160	cm	0	0	NULL	NULL
2277471	20263	148417	204809	226730	2197/10/20 19:13	2197/10/20 19:13	15694	163	163	cm	0	0	NULL	NULL
2236891	19569	124933	295850	226730	2187/3/30 16:22	2187/3/30 16:22	14411	180	180	cm	0	0	NULL	NULL
2232911	19569	197451	285376	226730	2184/4/13 10:23	2184/4/13 10:23	14607	170	170	cm	0	0	NULL	NULL
2282288	20263	191390	294704	226730	2198/3/13 16:18	2198/3/13 16:18	16484	163	163	cm	0	0	NULL	NULL
2244546	19851	188384	278196	226730	2126/6/21 13:08	2126/6/21 13:08	14411	180	180	cm	0	0	NULL	NULL
2224127	19470	115735	239809	226730	2205/5/8 10:59	2205/5/8 10:59	18579	160	160	cm	0	0	NULL	NULL
2227155	19547	138551	242426	226730	2152/3/28 18:07	2152/3/28 18:07	15225	160	160	cm	0	0	NULL	NULL
2239515	19827	178197	222425	226730	2106/4/7 11:14	2106/4/7 11:14	21206	180	180	cm	0	0	NULL	NULL
2246058	19851	198978	209452	226730	2127/1/22 10:43	2127/1/22 10:43	19593	173	173	cm	0	0	NULL	NULL
2247760	20075	175728	233332	226730	2105/9/27 1:44	2105/9/27 1:44	16948	180	180	cm	0	0	NULL	NULL
2248448	20124	148251	234671	226730	2191/8/17 2:58	2191/8/17 2:58	16436	183	183	cm	0	0	NULL	NULL
2253881	20133	167883	205679	226730	2161/11/28 15:24	2161/11/28 15:24	15523	157	157	cm	0	0	NULL	NULL
2242951	19833	193540	231750	226730	2199/2/23 18:08	2199/2/23 18:08	15225	173	173	cm	0	0	NULL	NULL
2253343	20132	170645	285531	226730	2173/12/27 17:43	2173/12/27 17:43	20871	160	160	cm	0	0	NULL	NULL
2242262	19833	120759	246746	226730	2198/4/26 17:02	2198/4/26 17:02	20030	177	177	cm	0	0	NULL	NULL
2245344	19851	137064	248747	226730	2126/12/24 3:29	2126/12/24 3:29	20704	180	180	cm	0	0	NULL	NULL
2251760	20124	127431	227071	226730	2195/7/20 15:16	2195/7/20 15:16	18020	183	183	cm	0	0	NULL	NULL
2225516	19493	163901	297817	226730	2143/7/17 10:55	2143/7/17 10:55	19382	155	155	cm	0	0	NULL	NULL
2236210	19569	134188	293600	226730	2184/10/22 10:56	2184/10/22 10:56	18357	180	180	cm	0	0	NULL	NULL
2325166	20865	152825	279785	226730	2120/1/21 12:22	2120/1/21 12:22	18959	170	170	cm	0	0	NULL	NULL
2327903	20966	186079	213125	226730	2109/11/8 21:46	2109/11/8 21:46	15217	170	170	cm	0	0	NULL	NULL
2327000	20931	102660	248970	226730	2181/5/22 15:35	2181/5/22 15:35	19593	170	170	cm	0	0	NULL	NULL
2240821	19827	199336	288208	226730	2106/6/8 3:39	2106/6/8 3:39	18469	180	180	cm	0	0	NULL	NULL
2325822	20891	183146	224983	226730	2195/12/29 11:31	2195/12/29 11:31	14891	165	165	cm	0	0	NULL	NULL
2321907	20816	186333	200696	226730	2207/12/18 12:13	2207/12/18 12:13	16223	185	185	cm	0	0	NULL	NULL
2249037	20124	110763	214398	226730	2193/11/18 9:53	2193/11/18 9:53	15564	183	183	cm	0	0	NULL	NULL
2297849	20528	195702	254085	226730	2144/10/1 13:33	2144/10/1 13:33	20808	163	163	cm	0	0	NULL	NULL
2338159	21090	185350	281019	226730	2120/1/17 21:34	2120/1/17 21:34	17140	175	175	cm	0	0	NULL	NULL
2303679	20600	155049	252974	226730	2165/12/16 1:42	2165/12/16 1:42	19650	175	175	cm	0	0	NULL	NULL
2299130	20536	139765	283015	226730	2155/11/8 12:20	2155/11/8 12:20	15922	155	155	cm	0	0	NULL	NULL
2300122	20551	133160	249622	226730	2102/7/14 10:33	2102/7/14 10:33	15922	155	155	cm	0	0	NULL	NULL
2302779	20578	163540	224328	226730	2200/5/30 18:52	2200/5/30 18:52	20030	191	191	cm	0	0	NULL	NULL
2312080	20745	103746	289280	226730	2159/2/8 17:13	2159/2/8 17:13	15065	170	170	cm	0	0	NULL	NULL
2349751	21139	196515	271192	226730	2169/2/15 21:20	2169/2/15 21:20	18592	152	152	cm	0	0	NULL	NULL
2305933	20643	150047	210092	226730	2106/8/31 5:39	2106/8/31 5:39	14419	173	173	cm	0	0	NULL	NULL
2304473	20624	105790	266468	226730	2132/8/5 15:54	2132/8/5 15:54	16484	163	163	cm	0	0	NULL	NULL
2304511	20624	156812	284773	226730	2132/8/16 13:37	2132/8/16 13:37	15922	163	163	cm	0	0	NULL	NULL
2299560	20536	105450	285790	226730	2157/3/21 11:25	2157/3/21 11:25	14442	155	155	cm	0	0	NULL	NULL
2307955	20643	138161	256442	226730	2107/8/23 14:35	2107/8/23 14:35	15029	173	173	cm	0	0	NULL	NULL
2345096	21093	161603	224579	226730	2132/10/24 1:08	2132/10/24 1:08	14357	168	168	cm	0	0	NULL	NULL
2302973	20578	104431	234399	226730	2200/9/17 8:51	2200/9/17 8:51	14442	183	183	cm	0	0	NULL	NULL
2294337	20421	161478	231963	226730	2171/11/4 16:11	2171/11/4 16:11	15268	174	174	cm	0	0	NULL	NULL
2304953	20624	150078	261882	226730	2132/12/9 2:53	2132/12/9 2:53	20063	163	163	cm	0	0	NULL	NULL
2297419	20479	141061	295295	226730	2159/6/8 11:53	2159/6/8 11:53	16223	173	173	cm	0	0	NULL	NULL
2307215	20643	117838	206477	226730	2107/6/18 12:57	2107/6/18 12:57	15815	202	202	cm	0	0	NULL	NULL
2402596	21538	187726	293821	226730	2166/12/5 14:30	2166/12/5 14:30	16223	173	173	cm	0	0	NULL	NULL
2391827	21448	148695	288936	226730	2126/7/28 7:17	2126/7/28 7:17	20030	178	178	cm	0	0	NULL	NULL
2401912	21538	130499	252548	226730	2166/10/19 16:18	2166/10/19 16:18	15216	173	173	cm	0	0	NULL	NULL
2315575	20747	170071	201222	226730	2139/8/27 12:36	2139/8/27 12:36	17709	152	152	cm	0	0	NULL	NULL
2399016	21514	140376	244435	226730	2108/9/25 14:12	2108/9/25 14:12	15004	183	183	cm	0	0	NULL	NULL
2401046	21514	180180	279044	226730	2109/1/7 1:04	2109/1/7 1:04	21198	183	183	cm	0	0	NULL	NULL
2398101	21514	117388	282814	226730	2108/5/17 11:42	2108/5/17 11:42	21206	170	170	cm	0	0	NULL	NULL
2399824	21514	142207	247369	226730	2108/10/19 9:57	2108/10/19 9:57	15173	183	183	cm	0	0	NULL	NULL
2318931	20804	186277	203430	226730	2169/6/5 16:16	2169/6/5 16:16	21336	173	173	cm	0	0	NULL	NULL
2387996	21350	182608	209923	226730	2172/2/14 16:46	2172/2/14 16:46	16476	183	183	cm	0	0	NULL	NULL
2388319	21399	172748	293823	226730	2117/1/15 12:11	2117/1/15 12:11	14411	173	173	cm	0	0	NULL	NULL
2312334	20747	123229	217665	226730	2138/11/12 2:54	2138/11/12 2:54	21452	137	137	cm	0	0	NULL	NULL
2398206	21514	140376	272454	226730	2108/9/4 23:42	2108/9/4 23:42	16436	183	183	cm	0	0	NULL	NULL
2309414	20656	120824	243609	226730	2206/3/24 18:37	2206/3/24 18:37	17474	155	155	cm	0	0	NULL	NULL
2404763	21580	160948	226059	226730	2132/9/30 15:30	2132/9/30 15:30	15523	168	168	cm	0	0	NULL	NULL
2390553	21448	103041	274899	226730	2124/5/15 14:32	2124/5/15 14:32	16827	178	178	cm	0	0	NULL	NULL
2391556	21448	175143	273090	226730	2125/1/2 18:47	2125/1/2 18:47	19079	180	180	cm	0	0	NULL	NULL
2359063	21151	169387	294729	226730	2193/3/28 20:13	2193/3/28 20:13	17525	165	165	cm	0	0	NULL	NULL
2381549	21220	192997	206091	226730	2175/3/8 16:44	2175/3/8 16:44	18679	160	160	cm	0	0	NULL	NULL
2373076	21202	155154	238849	226730	2146/2/14 18:49	2146/2/14 18:49	14442	180	180	cm	0	0	NULL	NULL
2371431	21202	106481	220923	226730	2144/11/21 20:51	2144/11/21 20:51	20063	183	183	cm	0	0	NULL	NULL
2381096	21220	168219	226132	226730	2174/10/12 14:13	2174/10/12 14:13	16827	163	163	cm	0	0	NULL	NULL
2376076	21202	194067	229713	226730	2148/3/7 0:14	2148/3/7 0:14	16934	178	178	cm	0	0	NULL	NULL
2370640	21185	140466	226095	226730	2141/8/17 4:04	2141/8/17 4:04	15029	155	155	cm	0	0	NULL	NULL
2384285	21318	186933	233039	226730	2188/9/28 8:58	2188/9/28 8:58	20157	157	157	cm	0	0	NULL	NULL
2382033	21220	107938	202190	226730	2175/7/3 11:49	2175/7/3 11:49	20818	168	168	cm	0	0	NULL	NULL
2381150	21220	196813	297223	226730	2175/1/2 1:31	2175/1/2 1:31	16302	165	165	cm	0	0	NULL	NULL
2592151	21706	108890	267375	226730	2116/1/25 16:38	2116/1/25 16:38	19123	179	179	cm	0	0	NULL	NULL
2598935	21769	133364	247886	226730	2203/12/30 16:13	2203/12/30 16:13	15523	165	165	cm	0	0	NULL	NULL
2591051	21666	174565	239753	226730	2176/5/3 12:15	2176/5/3 12:15	16223	175	175	cm	0	0	NULL	NULL
2602665	21786	186162	208390	226730	2166/1/16 12:13	2166/1/16 12:13	15897	183	183	cm	0	0	NULL	NULL
2613176	21990	168571	235966	226730	2173/9/16 2:46	2173/9/16 2:46	15029	157	157	cm	0	0	NULL	NULL
2604368	21866	155052	279765	226730	2192/4/21 22:24	2192/4/21 22:24	18469	165	165	cm	0	0	NULL	NULL
2603119	21819	175944	244582	226730	2149/8/23 13:06	2149/8/23 13:06	15218	175	175	cm	0	0	NULL	NULL
2611176	21955	185708	259379	226730	2199/9/6 14:00	2199/9/6 14:00	16223	178	178	cm	0	0	NULL	NULL
2604960	21885	133139	206301	226730	2142/9/14 6:41	2142/9/14 6:41	20063	157	157	cm	0	0	NULL	NULL
2606297	21900	104319	259140	226730	2204/6/4 15:52	2204/6/4 15:52	15173	168	168	cm	0	0	NULL	NULL
2659497	22851	134823	277376	226730	2113/9/20 11:32	2113/9/20 11:32	20871	168	168	cm	0	0	NULL	NULL
2656111	22782	199834	280682	226730	2121/11/20 14:28	2121/11/20 14:28	16223	173	173	cm	0	0	NULL	NULL
2652890	22667	196846	289261	226730	2125/11/14 19:30	2125/11/14 19:30	20063	152	152	cm	0	0	NULL	NULL
2652296	22626	159787	246090	226730	2197/7/29 4:06	2197/7/29 4:06	15053	168	168	cm	0	0	NULL	NULL
2664599	22933	160735	239338	226730	2110/12/9 18:46	2110/12/9 18:46	17574	155	155	cm	0	0	NULL	NULL
2665591	22933	117669	214778	226730	2110/12/27 9:33	2110/12/27 9:33	14547	155	155	cm	0	0	NULL	NULL
2658578	22792	148623	227406	226730	2175/6/25 10:35	2175/6/25 10:35	18566	175	175	cm	0	0	NULL	NULL
2656817	22788	106135	277017	226730	2175/9/26 4:13	2175/9/26 4:13	19838	175	175	cm	0	0	NULL	NULL
2662940	22933	160210	265203	226730	2110/10/10 11:36	2110/10/10 11:36	14511	155	155	cm	0	0	NULL	NULL
2660021	22896	170020	228519	226730	2144/1/15 11:39	2144/1/15 11:39	20101	173	173	cm	0	0	NULL	NULL
2658175	22788	106135	226954	226730	2175/10/10 13:30	2175/10/10 13:30	15523	178	178	cm	0	0	NULL	NULL
2674895	22933	124281	271562	226730	2111/6/11 11:21	2111/6/11 11:21	21189	155	155	cm	0	0	NULL	NULL
2680541	22941	127958	293766	226730	2119/9/27 9:41	2119/9/27 9:41	16827	163	163	cm	0	0	NULL	NULL
2676109	22933	183577	255979	226730	2111/7/31 10:33	2111/7/31 10:33	14511	155	155	cm	0	0	NULL	NULL
2627252	22289	162416	234769	226730	2110/6/6 14:02	2110/6/6 14:02	15173	180	180	cm	0	0	NULL	NULL
2623196	22234	120074	203820	226730	2153/7/31 1:54	2153/7/31 1:54	18144	183	183	cm	0	0	NULL	NULL
2667742	22933	124281	291214	226730	2111/4/24 11:18	2111/4/24 11:18	14511	155	155	cm	0	0	NULL	NULL
2658253	22792	192087	271490	226730	2173/10/22 15:46	2173/10/22 15:46	21098	175	175	cm	0	0	NULL	NULL
2680636	22942	115682	264432	226730	2196/2/29 10:58	2196/2/29 10:58	15040	183	183	cm	0	0	NULL	NULL
2666942	22933	117669	231925	226730	2111/1/20 21:08	2111/1/20 21:08	16273	160	160	cm	0	0	NULL	NULL
2677412	22933	183577	284349	226730	2111/8/21 11:11	2111/8/21 11:11	20214	155	155	cm	0	0	NULL	NULL
2678410	22936	174504	214975	226730	2140/5/2 6:30	2140/5/2 6:30	15001	165	165	cm	0	0	NULL	NULL
2668118	22933	124281	204323	226730	2111/5/15 16:09	2111/5/15 16:09	16890	160	160	cm	0	0	NULL	NULL
2624325	22289	117597	293640	226730	2109/7/12 22:05	2109/7/12 22:05	17248	183	183	cm	0	0	NULL	NULL
2647758	22545	106585	292816	226730	2148/7/17 14:16	2148/7/17 14:16	19225	157	157	cm	0	0	NULL	NULL
2620472	22020	151139	268054	226730	2145/9/28 11:06	2145/9/28 11:06	15268	165	165	cm	0	0	NULL	NULL
2625924	22289	160945	251146	226730	2110/5/7 10:27	2110/5/7 10:27	15173	180	180	cm	0	0	NULL	NULL
2648994	22588	144952	270471	226730	2205/12/24 10:50	2205/12/24 10:50	19587	170	170	cm	0	0	NULL	NULL
2643758	22503	106318	259626	226730	2175/2/12 17:45	2175/2/12 17:45	14706	152	152	cm	0	0	NULL	NULL
2618397	22010	146210	252446	226730	2167/10/30 15:21	2167/10/30 15:21	19593	150	150	cm	0	0	NULL	NULL
2648240	22588	177685	213931	226730	2205/12/5 16:16	2205/12/5 16:16	20818	171	171	cm	0	0	NULL	NULL
2643280	22449	167990	259680	226730	2181/8/22 16:41	2181/8/22 16:41	14431	155	155	cm	0	0	NULL	NULL
2645286	22520	139893	252561	226730	2132/12/28 23:07	2132/12/28 23:07	21198	147	147	cm	0	0	NULL	NULL
2617652	21990	146046	224639	226730	2175/2/16 21:17	2175/2/16 21:17	20214	152	152	cm	0	0	NULL	NULL
2645008	22505	168178	286985	226730	2130/10/4 22:47	2130/10/4 22:47	18824	163	163	cm	0	0	NULL	NULL
2730773	23475	113996	203858	226730	2164/6/9 4:38	2164/6/9 4:38	14411	180	180	cm	0	0	NULL	NULL
2746007	23546	162680	292308	226730	2196/2/26 13:48	2196/2/26 13:48	15173	178	178	cm	0	0	NULL	NULL
2736156	23503	135336	295073	226730	2142/10/4 1:48	2142/10/4 1:48	20214	155	155	cm	0	0	NULL	NULL
2743879	23546	108640	203781	226730	2195/7/30 12:07	2195/7/30 12:07	15523	178	178	cm	0	0	NULL	NULL
2708538	23390	177693	286846	226730	2148/1/20 22:20	2148/1/20 22:20	17053	132	132	cm	0	0	NULL	NULL
2709925	23450	122507	294197	226730	2167/3/18 14:30	2167/3/18 14:30	19593	163	163	cm	0	0	NULL	NULL
2699361	23161	115895	292552	226730	2138/8/2 21:50	2138/8/2 21:50	17053	173	173	cm	0	0	NULL	NULL
2695823	23150	139583	216145	226730	2174/6/26 22:33	2174/6/26 22:33	15407	171	171	cm	0	0	NULL	NULL
2700360	23162	136382	254758	226730	2114/3/7 15:01	2114/3/7 15:01	17473	178	178	cm	0	0	NULL	NULL
2747201	23546	143212	226114	226730	2196/10/19 9:55	2196/10/19 9:55	18357	178	178	cm	0	0	NULL	NULL
2731891	23478	113289	249892	226730	2130/9/1 12:28	2130/9/1 12:28	20675	163	163	cm	0	0	NULL	NULL
2685259	23039	153362	286918	226730	2206/5/30 12:15	2206/5/30 12:15	19139	175	175	cm	0	0	NULL	NULL
2682306	23000	137658	216962	226730	2129/8/10 15:25	2129/8/10 15:25	17709	163	163	cm	0	0	NULL	NULL
2703632	23197	122688	205044	226730	2160/5/12 2:52	2160/5/12 2:52	18820	163	163	cm	0	0	NULL	NULL
2698666	23161	148180	202955	226730	2137/12/8 21:45	2137/12/8 21:45	19838	178	178	cm	0	0	NULL	NULL
2731767	23478	112995	205914	226730	2130/2/10 11:09	2130/2/10 11:09	16223	163	163	cm	0	0	NULL	NULL
2695006	23150	171705	233557	226730	2173/2/4 2:05	2173/2/4 2:05	16948	173	173	cm	0	0	NULL	NULL
2704467	23224	117806	222979	226730	2154/4/30 14:51	2154/4/30 14:51	20808	170	170	cm	0	0	NULL	NULL
2694736	23150	167216	217828	226730	2172/5/4 23:49	2172/5/4 23:49	15526	170	170	cm	0	0	NULL	NULL
2705228	23233	161597	298516	226730	2116/7/14 12:16	2116/7/14 12:16	15523	180	180	cm	0	0	NULL	NULL
2810575	23837	134747	294649	226730	2180/7/8 7:59	2180/7/8 7:59	20030	178	178	cm	0	0	NULL	NULL
2793766	23687	199703	264487	226730	2125/8/23 22:33	2125/8/23 22:33	15527	165	165	cm	0	0	NULL	NULL
2706389	23264	105341	270361	226730	2136/8/17 15:57	2136/8/17 15:57	16223	175	175	cm	0	0	NULL	NULL
2708185	23368	150155	251080	226730	2137/9/1 0:12	2137/9/1 0:12	21476	178	178	cm	0	0	NULL	NULL
2794956	23706	174249	214536	226730	2200/7/1 5:15	2200/7/1 5:15	21336	147	147	cm	0	0	NULL	NULL
2799082	23734	115176	272216	226730	2129/3/21 14:51	2129/3/21 14:51	18020	183	183	cm	0	0	NULL	NULL
2788252	23680	169980	258050	226730	2179/6/6 14:34	2179/6/6 14:34	16223	188	188	cm	0	0	NULL	NULL
2795587	23707	186045	284481	226730	2153/9/22 22:19	2153/9/22 22:19	19838	165	165	cm	0	0	NULL	NULL
2810415	23815	142999	206638	226730	2127/2/21 12:09	2127/2/21 12:09	17709	170	170	cm	0	0	NULL	NULL
2811783	23895	138962	283919	226730	2116/11/7 13:56	2116/11/7 13:56	15910	178	178	cm	0	0	NULL	NULL
2801567	23739	176715	202437	226730	2130/6/14 23:55	2130/6/14 23:55	20063	180	180	cm	0	0	NULL	NULL
2760456	23657	125544	295835	226730	2145/2/19 12:50	2145/2/19 12:50	17140	180	180	cm	0	0	NULL	NULL
2796448	23707	174968	233259	226730	2157/8/19 17:05	2157/8/19 17:05	17440	163	163	cm	0	0	NULL	NULL
2806840	23780	111143	262011	226730	2190/1/12 8:38	2190/1/12 8:38	17950	173	173	cm	0	0	NULL	NULL
2752782	23568	173185	209406	226730	2113/8/9 18:49	2113/8/9 18:49	15440	152	152	cm	0	0	NULL	NULL
2796735	23734	165753	251985	226730	2126/5/15 6:40	2126/5/15 6:40	14949	185	185	cm	0	0	NULL	NULL
2804795	23779	187571	255002	226730	2199/7/10 11:17	2199/7/10 11:17	20126	170	170	cm	0	0	NULL	NULL
2747870	23568	129848	251401	226730	2113/4/5 12:16	2113/4/5 12:16	14885	155	155	cm	0	0	NULL	NULL
2807657	23785	175344	291260	226730	2188/2/29 12:57	2188/2/29 12:57	15814	178	178	cm	0	0	NULL	NULL
2756222	23613	185024	241449	226730	2146/3/8 21:29	2146/3/8 21:29	15029	168	168	cm	0	0	NULL	NULL
2755607	23577	194394	253487	226730	2189/9/14 17:06	2189/9/14 17:06	18539	191	191	cm	0	0	NULL	NULL
2808788	23792	150835	227602	226730	2106/12/14 12:14	2106/12/14 12:14	17741	173	173	cm	0	0	NULL	NULL
2760133	23657	164590	291524	226730	2143/4/5 5:22	2143/4/5 5:22	19650	179	179	cm	0	0	NULL	NULL
2755052	23568	198677	257353	226730	2114/10/30 17:16	2114/10/30 17:16	15564	157	157	cm	0	0	NULL	NULL
2811233	23873	141490	239729	226730	2149/5/2 1:06	2149/5/2 1:06	15526	160	160	cm	0	0	NULL	NULL
2762130	23657	157017	284300	226730	2145/7/23 4:51	2145/7/23 4:51	16934	178	178	cm	0	0	NULL	NULL
2762820	23657	156416	225631	226730	2145/8/17 3:39	2145/8/17 3:39	15526	178	178	cm	0	0	NULL	NULL
2750158	23568	107367	286037	226730	2113/5/19 17:18	2113/5/19 17:18	16915	152	152	cm	0	0	NULL	NULL
2768878	23678	190433	267687	226730	2132/1/24 17:37	2132/1/24 17:37	17474	150	150	cm	0	0	NULL	NULL
2764276	23657	148447	266940	226730	2146/1/28 12:23	2146/1/28 12:23	20818	179	179	cm	0	0	NULL	NULL
2859546	24387	144612	255097	226730	2187/8/29 8:12	2187/8/29 8:12	20868	183	183	cm	0	0	NULL	NULL
2765280	23657	155617	278301	226730	2147/1/21 21:51	2147/1/21 21:51	16948	178	178	cm	0	0	NULL	NULL
2849784	24276	180723	275530	226730	2191/4/1 15:44	2191/4/1 15:44	20157	163	163	cm	0	0	NULL	NULL
2778645	23680	108343	233846	226730	2178/12/17 12:16	2178/12/17 12:16	16223	183	183	cm	0	0	NULL	NULL
2847525	24263	164539	254179	226730	2167/8/3 4:20	2167/8/3 4:20	21116	155	155	cm	0	0	NULL	NULL
2761635	23657	169263	209481	226730	2145/3/21 22:29	2145/3/21 22:29	19596	178	178	cm	0	0	NULL	NULL
2777118	23680	162446	216992	226730	2178/9/25 11:21	2178/9/25 11:21	16223	183	183	cm	0	0	NULL	NULL
2858420	24344	187968	261792	226730	2130/5/11 10:34	2130/5/11 10:34	16827	163	163	cm	0	0	NULL	NULL
2773099	23680	136301	216264	226730	2178/8/26 16:45	2178/8/26 16:45	16484	188	188	cm	0	0	NULL	NULL
2848500	24271	140272	220471	226730	2121/5/21 21:59	2121/5/21 21:59	16934	173	173	cm	0	0	NULL	NULL
2851749	24317	100689	266775	226730	2122/6/4 15:13	2122/6/4 15:13	20423	168	168	cm	0	0	NULL	NULL
2757551	23632	170704	234283	226730	2129/5/16 14:26	2129/5/16 14:26	16223	191	191	cm	0	0	NULL	NULL
2862070	24402	197871	274345	226730	2129/8/17 11:48	2129/8/17 11:48	15173	165	165	cm	0	0	NULL	NULL
2849035	24276	104051	271035	226730	2191/1/25 17:01	2191/1/25 17:01	21290	155	155	cm	0	0	NULL	NULL
2862310	24402	173999	234655	226730	2129/8/19 19:06	2129/8/19 19:06	14442	170	170	cm	0	0	NULL	NULL
2867188	24477	107872	221391	226730	2195/11/2 17:54	2195/11/2 17:54	18566	175	175	cm	0	0	NULL	NULL
2850880	24285	155638	203683	226730	2155/11/21 18:00	2155/11/21 18:00	20714	175	175	cm	0	0	NULL	NULL
2876574	24573	132386	251898	226730	2132/11/4 7:14	2132/11/4 7:14	16948	168	168	cm	0	0	NULL	NULL
2866069	24465	194574	207153	226730	2124/4/11 6:30	2124/4/11 6:30	19891	193	193	cm	0	0	NULL	NULL
2877437	24586	145340	265334	226730	2152/9/23 21:23	2152/9/23 21:23	17140	155	155	cm	0	0	NULL	NULL
2820666	24029	163826	263354	226730	2171/9/18 11:25	2171/9/18 11:25	14891	163	163	cm	0	0	NULL	NULL
2839992	24123	182149	251042	226730	2128/1/14 21:11	2128/1/14 21:11	16948	175	175	cm	0	0	NULL	NULL
2845522	24170	130390	234335	226730	2141/10/23 15:51	2141/10/23 15:51	19713	157	157	cm	0	0	NULL	NULL
2839474	24099	191377	231600	226730	2198/3/10 20:02	2198/3/10 20:02	15667	71	71	cm	0	0	NULL	NULL
2826373	24084	140363	278838	226730	2174/12/1 11:05	2174/12/1 11:05	15173	168	168	cm	0	0	NULL	NULL
2818146	23949	114200	287367	226730	2148/2/7 0:04	2148/2/7 0:04	16273	198	198	cm	0	0	NULL	NULL
2832430	24084	138598	224516	226730	2175/5/6 14:27	2175/5/6 14:27	16223	168	168	cm	0	0	NULL	NULL
2839234	24099	160506	262506	226730	2198/3/5 19:36	2198/3/5 19:36	14357	180	180	cm	0	0	NULL	NULL
2812942	23933	123253	264104	226730	2116/11/22 17:23	2116/11/22 17:23	16223	188	188	cm	0	0	NULL	NULL
2840569	24123	182149	283460	226730	2128/1/27 20:29	2128/1/27 20:29	15029	173	173	cm	0	0	NULL	NULL
2927059	25115	119787	202836	226730	2209/7/14 22:02	2209/7/14 22:02	15746	178	178	cm	0	0	NULL	NULL
2937596	25157	128798	227349	226730	2110/12/27 11:15	2110/12/27 11:15	18424	178	178	cm	0	0	NULL	NULL
2932555	25131	142098	244756	226730	2204/8/19 18:31	2204/8/19 18:31	16866	165	165	cm	0	0	NULL	NULL
2938223	25178	169461	273717	226730	2148/1/8 20:59	2148/1/8 20:59	17155	180	180	cm	0	0	NULL	NULL
2939287	25188	147137	236158	226730	2152/1/14 14:25	2152/1/14 14:25	15523	173	173	cm	0	0	NULL	NULL
2935602	25155	123755	209654	226730	2116/11/9 11:54	2116/11/9 11:54	15814	160	160	cm	0	0	NULL	NULL
2916278	25027	144464	279766	226730	2131/3/13 0:08	2131/3/13 0:08	20622	180	180	cm	0	0	NULL	NULL
2926968	25105	149801	245356	226730	2185/1/25 12:20	2185/1/25 12:20	19587	155	155	cm	0	0	NULL	NULL
2941469	25188	199132	257436	226730	2153/1/18 11:59	2153/1/18 11:59	20808	173	173	cm	0	0	NULL	NULL
2920206	25039	127208	251331	226730	2151/6/28 10:45	2151/6/28 10:45	17473	180	180	cm	0	0	NULL	NULL
2918440	25039	105677	257770	226730	2151/5/18 19:50	2151/5/18 19:50	15029	185	185	cm	0	0	NULL	NULL
2929346	25117	165600	223899	226730	2200/11/28 10:56	2200/11/28 10:56	16223	163	163	cm	0	0	NULL	NULL
2906035	24938	154322	236223	226730	2151/10/29 11:31	2151/10/29 11:31	16093	178	178	cm	0	0	NULL	NULL
2880345	24663	125207	240055	226730	2118/6/17 10:49	2118/6/17 10:49	19713	173	173	cm	0	0	NULL	NULL
2890135	24785	141864	201381	226730	2167/9/25 23:29	2167/9/25 23:29	17950	178	178	cm	0	0	NULL	NULL
2938848	25178	168972	208772	226730	2150/12/27 7:41	2150/12/27 7:41	15910	178	178	cm	0	0	NULL	NULL
2880519	24677	189062	227649	226730	2205/2/12 12:48	2205/2/12 12:48	17473	165	165	cm	0	0	NULL	NULL
2911074	24975	101092	297307	226730	2185/7/5 15:36	2185/7/5 15:36	18020	170	170	cm	0	0	NULL	NULL
2883563	24776	139951	295185	226730	2154/11/8 12:22	2154/11/8 12:22	16223	178	178	cm	0	0	NULL	NULL
2944611	25212	162663	283609	226730	2152/2/14 13:18	2152/2/14 13:18	16960	165	165	cm	0	0	NULL	NULL
2903573	24825	103369	206949	226730	2167/1/30 10:22	2167/1/30 10:22	15654	173	173	cm	0	0	NULL	NULL
2947697	25225	143004	291571	226730	2180/6/23 21:53	2180/6/23 21:53	19596	170	170	cm	0	0	NULL	NULL
2899282	24810	143994	288216	226730	2183/1/10 11:00	2183/1/10 11:00	16223	155	155	cm	0	0	NULL	NULL
2955304	25256	170994	252298	226730	2162/2/18 9:19	2162/2/18 9:19	15173	170	170	cm	0	0	NULL	NULL
2897101	24785	124880	212120	226730	2167/11/6 14:40	2167/11/6 14:40	17709	178	178	cm	0	0	NULL	NULL
2905575	24865	113488	275542	226730	2108/6/15 21:11	2108/6/15 21:11	20482	188	188	cm	0	0	NULL	NULL
2953489	25251	188623	223534	226730	2174/11/22 10:53	2174/11/22 10:53	15173	180	180	cm	0	0	NULL	NULL
2950897	25235	182008	251047	226730	2167/6/19 16:44	2167/6/19 16:44	15173	178	178	cm	0	0	NULL	NULL
2952866	25251	188623	275971	226730	2174/11/15 15:36	2174/11/15 15:36	15523	183	183	cm	0	0	NULL	NULL
2900572	24825	154415	212086	226730	2166/12/8 22:17	2166/12/8 22:17	21452	168	168	cm	0	0	NULL	NULL
2947443	25225	112902	287254	226730	2180/5/7 14:29	2180/5/7 14:29	17574	170	170	cm	0	0	NULL	NULL
2964944	25256	144551	205449	226730	2162/3/26 11:12	2162/3/26 11:12	16223	170	170	cm	0	0	NULL	NULL
2998573	25256	155356	223115	226730	2162/10/18 18:32	2162/10/18 18:32	20030	170	170	cm	0	0	NULL	NULL
2967494	25256	153803	287383	226730	2162/4/18 11:29	2162/4/18 11:29	19713	170	170	cm	0	0	NULL	NULL
3013317	25326	158608	295313	226730	2117/5/14 21:52	2117/5/14 21:52	14992	198	198	cm	0	0	NULL	NULL
3007725	25317	114994	207857	226730	2137/5/7 2:30	2137/5/7 2:30	16714	175	175	cm	0	0	NULL	NULL
2980099	25256	112635	203440	226730	2162/6/6 12:15	2162/6/6 12:15	16223	170	170	cm	0	0	NULL	NULL
3007233	25313	125068	279954	226730	2205/6/18 18:10	2205/6/18 18:10	15428	170	170	cm	0	0	NULL	NULL
3013545	25326	191645	286390	226730	2117/8/25 20:40	2117/8/25 20:40	15029	199	199	cm	0	0	NULL	NULL
3081916	26208	100391	203168	226730	2138/12/7 20:52	2138/12/7 20:52	16302	157	157	cm	0	0	NULL	NULL
3066692	25933	169968	254563	226730	2152/8/27 22:06	2152/8/27 22:06	19650	161	161	cm	0	0	NULL	NULL
3060138	25772	131022	279817	226730	2172/6/26 19:03	2172/6/26 19:03	16915	178	178	cm	0	0	NULL	NULL
3059241	25757	107532	211420	226730	2196/1/11 4:53	2196/1/11 4:53	14953	173	173	cm	0	0	NULL	NULL
3051824	25696	188176	205996	226730	2170/10/19 10:32	2170/10/19 10:32	18357	178	178	cm	0	0	NULL	NULL
3054164	25696	188176	272820	226730	2170/11/3 21:26	2170/11/3 21:26	17140	173	173	cm	0	0	NULL	NULL
3069615	25941	102600	270205	226730	2191/6/11 4:05	2191/6/11 4:05	15053	152	152	cm	0	0	NULL	NULL
3059631	25764	168568	285620	226730	2165/7/4 17:25	2165/7/4 17:25	18147	150	150	cm	0	0	NULL	NULL
3064033	25876	113508	286525	226730	2189/8/3 23:55	2189/8/3 23:55	16268	180	180	cm	0	0	NULL	NULL
3065360	25888	124006	274596	226730	2147/9/26 13:09	2147/9/26 13:09	18576	152	152	cm	0	0	NULL	NULL
3074593	26027	128664	249191	226730	2205/5/28 16:05	2205/5/28 16:05	19314	183	183	cm	0	0	NULL	NULL
3078848	26031	180426	221481	226730	2148/9/13 14:37	2148/9/13 14:37	16223	178	178	cm	0	0	NULL	NULL
3058668	25724	107008	290090	226730	2184/10/10 21:19	2184/10/10 21:19	19561	183	183	cm	0	0	NULL	NULL
3021989	25326	186963	210024	226730	2119/1/6 12:10	2119/1/6 12:10	16827	198	198	cm	0	0	NULL	NULL
3072330	25954	122074	203514	226730	2128/9/17 18:54	2128/9/17 18:54	14695	160	160	cm	0	0	NULL	NULL
3024298	25326	100763	248900	226730	2120/2/20 14:14	2120/2/20 14:14	17222	198	198	cm	0	0	NULL	NULL
3045612	25581	180899	237909	226730	2181/5/6 8:08	2181/5/6 8:08	19079	173	173	cm	0	0	NULL	NULL
3046646	25590	157846	292925	226730	2137/6/21 12:16	2137/6/21 12:16	15523	160	160	cm	0	0	NULL	NULL
3024764	25329	110012	210233	226730	2123/11/4 15:46	2123/11/4 15:46	19562	178	178	cm	0	0	NULL	NULL
3025755	25329	172905	244058	226730	2125/9/11 2:29	2125/9/11 2:29	16948	178	178	cm	0	0	NULL	NULL
3075240	26031	134740	284395	226730	2148/4/26 12:48	2148/4/26 12:48	16915	178	178	cm	0	0	NULL	NULL
3069354	25941	138950	231173	226730	2191/5/19 14:46	2191/5/19 14:46	16827	180	180	cm	0	0	NULL	NULL
3080583	26161	163407	291725	226730	2113/7/7 15:14	2113/7/7 15:14	15173	173	173	cm	0	0	NULL	NULL
3022276	25326	119246	279472	226730	2119/11/27 8:16	2119/11/27 8:16	21050	198	198	cm	0	0	NULL	NULL
3025926	25332	129798	253791	226730	2155/2/12 2:26	2155/2/12 2:26	20063	180	180	cm	0	0	NULL	NULL
3025567	25329	105050	293523	226730	2125/2/14 20:32	2125/2/14 20:32	21116	178	178	cm	0	0	NULL	NULL
3022701	25326	109204	253226	226730	2120/1/15 14:07	2120/1/15 14:07	15065	201	201	cm	0	0	NULL	NULL
3020153	25326	101523	211205	226730	2118/1/5 18:39	2118/1/5 18:39	14757	198	198	cm	0	0	NULL	NULL
3045570	25581	198067	218823	226730	2181/1/25 16:33	2181/1/25 16:33	15523	170	170	cm	0	0	NULL	NULL
3019869	25326	147659	244572	226730	2117/9/14 2:17	2117/9/14 2:17	17140	201	201	cm	0	0	NULL	NULL
3025375	25329	189105	244727	226730	2124/10/5 17:03	2124/10/5 17:03	20818	178	178	cm	0	0	NULL	NULL
3077135	26031	127931	206027	226730	2148/6/14 22:38	2148/6/14 22:38	16948	178	178	cm	0	0	NULL	NULL
3108168	26685	104751	298789	226730	2174/1/4 22:35	2174/1/4 22:35	16948	185	185	cm	0	0	NULL	NULL
3038212	25526	196197	280386	226730	2103/12/3 20:07	2103/12/3 20:07	19640	165	165	cm	0	0	NULL	NULL
3099364	26603	127274	248430	226730	2111/6/26 17:33	2111/6/26 17:33	17770	183	183	cm	0	0	NULL	NULL
3109318	26705	199958	277656	226730	2178/9/2 22:13	2178/9/2 22:13	18144	185	185	cm	0	0	NULL	NULL
3098452	26601	155131	276330	226730	2131/12/23 22:19	2131/12/23 22:19	16302	165	165	cm	0	0	NULL	NULL
3037678	25490	104573	268074	226730	2184/12/28 5:54	2184/12/28 5:54	15795	152	152	cm	0	0	NULL	NULL
3041059	25557	112286	285818	226730	2129/1/19 11:24	2129/1/19 11:24	15767	149	149	cm	0	0	NULL	NULL
3099571	26620	126802	282118	226730	2158/6/21 22:22	2158/6/21 22:22	16302	173	173	cm	0	0	NULL	NULL
3108547	26685	105211	286203	226730	2174/3/4 9:30	2174/3/4 9:30	19382	185	185	cm	0	0	NULL	NULL
3111871	26737	173491	299262	226730	2138/6/14 23:24	2138/6/14 23:24	16948	157	157	cm	0	0	NULL	NULL
3100448	26661	157053	232025	226730	2161/8/5 0:30	2161/8/5 0:30	16948	155	155	cm	0	0	NULL	NULL
3042700	25574	188721	280914	226730	2166/12/28 6:44	2166/12/28 6:44	19062	170	170	cm	0	0	NULL	NULL
3088894	26391	178671	250124	226730	2191/2/25 9:18	2191/2/25 9:18	18357	173	173	cm	0	0	NULL	NULL
3129053	26847	171054	259662	226730	2155/11/24 13:03	2155/11/24 13:03	19593	150	150	cm	0	0	NULL	NULL
3127273	26781	101099	275929	226730	2191/3/4 9:22	2191/3/4 9:22	18579	157	157	cm	0	0	NULL	NULL
3126561	26780	117266	207673	226730	2180/2/17 17:59	2180/2/17 17:59	20871	175	175	cm	0	0	NULL	NULL
3082747	26208	115054	204320	226730	2139/2/12 9:06	2139/2/12 9:06	18357	157	157	cm	0	0	NULL	NULL
3130793	26855	112153	200612	226730	2194/11/12 8:21	2194/11/12 8:21	16827	155	155	cm	0	0	NULL	NULL
3130227	26852	154620	229418	226730	2136/9/9 1:20	2136/9/9 1:20	21108	160	160	cm	0	0	NULL	NULL
3131284	26860	140672	259256	226730	2171/8/28 18:20	2171/8/28 18:20	16643	163	163	cm	0	0	NULL	NULL
3126847	26780	105500	264715	226730	2182/4/12 22:36	2182/4/12 22:36	19596	169	169	cm	0	0	NULL	NULL
3086902	26288	198365	281487	226730	2146/8/19 23:50	2146/8/19 23:50	17114	178	178	cm	0	0	NULL	NULL
3112065	26737	187535	215300	226730	2138/8/16 19:17	2138/8/16 19:17	15564	160	160	cm	0	0	NULL	NULL
3100957	26661	157053	217690	226730	2161/8/13 11:30	2161/8/13 11:30	14431	155	155	cm	0	0	NULL	NULL
3115239	26759	135728	282842	226730	2161/9/15 16:41	2161/9/15 16:41	15652	155	155	cm	0	0	NULL	NULL
3117712	26763	146230	295044	226730	2186/3/10 13:54	2186/3/10 13:54	21336	152	152	cm	0	0	NULL	NULL
3131552	26861	115381	249910	226730	2109/8/9 1:42	2109/8/9 1:42	14419	180	180	cm	0	0	NULL	NULL
3108945	26705	106423	268508	226730	2178/6/29 15:19	2178/6/29 15:19	21050	185	185	cm	0	0	NULL	NULL
3119082	26771	195934	253903	226730	2116/6/27 22:02	2116/6/27 22:02	19561	175	175	cm	0	0	NULL	NULL
3093827	26502	189316	234776	226730	2118/9/23 9:38	2118/9/23 9:38	18424	183	183	cm	0	0	NULL	NULL
3092333	26398	154066	291825	226730	2120/4/29 11:04	2120/4/29 11:04	20818	157	157	cm	0	0	NULL	NULL
3090680	26398	140524	216379	226730	2120/3/23 12:55	2120/3/23 12:55	19079	160	160	cm	0	0	NULL	NULL
3158632	26936	195617	292196	226730	2166/12/18 21:01	2166/12/18 21:01	20063	180	180	cm	0	0	NULL	NULL
3149700	26893	111476	234829	226730	2177/5/16 8:34	2177/5/16 8:34	21336	157	157	cm	0	0	NULL	NULL
3084661	26212	159674	264982	226730	2190/1/18 13:07	2190/1/18 13:07	14953	160	160	cm	0	0	NULL	NULL
3179334	27043	172930	218099	226730	2141/7/7 0:10	2141/7/7 0:10	20063	180	180	cm	0	0	NULL	NULL
3167039	27002	102668	275424	226730	2120/7/14 19:39	2120/7/14 19:39	15654	168	168	cm	0	0	NULL	NULL
3173382	27022	196712	201885	226730	2185/1/4 2:25	2185/1/4 2:25	19062	165	165	cm	0	0	NULL	NULL
3161115	26956	154628	251026	226730	2158/4/29 8:43	2158/4/29 8:43	16476	170	170	cm	0	0	NULL	NULL
3181204	27043	128989	203304	226730	2141/10/21 17:22	2141/10/21 17:22	20157	180	180	cm	0	0	NULL	NULL
3175178	27022	196712	217314	226730	2185/1/22 12:02	2185/1/22 12:02	20290	165	165	cm	0	0	NULL	NULL
3158475	26927	143664	277768	226730	2188/4/30 1:05	2188/4/30 1:05	16707	160	160	cm	0	0	NULL	NULL
3153325	26896	170070	212203	226730	2129/3/23 4:25	2129/3/23 4:25	18784	156	156	cm	0	0	NULL	NULL
3158912	26948	164096	242184	226730	2195/2/24 1:29	2195/2/24 1:29	19640	175	175	cm	0	0	NULL	NULL
3149094	26890	111993	272785	226730	2135/4/17 4:12	2135/4/17 4:12	21198	175	175	cm	0	0	NULL	NULL
3178086	27026	129148	213253	226730	2125/11/21 20:11	2125/11/21 20:11	14988	180	180	cm	0	0	NULL	NULL
3159127	26948	149101	263753	226730	2197/1/6 14:38	2197/1/6 14:38	14988	173	173	cm	0	0	NULL	NULL
3150034	26895	125598	250857	226730	2185/4/17 19:51	2185/4/17 19:51	14695	163	163	cm	0	0	NULL	NULL
3161191	26964	170782	218060	226730	2147/1/11 18:25	2147/1/11 18:25	18539	175	175	cm	0	0	NULL	NULL
3158243	26926	154304	280000	226730	2103/12/21 22:10	2103/12/21 22:10	15746	180	180	cm	0	0	NULL	NULL
3220234	27130	122972	234314	226730	2104/9/28 15:17	2104/9/28 15:17	19079	152	152	cm	0	0	NULL	NULL
3216242	27121	176772	251761	226730	2127/2/28 13:36	2127/2/28 13:36	18424	178	178	cm	0	0	NULL	NULL
3219032	27129	180985	268550	226730	2137/7/12 20:14	2137/7/12 20:14	14992	188	188	cm	0	0	NULL	NULL
3136249	26863	178055	207501	226730	2170/8/8 12:57	2170/8/8 12:57	17745	168	168	cm	0	0	NULL	NULL
3147398	26887	162750	203925	226730	2159/12/22 14:25	2159/12/22 14:25	19062	183	183	cm	0	0	NULL	NULL
3230290	27148	198760	285603	226730	2135/5/12 15:47	2135/5/12 15:47	18522	178	178	cm	0	0	NULL	NULL
3140037	26868	135406	221747	226730	2164/11/23 9:50	2164/11/23 9:50	17709	168	168	cm	0	0	NULL	NULL
3222769	27138	127580	282562	226730	2168/10/5 19:00	2168/10/5 19:00	21098	142	142	cm	0	0	NULL	NULL
3143598	26881	173663	238025	226730	2124/3/6 4:44	2124/3/6 4:44	19891	183	183	cm	0	0	NULL	NULL
3141874	26872	171976	207339	226730	2185/12/2 11:02	2185/12/2 11:02	18357	170	170	cm	0	0	NULL	NULL
3216705	27121	176772	229140	226730	2127/3/31 21:24	2127/3/31 21:24	14411	178	178	cm	0	0	NULL	NULL
3136532	26864	138818	282193	226730	2113/5/3 17:06	2113/5/3 17:06	19783	175	175	cm	0	0	NULL	NULL
3145454	26887	151964	205391	226730	2159/12/3 10:09	2159/12/3 10:09	14442	178	178	cm	0	0	NULL	NULL
3218868	27128	196884	204101	226730	2125/8/31 22:07	2125/8/31 22:07	19689	178	178	cm	0	0	NULL	NULL
3186575	27063	139787	223259	226730	2133/2/3 17:01	2133/2/3 17:01	20030	180	180	cm	0	0	NULL	NULL
3184325	27049	143280	259302	226730	2199/10/8 10:56	2199/10/8 10:56	19713	163	163	cm	0	0	NULL	NULL
3224480	27143	189921	258818	226730	2189/12/11 22:36	2189/12/11 22:36	20063	157	157	cm	0	0	NULL	NULL
3220677	27132	105454	207436	226730	2198/12/26 12:33	2198/12/26 12:33	18539	163	163	cm	0	0	NULL	NULL
3240103	27171	129780	288355	226730	2105/1/30 8:45	2105/1/30 8:45	18357	165	165	cm	0	0	NULL	NULL
3217644	27122	178163	286393	226730	2126/9/2 10:05	2126/9/2 10:05	18695	152	152	cm	0	0	NULL	NULL
3191753	27083	110408	230620	226730	2126/9/26 11:39	2126/9/26 11:39	18020	165	165	cm	0	0	NULL	NULL
3218379	27126	133221	274023	226730	2146/7/26 3:39	2146/7/26 3:39	16934	191	191	cm	0	0	NULL	NULL
3244668	27172	140642	248284	226730	2109/8/7 12:41	2109/8/7 12:41	14511	178	178	cm	0	0	NULL	NULL
3235391	27160	162256	210028	226730	2111/9/8 14:00	2111/9/8 14:00	20157	180	180	cm	0	0	NULL	NULL
3195501	27094	199826	211068	226730	2113/5/11 14:22	2113/5/11 14:22	15065	191	191	cm	0	0	NULL	NULL
3193759	27089	167408	296178	226730	2179/3/5 12:35	2179/3/5 12:35	17709	170	170	cm	0	0	NULL	NULL
3204292	27117	139226	229683	226730	2164/3/12 10:55	2164/3/12 10:55	21327	191	191	cm	0	0	NULL	NULL
3206926	27121	133635	271079	226730	2126/7/26 13:41	2126/7/26 13:41	15526	178	178	cm	0	0	NULL	NULL
3204969	27119	147996	295486	226730	2189/1/23 1:47	2189/1/23 1:47	15680	66	66	cm	0	0	NULL	NULL
3189568	27077	123871	206124	226730	2128/9/22 20:19	2128/9/22 20:19	16934	178	178	cm	0	0	NULL	NULL
3195272	27092	150954	220302	226730	2106/10/21 22:48	2106/10/21 22:48	17950	152	152	cm	0	0	NULL	NULL
3209075	27121	167456	211255	226730	2126/11/25 18:12	2126/11/25 18:12	18576	178	178	cm	0	0	NULL	NULL
3197469	27096	174784	283459	226730	2123/6/23 23:26	2123/6/23 23:26	19891	188	188	cm	0	0	NULL	NULL
3295607	27347	146376	281672	226730	2176/3/10 18:31	2176/3/10 18:31	20030	165	165	cm	0	0	NULL	NULL
3286776	27210	157329	214011	226730	2168/5/27 4:11	2168/5/27 4:11	19596	170	170	cm	0	0	NULL	NULL
3287116	27210	107932	233584	226730	2168/9/6 17:33	2168/9/6 17:33	18679	173	173	cm	0	0	NULL	NULL
3288557	27251	121790	244969	226730	2153/2/15 1:22	2153/2/15 1:22	17248	173	173	cm	0	0	NULL	NULL
3304738	27370	101266	200530	226730	2125/2/1 10:37	2125/2/1 10:37	20808	152	152	cm	0	0	NULL	NULL
3305725	27374	172768	255297	226730	2107/10/22 8:37	2107/10/22 8:37	19783	152	152	cm	0	0	NULL	NULL
3306548	27374	167166	220965	226730	2108/8/29 18:05	2108/8/29 18:05	18539	152	152	cm	0	0	NULL	NULL
3285842	27205	161918	222994	226730	2170/5/8 23:37	2170/5/8 23:37	19640	183	183	cm	0	0	NULL	NULL
3307981	27379	138237	204773	226730	2171/7/5 8:49	2171/7/5 8:49	20808	165	165	cm	0	0	NULL	NULL
3289787	27266	115011	260600	226730	2198/11/23 11:21	2198/11/23 11:21	15564	152	152	cm	0	0	NULL	NULL
3284329	27196	194453	244224	226730	2166/3/28 8:02	2166/3/28 8:02	21206	165	165	cm	0	0	NULL	NULL
3286454	27210	167674	264311	226730	2165/5/21 0:47	2165/5/21 0:47	16302	163	163	cm	0	0	NULL	NULL
3291052	27290	178373	246792	226730	2117/1/27 23:09	2117/1/27 23:09	17155	173	173	cm	0	0	NULL	NULL
3303061	27367	136441	224861	226730	2202/2/5 12:20	2202/2/5 12:20	16223	163	163	cm	0	0	NULL	NULL
3300167	27365	154590	247704	226730	2185/2/17 1:47	2185/2/17 1:47	20030	170	170	cm	0	0	NULL	NULL
3307127	27374	169788	231536	226730	2109/3/5 15:44	2109/3/5 15:44	19593	152	152	cm	0	0	NULL	NULL
3298891	27362	151053	272732	226730	2181/4/16 3:16	2181/4/16 3:16	21116	155	155	cm	0	0	NULL	NULL
3305211	27371	181529	239741	226730	2119/3/3 19:43	2119/3/3 19:43	20030	170	170	cm	0	0	NULL	NULL
3301113	27366	174736	248077	226730	2143/3/1 4:22	2143/3/1 4:22	21297	165	165	cm	0	0	NULL	NULL
3304163	27367	117960	257416	226730	2202/9/6 12:03	2202/9/6 12:03	14511	152	152	cm	0	0	NULL	NULL
3262638	27172	194717	213862	226730	2110/3/1 8:33	2110/3/1 8:33	19123	178	178	cm	0	0	NULL	NULL
3313687	27388	136985	260949	226730	2182/8/25 1:41	2182/8/25 1:41	14949	178	178	cm	0	0	NULL	NULL
3320528	27398	174040	279461	226730	2131/10/30 4:42	2131/10/30 4:42	18679	185	185	cm	0	0	NULL	NULL
3317252	27394	174983	281675	226730	2101/7/19 15:10	2101/7/19 15:10	16139	152	152	cm	0	0	NULL	NULL
3318254	27397	143435	271949	226730	2166/8/19 22:33	2166/8/19 22:33	16707	191	191	cm	0	0	NULL	NULL
3271716	27172	183106	209167	226730	2111/9/22 15:23	2111/9/22 15:23	16827	175	175	cm	0	0	NULL	NULL
3319345	27398	165585	246687	226730	2129/8/3 6:42	2129/8/3 6:42	16934	180	180	cm	0	0	NULL	NULL
3279331	27184	111781	226630	226730	2133/11/5 13:00	2133/11/5 13:00	18424	168	168	cm	0	0	NULL	NULL
3265844	27172	194717	237737	226730	2110/3/21 11:13	2110/3/21 11:13	16827	178	178	cm	0	0	NULL	NULL
3330232	27426	197980	275095	226730	2134/4/16 15:26	2134/4/16 15:26	16934	165	165	cm	0	0	NULL	NULL
3328490	27424	138646	277652	226730	2114/3/7 18:36	2114/3/7 18:36	17457	160	160	cm	0	0	NULL	NULL
3323217	27400	141242	243307	226730	2118/9/2 21:48	2118/9/2 21:48	19650	166	166	cm	0	0	NULL	NULL
3277920	27182	122815	279896	226730	2125/1/23 20:46	2125/1/23 20:46	14605	163	163	cm	0	0	NULL	NULL
3320998	27398	118698	295163	226730	2133/5/21 23:27	2133/5/21 23:27	18464	185	185	cm	0	0	NULL	NULL
3275675	27177	198259	285855	226730	2146/8/10 18:14	2146/8/10 18:14	18539	157	157	cm	0	0	NULL	NULL
3318040	27396	191684	224768	226730	2147/7/17 22:43	2147/7/17 22:43	15830	185	185	cm	0	0	NULL	NULL
3272481	27172	179293	235633	226730	2111/10/19 11:00	2111/10/19 11:00	16827	173	173	cm	0	0	NULL	NULL
3325345	27404	161243	207668	226730	2140/9/26 15:57	2140/9/26 15:57	14511	168	168	cm	0	0	NULL	NULL
3272843	27172	120051	272485	226730	2111/12/26 13:04	2111/12/26 13:04	15173	173	173	cm	0	0	NULL	NULL
3324117	27403	131497	271707	226730	2159/9/7 17:38	2159/9/7 17:38	16526	183	183	cm	0	0	NULL	NULL
3277818	27179	199112	209080	226730	2163/3/23 12:24	2163/3/23 12:24	21206	173	173	cm	0	0	NULL	NULL
3319816	27398	175794	279363	226730	2129/10/25 0:18	2129/10/25 0:18	18787	180	180	cm	0	0	NULL	NULL
3385454	27470	151299	290816	226730	2103/6/18 16:38	2103/6/18 16:38	17457	165	165	cm	0	0	NULL	NULL
3395477	27472	123892	202798	226730	2124/6/18 16:27	2124/6/18 16:27	16953	170	170	cm	0	0	NULL	NULL
3342702	27427	175448	295239	226730	2150/12/8 17:09	2150/12/8 17:09	19640	163	163	cm	0	0	NULL	NULL
3321764	27400	162594	277968	226730	2118/7/10 1:09	2118/7/10 1:09	21198	157	157	cm	0	0	NULL	NULL
3332667	27427	175448	245197	226730	2150/11/4 1:00	2150/11/4 1:00	21108	160	160	cm	0	0	NULL	NULL
3384359	27469	126534	249772	226730	2174/9/19 10:35	2174/9/19 10:35	16326	187	187	cm	0	0	NULL	NULL
3409582	27530	129816	201501	226730	2116/5/9 16:11	2116/5/9 16:11	20808	196	196	cm	0	0	NULL	NULL
3395969	27472	197051	210788	226730	2124/8/29 19:04	2124/8/29 19:04	15225	157	157	cm	0	0	NULL	NULL
3400612	27472	163951	282022	226730	2124/10/19 11:31	2124/10/19 11:31	20157	170	170	cm	0	0	NULL	NULL
3390906	27472	174806	236022	226730	2123/6/10 20:56	2123/6/10 20:56	15527	168	168	cm	0	0	NULL	NULL
3411676	27551	133738	285785	226730	2200/4/1 10:39	2200/4/1 10:39	16223	169	169	cm	0	0	NULL	NULL
3390704	27471	117550	269551	226730	2123/1/31 15:08	2123/1/31 15:08	15526	170	170	cm	0	0	NULL	NULL
3411392	27547	103061	288411	226730	2201/3/3 13:51	2201/3/3 13:51	21206	152	152	cm	0	0	NULL	NULL
3412423	27554	186902	229620	226730	2196/11/6 11:36	2196/11/6 11:36	15173	157	157	cm	0	0	NULL	NULL
3403468	27472	136496	212183	226730	2125/1/1 15:11	2125/1/1 15:11	17709	175	175	cm	0	0	NULL	NULL
3409087	27511	147896	201052	226730	2136/3/30 12:59	2136/3/30 12:59	20157	187	187	cm	0	0	NULL	NULL
3367083	27449	164791	282774	226730	2160/8/27 18:46	2160/8/27 18:46	16915	188	188	cm	0	0	NULL	NULL
3374313	27462	116514	288533	226730	2201/8/18 12:28	2201/8/18 12:28	17473	175	175	cm	0	0	NULL	NULL
3375165	27463	185823	270629	226730	2119/10/23 18:42	2119/10/23 18:42	21198	163	163	cm	0	0	NULL	NULL
3416375	27574	140207	271037	226730	2128/3/12 18:53	2128/3/12 18:53	20063	170	170	cm	0	0	NULL	NULL
3436125	27599	134028	259858	226730	2192/9/18 8:59	2192/9/18 8:59	15680	157	157	cm	0	0	NULL	NULL
3430117	27597	178306	210548	226730	2199/8/8 22:48	2199/8/8 22:48	16436	175	175	cm	0	0	NULL	NULL
3420468	27577	198353	278895	226730	2165/12/17 11:51	2165/12/17 11:51	17473	157	157	cm	0	0	NULL	NULL
3369519	27455	133225	298878	226730	2143/7/22 17:10	2143/7/22 17:10	20808	168	168	cm	0	0	NULL	NULL
3444514	27610	199608	225240	226730	2119/9/13 9:56	2119/9/13 9:56	17807	178	178	cm	0	0	NULL	NULL
3413949	27574	131050	214006	226730	2128/1/18 11:07	2128/1/18 11:07	18357	180	180	cm	0	0	NULL	NULL
3416012	27574	112554	292493	226730	2128/2/4 13:38	2128/2/4 13:38	19891	165	165	cm	0	0	NULL	NULL
3428384	27597	180160	245733	226730	2199/7/10 0:16	2199/7/10 0:16	19891	175	175	cm	0	0	NULL	NULL
3423912	27586	138041	276306	226730	2115/6/24 13:35	2115/6/24 13:35	21206	170	170	cm	0	0	NULL	NULL
3419197	27576	199655	200647	226730	2116/7/1 18:07	2116/7/1 18:07	16526	183	183	cm	0	0	NULL	NULL
3432216	27597	117860	211414	226730	2201/3/16 16:29	2201/3/16 16:29	17140	175	175	cm	0	0	NULL	NULL
3443569	27608	120703	239742	226730	2164/9/6 0:05	2164/9/6 0:05	18804	178	178	cm	0	0	NULL	NULL
3424045	27588	151888	220163	226730	2140/6/3 22:16	2140/6/3 22:16	16797	165	165	cm	0	0	NULL	NULL
3426738	27594	137829	245057	226730	2183/8/5 12:55	2183/8/5 12:55	20672	180	180	cm	0	0	NULL	NULL
3492225	27793	183352	265543	226730	2163/6/21 9:37	2163/6/21 9:37	15922	152	152	cm	0	0	NULL	NULL
3480693	27766	116756	209653	226730	2167/4/29 16:06	2167/4/29 16:06	20054	154	154	cm	0	0	NULL	NULL
3492054	27790	162585	248949	226730	2113/8/10 15:58	2113/8/10 15:58	17709	178	178	cm	0	0	NULL	NULL
3488511	27770	101051	258308	226730	2160/9/3 9:59	2160/9/3 9:59	17156	180	180	cm	0	0	NULL	NULL
3438780	27602	160354	226738	226730	2185/7/15 20:01	2185/7/15 20:01	21189	152	152	cm	0	0	NULL	NULL
3489340	27770	114277	250705	226730	2161/2/10 9:03	2161/2/10 9:03	18505	180	180	cm	0	0	NULL	NULL
3494751	27800	130955	253278	226730	2159/9/18 9:50	2159/9/18 9:50	15680	163	163	cm	0	0	NULL	NULL
3441950	27604	185562	273836	226730	2161/7/17 14:33	2161/7/17 14:33	19562	165	165	cm	0	0	NULL	NULL
3495969	27800	172399	281968	226730	2159/10/4 10:51	2159/10/4 10:51	16953	163	163	cm	0	0	NULL	NULL
3500526	27800	168730	216198	226730	2160/11/5 12:21	2160/11/5 12:21	17709	165	165	cm	0	0	NULL	NULL
3447772	27617	143804	219769	226730	2150/10/16 11:31	2150/10/16 11:31	14576	183	183	cm	0	0	NULL	NULL
3460346	27694	185673	255911	226730	2167/5/28 19:05	2167/5/28 19:05	19640	183	183	cm	0	0	NULL	NULL
3455961	27643	124091	224844	226730	2149/6/12 11:11	2149/6/12 11:11	19891	160	160	cm	0	0	NULL	NULL
3448793	27621	125997	262304	226730	2127/10/1 13:17	2127/10/1 13:17	19263	163	163	cm	0	0	NULL	NULL
3446584	27616	149052	267150	226730	2103/2/5 20:39	2103/2/5 20:39	15407	164	164	cm	0	0	NULL	NULL
3457919	27657	114460	234591	226730	2144/12/18 10:40	2144/12/18 10:40	18505	170	170	cm	0	0	NULL	NULL
3448644	27620	106830	252280	226730	2168/8/10 12:34	2168/8/10 12:34	18505	168	168	cm	0	0	NULL	NULL
3504482	27800	117045	257533	226730	2161/7/16 15:13	2161/7/16 15:13	17709	163	163	cm	0	0	NULL	NULL
3445725	27616	177311	246309	226730	2102/9/16 21:36	2102/9/16 21:36	20063	168	168	cm	0	0	NULL	NULL
3510561	27800	104090	212750	226730	2161/12/3 18:15	2161/12/3 18:15	15922	163	163	cm	0	0	NULL	NULL
3458081	27659	116163	243580	226730	2176/11/26 20:25	2176/11/26 20:25	15659	173	173	cm	0	0	NULL	NULL
3496753	27800	182113	264619	226730	2160/1/28 12:44	2160/1/28 12:44	18357	157	157	cm	0	0	NULL	NULL
3456866	27643	177062	206889	226730	2150/5/22 15:49	2150/5/22 15:49	21406	160	160	cm	0	0	NULL	NULL
3451484	27639	143753	247607	226730	2192/8/17 12:44	2192/8/17 12:44	18357	168	168	cm	0	0	NULL	NULL
3447869	27619	187945	267063	226730	2189/9/17 15:51	2189/9/17 15:51	15217	165	165	cm	0	0	NULL	NULL
3460577	27694	185673	284318	226730	2167/6/6 14:27	2167/6/6 14:27	15225	170	170	cm	0	0	NULL	NULL
3464784	27726	188434	252034	226730	2188/11/6 11:22	2188/11/6 11:22	17709	175	175	cm	0	0	NULL	NULL
3463364	27726	136738	286189	226730	2188/9/10 16:20	2188/9/10 16:20	19783	173	173	cm	0	0	NULL	NULL
3451253	27630	127811	255203	226730	2190/9/14 4:17	2190/9/14 4:17	17062	170	170	cm	0	0	NULL	NULL
3450332	27624	174638	297170	226730	2111/10/11 19:33	2111/10/11 19:33	16837	157	157	cm	0	0	NULL	NULL
3552648	28043	127710	248450	226730	2176/8/2 11:00	2176/8/2 11:00	15173	183	183	cm	0	0	NULL	NULL
3462220	27712	166011	258876	226730	2154/4/20 18:19	2154/4/20 18:19	14431	173	173	cm	0	0	NULL	NULL
3560936	28064	148976	201883	226730	2106/1/29 11:17	2106/1/29 11:17	20157	155	155	cm	0	0	NULL	NULL
3551974	28043	102173	237743	226730	2176/7/8 13:06	2176/7/8 13:06	17709	183	183	cm	0	0	NULL	NULL
3461397	27712	166011	273560	226730	2154/4/1 15:20	2154/4/1 15:20	15564	170	170	cm	0	0	NULL	NULL
3447189	27617	114424	242266	226730	2150/10/6 8:12	2150/10/6 8:12	21189	168	168	cm	0	0	NULL	NULL
3515341	27800	105791	238793	226730	2162/4/8 14:12	2162/4/8 14:12	17339	163	163	cm	0	0	NULL	NULL
3569389	28073	119972	240297	226730	2178/4/15 7:06	2178/4/15 7:06	20581	173	173	cm	0	0	NULL	NULL
3576757	28089	157994	230407	226730	2180/5/9 8:00	2180/5/9 8:00	17741	178	178	cm	0	0	NULL	NULL
3575237	28082	153645	249588	226730	2191/11/30 9:32	2191/11/30 9:32	16953	157	157	cm	0	0	NULL	NULL
3565715	28067	169880	222238	226730	2115/4/5 12:33	2115/4/5 12:33	21206	160	160	cm	0	0	NULL	NULL
3547296	28043	149969	287671	226730	2176/6/4 7:51	2176/6/4 7:51	15225	173	173	cm	0	0	NULL	NULL
3548330	28043	135417	244530	226730	2176/6/17 11:40	2176/6/17 11:40	17709	173	173	cm	0	0	NULL	NULL
3553996	28050	159085	204976	226730	2144/12/18 14:27	2144/12/18 14:27	16042	173	173	cm	0	0	NULL	NULL
3573621	28080	194616	298829	226730	2173/3/5 12:34	2173/3/5 12:34	18357	188	188	cm	0	0	NULL	NULL
3567535	28073	196299	248268	226730	2178/3/11 12:23	2178/3/11 12:23	16223	175	175	cm	0	0	NULL	NULL
3567834	28073	177559	230724	226730	2178/4/1 0:46	2178/4/1 0:46	17140	175	175	cm	0	0	NULL	NULL
3562047	28065	143239	252883	226730	2200/12/16 13:41	2200/12/16 13:41	15767	155	155	cm	0	0	NULL	NULL
3539468	27910	131848	290195	226730	2118/3/23 15:47	2118/3/23 15:47	15046	157	157	cm	0	0	NULL	NULL
3537973	27888	162722	236244	226730	2142/2/12 22:01	2142/2/12 22:01	14411	178	178	cm	0	0	NULL	NULL
3518701	27805	136765	274825	226730	2145/8/3 15:21	2145/8/3 15:21	15523	163	163	cm	0	0	NULL	NULL
3541784	27969	156777	233783	226730	2190/9/27 20:29	2190/9/27 20:29	19689	180	180	cm	0	0	NULL	NULL
3542825	27981	177994	272807	226730	2161/1/11 16:06	2161/1/11 16:06	15225	173	173	cm	0	0	NULL	NULL
3521386	27810	118521	260643	226730	2122/7/30 14:12	2122/7/30 14:12	15217	160	160	cm	0	0	NULL	NULL
3541958	27981	104988	243752	226730	2160/11/7 16:00	2160/11/7 16:00	18240	173	173	cm	0	0	NULL	NULL
3522010	27816	103979	285728	226730	2168/10/18 10:42	2168/10/18 10:42	17473	157	157	cm	0	0	NULL	NULL
3534273	27872	154464	253111	226730	2191/4/3 17:03	2191/4/3 17:03	19593	140	140	cm	0	0	NULL	NULL
3511886	27800	111494	273143	226730	2162/1/6 0:43	2162/1/6 0:43	19596	163	163	cm	0	0	NULL	NULL
3544473	28016	122235	254765	226730	2110/8/8 20:22	2110/8/8 20:22	20855	69.9	69.9	cm	0	0	NULL	NULL
3540568	27953	133774	239195	226730	2143/7/7 20:15	2143/7/7 20:15	16302	168	168	cm	0	0	NULL	NULL
3538619	27905	190278	247837	226730	2171/7/5 14:24	2171/7/5 14:24	21050	163	163	cm	0	0	NULL	NULL
3520824	27809	170734	224527	226730	2161/9/4 18:57	2161/9/4 18:57	20871	152	152	cm	0	0	NULL	NULL
3537302	27879	169219	262021	226730	2151/3/5 18:49	2151/3/5 18:49	19689	157	157	cm	0	0	NULL	NULL
3544318	27981	179721	277705	226730	2161/3/24 11:27	2161/3/24 11:27	19587	173	173	cm	0	0	NULL	NULL
3584004	28099	159412	222147	226730	2180/8/4 11:35	2180/8/4 11:35	20214	183	183	cm	0	0	NULL	NULL
3579957	28089	135595	248154	226730	2181/1/26 12:42	2181/1/26 12:42	18855	175	175	cm	0	0	NULL	NULL
3606767	28175	183484	289674	226730	2125/9/21 1:27	2125/9/21 1:27	20214	157	157	cm	0	0	NULL	NULL
3587389	28109	142713	271669	226730	2155/5/1 14:46	2155/5/1 14:46	14442	168	168	cm	0	0	NULL	NULL
3590787	28126	161069	228385	226730	2165/7/19 12:09	2165/7/19 12:09	17156	160	160	cm	0	0	NULL	NULL
3580530	28090	102313	279198	226730	2187/12/10 19:02	2187/12/10 19:02	15285	183	183	cm	0	0	NULL	NULL
3528699	27863	108806	262211	226730	2135/5/17 11:29	2135/5/17 11:29	15666	178	178	cm	0	0	NULL	NULL
3585867	28103	175513	200744	226730	2115/4/2 4:36	2115/4/2 4:36	19891	173	173	cm	0	0	NULL	NULL
3585126	28101	117274	258251	226730	2191/5/27 17:09	2191/5/27 17:09	15004	173	173	cm	0	0	NULL	NULL
3586136	28104	111096	235955	226730	2124/7/23 17:49	2124/7/23 17:49	18860	185	185	cm	0	0	NULL	NULL
3541381	27960	179767	269763	226730	2196/1/28 0:43	2196/1/28 0:43	20063	170	170	cm	0	0	NULL	NULL
3582901	28095	157689	291927	226730	2139/8/5 9:07	2139/8/5 9:07	17295	152	152	cm	0	0	NULL	NULL
3592715	28136	126974	244939	226730	2125/6/23 19:27	2125/6/23 19:27	19640	157	157	cm	0	0	NULL	NULL
3533964	27872	110909	274287	226730	2190/3/9 3:20	2190/3/9 3:20	16009	165	165	cm	0	0	NULL	NULL
3584226	28099	126192	267874	226730	2181/7/7 1:49	2181/7/7 1:49	14992	183	183	cm	0	0	NULL	NULL
3607712	28178	132598	204305	226730	2200/4/7 5:39	2200/4/7 5:39	20063	188	188	cm	0	0	NULL	NULL
3541158	27953	146507	218502	226730	2144/5/8 18:32	2144/5/8 18:32	14214	160	160	cm	0	0	NULL	NULL
3586814	28109	180393	284502	226730	2154/10/13 12:07	2154/10/13 12:07	15173	170	170	cm	0	0	NULL	NULL
3594432	28152	121086	261745	226730	2163/1/16 11:29	2163/1/16 11:29	17248	163	163	cm	0	0	NULL	NULL
3655115	28247	147376	203325	226730	2167/8/14 4:09	2167/8/14 4:09	21098	175	175	cm	0	0	NULL	NULL
3599818	28166	123110	238099	226730	2188/11/21 16:12	2188/11/21 16:12	15523	170	170	cm	0	0	NULL	NULL
3651331	28228	181455	291702	226730	2188/5/8 10:30	2188/5/8 10:30	18357	178	178	cm	0	0	NULL	NULL
3606245	28174	174721	274475	226730	2162/10/17 0:47	2162/10/17 0:47	14605	168	168	cm	0	0	NULL	NULL
3603180	28166	135198	256538	226730	2189/1/9 21:05	2189/1/9 21:05	16948	160	160	cm	0	0	NULL	NULL
3652112	28233	145308	278622	226730	2159/7/6 22:48	2159/7/6 22:48	21198	165	165	cm	0	0	NULL	NULL
3659933	28265	102725	292603	226730	2131/2/8 11:16	2131/2/8 11:16	15814	160	160	cm	0	0	NULL	NULL
3657992	28264	193004	204182	226730	2122/9/7 11:29	2122/9/7 11:29	15173	155	155	cm	0	0	NULL	NULL
3670442	28283	177626	214169	226730	2184/10/7 11:45	2184/10/7 11:45	18505	183	183	cm	0	0	NULL	NULL
3625490	28182	151660	256229	226730	2138/9/17 17:42	2138/9/17 17:42	18602	183	183	cm	0	0	NULL	NULL
3671077	28293	149247	265624	226730	2169/4/4 11:24	2169/4/4 11:24	16827	65.5	65.5	cm	0	0	NULL	NULL
3666010	28279	124728	212277	226730	2101/8/9 22:41	2101/8/9 22:41	20218	165	165	cm	0	0	NULL	NULL
3675704	28423	130855	230305	226730	2107/1/8 17:32	2107/1/8 17:32	20818	168	168	cm	0	0	NULL	NULL
3671760	28293	179697	200383	226730	2171/2/8 14:56	2171/2/8 14:56	15173	137	137	cm	0	0	NULL	NULL
3674083	28365	121835	297635	226730	2190/1/5 23:49	2190/1/5 23:49	21116	173	173	cm	0	0	NULL	NULL
3617461	28180	156141	257847	226730	2113/2/1 14:29	2113/2/1 14:29	20157	180	180	cm	0	0	NULL	NULL
3662882	28272	166106	293856	226730	2139/7/30 1:41	2139/7/30 1:41	15526	173	173	cm	0	0	NULL	NULL
3673324	28338	129740	262877	226730	2128/12/6 9:53	2128/12/6 9:53	21189	155	155	cm	0	0	NULL	NULL
3667972	28281	123827	278281	226730	2125/12/14 14:19	2125/12/14 14:19	14511	152	152	cm	0	0	NULL	NULL
3668981	28281	123827	237482	226730	2125/12/22 3:53	2125/12/22 3:53	17053	166	166	cm	0	0	NULL	NULL
3663355	28275	109751	203597	226730	2120/7/8 18:00	2120/7/8 18:00	20808	163	163	cm	0	0	NULL	NULL
3664423	28278	191716	205231	226730	2191/9/28 17:30	2191/9/28 17:30	16027	175	175	cm	0	0	NULL	NULL
3672407	28313	156864	241564	226730	2117/4/3 19:44	2117/4/3 19:44	16934	173	173	cm	0	0	NULL	NULL
3687163	28447	190049	264803	226730	2191/6/12 23:55	2191/6/12 23:55	20214	183	183	cm	0	0	NULL	NULL
3616997	28180	180754	209235	226730	2112/8/25 16:03	2112/8/25 16:03	16171	183	183	cm	0	0	NULL	NULL
3641946	28227	134768	253155	226730	2182/11/10 10:05	2182/11/10 10:05	18357	178	178	cm	0	0	NULL	NULL
3639815	28222	177613	245265	226730	2134/4/12 1:20	2134/4/12 1:20	21050	178	178	cm	0	0	NULL	NULL
3630550	28192	120273	218276	226730	2169/8/14 2:17	2169/8/14 2:17	17114	168	168	cm	0	0	NULL	NULL
3615719	28180	189606	226489	226730	2112/8/2 20:42	2112/8/2 20:42	21056	185	185	cm	0	0	NULL	NULL
3628640	28190	184071	262985	226730	2155/4/22 14:36	2155/4/22 14:36	21206	175	175	cm	0	0	NULL	NULL
3636793	28207	117111	265295	226730	2185/5/31 14:49	2185/5/31 14:49	21206	183	183	cm	0	0	NULL	NULL
3641304	28223	121068	283435	226730	2190/9/2 15:03	2190/9/2 15:03	20157	175	175	cm	0	0	NULL	NULL
3639053	28221	190351	240081	226730	2180/1/17 13:35	2180/1/17 13:35	15814	183	183	cm	0	0	NULL	NULL
3638600	28218	137323	287890	226730	2190/8/17 1:41	2190/8/17 1:41	19937	157	157	cm	0	0	NULL	NULL
3629773	28190	163622	219827	226730	2155/5/12 9:36	2155/5/12 9:36	18357	170	170	cm	0	0	NULL	NULL
3692151	28484	166083	205420	226730	2114/4/2 13:52	2114/4/2 13:52	21206	155	155	cm	0	0	NULL	NULL
3688086	28461	143887	214322	226730	2152/12/15 15:37	2152/12/15 15:37	16223	174	174	cm	0	0	NULL	NULL
3689802	28475	172559	204005	226730	2115/2/8 13:44	2115/2/8 13:44	21206	170	170	cm	0	0	NULL	NULL
3682338	28426	153325	245963	226730	2123/12/29 11:49	2123/12/29 11:49	17709	173	173	cm	0	0	NULL	NULL
3680334	28424	162051	218037	226730	2147/1/12 11:16	2147/1/12 11:16	19713	160	160	cm	0	0	NULL	NULL
3697824	28498	154335	263708	226730	2168/3/28 21:10	2168/3/28 21:10	17248	168	168	cm	0	0	NULL	NULL
3699981	28502	160072	212782	226730	2200/6/2 19:01	2200/6/2 19:01	17140	183	183	cm	0	0	NULL	NULL
3757793	28681	102724	246174	226730	2184/8/5 18:06	2184/8/5 18:06	17248	157	157	cm	0	0	NULL	NULL
3755602	28676	160005	205419	226730	2200/3/3 15:16	2200/3/3 15:16	17709	173	173	cm	0	0	NULL	NULL
3748771	28600	117010	214598	226730	2111/10/15 1:04	2111/10/15 1:04	17227	173	173	cm	0	0	NULL	NULL
3695943	28496	145663	286461	226730	2204/3/30 16:25	2204/3/30 16:25	15523	168	168	cm	0	0	NULL	NULL
3757105	28676	137455	234392	226730	2202/4/2 8:37	2202/4/2 8:37	16915	173	173	cm	0	0	NULL	NULL
3749173	28601	164378	296837	226730	2125/5/30 18:19	2125/5/30 18:19	14442	157	157	cm	0	0	NULL	NULL
3749862	28644	124486	299359	226730	2121/7/25 3:31	2121/7/25 3:31	21116	170	170	cm	0	0	NULL	NULL
3773255	28753	182656	226903	226730	2117/8/6 11:31	2117/8/6 11:31	20054	168	168	cm	0	0	NULL	NULL
3763832	28712	162069	256543	226730	2190/3/26 22:29	2190/3/26 22:29	18654	155	155	cm	0	0	NULL	NULL
3770776	28724	134413	204501	226730	2201/8/12 16:24	2201/8/12 16:24	17709	185	185	cm	0	0	NULL	NULL
3770827	28729	183220	257438	226730	2106/2/10 2:50	2106/2/10 2:50	18679	183	183	cm	0	0	NULL	NULL
3772811	28742	153017	226786	226730	2145/3/21 13:46	2145/3/21 13:46	20157	157	157	cm	0	0	NULL	NULL
3760006	28698	182691	299301	226730	2168/9/1 0:04	2168/9/1 0:04	16948	180	180	cm	0	0	NULL	NULL
3763091	28698	101851	218328	226730	2169/10/14 10:04	2169/10/14 10:04	17114	180	180	cm	0	0	NULL	NULL
3765802	28721	119913	219992	226730	2164/7/27 1:35	2164/7/27 1:35	18147	157	157	cm	0	0	NULL	NULL
3716294	28505	141976	244528	226730	2172/6/30 14:42	2172/6/30 14:42	16827	175	175	cm	0	0	NULL	NULL
3765275	28721	155413	216016	226730	2164/4/19 14:49	2164/4/19 14:49	20157	157	157	cm	0	0	NULL	NULL
3719060	28515	189141	280975	226730	2143/3/26 10:44	2143/3/26 10:44	21206	163	163	cm	0	0	NULL	NULL
3813851	28931	190873	294246	226730	2113/5/4 6:18	2113/5/4 6:18	20030	152	152	cm	0	0	NULL	NULL
3716742	28508	145742	212512	226730	2158/12/4 23:36	2158/12/4 23:36	16302	165	165	cm	0	0	NULL	NULL
3815792	28933	118513	224855	226730	2170/5/20 1:33	2170/5/20 1:33	15527	173	173	cm	0	0	NULL	NULL
3742822	28541	179898	287072	226730	2122/3/6 10:57	2122/3/6 10:57	16223	175	175	cm	0	0	NULL	NULL
3739506	28533	181376	257583	226730	2161/6/6 16:03	2161/6/6 16:03	18462	152	152	cm	0	0	NULL	NULL
3724893	28531	102751	297694	226730	2145/3/29 14:33	2145/3/29 14:33	19610	163	163	cm	0	0	NULL	NULL
3719608	28517	158703	291184	226730	2195/4/15 23:30	2195/4/15 23:30	18469	209	209	cm	0	0	NULL	NULL
3725175	28532	123114	288661	226730	2143/5/1 4:42	2143/5/1 4:42	16934	173	173	cm	0	0	NULL	NULL
3721830	28527	195418	220301	226730	2184/6/15 0:42	2184/6/15 0:42	14695	152	152	cm	0	0	NULL	NULL
3814500	28933	190604	220046	226730	2170/4/8 13:08	2170/4/8 13:08	20157	173	173	cm	0	0	NULL	NULL
3834643	28944	117432	215347	226730	2143/8/16 0:56	2143/8/16 0:56	19838	178	178	cm	0	0	NULL	NULL
3836783	28960	134327	233080	226730	2190/6/16 8:18	2190/6/16 8:18	21206	178	178	cm	0	0	NULL	NULL
3810856	28930	135966	275923	226730	2150/6/2 17:59	2150/6/2 17:59	21336	155	155	cm	0	0	NULL	NULL
3824504	28936	107797	255635	226730	2168/6/14 9:45	2168/6/14 9:45	17735	168	168	cm	0	0	NULL	NULL
3819191	28933	118513	223732	226730	2170/7/26 19:13	2170/7/26 19:13	15526	174	174	cm	0	0	NULL	NULL
3809419	28926	111283	281405	226730	2154/8/13 9:53	2154/8/13 9:53	18357	160	160	cm	0	0	NULL	NULL
3841400	29027	173624	286521	226730	2164/6/27 14:51	2164/6/27 14:51	21056	173	173	cm	0	0	NULL	NULL
3832995	28941	164300	249692	226730	2144/10/27 9:09	2144/10/27 9:09	15526	170	170	cm	0	0	NULL	NULL
3827391	28941	107962	243236	226730	2144/7/31 15:14	2144/7/31 15:14	14411	173	173	cm	0	0	NULL	NULL
3834024	28941	104724	246957	226730	2148/5/9 11:25	2148/5/9 11:25	17741	168	168	cm	0	0	NULL	NULL
3829367	28941	107962	264623	226730	2144/8/23 3:37	2144/8/23 3:37	16934	163	163	cm	0	0	NULL	NULL
3813313	28930	188161	250402	226730	2151/8/9 11:38	2151/8/9 11:38	15173	155	155	cm	0	0	NULL	NULL
3838072	28973	158953	204630	226730	2159/2/19 14:28	2159/2/19 14:28	14607	168	168	cm	0	0	NULL	NULL
3778231	28790	196135	294465	226730	2158/12/14 11:37	2158/12/14 11:37	15814	173	173	cm	0	0	NULL	NULL
3790195	28805	133947	228657	226730	2111/8/11 21:29	2111/8/11 21:29	21056	163	163	cm	0	0	NULL	NULL
3841008	28999	128539	290071	226730	2179/3/1 15:24	2179/3/1 15:24	21206	180	180	cm	0	0	NULL	NULL
3796300	28843	125814	220139	226730	2156/12/27 19:49	2156/12/27 19:49	17248	175	175	cm	0	0	NULL	NULL
3775855	28776	192923	270734	226730	2105/11/30 22:12	2105/11/30 22:12	19891	152	152	cm	0	0	NULL	NULL
3782415	28801	144188	281270	226730	2173/2/3 23:36	2173/2/3 23:36	20030	160	160	cm	0	0	NULL	NULL
3805708	28915	168883	228203	226730	2173/4/9 5:44	2173/4/9 5:44	16934	152	152	cm	0	0	NULL	NULL
3791032	28808	178431	283478	226730	2138/12/29 13:31	2138/12/29 13:31	14431	178	178	cm	0	0	NULL	NULL
3808064	28917	199720	237033	226730	2118/3/21 22:08	2118/3/21 22:08	16934	165	165	cm	0	0	NULL	NULL
3851811	29035	170826	268223	226730	2152/9/12 10:07	2152/9/12 10:07	14607	168	168	cm	0	0	NULL	NULL
3891439	29075	179159	272120	226730	2116/2/7 22:29	2116/2/7 22:29	18469	173	173	cm	0	0	NULL	NULL
3804197	28908	168755	293786	226730	2122/3/26 15:16	2122/3/26 15:16	17664	170	170	cm	0	0	NULL	NULL
3797959	28882	166832	212054	226730	2149/9/8 0:16	2149/9/8 0:16	20070	183	183	cm	0	0	NULL	NULL
3845569	29030	109151	272418	226730	2141/6/14 17:16	2141/6/14 17:16	18424	173	173	cm	0	0	NULL	NULL
3796752	28843	194493	218593	226730	2159/9/24 4:47	2159/9/24 4:47	16934	173	173	cm	0	0	NULL	NULL
3853490	29035	108831	238131	226730	2153/7/10 0:07	2153/7/10 0:07	17461	165	165	cm	0	0	NULL	NULL
3794489	28816	178016	220425	226730	2104/4/24 6:49	2104/4/24 6:49	18469	173	173	cm	0	0	NULL	NULL
3855962	29035	108831	240770	226730	2153/7/24 15:09	2153/7/24 15:09	16223	165	165	cm	0	0	NULL	NULL
3918440	29137	173929	219573	226730	2106/10/15 13:42	2106/10/15 13:42	15173	170	170	cm	0	0	NULL	NULL
3920448	29137	134723	201430	226730	2108/2/24 14:56	2108/2/24 14:56	14511	170	170	cm	0	0	NULL	NULL
3895438	29076	193948	224742	226730	2151/2/17 13:25	2151/2/17 13:25	21206	172.7	172.7	cm	0	0	NULL	NULL
3896477	29080	181664	280895	226730	2163/2/23 9:20	2163/2/23 9:20	21206	163	163	cm	0	0	NULL	NULL
3919095	29137	194803	222820	226730	2107/1/7 14:31	2107/1/7 14:31	14511	170	170	cm	0	0	NULL	NULL
3914353	29110	167257	297581	226730	2150/8/26 2:44	2150/8/26 2:44	20063	155	155	cm	0	0	NULL	NULL
3899780	29105	141362	260497	226730	2115/4/11 21:35	2115/4/11 21:35	18592	168	168	cm	0	0	NULL	NULL
3875270	29041	117065	212597	226730	2108/6/17 23:08	2108/6/17 23:08	14442	155	155	cm	0	0	NULL	NULL
3864018	29035	139813	254173	226730	2154/3/15 10:38	2154/3/15 10:38	15173	165	165	cm	0	0	NULL	NULL
3882278	29054	191001	291245	226730	2147/2/7 12:39	2147/2/7 12:39	21056	160	160	cm	0	0	NULL	NULL
3885424	29059	171662	240808	226730	2187/12/14 12:50	2187/12/14 12:50	21206	175	175	cm	0	0	NULL	NULL
3885438	29061	189339	295674	226730	2135/1/1 21:37	2135/1/1 21:37	21198	150	150	cm	0	0	NULL	NULL
3883433	29055	151132	253509	226730	2119/10/5 11:53	2119/10/5 11:53	16223	183	183	cm	0	0	NULL	NULL
3916712	29137	124188	246281	226730	2106/3/29 12:07	2106/3/29 12:07	14511	178	178	cm	0	0	NULL	NULL
3866242	29035	119860	235102	226730	2155/3/14 10:37	2155/3/14 10:37	19713	163	163	cm	0	0	NULL	NULL
3877632	29043	124645	200487	226730	2161/12/29 14:53	2161/12/29 14:53	16827	155	155	cm	0	0	NULL	NULL
3886918	29070	115071	232563	226730	2145/3/13 6:38	2145/3/13 6:38	20855	157	157	cm	0	0	NULL	NULL
3938544	29164	145993	251505	226730	2153/2/13 11:09	2153/2/13 11:09	18020	163	163	cm	0	0	NULL	NULL
3883905	29056	163573	228281	226730	2124/2/29 17:48	2124/2/29 17:48	20054	159	159	cm	0	0	NULL	NULL
3933626	29142	183208	274326	226730	2113/12/28 11:52	2113/12/28 11:52	18020	188	188	cm	0	0	NULL	NULL
3981583	29316	135378	247061	226730	2141/6/5 14:51	2141/6/5 14:51	15173	157	157	cm	0	0	NULL	NULL
3990436	29336	124328	229517	226730	2192/4/3 14:22	2192/4/3 14:22	21206	168	168	cm	0	0	NULL	NULL
3983004	29317	125749	264977	226730	2130/5/9 2:06	2130/5/9 2:06	14419	165	165	cm	0	0	NULL	NULL
4003834	29350	103877	225343	226730	2133/8/21 8:51	2133/8/21 8:51	20214	165	165	cm	0	0	NULL	NULL
3983535	29317	183600	288856	226730	2130/6/5 10:24	2130/6/5 10:24	18357	168	168	cm	0	0	NULL	NULL
4000456	29343	173565	264216	226730	2117/10/7 0:24	2117/10/7 0:24	15218	157	157	cm	0	0	NULL	NULL
3979471	29316	114490	216719	226730	2139/10/31 8:40	2139/10/31 8:40	20871	157	157	cm	0	0	NULL	NULL
3993495	29338	198762	229362	226730	2162/10/15 9:30	2162/10/15 9:30	19783	175	175	cm	0	0	NULL	NULL
3977228	29316	114630	243921	226730	2139/10/15 18:17	2139/10/15 18:17	14757	157	157	cm	0	0	NULL	NULL
4004768	29352	172057	255846	226730	2153/6/10 19:07	2153/6/10 19:07	14427	64	64	cm	0	0	NULL	NULL
3972980	29305	138308	201584	226730	2104/12/5 19:57	2104/12/5 19:57	15029	163	163	cm	0	0	NULL	NULL
4001427	29344	117511	221984	226730	2138/5/12 22:26	2138/5/12 22:26	20063	165	165	cm	0	0	NULL	NULL
3972584	29304	120540	216334	226730	2119/2/10 9:23	2119/2/10 9:23	18357	168	168	cm	0	0	NULL	NULL
3994875	29338	127713	274826	226730	2163/12/21 11:17	2163/12/21 11:17	17709	180	180	cm	0	0	NULL	NULL
3952473	29261	144640	223994	226730	2154/7/28 0:29	2154/7/28 0:29	19838	160	160	cm	0	0	NULL	NULL
3957145	29293	199898	261036	226730	2134/8/16 22:48	2134/8/16 22:48	14442	152	152	cm	0	0	NULL	NULL
3950369	29219	147435	286833	226730	2177/4/15 17:58	2177/4/15 17:58	15526	155	155	cm	0	0	NULL	NULL
3943472	29164	194535	299678	226730	2153/3/14 12:03	2153/3/14 12:03	18020	163	163	cm	0	0	NULL	NULL
3946198	29200	105865	214221	226730	2142/2/21 17:45	2142/2/21 17:45	19640	165	165	cm	0	0	NULL	NULL
3954142	29262	166276	208470	226730	2130/5/5 6:54	2130/5/5 6:54	16948	165	165	cm	0	0	NULL	NULL
3953442	29261	116772	221214	226730	2154/12/13 0:45	2154/12/13 0:45	20063	157	157	cm	0	0	NULL	NULL
3951540	29219	147435	270119	226730	2177/4/29 11:36	2177/4/29 11:36	15666	155	155	cm	0	0	NULL	NULL
3957497	29299	162468	244536	226730	2192/9/18 14:19	2192/9/18 14:19	18695	188	188	cm	0	0	NULL	NULL
3969239	29299	120896	265578	226730	2192/11/21 10:03	2192/11/21 10:03	16861	185	185	cm	0	0	NULL	NULL
4040014	29447	169239	210643	226730	2110/9/2 17:15	2110/9/2 17:15	15526	168	168	cm	0	0	NULL	NULL
4047024	29464	164993	284081	226730	2115/2/19 23:27	2115/2/19 23:27	16934	175	175	cm	0	0	NULL	NULL
4051698	29478	163798	241569	226730	2103/2/24 0:49	2103/2/24 0:49	20063	165	165	cm	0	0	NULL	NULL
4044255	29463	192911	264997	226730	2154/7/22 5:05	2154/7/22 5:05	15029	180	180	cm	0	0	NULL	NULL
4053216	29478	158944	245096	226730	2103/9/17 10:13	2103/9/17 10:13	17590	163	163	cm	0	0	NULL	NULL
3968003	29299	120896	205385	226730	2192/11/10 16:50	2192/11/10 16:50	17741	188	188	cm	0	0	NULL	NULL
4040472	29450	193156	215777	226730	2104/7/13 16:09	2104/7/13 16:09	20675	180	180	cm	0	0	NULL	NULL
4042874	29463	137453	296050	226730	2153/4/25 8:20	2153/4/25 8:20	21056	180	180	cm	0	0	NULL	NULL
4049325	29470	161564	201286	226730	2114/1/23 14:47	2114/1/23 14:47	15523	145	145	cm	0	0	NULL	NULL
4012649	29377	191924	210927	226730	2159/12/30 6:07	2159/12/30 6:07	17485	168	168	cm	0	0	NULL	NULL
4060449	29481	136601	224419	226730	2111/3/19 11:02	2111/3/19 11:02	20157	160	160	cm	0	0	NULL	NULL
4016282	29377	188974	280997	226730	2161/11/4 10:27	2161/11/4 10:27	17114	168	168	cm	0	0	NULL	NULL
4011047	29371	138717	286819	226730	2141/6/2 1:20	2141/6/2 1:20	20063	173	173	cm	0	0	NULL	NULL
4018945	29378	187341	275989	226730	2165/9/20 1:24	2165/9/20 1:24	18824	170	170	cm	0	0	NULL	NULL
4021246	29426	125067	271098	226730	2125/9/6 21:28	2125/9/6 21:28	19838	173	173	cm	0	0	NULL	NULL
4069688	29487	116532	245788	226730	2163/1/28 10:42	2163/1/28 10:42	21206	152	152	cm	0	0	NULL	NULL
4034324	29431	114252	232515	226730	2168/9/26 9:37	2168/9/26 9:37	19593	188	188	cm	0	0	NULL	NULL
4025201	29430	181443	292713	226730	2179/9/15 10:32	2179/9/15 10:32	14607	193	193	cm	0	0	NULL	NULL
4016606	29377	161662	202978	226730	2163/2/1 17:08	2163/2/1 17:08	21050	168	168	cm	0	0	NULL	NULL
4037495	29439	100961	262798	226730	2134/8/14 18:54	2134/8/14 18:54	20871	180	180	cm	0	0	NULL	NULL
4037790	29442	159721	275241	226730	2138/8/19 14:01	2138/8/19 14:01	19891	160	160	cm	0	0	NULL	NULL
4009164	29366	183271	244534	226730	2138/11/3 16:18	2138/11/3 16:18	14511	163	163	cm	0	0	NULL	NULL
4031574	29430	139582	265313	226730	2179/10/4 8:28	2179/10/4 8:28	18357	193	193	cm	0	0	NULL	NULL
4022477	29426	152014	293348	226730	2125/11/17 17:24	2125/11/17 17:24	19958	173	173	cm	0	0	NULL	NULL
4037032	29436	141068	239424	226730	2168/9/13 23:32	2168/9/13 23:32	21116	127	127	cm	0	0	NULL	NULL
4073958	29509	156656	284855	226730	2121/6/6 13:58	2121/6/6 13:58	17140	173	173	cm	0	0	NULL	NULL
4034819	29433	146826	220473	226730	2180/10/4 21:01	2180/10/4 21:01	20117	150	150	cm	0	0	NULL	NULL
4072546	29502	170034	224748	226730	2175/7/2 4:57	2175/7/2 4:57	16586	152	152	cm	0	0	NULL	NULL
4087680	29553	101085	257627	226730	2193/11/21 11:21	2193/11/21 11:21	21327	170	170	cm	0	0	NULL	NULL
4079985	29536	131003	217305	226730	2101/4/6 18:00	2101/4/6 18:00	20030	165	165	cm	0	0	NULL	NULL
4085257	29551	114721	269556	226730	2184/2/9 19:59	2184/2/9 19:59	14442	178	178	cm	0	0	NULL	NULL
4085091	29546	184430	295623	226730	2101/1/25 12:37	2101/1/25 12:37	21206	165	165	cm	0	0	NULL	NULL
4085597	29552	139512	261370	226730	2109/1/16 18:33	2109/1/16 18:33	16934	170	170	cm	0	0	NULL	NULL
4074576	29512	155861	257100	226730	2188/2/27 18:36	2188/2/27 18:36	21204	155	155	cm	0	0	NULL	NULL
4080462	29539	135048	228715	226730	2173/5/23 6:23	2173/5/23 6:23	18469	15	15	cm	0	0	NULL	NULL
4081487	29541	103957	238459	226730	2170/3/28 15:17	2170/3/28 15:17	17741	168	168	cm	0	0	NULL	NULL
4089374	29556	199466	254452	226730	2155/2/22 1:18	2155/2/22 1:18	19085	178	178	cm	0	0	NULL	NULL
4090383	29558	169227	298753	226730	2109/8/10 5:47	2109/8/10 5:47	18469	152	152	cm	0	0	NULL	NULL
4146532	29639	165580	220623	226730	2125/4/26 22:36	2125/4/26 22:36	19640	170	170	cm	0	0	NULL	NULL
4140641	29629	140691	219551	226730	2169/8/20 1:44	2169/8/20 1:44	14992	163	163	cm	0	0	NULL	NULL
4144943	29631	141170	206438	226730	2180/12/7 11:17	2180/12/7 11:17	17709	173	173	cm	0	0	NULL	NULL
4088958	29553	131258	239334	226730	2197/5/12 18:16	2197/5/12 18:16	17525	170	170	cm	0	0	NULL	NULL
4099316	29574	112343	258141	226730	2138/4/14 18:39	2138/4/14 18:39	20808	155	155	cm	0	0	NULL	NULL
4140108	29627	151153	250987	226730	2143/9/3 18:45	2143/9/3 18:45	17136	175	175	cm	0	0	NULL	NULL
4147844	29646	167117	224881	226730	2147/12/18 19:09	2147/12/18 19:09	18901	157	157	cm	0	0	NULL	NULL
4137489	29624	177082	283955	226730	2191/6/28 11:54	2191/6/28 11:54	14607	152	152	cm	0	0	NULL	NULL
4142816	29630	187637	249415	226730	2143/8/13 5:48	2143/8/13 5:48	16302	175	175	cm	0	0	NULL	NULL
4089913	29556	187997	228984	226730	2157/6/13 10:38	2157/6/13 10:38	16953	163	163	cm	0	0	NULL	NULL
4138792	29625	189154	213879	226730	2137/8/1 20:12	2137/8/1 20:12	20063	173	173	cm	0	0	NULL	NULL
4148177	29647	114567	208327	226730	2113/3/30 8:20	2113/3/30 8:20	18357	150	150	cm	0	0	NULL	NULL
4103481	29590	116531	281429	226730	2187/5/16 1:06	2187/5/16 1:06	19891	170	170	cm	0	0	NULL	NULL
4092777	29562	120553	203852	226730	2106/6/15 0:13	2106/6/15 0:13	15527	180	180	cm	0	0	NULL	NULL
4117824	29621	190624	235554	226730	2149/2/22 20:25	2149/2/22 20:25	20871	173	173	cm	0	0	NULL	NULL
4111381	29615	118254	243451	226730	2103/8/17 14:55	2103/8/17 14:55	20818	157	157	cm	0	0	NULL	NULL
4112402	29620	197690	294186	226730	2199/4/26 4:11	2199/4/26 4:11	20063	178	178	cm	0	0	NULL	NULL
4106895	29601	133895	226176	226730	2135/11/27 11:10	2135/11/27 11:10	18240	168	168	cm	0	0	NULL	NULL
4101998	29581	122726	235800	226730	2127/8/20 2:56	2127/8/20 2:56	20088	152	152	cm	0	0	NULL	NULL
4113752	29621	114755	220177	226730	2148/12/8 22:27	2148/12/8 22:27	17770	173	173	cm	0	0	NULL	NULL
4093685	29570	161020	243475	226730	2136/4/30 0:40	2136/4/30 0:40	16586	160	160	cm	0	0	NULL	NULL
4114832	29621	114755	224508	226730	2148/12/20 16:53	2148/12/20 16:53	19713	173	173	cm	0	0	NULL	NULL
4211866	29799	165367	216570	226730	2200/8/13 7:42	2200/8/13 7:42	21341	178	178	cm	0	0	NULL	NULL
4219213	29845	137592	278886	226730	2128/7/9 16:09	2128/7/9 16:09	17709	165	165	cm	0	0	NULL	NULL
4214071	29810	197536	254101	226730	2106/4/12 17:47	2106/4/12 17:47	16326	178	178	cm	0	0	NULL	NULL
4216118	29817	162936	265591	226730	2111/8/15 12:38	2111/8/15 12:38	16953	170	170	cm	0	0	NULL	NULL
4212962	29801	188410	240483	226730	2145/7/22 12:22	2145/7/22 12:22	20823	157	157	cm	0	0	NULL	NULL
4215557	29816	129317	249399	226730	2185/9/14 17:54	2185/9/14 17:54	16171	168	168	cm	0	0	NULL	NULL
4154769	29660	191403	283964	226730	2135/2/8 13:12	2135/2/8 13:12	14986	170	170	cm	0	0	NULL	NULL
4184344	29705	161764	282822	226730	2126/2/11 12:08	2126/2/11 12:08	20157	160	160	cm	0	0	NULL	NULL
4225908	29866	128631	250189	226730	2120/7/10 17:30	2120/7/10 17:30	17582	163	163	cm	0	0	NULL	NULL
4228341	29872	177175	281110	226730	2143/7/31 11:30	2143/7/31 11:30	17709	155	155	cm	0	0	NULL	NULL
4235604	29927	197442	209035	226730	2199/4/21 23:24	2199/4/21 23:24	19085	64	64	cm	0	0	NULL	NULL
4183273	29702	102939	230253	226730	2189/1/25 7:56	2189/1/25 7:56	19891	183	183	cm	0	0	NULL	NULL
4181523	29690	171419	259757	226730	2203/11/3 1:53	2203/11/3 1:53	16948	155	155	cm	0	0	NULL	NULL
4225230	29862	191929	229770	226730	2199/9/20 11:17	2199/9/20 11:17	17770	180	180	cm	0	0	NULL	NULL
4179537	29665	175645	226839	226730	2129/3/31 10:47	2129/3/31 10:47	19713	168	168	cm	0	0	NULL	NULL
4221970	29861	113971	202274	226730	2136/1/16 12:57	2136/1/16 12:57	15004	147	147	cm	0	0	NULL	NULL
4186490	29708	175436	200038	226730	2143/10/25 12:14	2143/10/25 12:14	17709	183	183	cm	0	0	NULL	NULL
4233629	29894	151045	212897	226730	2178/7/31 14:58	2178/7/31 14:58	17709	173	173	cm	0	0	NULL	NULL
4181137	29690	166559	271172	226730	2203/10/23 9:03	2203/10/23 9:03	19062	155	155	cm	0	0	NULL	NULL
4223446	29861	113716	287314	226730	2136/7/13 14:29	2136/7/13 14:29	15029	145	145	cm	0	0	NULL	NULL
4178740	29664	181862	278889	226730	2141/11/20 13:18	2141/11/20 13:18	20214	178	178	cm	0	0	NULL	NULL
4201704	29765	190940	220773	226730	2167/9/16 20:02	2167/9/16 20:02	20063	155	155	cm	0	0	NULL	NULL
4190931	29765	173513	296287	226730	2167/1/28 23:29	2167/1/28 23:29	15526	150	150	cm	0	0	NULL	NULL
4188359	29744	104970	246125	226730	2163/3/13 2:04	2163/3/13 2:04	20063	164	164	cm	0	0	NULL	NULL
4189979	29755	119581	251043	226730	2116/8/6 2:28	2116/8/6 2:28	16009	152	152	cm	0	0	NULL	NULL
4186758	29730	130144	207348	226730	2192/7/3 11:44	2192/7/3 11:44	18020	152	152	cm	0	0	NULL	NULL
4273488	29968	147511	296348	226730	2126/5/30 10:57	2126/5/30 10:57	16223	170	170	cm	0	0	NULL	NULL
4189479	29755	125599	263813	226730	2116/6/24 23:28	2116/6/24 23:28	21050	160	160	cm	0	0	NULL	NULL
4202095	29765	190940	216672	226730	2167/10/5 11:10	2167/10/5 11:10	20030	155	155	cm	0	0	NULL	NULL
4202420	29767	121844	224511	226730	2123/5/22 7:04	2123/5/22 7:04	19079	180	180	cm	0	0	NULL	NULL
4278642	29971	158067	286204	226730	2113/8/14 20:12	2113/8/14 20:12	17873	165	165	cm	0	0	NULL	NULL
4295103	30054	125658	212532	226730	2190/7/2 15:15	2190/7/2 15:15	15173	165	165	cm	0	0	NULL	NULL
4287144	30015	150549	261740	226730	2154/3/18 16:32	2154/3/18 16:32	21056	152	152	cm	0	0	NULL	NULL
4277069	29969	129547	248410	226730	2181/2/20 12:25	2181/2/20 12:25	14695	163	163	cm	0	0	NULL	NULL
4283186	29985	168682	202382	226730	2114/10/23 13:46	2114/10/23 13:46	21025	175	175	cm	0	0	NULL	NULL
4296245	30054	161503	271538	226730	2193/3/17 20:39	2193/3/17 20:39	15526	152	152	cm	0	0	NULL	NULL
4282260	29983	135689	224079	226730	2177/1/5 1:34	2177/1/5 1:34	21050	165	165	cm	0	0	NULL	NULL
4300977	30084	162715	248141	226730	2197/6/4 21:53	2197/6/4 21:53	20063	183	183	cm	0	0	NULL	NULL
4271310	29968	168002	250126	226730	2126/5/10 19:49	2126/5/10 19:49	17461	173	173	cm	0	0	NULL	NULL
4280888	29972	180542	294725	226730	2178/9/11 11:48	2178/9/11 11:48	19713	157	157	cm	0	0	NULL	NULL
4247493	29961	152315	231086	226730	2114/3/23 14:02	2114/3/23 14:02	15173	180	180	cm	0	0	NULL	NULL
4256009	29965	101744	231771	226730	2150/12/5 17:42	2150/12/5 17:42	17248	168	168	cm	0	0	NULL	NULL
4255321	29961	166089	226766	226730	2115/10/7 11:12	2115/10/7 11:12	17474	183	183	cm	0	0	NULL	NULL
4240542	29946	116888	266871	226730	2131/10/19 22:15	2131/10/19 22:15	15746	175	175	cm	0	0	NULL	NULL
4236584	29928	114547	268948	226730	2154/3/13 10:48	2154/3/13 10:48	20030	157	157	cm	0	0	NULL	NULL
4248268	29961	153597	246395	226730	2115/4/8 21:44	2115/4/8 21:44	18654	183	183	cm	0	0	NULL	NULL
4243264	29954	130192	260320	226730	2134/7/6 13:13	2134/7/6 13:13	15173	170	170	cm	0	0	NULL	NULL
4255273	29961	108588	200732	226730	2115/7/26 13:30	2115/7/26 13:30	16827	178	178	cm	0	0	NULL	NULL
4293984	30049	188129	275115	226730	2162/1/21 16:36	2162/1/21 16:36	19062	178	178	cm	0	0	NULL	NULL
4237937	29946	119575	284259	226730	2131/9/25 21:48	2131/9/25 21:48	15352	175	175	cm	0	0	NULL	NULL
4249684	29961	196409	278743	226730	2115/6/26 14:21	2115/6/26 14:21	15173	183	183	cm	0	0	NULL	NULL
4304166	30084	170736	273433	226730	2198/4/14 23:58	2198/4/14 23:58	20053	159	159	cm	0	0	NULL	NULL
4307522	30101	105529	280330	226730	2122/9/4 14:16	2122/9/4 14:16	15830	152	152	cm	0	0	NULL	NULL
4311163	30113	129007	292230	226730	2171/6/8 4:06	2171/6/8 4:06	20063	178	178	cm	0	0	NULL	NULL
4306272	30093	140875	246476	226730	2175/3/28 10:43	2175/3/28 10:43	15039	167.6	167.6	cm	0	0	NULL	NULL
4314407	30129	178662	268380	226730	2138/10/8 14:37	2138/10/8 14:37	15523	170	170	cm	0	0	NULL	NULL
4305011	30084	167544	269187	226730	2198/5/8 12:20	2198/5/8 12:20	19713	159	159	cm	0	0	NULL	NULL
4258710	29968	103054	223895	226730	2124/10/26 8:20	2124/10/26 8:20	15816	173	173	cm	0	0	NULL	NULL
4312008	30114	101731	205074	226730	2117/3/31 12:18	2117/3/31 12:18	21253	163	163	cm	0	0	NULL	NULL
4305560	30088	172719	267599	226730	2179/3/7 22:46	2179/3/7 22:46	18784	185	185	cm	0	0	NULL	NULL
4312829	30120	145555	294640	226730	2134/2/16 11:03	2134/2/16 11:03	21327	168	168	cm	0	0	NULL	NULL
4259677	29968	148141	202124	226730	2124/12/12 20:57	2124/12/12 20:57	17485	173	173	cm	0	0	NULL	NULL
4309632	30105	107625	270909	226730	2194/12/23 12:05	2194/12/23 12:05	18020	163	163	cm	0	0	NULL	NULL
4307256	30096	119559	231612	226730	2161/8/27 17:20	2161/8/27 17:20	19891	160	160	cm	0	0	NULL	NULL
4303157	30084	173682	293047	226730	2197/7/10 9:53	2197/7/10 9:53	18357	180	180	cm	0	0	NULL	NULL
4354760	30198	147913	214102	226730	2131/7/11 23:35	2131/7/11 23:35	20030	152	152	cm	0	0	NULL	NULL
4360382	30202	117448	220559	226730	2125/9/18 14:41	2125/9/18 14:41	15564	175	175	cm	0	0	NULL	NULL
4338333	30140	122120	218498	226730	2143/3/6 8:44	2143/3/6 8:44	21206	142	142	cm	0	0	NULL	NULL
4348811	30183	164048	283125	226730	2155/4/2 1:37	2155/4/2 1:37	16037	165	165	cm	0	0	NULL	NULL
4347937	30183	154047	291983	226730	2154/5/6 13:20	2154/5/6 13:20	14411	173	173	cm	0	0	NULL	NULL
4349054	30183	159130	297315	226730	2155/7/31 22:53	2155/7/31 22:53	16948	168	168	cm	0	0	NULL	NULL
4341851	30154	170021	272044	226730	2178/4/18 3:19	2178/4/18 3:19	21198	178	178	cm	0	0	NULL	NULL
4349935	30184	164766	287041	226730	2168/5/3 14:28	2168/5/3 14:28	20157	175	175	cm	0	0	NULL	NULL
4350981	30190	194325	230348	226730	2172/5/13 3:56	2172/5/13 3:56	16934	168	168	cm	0	0	NULL	NULL
4382496	30208	143272	207319	226730	2180/8/4 11:01	2180/8/4 11:01	14411	160	160	cm	0	0	NULL	NULL
4320935	30139	191230	250393	226730	2130/1/30 14:07	2130/1/30 14:07	15173	168	168	cm	0	0	NULL	NULL
4387683	30216	127223	261283	226730	2138/8/6 0:59	2138/8/6 0:59	17248	157	157	cm	0	0	NULL	NULL
4390043	30225	118507	266300	226730	2116/9/13 12:11	2116/9/13 12:11	18357	155	155	cm	0	0	NULL	NULL
4394392	30243	167903	233696	226730	2191/5/28 20:42	2191/5/28 20:42	16326	173	173	cm	0	0	NULL	NULL
4337857	30139	127618	250016	226730	2130/7/17 9:08	2130/7/17 9:08	19891	168	168	cm	0	0	NULL	NULL
4388169	30217	114785	201173	226730	2136/8/21 1:37	2136/8/21 1:37	20971	152	152	cm	0	0	NULL	NULL
4387335	30214	173857	219754	226730	2169/3/30 15:05	2169/3/30 15:05	15173	180	180	cm	0	0	NULL	NULL
4397892	30253	131510	206493	226730	2150/8/13 12:56	2150/8/13 12:56	16827	173	173	cm	0	0	NULL	NULL
4392874	30239	196733	266106	226730	2150/4/17 3:20	2150/4/17 3:20	19947	168	168	cm	0	0	NULL	NULL
4391389	30228	194954	207613	226730	2129/6/22 2:00	2129/6/22 2:00	20063	173	173	cm	0	0	NULL	NULL
4393940	30243	107769	236212	226730	2191/3/4 9:50	2191/3/4 9:50	14695	163	163	cm	0	0	NULL	NULL
4399788	30259	164383	214005	226730	2137/12/27 17:59	2137/12/27 17:59	15065	163	163	cm	0	0	NULL	NULL
4398503	30256	118225	261383	226730	2166/7/30 11:35	2166/7/30 11:35	21189	178	178	cm	0	0	NULL	NULL
4398366	30253	170829	272228	226730	2150/8/22 15:00	2150/8/22 15:00	16953	178	178	cm	0	0	NULL	NULL
4394029	30243	140432	295184	226730	2191/4/19 6:06	2191/4/19 6:06	19891	191	191	cm	0	0	NULL	NULL
4343413	30154	188029	251300	226730	2181/7/29 14:30	2181/7/29 14:30	16223	175	175	cm	0	0	NULL	NULL
4436482	30349	195128	259589	226730	2110/6/10 10:02	2110/6/10 10:02	15814	178	178	cm	0	0	NULL	NULL
4456385	30437	191673	255368	226730	2180/4/17 1:32	2180/4/17 1:32	20063	155	155	cm	0	0	NULL	NULL
4446735	30408	188043	258107	226730	2149/12/31 16:24	2149/12/31 16:24	14988	196	196	cm	0	0	NULL	NULL
4445030	30383	106358	280314	226730	2146/8/14 10:15	2146/8/14 10:15	17693	173	173	cm	0	0	NULL	NULL
4436082	30349	159115	249565	226730	2110/4/11 18:26	2110/4/11 18:26	20818	178	178	cm	0	0	NULL	NULL
4461295	30466	101514	202305	226730	2149/10/8 13:03	2149/10/8 13:03	15814	178	178	cm	0	0	NULL	NULL
4441633	30376	185179	213062	226730	2169/7/28 12:39	2169/7/28 12:39	17600	163	163	cm	0	0	NULL	NULL
4434813	30341	174592	221325	226730	2145/6/9 9:20	2145/6/9 9:20	20482	178	178	cm	0	0	NULL	NULL
4439167	30354	120396	243526	226730	2154/12/26 13:58	2154/12/26 13:58	21206	165	165	cm	0	0	NULL	NULL
4434099	30336	132280	212156	226730	2200/10/5 10:46	2200/10/5 10:46	19761	160	160	cm	0	0	NULL	NULL
4441755	30376	166341	222295	226730	2171/1/7 20:34	2171/1/7 20:34	15001	161	161	cm	0	0	NULL	NULL
4451801	30437	181115	211924	226730	2180/3/2 9:02	2180/3/2 9:02	15318	155	155	cm	0	0	NULL	NULL
4442072	30376	166341	208838	226730	2171/1/20 18:57	2171/1/20 18:57	17600	160	160	cm	0	0	NULL	NULL
4419956	30285	168147	287448	226730	2119/10/24 13:04	2119/10/24 13:04	21253	165	165	cm	0	0	NULL	NULL
4411824	30284	102690	201795	226730	2113/9/30 14:09	2113/9/30 14:09	17709	155	155	cm	0	0	NULL	NULL
4463902	30476	154615	267734	226730	2107/3/9 12:09	2107/3/9 12:09	15523	163	163	cm	0	0	NULL	NULL
4408732	30275	154450	205149	226730	2106/7/23 15:55	2106/7/23 15:55	17709	160	160	cm	0	0	NULL	NULL
4405826	30270	187707	289400	226730	2198/9/17 11:50	2198/9/17 11:50	15065	160	160	cm	0	0	NULL	NULL
4401117	30260	169649	256720	226730	2130/8/2 2:31	2130/8/2 2:31	14332	157	157	cm	0	0	NULL	NULL
4422230	30298	189330	247794	226730	2109/3/27 8:41	2109/3/27 8:41	18357	157	157	cm	0	0	NULL	NULL
4382426	30207	106900	232744	226730	2101/5/28 8:36	2101/5/28 8:36	16953	168	168	cm	0	0	NULL	NULL
4409580	30275	152118	242086	226730	2106/11/18 13:03	2106/11/18 13:03	15523	168	168	cm	0	0	NULL	NULL
4407456	30274	199278	277023	226730	2166/4/10 8:02	2166/4/10 8:02	20871	178	178	cm	0	0	NULL	NULL
4406105	30273	123414	274323	226730	2188/9/25 19:04	2188/9/25 19:04	21050	145	145	cm	0	0	NULL	NULL
4412520	30284	122706	290982	226730	2113/10/5 9:49	2113/10/5 9:49	18357	155	155	cm	0	0	NULL	NULL
4431402	30322	119591	268324	226730	2148/1/25 11:10	2148/1/25 11:10	16223	183	183	cm	0	0	NULL	NULL
4507511	30582	187871	299111	226730	2129/4/8 14:58	2129/4/8 14:58	16223	163	163	cm	0	0	NULL	NULL
4425530	30300	195592	215590	226730	2197/5/27 15:56	2197/5/27 15:56	20030	165	165	cm	0	0	NULL	NULL
4506671	30579	132272	284164	226730	2142/9/8 16:55	2142/9/8 16:55	18147	163	163	cm	0	0	NULL	NULL
4426938	30301	150908	226662	226730	2111/5/10 11:17	2111/5/10 11:17	16042	163	163	cm	0	0	NULL	NULL
4429766	30316	189322	227504	226730	2190/11/16 13:40	2190/11/16 13:40	16827	183	183	cm	0	0	NULL	NULL
4420558	30287	147245	203542	226730	2189/9/28 20:23	2189/9/28 20:23	16484	168	168	cm	0	0	NULL	NULL
4418294	30284	136554	200095	226730	2113/10/29 14:39	2113/10/29 14:39	15523	155	155	cm	0	0	NULL	NULL
4508743	30583	156666	292818	226730	2160/9/8 22:39	2160/9/8 22:39	20704	180	180	cm	0	0	NULL	NULL
4515138	30601	159170	208121	226730	2143/12/3 20:29	2143/12/3 20:29	17574	165	165	cm	0	0	NULL	NULL
4511210	30595	154747	216246	226730	2115/5/18 20:10	2115/5/18 20:10	21198	166	166	cm	0	0	NULL	NULL
4513545	30601	197881	209580	226730	2141/5/27 15:20	2141/5/27 15:20	15830	165	165	cm	0	0	NULL	NULL
4513233	30599	186024	265850	226730	2153/4/12 14:13	2153/4/12 14:13	18576	173	173	cm	0	0	NULL	NULL
4429090	30303	140765	213170	226730	2171/9/20 5:24	2171/9/20 5:24	14419	147	147	cm	0	0	NULL	NULL
4512421	30595	142814	212792	226730	2115/8/14 14:52	2115/8/14 14:52	20030	165	165	cm	0	0	NULL	NULL
4470358	30507	198526	225267	226730	2160/7/23 10:28	2160/7/23 10:28	14607	155	155	cm	0	0	NULL	NULL
4473978	30551	141556	273108	226730	2187/8/16 1:39	2187/8/16 1:39	15830	168	168	cm	0	0	NULL	NULL
4473409	30548	179130	294314	226730	2188/2/9 1:08	2188/2/9 1:08	19650	163	163	cm	0	0	NULL	NULL
4466599	30487	174490	281657	226730	2145/4/7 13:50	2145/4/7 13:50	16526	170	170	cm	0	0	NULL	NULL
4470530	30507	122101	283321	226730	2160/12/14 3:58	2160/12/14 3:58	19611	157	157	cm	0	0	NULL	NULL
4476852	30564	118586	254648	226730	2159/10/22 0:50	2159/10/22 0:50	16934	168	168	cm	0	0	NULL	NULL
4471813	30509	161350	251795	226730	2113/7/26 16:48	2113/7/26 16:48	17709	173	173	cm	0	0	NULL	NULL
4474624	30551	113392	236952	226730	2187/10/6 15:27	2187/10/6 15:27	17709	168	168	cm	0	0	NULL	NULL
4479278	30575	142849	241835	226730	2204/9/21 17:14	2204/9/21 17:14	16957	183	183	cm	0	0	NULL	NULL
4478047	30569	198298	234007	226730	2198/8/3 12:35	2198/8/3 12:35	20818	165	165	cm	0	0	NULL	NULL
4470946	30508	136861	234704	226730	2189/9/10 20:45	2189/9/10 20:45	19640	152	152	cm	0	0	NULL	NULL
4519543	30606	120385	272634	226730	2112/3/21 11:27	2112/3/21 11:27	17709	180	180	cm	0	0	NULL	NULL
4515838	30601	130980	272959	226730	2144/1/5 17:43	2144/1/5 17:43	15523	165	165	cm	0	0	NULL	NULL
4478887	30575	149751	216592	226730	2203/6/26 18:30	2203/6/26 18:30	19689	183	183	cm	0	0	NULL	NULL
4467178	30490	171043	263836	226730	2189/7/11 4:22	2189/7/11 4:22	21198	155	155	cm	0	0	NULL	NULL
4469229	30503	118384	229189	226730	2157/1/21 16:34	2157/1/21 16:34	20150	170	170	cm	0	0	NULL	NULL
4489810	30579	142555	263398	226730	2142/5/6 10:56	2142/5/6 10:56	16223	175	175	cm	0	0	NULL	NULL
4472329	30541	125746	271245	226730	2112/2/23 17:24	2112/2/23 17:24	14607	191	191	cm	0	0	NULL	NULL
4475445	30552	178325	297064	226730	2132/7/4 15:45	2132/7/4 15:45	16484	175	175	cm	0	0	NULL	NULL
4540323	30637	170587	205234	226730	2162/10/15 18:04	2162/10/15 18:04	16223	183	183	cm	0	0	NULL	NULL
4492979	30579	184564	221038	226730	2142/7/19 3:04	2142/7/19 3:04	19891	163	163	cm	0	0	NULL	NULL
4593501	30669	168291	228596	226730	2119/11/21 11:40	2119/11/21 11:40	16827	157	157	cm	0	0	NULL	NULL
4587886	30668	160603	292854	226730	2187/3/14 15:21	2187/3/14 15:21	15047	152	152	cm	0	0	NULL	NULL
4594068	30670	165163	261002	226730	2112/5/9 18:46	2112/5/9 18:46	18576	180	180	cm	0	0	NULL	NULL
4594422	30674	162711	225993	226730	2156/5/25 2:38	2156/5/25 2:38	20063	147	147	cm	0	0	NULL	NULL
4601364	30682	137303	235995	226730	2147/4/26 11:16	2147/4/26 11:16	16223	150	150	cm	0	0	NULL	NULL
4586905	30663	111039	280391	226730	2109/4/19 10:56	2109/4/19 10:56	20030	150	150	cm	0	0	NULL	NULL
4597074	30678	197019	216852	226730	2103/10/10 14:37	2103/10/10 14:37	19079	173	173	cm	0	0	NULL	NULL
4613774	30829	151711	253770	226730	2123/3/19 12:38	2123/3/19 12:38	16223	173	173	cm	0	0	NULL	NULL
4610634	30777	178607	251472	226730	2186/7/27 17:52	2186/7/27 17:52	19783	16	16	cm	0	0	NULL	NULL
4604760	30699	108670	239610	226730	2121/1/6 3:53	2121/1/6 3:53	18469	160	160	cm	0	0	NULL	NULL
4601894	30682	132878	265882	226730	2148/1/13 14:55	2148/1/13 14:55	16223	155	155	cm	0	0	NULL	NULL
4607920	30714	164158	268154	226730	2189/4/22 16:27	2189/4/22 16:27	17457	157	157	cm	0	0	NULL	NULL
4609267	30754	130458	289193	226730	2145/12/29 14:24	2145/12/29 14:24	14973	168	168	cm	0	0	NULL	NULL
4605043	30707	161993	222658	226730	2150/8/4 21:50	2150/8/4 21:50	16837	163	163	cm	0	0	NULL	NULL
4616342	30829	121040	248075	226730	2123/4/23 10:09	2123/4/23 10:09	19713	173	173	cm	0	0	NULL	NULL
4569042	30650	167515	255299	226730	2166/5/29 12:50	2166/5/29 12:50	17709	165	165	cm	0	0	NULL	NULL
4564280	30646	120334	230610	226730	2108/6/15 4:26	2108/6/15 4:26	20063	152	152	cm	0	0	NULL	NULL
4578296	30659	123675	235886	226730	2146/3/24 10:51	2146/3/24 10:51	14511	165	165	cm	0	0	NULL	NULL
4573326	30659	123675	277444	226730	2146/3/4 13:10	2146/3/4 13:10	18357	165	165	cm	0	0	NULL	NULL
4621835	30887	173324	247348	226730	2146/10/8 3:05	2146/10/8 3:05	19838	163	163	cm	0	0	NULL	NULL
4621068	30855	116641	299621	226730	2151/12/15 21:30	2151/12/15 21:30	19838	163	163	cm	0	0	NULL	NULL
4582856	30661	119226	239427	226730	2173/2/1 9:57	2173/2/1 9:57	20871	183	183	cm	0	0	NULL	NULL
4561471	30638	137226	255580	226730	2196/8/14 19:08	2196/8/14 19:08	19079	173	173	cm	0	0	NULL	NULL
4629281	30915	176493	263954	226730	2149/5/18 11:49	2149/5/18 11:49	19958	165	165	cm	0	0	NULL	NULL
4670693	31123	154148	209103	226730	2114/2/13 13:36	2114/2/13 13:36	18357	165	165	cm	0	0	NULL	NULL
4632613	30962	180652	234124	226730	2200/8/8 14:28	2200/8/8 14:28	15173	157	157	cm	0	0	NULL	NULL
4627190	30911	102055	229267	226730	2123/9/1 12:26	2123/9/1 12:26	19587	155	155	cm	0	0	NULL	NULL
4630413	30915	146947	226393	226730	2153/2/6 17:46	2153/2/6 17:46	16223	163	163	cm	0	0	NULL	NULL
4691203	31134	158222	208826	226730	2145/4/23 14:20	2145/4/23 14:20	15047	122	122	cm	0	0	NULL	NULL
4634056	30979	195615	280966	226730	2128/4/22 9:36	2128/4/22 9:36	15814	160	160	cm	0	0	NULL	NULL
4627758	30911	168536	240244	226730	2123/9/24 20:13	2123/9/24 20:13	16273	165	165	cm	0	0	NULL	NULL
4642810	31029	198362	253367	226730	2104/1/15 22:00	2104/1/15 22:00	16484	157	157	cm	0	0	NULL	NULL
4648742	31043	147334	240186	226730	2188/3/14 15:28	2188/3/14 15:28	16223	173	173	cm	0	0	NULL	NULL
4650876	31054	130998	243960	226730	2134/2/1 12:35	2134/2/1 12:35	17473	168	168	cm	0	0	NULL	NULL
4637881	30998	146481	212860	226730	2132/8/17 15:23	2132/8/17 15:23	17709	157	157	cm	0	0	NULL	NULL
4641064	31022	117829	221991	226730	2178/3/11 8:44	2178/3/11 8:44	15004	160	160	cm	0	0	NULL	NULL
4639748	31002	156233	248809	226730	2102/8/4 9:26	2102/8/4 9:26	16827	183	183	cm	0	0	NULL	NULL
4694481	31137	119561	256778	226730	2120/4/15 21:31	2120/4/15 21:31	15527	173	173	cm	0	0	NULL	NULL
4693723	31136	149711	221216	226730	2132/7/27 23:21	2132/7/27 23:21	21198	160	160	cm	0	0	NULL	NULL
4641659	31024	182863	277247	226730	2106/3/16 13:46	2106/3/16 13:46	14700	175	175	cm	0	0	NULL	NULL
4691533	31135	181651	203851	226730	2151/9/18 16:25	2151/9/18 16:25	16037	160	160	cm	0	0	NULL	NULL
4635347	30987	180501	241278	226730	2173/1/2 20:50	2173/1/2 20:50	19838	188	188	cm	0	0	NULL	NULL
4693213	31136	148910	229351	226730	2131/4/16 14:56	2131/4/16 14:56	21206	163	163	cm	0	0	NULL	NULL
4636378	30993	131209	240950	226730	2145/9/10 11:14	2145/9/10 11:14	18357	152	152	cm	0	0	NULL	NULL
4638967	30999	172506	284714	226730	2153/9/13 17:18	2153/9/13 17:18	20214	157	157	cm	0	0	NULL	NULL
4665511	31112	146735	213400	226730	2176/10/31 20:41	2176/10/31 20:41	19062	168	168	cm	0	0	NULL	NULL
4660971	31071	169620	298712	226730	2103/4/5 1:27	2103/4/5 1:27	19640	163	163	cm	0	0	NULL	NULL
4663480	31088	180791	277599	226730	2190/12/19 14:06	2190/12/19 14:06	14431	175	175	cm	0	0	NULL	NULL
4658359	31062	134857	207176	226730	2149/1/22 16:01	2149/1/22 16:01	18522	183	183	cm	0	0	NULL	NULL
4659384	31068	107370	235841	226730	2152/5/19 21:42	2152/5/19 21:42	19650	155	155	cm	0	0	NULL	NULL
4654242	31054	119104	219375	226730	2134/8/11 14:31	2134/8/11 14:31	15814	165	165	cm	0	0	NULL	NULL
4661352	31073	133187	265610	226730	2125/11/14 22:24	2125/11/14 22:24	19596	157	157	cm	0	0	NULL	NULL
4751245	31260	172422	215031	226730	2109/2/25 22:39	2109/2/25 22:39	16586	140	140	cm	0	0	NULL	NULL
4716169	31183	130947	259488	226730	2137/8/16 13:24	2137/8/16 13:24	21189	173	173	cm	0	0	NULL	NULL
4736315	31260	191494	247058	226730	2107/8/6 14:28	2107/8/6 14:28	15268	160	160	cm	0	0	NULL	NULL
4751182	31260	184153	202431	226730	2108/12/10 14:23	2108/12/10 14:23	15173	160	160	cm	0	0	NULL	NULL
4712988	31171	109882	260178	226730	2121/11/1 16:31	2121/11/1 16:31	16948	168	168	cm	0	0	NULL	NULL
4740465	31260	114524	244441	226730	2108/2/21 23:28	2108/2/21 23:28	21198	159	159	cm	0	0	NULL	NULL
4738727	31260	171190	224480	226730	2108/1/10 12:29	2108/1/10 12:29	15173	160	160	cm	0	0	NULL	NULL
4754265	31260	107777	254075	226730	2109/4/5 16:53	2109/4/5 16:53	16223	163	163	cm	0	0	NULL	NULL
4761995	31260	187708	270633	226730	2111/3/6 10:04	2111/3/6 10:04	15173	157	157	cm	0	0	NULL	NULL
4703587	31160	144100	289862	226730	2184/6/24 10:55	2184/6/24 10:55	20126	168	168	cm	0	0	NULL	NULL
4722307	31198	122504	254329	226730	2199/5/13 22:15	2199/5/13 22:15	16934	183	183	cm	0	0	NULL	NULL
4728705	31209	106125	294499	226730	2162/8/6 1:21	2162/8/6 1:21	19152	165	165	cm	0	0	NULL	NULL
4722916	31198	141322	218408	226730	2201/11/4 5:15	2201/11/4 5:15	17114	183	183	cm	0	0	NULL	NULL
4701818	31144	189979	272130	226730	2103/5/28 2:18	2103/5/28 2:18	17248	178	178	cm	0	0	NULL	NULL
4731040	31217	119143	246200	226730	2110/7/30 15:32	2110/7/30 15:32	14182	173	173	cm	0	0	NULL	NULL
4728607	31208	190713	226902	226730	2192/8/14 18:23	2192/8/14 18:23	20871	157	157	cm	0	0	NULL	NULL
4727901	31207	114636	258117	226730	2184/9/29 16:59	2184/9/29 16:59	17741	66	66	cm	0	0	NULL	NULL
4723391	31199	115922	228305	226730	2122/8/22 11:44	2122/8/22 11:44	21421	180	180	cm	0	0	NULL	NULL
4722707	31198	131827	202867	226730	2201/4/10 11:59	2201/4/10 11:59	14518	183	183	cm	0	0	NULL	NULL
4704450	31160	133975	263962	226730	2184/9/29 13:56	2184/9/29 13:56	15523	170	170	cm	0	0	NULL	NULL
4725054	31205	160529	258046	226730	2109/9/11 0:23	2109/9/11 0:23	19640	142	142	cm	0	0	NULL	NULL
4726108	31206	157070	222798	226730	2107/8/1 23:28	2107/8/1 23:28	14442	170	170	cm	0	0	NULL	NULL
4773633	31275	199871	223042	226730	2201/11/13 16:38	2201/11/13 16:38	14411	169	169	cm	0	0	NULL	NULL
4830855	31605	127805	203782	226730	2128/3/5 19:06	2128/3/5 19:06	17248	165	165	cm	0	0	NULL	NULL
4824859	31585	158090	294414	226730	2100/10/7 6:25	2100/10/7 6:25	14419	178	178	cm	0	0	NULL	NULL
4769753	31263	198779	278147	226730	2100/7/20 16:43	2100/7/20 16:43	18695	168	168	cm	0	0	NULL	NULL
4775352	31286	140669	273969	226730	2177/8/31 0:57	2177/8/31 0:57	18679	155	155	cm	0	0	NULL	NULL
4825625	31585	152311	273103	226730	2100/12/31 12:09	2100/12/31 12:09	19713	175	175	cm	0	0	NULL	NULL
4727171	31206	186590	298764	226730	2108/10/8 11:25	2108/10/8 11:25	14511	168	168	cm	0	0	NULL	NULL
4822013	31574	131751	296498	226730	2112/2/13 0:52	2112/2/13 0:52	21198	163	163	cm	0	0	NULL	NULL
4774166	31277	131948	257298	226730	2119/10/5 11:19	2119/10/5 11:19	21116	188	188	cm	0	0	NULL	NULL
4769197	31262	123963	273349	226730	2132/8/30 12:33	2132/8/30 12:33	21206	180	180	cm	0	0	NULL	NULL
4769229	31262	126651	219785	226730	2132/9/11 3:50	2132/9/11 3:50	14419	182	182	cm	0	0	NULL	NULL
4776146	31289	141401	239383	226730	2129/10/13 15:21	2129/10/13 15:21	18576	171	171	cm	0	0	NULL	NULL
4775917	31288	136246	250905	226730	2100/7/16 17:15	2100/7/16 17:15	20675	160	160	cm	0	0	NULL	NULL
4821794	31573	148606	221625	226730	2167/5/18 1:23	2167/5/18 1:23	20063	173	173	cm	0	0	NULL	NULL
4779563	31290	159495	267918	226730	2201/10/14 11:47	2201/10/14 11:47	15173	173	173	cm	0	0	NULL	NULL
4822855	31580	140595	208835	226730	2194/6/19 21:14	2194/6/19 21:14	19891	170	170	cm	0	0	NULL	NULL
4817844	31563	159549	213338	226730	2138/9/21 23:34	2138/9/21 23:34	16273	155	155	cm	0	0	NULL	NULL
4846810	31680	137863	207638	226730	2191/8/12 1:29	2191/8/12 1:29	16948	178	178	cm	0	0	NULL	NULL
4839867	31610	198638	265537	226730	2196/3/31 13:22	2196/3/31 13:22	21327	173	173	cm	0	0	NULL	NULL
4848539	31684	102120	222447	226730	2135/6/19 20:32	2135/6/19 20:32	14772	188	188	cm	0	0	NULL	NULL
4830086	31593	135700	291151	226730	2162/9/1 0:39	2162/9/1 0:39	19838	147	147	cm	0	0	NULL	NULL
4845923	31664	160571	206749	226730	2187/6/22 10:23	2187/6/22 10:23	18357	157	157	cm	0	0	NULL	NULL
4844103	31641	127217	229565	226730	2178/9/15 15:38	2178/9/15 15:38	16223	173	173	cm	0	0	NULL	NULL
4820093	31569	165121	208453	226730	2123/9/25 22:56	2123/9/25 22:56	18792	170	170	cm	0	0	NULL	NULL
4826184	31589	125212	209351	226730	2171/6/14 10:25	2171/6/14 10:25	17473	168	168	cm	0	0	NULL	NULL
4824101	31584	106339	267813	226730	2142/9/28 21:18	2142/9/28 21:18	16643	183	183	cm	0	0	NULL	NULL
4846051	31673	187471	283775	226730	2121/3/14 11:08	2121/3/14 11:08	17473	157	157	cm	0	0	NULL	NULL
4844835	31651	149850	270244	226730	2197/1/13 10:59	2197/1/13 10:59	15814	183	183	cm	0	0	NULL	NULL
4788146	31332	115861	282418	226730	2120/10/17 22:45	2120/10/17 22:45	19891	163	163	cm	0	0	NULL	NULL
4832355	31608	152365	237055	226730	2133/1/10 0:55	2133/1/10 0:55	14442	165	165	cm	0	0	NULL	NULL
4817233	31560	174125	205127	226730	2184/8/13 0:09	2184/8/13 0:09	17114	178	178	cm	0	0	NULL	NULL
4809407	31516	197262	224009	226730	2197/7/18 12:55	2197/7/18 12:55	17156	165	165	cm	0	0	NULL	NULL
4785807	31295	107149	272491	226730	2155/4/12 16:43	2155/4/12 16:43	14607	164	164	cm	0	0	NULL	NULL
4805460	31513	120538	225356	226730	2131/7/28 4:14	2131/7/28 4:14	17248	155	155	cm	0	0	NULL	NULL
4806472	31514	114047	290069	226730	2175/8/2 10:43	2175/8/2 10:43	21050	178	178	cm	0	0	NULL	NULL
4791332	31381	117080	299482	226730	2101/9/16 16:05	2101/9/16 16:05	17709	173	173	cm	0	0	NULL	NULL
4795798	31451	106860	232991	226730	2164/1/17 14:30	2164/1/17 14:30	15523	157	157	cm	0	0	NULL	NULL
4786306	31300	136581	203503	226730	2129/2/18 15:08	2129/2/18 15:08	16526	163	163	cm	0	0	NULL	NULL
4787915	31322	136727	281452	226730	2180/11/15 19:56	2180/11/15 19:56	17485	185	185	cm	0	0	NULL	NULL
4789894	31373	131629	270456	226730	2199/9/21 0:03	2199/9/21 0:03	17474	155	155	cm	0	0	NULL	NULL
4799281	31493	188849	269976	226730	2163/4/8 11:33	2163/4/8 11:33	18357	150	150	cm	0	0	NULL	NULL
4792015	31383	100326	246252	226730	2159/8/12 13:35	2159/8/12 13:35	19783	152	152	cm	0	0	NULL	NULL
4814483	31551	193495	271058	226730	2112/4/15 23:49	2112/4/15 23:49	19650	160	160	cm	0	0	NULL	NULL
4815472	31555	137509	283849	226730	2163/7/19 1:45	2163/7/19 1:45	14419	180	180	cm	0	0	NULL	NULL
4788521	31332	112147	268747	226730	2120/12/24 17:28	2120/12/24 17:28	19891	170	170	cm	0	0	NULL	NULL
4815596	31556	132342	294324	226730	2119/6/24 6:37	2119/6/24 6:37	15527	168	168	cm	0	0	NULL	NULL
4792450	31390	194747	221423	226730	2152/7/7 0:52	2152/7/7 0:52	21198	152	152	cm	0	0	NULL	NULL
4914177	31942	180806	268330	226730	2126/11/11 15:03	2126/11/11 15:03	17709	165	165	cm	0	0	NULL	NULL
4854550	31719	154383	239531	226730	2120/3/29 11:24	2120/3/29 11:24	18357	160	160	cm	0	0	NULL	NULL
4859597	31779	179455	212617	226730	2103/10/25 15:18	2103/10/25 15:18	15173	185	185	cm	0	0	NULL	NULL
4915038	31942	140665	206323	226730	2126/12/21 12:58	2126/12/21 12:58	15173	165	165	cm	0	0	NULL	NULL
4857835	31779	179455	219244	226730	2103/10/14 13:01	2103/10/14 13:01	14597	185	185	cm	0	0	NULL	NULL
4853371	31692	116133	225600	226730	2186/7/2 11:22	2186/7/2 11:22	20157	183	183	cm	0	0	NULL	NULL
4851557	31685	153974	210172	226730	2198/7/18 4:16	2198/7/18 4:16	14419	69	69	cm	0	0	NULL	NULL
4860912	31779	103741	217318	226730	2105/12/12 9:14	2105/12/12 9:14	16223	183	183	cm	0	0	NULL	NULL
4922170	31994	112228	247067	226730	2151/4/2 13:11	2151/4/2 13:11	14891	165	165	cm	0	0	NULL	NULL
4900579	31942	179480	282563	226730	2126/9/20 15:32	2126/9/20 15:32	17709	165	165	cm	0	0	NULL	NULL
4929290	32005	190385	205561	226730	2152/10/3 9:38	2152/10/3 9:38	15830	168	168	cm	0	0	NULL	NULL
4925266	31994	177546	215417	226730	2152/7/27 10:58	2152/7/27 10:58	15173	152	152	cm	0	0	NULL	NULL
4920914	31986	178804	269088	226730	2152/6/5 9:51	2152/6/5 9:51	18357	160	160	cm	0	0	NULL	NULL
4877230	31842	157527	217340	226730	2138/5/30 4:48	2138/5/30 4:48	19640	168	168	cm	0	0	NULL	NULL
4826925	31591	155803	288427	226730	2183/9/27 11:01	2183/9/27 11:01	18855	183	183	cm	0	0	NULL	NULL
4928550	32005	193670	223110	226730	2149/1/24 9:58	2149/1/24 9:58	14607	173	173	cm	0	0	NULL	NULL
4931278	32013	169831	236368	226730	2188/3/16 19:28	2188/3/16 19:28	21198	183	183	cm	0	0	NULL	NULL
4928014	31999	198085	228907	226730	2151/1/26 16:47	2151/1/26 16:47	20808	170	170	cm	0	0	NULL	NULL
4930317	32008	181524	228908	226730	2163/1/20 17:39	2163/1/20 17:39	15225	165	165	cm	0	0	NULL	NULL
4917254	31969	151726	261404	226730	2110/5/3 10:25	2110/5/3 10:25	16953	160	160	cm	0	0	NULL	NULL
4918665	31975	165003	205479	226730	2138/2/11 0:44	2138/2/11 0:44	18469	163	163	cm	0	0	NULL	NULL
4867151	31783	144368	293438	226730	2193/9/12 2:00	2193/9/12 2:00	19838	180	180	cm	0	0	NULL	NULL
4866436	31779	119869	278414	226730	2106/1/15 14:23	2106/1/15 14:23	15523	183	183	cm	0	0	NULL	NULL
4881143	31902	158050	228452	226730	2188/3/29 18:44	2188/3/29 18:44	21056	161	161	cm	0	0	NULL	NULL
4876049	31829	174216	246412	226730	2200/4/2 3:50	2200/4/2 3:50	15526	183	183	cm	0	0	NULL	NULL
4873436	31820	111458	229635	226730	2166/1/26 1:49	2166/1/26 1:49	17248	168	168	cm	0	0	NULL	NULL
4868275	31807	134253	265133	226730	2164/5/6 17:29	2164/5/6 17:29	17457	163	163	cm	0	0	NULL	NULL
4896133	31942	137354	266238	226730	2125/8/8 18:28	2125/8/8 18:28	15065	168	168	cm	0	0	NULL	NULL
4869298	31810	172623	226679	226730	2110/7/25 11:14	2110/7/25 11:14	18357	165	165	cm	0	0	NULL	NULL
4879200	31880	192262	246177	226730	2123/2/22 10:59	2123/2/22 10:59	16223	145	145	cm	0	0	NULL	NULL
4889978	31916	146431	255563	226730	2112/2/22 4:11	2112/2/22 4:11	20855	165	165	cm	0	0	NULL	NULL
4876634	31836	106153	261978	226730	2187/9/4 12:08	2187/9/4 12:08	19587	178	178	cm	0	0	NULL	NULL
4886600	31913	146129	273985	226730	2145/1/15 14:10	2145/1/15 14:10	16399	170	170	cm	0	0	NULL	NULL
4867717	31784	179317	275493	226730	2136/7/26 18:03	2136/7/26 18:03	14182	168	168	cm	0	0	NULL	NULL
4894853	31942	196809	220988	226730	2125/8/3 12:15	2125/8/3 12:15	15922	165	165	cm	0	0	NULL	NULL
4870315	31812	137750	289513	226730	2119/10/9 20:09	2119/10/9 20:09	18820	178	178	cm	0	0	NULL	NULL
4894141	31928	121201	286687	226730	2125/3/25 16:44	2125/3/25 16:44	15523	165	165	cm	0	0	NULL	NULL
4972349	32161	101665	251120	226730	2146/3/22 11:39	2146/3/22 11:39	20157	168	168	cm	0	0	NULL	NULL
4971826	32156	103568	217733	226730	2167/3/6 9:29	2167/3/6 9:29	18357	157	157	cm	0	0	NULL	NULL
4993239	32247	113222	261965	226730	2122/9/25 14:52	2122/9/25 14:52	14511	163	163	cm	0	0	NULL	NULL
4896641	31942	163902	206455	226730	2125/11/1 16:58	2125/11/1 16:58	19891	170	170	cm	0	0	NULL	NULL
4894389	31928	109459	227216	226730	2125/5/29 20:20	2125/5/29 20:20	17140	165	165	cm	0	0	NULL	NULL
4980011	32193	136977	228448	226730	2165/9/3 20:05	2165/9/3 20:05	17155	168	168	cm	0	0	NULL	NULL
4975173	32173	137531	206397	226730	2115/5/27 5:36	2115/5/27 5:36	21336	170	170	cm	0	0	NULL	NULL
4979649	32192	199820	237188	226730	2123/8/18 22:30	2123/8/18 22:30	16948	155	155	cm	0	0	NULL	NULL
4997347	32286	192715	269841	226730	2177/10/27 12:59	2177/10/27 12:59	17709	183	183	cm	0	0	NULL	NULL
4898594	31942	178290	263328	226730	2126/5/10 10:36	2126/5/10 10:36	18357	170	170	cm	0	0	NULL	NULL
4977857	32181	128521	297026	226730	2201/2/16 12:56	2201/2/16 12:56	16223	160	160	cm	0	0	NULL	NULL
4989075	32195	188413	287250	226730	2160/1/14 16:13	2160/1/14 16:13	21050	165	165	cm	0	0	NULL	NULL
4990457	32239	142197	206649	226730	2151/3/19 23:53	2151/3/19 23:53	15527	168	168	cm	0	0	NULL	NULL
4935660	32035	113114	269627	226730	2159/2/15 23:23	2159/2/15 23:23	19650	175	175	cm	0	0	NULL	NULL
4991109	32247	180961	222846	226730	2122/9/12 10:39	2122/9/12 10:39	14988	160	160	cm	0	0	NULL	NULL
4988817	32195	162127	229219	226730	2159/3/14 14:25	2159/3/14 14:25	20030	165	165	cm	0	0	NULL	NULL
4933043	32013	194219	273924	226730	2188/5/11 0:55	2188/5/11 0:55	19561	183	183	cm	0	0	NULL	NULL
4994752	32277	159164	214286	226730	2141/4/10 8:40	2141/4/10 8:40	19650	163	163	cm	0	0	NULL	NULL
4934917	32032	179458	272744	226730	2100/11/15 14:44	2100/11/15 14:44	15814	175	175	cm	0	0	NULL	NULL
4991036	32247	105172	299039	226730	2122/9/6 14:41	2122/9/6 14:41	17807	168	168	cm	0	0	NULL	NULL
4944783	32074	105598	245639	226730	2196/8/6 0:11	2196/8/6 0:11	21189	163	163	cm	0	0	NULL	NULL
4937092	32047	155347	220962	226730	2159/6/27 18:53	2159/6/27 18:53	17250	178	178	cm	0	0	NULL	NULL
4946810	32079	148974	291735	226730	2119/9/22 9:56	2119/9/22 9:56	16139	165	165	cm	0	0	NULL	NULL
4947840	32082	154926	273285	226730	2115/7/3 21:33	2115/7/3 21:33	18901	168	168	cm	0	0	NULL	NULL
4993662	32247	127308	254537	226730	2122/12/25 10:55	2122/12/25 10:55	18357	163	163	cm	0	0	NULL	NULL
4939125	32050	150375	270419	226730	2122/11/8 20:48	2122/11/8 20:48	15526	180	180	cm	0	0	NULL	NULL
4941154	32060	117616	294910	226730	2107/3/29 23:37	2107/3/29 23:37	20030	170	170	cm	0	0	NULL	NULL
4945581	32074	162201	256697	226730	2197/9/27 19:33	2197/9/27 19:33	15564	163	163	cm	0	0	NULL	NULL
4963527	32140	179002	245013	226730	2157/12/3 12:04	2157/12/3 12:04	20482	165	165	cm	0	0	NULL	NULL
4963816	32140	179002	232883	226730	2157/12/13 3:44	2157/12/13 3:44	21476	170	170	cm	0	0	NULL	NULL
4956654	32122	188587	202110	226730	2106/5/21 5:35	2106/5/21 5:35	20951	180	180	cm	0	0	NULL	NULL
5013174	32339	181355	206451	226730	2110/7/30 4:16	2110/7/30 4:16	20482	178	178	cm	0	0	NULL	NULL
5000145	32286	141332	286092	226730	2180/3/20 11:17	2180/3/20 11:17	14511	185	185	cm	0	0	NULL	NULL
4949453	32091	188068	239067	226730	2110/6/26 14:04	2110/6/26 14:04	15065	160	160	cm	0	0	NULL	NULL
4950794	32113	113412	277498	226730	2181/6/15 18:20	2181/6/15 18:20	16934	168	168	cm	0	0	NULL	NULL
4949254	32090	182135	284621	226730	2104/7/18 0:29	2104/7/18 0:29	14442	185	185	cm	0	0	NULL	NULL
4958988	32125	174557	230512	226730	2115/9/25 7:10	2115/9/25 7:10	17166	163	163	cm	0	0	NULL	NULL
5013568	32348	165332	213876	226730	2145/7/13 2:50	2145/7/13 2:50	17088	178	178	cm	0	0	NULL	NULL
4950616	32112	174385	283844	226730	2182/4/2 3:48	2182/4/2 3:48	17735	0	0	cm	0	0	NULL	NULL
4962888	32136	175584	290577	226730	2158/5/7 18:44	2158/5/7 18:44	19062	178	178	cm	0	0	NULL	NULL
5005030	32303	185638	261547	226730	2170/7/19 13:25	2170/7/19 13:25	15029	178	178	cm	0	0	NULL	NULL
5002788	32287	192269	208136	226730	2179/2/11 11:02	2179/2/11 11:02	15173	175	175	cm	0	0	NULL	NULL
5012394	32333	195499	227197	226730	2155/7/29 6:41	2155/7/29 6:41	16053	157	157	cm	0	0	NULL	NULL
5008657	32325	105934	285396	226730	2149/4/6 13:24	2149/4/6 13:24	21206	163	163	cm	0	0	NULL	NULL
5059987	32421	116230	295684	226730	2136/8/6 13:13	2136/8/6 13:13	16960	160	160	cm	0	0	NULL	NULL
5079910	32425	148075	242161	226730	2158/9/15 22:23	2158/9/15 22:23	20871	157	157	cm	0	0	NULL	NULL
5008515	32320	115468	255969	226730	2153/9/27 15:02	2153/9/27 15:02	20157	178	178	cm	0	0	NULL	NULL
5059802	32420	148722	291291	226730	2110/7/1 10:54	2110/7/1 10:54	15968	165	165	cm	0	0	NULL	NULL
5056530	32414	189094	233306	226730	2106/5/14 13:12	2106/5/14 13:12	21206	183	183	cm	0	0	NULL	NULL
5010283	32329	114906	290099	226730	2148/6/1 11:48	2148/6/1 11:48	19891	157	157	cm	0	0	NULL	NULL
5019919	32370	183637	245085	226730	2200/4/10 3:24	2200/4/10 3:24	21336	160	160	cm	0	0	NULL	NULL
5022404	32376	172607	268230	226730	2182/4/24 22:56	2182/4/24 22:56	15046	183	183	cm	0	0	NULL	NULL
5079465	32421	150941	233165	226730	2137/1/29 18:11	2137/1/29 18:11	15065	160	160	cm	0	0	NULL	NULL
5017032	32367	176192	230660	226730	2144/3/10 13:24	2144/3/10 13:24	18424	175	175	cm	0	0	NULL	NULL
5018045	32367	101033	292983	226730	2146/2/11 18:59	2146/2/11 18:59	21108	175	175	cm	0	0	NULL	NULL
5031145	32383	116091	239658	226730	2111/6/16 19:25	2111/6/16 19:25	20063	165	165	cm	0	0	NULL	NULL
5041809	32411	100469	288273	226730	2166/9/11 2:06	2166/9/11 2:06	19838	163	163	cm	0	0	NULL	NULL
5127950	32478	162614	200079	226730	2158/1/2 22:21	2158/1/2 22:21	14442	173	173	cm	0	0	NULL	NULL
5121051	32460	176627	273885	226730	2131/9/23 4:58	2131/9/23 4:58	14992	165	165	cm	0	0	NULL	NULL
5042598	32412	155151	219790	226730	2115/8/10 9:43	2115/8/10 9:43	21198	183	183	cm	0	0	NULL	NULL
5038195	32406	172002	205919	226730	2159/9/29 23:14	2159/9/29 23:14	16302	178	178	cm	0	0	NULL	NULL
5118766	32456	147813	278410	226730	2123/7/16 21:45	2123/7/16 21:45	16797	157	157	cm	0	0	NULL	NULL
5041452	32410	131700	203665	226730	2131/9/7 11:53	2131/9/7 11:53	15173	178	178	cm	0	0	NULL	NULL
5021050	32375	104840	298895	226730	2140/6/10 2:46	2140/6/10 2:46	20063	168	168	cm	0	0	NULL	NULL
5036736	32399	118793	248688	226730	2203/5/27 16:12	2203/5/27 16:12	16223	170	170	cm	0	0	NULL	NULL
5130662	32497	150117	232608	226730	2200/7/3 11:27	2200/7/3 11:27	18357	170	170	cm	0	0	NULL	NULL
5095395	32436	130432	212135	226730	2130/8/8 9:45	2130/8/8 9:45	17457	165	165	cm	0	0	NULL	NULL
5132916	32500	117954	234010	226730	2138/5/28 10:50	2138/5/28 10:50	15173	165	165	cm	0	0	NULL	NULL
5136398	32504	191100	202981	226730	2120/8/11 16:15	2120/8/11 16:15	21206	178	178	cm	0	0	NULL	NULL
5136753	32504	149115	202256	226730	2120/9/13 22:49	2120/9/13 22:49	16870	183	183	cm	0	0	NULL	NULL
5087232	32435	173167	208208	226730	2192/12/25 10:11	2192/12/25 10:11	20823	178	178	cm	0	0	NULL	NULL
5128700	32486	132144	238352	226730	2131/7/8 13:41	2131/7/8 13:41	21116	152	152	cm	0	0	NULL	NULL
5105590	32447	135968	242342	226730	2170/4/16 12:21	2170/4/16 12:21	20150	160	160	cm	0	0	NULL	NULL
5085683	32429	194278	221256	226730	2173/11/27 20:10	2173/11/27 20:10	19596	157	157	cm	0	0	NULL	NULL
5094147	32436	184018	293184	226730	2129/3/18 12:30	2129/3/18 12:30	21206	173	173	cm	0	0	NULL	NULL
5085458	32425	196405	233982	226730	2160/8/15 16:07	2160/8/15 16:07	14511	157	157	cm	0	0	NULL	NULL
5095113	32436	156815	217876	226730	2130/7/27 12:07	2130/7/27 12:07	15065	157	157	cm	0	0	NULL	NULL
5084605	32425	121264	277433	226730	2160/7/2 16:41	2160/7/2 16:41	17790	152	152	cm	0	0	NULL	NULL
5101655	32443	184083	223654	226730	2161/3/17 10:00	2161/3/17 10:00	18357	168	168	cm	0	0	NULL	NULL
5099253	32440	159681	234284	226730	2172/5/1 15:23	2172/5/1 15:23	15523	160	160	cm	0	0	NULL	NULL
5188395	32709	162525	290836	226730	2147/9/7 2:36	2147/9/7 2:36	17114	163	163	cm	0	0	NULL	NULL
5207772	32790	113032	286638	226730	2151/9/24 10:54	2151/9/24 10:54	15173	180	180	cm	0	0	NULL	NULL
5187631	32707	156381	217325	226730	2128/5/25 18:22	2128/5/25 18:22	14891	152	152	cm	0	0	NULL	NULL
5181595	32679	175371	227541	226730	2150/6/29 13:03	2150/6/29 13:03	16223	157	157	cm	0	0	NULL	NULL
5211623	32805	169344	266254	226730	2183/1/28 17:09	2183/1/28 17:09	18592	180	180	cm	0	0	NULL	NULL
5182822	32681	156883	212609	226730	2108/6/19 4:49	2108/6/19 4:49	17136	170	170	cm	0	0	NULL	NULL
5185758	32688	199743	232931	226730	2117/6/26 8:11	2117/6/26 8:11	21056	180	180	cm	0	0	NULL	NULL
5201599	32746	101739	297801	226730	2189/11/14 22:05	2189/11/14 22:05	20131	178	178	cm	0	0	NULL	NULL
5183221	32681	156883	283466	226730	2108/6/29 18:08	2108/6/29 18:08	15922	170	170	cm	0	0	NULL	NULL
5187543	32707	128977	218238	226730	2128/2/13 12:41	2128/2/13 12:41	19587	155	155	cm	0	0	NULL	NULL
5203612	32773	129856	257893	226730	2185/9/30 16:39	2185/9/30 16:39	17709	168	168	cm	0	0	NULL	NULL
5180989	32677	160104	281629	226730	2143/10/11 11:04	2143/10/11 11:04	15173	155	155	cm	0	0	NULL	NULL
5180317	32673	151884	259205	226730	2141/4/9 16:02	2141/4/9 16:02	21206	178	178	cm	0	0	NULL	NULL
5182363	32679	126512	209881	226730	2150/7/8 11:17	2150/7/8 11:17	15173	179	179	cm	0	0	NULL	NULL
5202760	32772	128348	235632	226730	2138/9/2 8:11	2138/9/2 8:11	20115	147	147	cm	0	0	NULL	NULL
5187142	32707	164334	248860	226730	2128/1/21 0:15	2128/1/21 0:15	20704	155	155	cm	0	0	NULL	NULL
5189124	32714	149465	265363	226730	2167/6/26 19:49	2167/6/26 19:49	19640	145	145	cm	0	0	NULL	NULL
5162014	32605	124102	283833	226730	2133/9/5 10:38	2133/9/5 10:38	20030	140	140	cm	0	0	NULL	NULL
5146704	32512	136799	215581	226730	2157/8/15 14:44	2157/8/15 14:44	17525	150	150	cm	0	0	NULL	NULL
5201047	32743	130977	201047	226730	2200/2/27 18:12	2200/2/27 18:12	17114	173	173	cm	0	0	NULL	NULL
5159272	32605	157470	217181	226730	2133/8/12 12:03	2133/8/12 12:03	15173	132	132	cm	0	0	NULL	NULL
5147993	32512	136799	267021	226730	2157/8/26 14:32	2157/8/26 14:32	20157	150	150	cm	0	0	NULL	NULL
5152625	32540	163861	229186	226730	2160/4/19 1:58	2160/4/19 1:58	16934	188	188	cm	0	0	NULL	NULL
5157336	32574	153415	223457	226730	2160/8/8 15:32	2160/8/8 15:32	16223	168	168	cm	0	0	NULL	NULL
5150209	32526	156527	284126	226730	2184/8/3 22:45	2184/8/3 22:45	21189	175	175	cm	0	0	NULL	NULL
5169207	32605	119326	274421	226730	2137/3/28 11:05	2137/3/28 11:05	15830	130	130	cm	0	0	NULL	NULL
5146230	32511	102385	203472	226730	2147/9/27 11:43	2147/9/27 11:43	15173	178	178	cm	0	0	NULL	NULL
5195565	32725	131525	294087	226730	2193/9/21 12:51	2193/9/21 12:51	17709	180	180	cm	0	0	NULL	NULL
5152572	32536	133891	233924	226730	2152/7/24 12:02	2152/7/24 12:02	15173	168	168	cm	0	0	NULL	NULL
5148995	32525	135066	240077	226730	2130/4/22 2:28	2130/4/22 2:28	18469	160	160	cm	0	0	NULL	NULL
5200839	32743	189512	219272	226730	2198/10/16 21:50	2198/10/16 21:50	20063	178	178	cm	0	0	NULL	NULL
5205097	32775	101627	241276	226730	2201/8/14 20:59	2201/8/14 20:59	21198	183	183	cm	0	0	NULL	NULL
5168179	32605	194563	202295	226730	2137/2/8 0:25	2137/2/8 0:25	15023	142	142	cm	0	0	NULL	NULL
5170136	32613	199140	291026	226730	2111/2/12 17:59	2111/2/12 17:59	20808	170	170	cm	0	0	NULL	NULL
5247985	40057	160818	286773	226730	2138/5/5 13:52	2138/5/5 13:52	14954	178	178	cm	0	0	NULL	NULL
5170818	32613	183046	206667	226730	2111/4/12 11:57	2111/4/12 11:57	17248	170	170	cm	0	0	NULL	NULL
5171797	32619	150073	245634	226730	2143/2/9 11:21	2143/2/9 11:21	19958	163	163	cm	0	0	NULL	NULL
5170092	32607	185206	224312	226730	2162/8/7 11:08	2162/8/7 11:08	16953	150	150	cm	0	0	NULL	NULL
5167575	32605	141515	241291	226730	2137/1/11 16:57	2137/1/11 16:57	15523	140	140	cm	0	0	NULL	NULL
5166879	32605	188981	240499	226730	2136/4/23 22:53	2136/4/23 22:53	19314	132	132	cm	0	0	NULL	NULL
5249709	40063	111564	287062	226730	2152/9/25 20:28	2152/9/25 20:28	18792	160	160	cm	0	0	NULL	NULL
5256257	40083	151654	224482	226730	2177/6/19 14:21	2177/6/19 14:21	15173	173	173	cm	0	0	NULL	NULL
5172850	32639	149795	231070	226730	2188/12/5 15:19	2188/12/5 15:19	14511	157	157	cm	0	0	NULL	NULL
5250112	40066	169733	252927	226730	2174/8/1 12:38	2174/8/1 12:38	15814	178	178	cm	0	0	NULL	NULL
5162653	32605	137103	291345	226730	2134/10/21 11:12	2134/10/21 11:12	17709	135	135	cm	0	0	NULL	NULL
5254163	40080	162107	252522	226730	2106/6/1 11:23	2106/6/1 11:23	17709	160	160	cm	0	0	NULL	NULL
5225302	40013	120406	230963	226730	2199/6/21 15:14	2199/6/21 15:14	17473	157	157	cm	0	0	NULL	NULL
5261919	40084	195762	264630	226730	2173/2/3 11:03	2173/2/3 11:03	15173	175	175	cm	0	0	NULL	NULL
5269924	40094	193368	210633	226730	2147/11/24 12:34	2147/11/24 12:34	18861	178	178	cm	0	0	NULL	NULL
5212852	32809	162969	248922	226730	2139/7/15 13:27	2139/7/15 13:27	18464	150	150	cm	0	0	NULL	NULL
5218184	40000	129338	264620	226730	2188/1/15 2:59	2188/1/15 2:59	21452	160	160	cm	0	0	NULL	NULL
5271146	40102	140600	252274	226730	2145/11/17 19:44	2145/11/17 19:44	15001	152	152	cm	0	0	NULL	NULL
5271522	40103	117233	295233	226730	2107/4/14 10:37	2107/4/14 10:37	15814	157	157	cm	0	0	NULL	NULL
5216273	32810	189751	204923	226730	2100/10/5 9:31	2100/10/5 9:31	14332	180	180	cm	0	0	NULL	NULL
5274912	40120	146466	283260	226730	2120/1/28 1:53	2120/1/28 1:53	17155	178	178	cm	0	0	NULL	NULL
5249238	40059	110385	213457	226730	2138/10/10 12:34	2138/10/10 12:34	19610	162.6	162.6	cm	0	0	NULL	NULL
5273317	40116	157106	232646	226730	2150/2/20 13:14	2150/2/20 13:14	15523	180	180	cm	0	0	NULL	NULL
5267677	40085	185993	272655	226730	2156/9/30 16:46	2156/9/30 16:46	16223	163	163	cm	0	0	NULL	NULL
5268341	40094	164419	295120	226730	2147/10/9 0:57	2147/10/9 0:57	14213	175	175	cm	0	0	NULL	NULL
5237286	40017	168404	259344	226730	2129/11/21 15:48	2129/11/21 15:48	18424	155	155	cm	0	0	NULL	NULL
5238043	40033	136285	252699	226730	2143/5/16 12:01	2143/5/16 12:01	15173	168	168	cm	0	0	NULL	NULL
5216814	32810	168208	230426	226730	2100/10/29 17:03	2100/10/29 17:03	20675	180	180	cm	0	0	NULL	NULL
5239294	40056	106112	247961	226730	2162/9/24 10:33	2162/9/24 10:33	17473	160	160	cm	0	0	NULL	NULL
5219852	40000	132265	211907	226730	2188/4/15 4:16	2188/4/15 4:16	16866	160	160	cm	0	0	NULL	NULL
5238466	40042	182326	236425	226730	2142/10/4 7:26	2142/10/4 7:26	16694	157	157	cm	0	0	NULL	NULL
5219666	40000	129338	286074	226730	2188/1/26 21:42	2188/1/26 21:42	19838	160	160	cm	0	0	NULL	NULL
5222774	40004	121157	256307	226730	2171/3/2 22:06	2171/3/2 22:06	16818	168	168	cm	0	0	NULL	NULL
5237597	40019	115219	280604	226730	2176/3/7 5:55	2176/3/7 5:55	19650	152	152	cm	0	0	NULL	NULL
5278414	40123	112312	288460	226730	2179/10/9 17:21	2179/10/9 17:21	21198	163	163	cm	0	0	NULL	NULL
5280450	40124	146893	269173	226730	2130/8/14 9:02	2130/8/14 9:02	18424	168	168	cm	0	0	NULL	NULL
5282300	40138	198339	254723	226730	2108/1/31 2:20	2108/1/31 2:20	20218	183	183	cm	0	0	NULL	NULL
5281099	40132	114856	224067	226730	2148/8/1 11:59	2148/8/1 11:59	15814	173	173	cm	0	0	NULL	NULL
5288946	40161	180396	264854	226730	2181/11/13 12:14	2181/11/13 12:14	16223	183	183	cm	0	0	NULL	NULL
5284184	40161	180396	271730	226730	2181/10/26 11:11	2181/10/26 11:11	16223	183	183	cm	0	0	NULL	NULL
5296980	40179	183432	202485	226730	2164/7/17 6:32	2164/7/17 6:32	15029	165	165	cm	0	0	NULL	NULL
5405675	40385	175164	263615	226730	2174/9/5 15:51	2174/9/5 15:51	16960	168	168	cm	0	0	NULL	NULL
5381195	40308	163205	247678	226730	2106/2/18 7:24	2106/2/18 7:24	18240	183	183	cm	0	0	NULL	NULL
5407679	40387	161638	299606	226730	2160/3/7 15:05	2160/3/7 15:05	18488	165	165	cm	0	0	NULL	NULL
5408916	40388	105995	246185	226730	2124/1/9 15:54	2124/1/9 15:54	16223	173	173	cm	0	0	NULL	NULL
5394855	40334	127603	252219	226730	2120/4/26 15:12	2120/4/26 15:12	19335	188	188	cm	0	0	NULL	NULL
5401022	40352	195369	281409	226730	2157/4/13 10:29	2157/4/13 10:29	18539	178	178	cm	0	0	NULL	NULL
5393932	40325	118434	249738	226730	2106/6/30 17:51	2106/6/30 17:51	15674	180	180	cm	0	0	NULL	NULL
5300955	40187	179637	267782	226730	2146/9/22 9:46	2146/9/22 9:46	17600	173	173	cm	0	0	NULL	NULL
5397933	40347	124573	287478	226730	2137/7/21 8:41	2137/7/21 8:41	21050	168	168	cm	0	0	NULL	NULL
5383211	40310	186361	210989	226730	2144/7/13 4:24	2144/7/13 4:24	17219	175	175	cm	0	0	NULL	NULL
5394409	40327	197834	276203	226730	2180/10/17 11:31	2180/10/17 11:31	18386	152	152	cm	0	0	NULL	NULL
5408948	40388	198358	238477	226730	2124/1/18 14:53	2124/1/18 14:53	19891	173	173	cm	0	0	NULL	NULL
5391997	40310	157609	204132	226730	2144/12/26 7:51	2144/12/26 7:51	18147	165	165	cm	0	0	NULL	NULL
5403539	40375	123488	239129	226730	2117/5/27 12:40	2117/5/27 12:40	15089	165	165	cm	0	0	NULL	NULL
5400326	40351	162364	201310	226730	2165/3/26 11:00	2165/3/26 11:00	18842	183	183	cm	0	0	NULL	NULL
5396393	40337	106794	292184	226730	2166/10/21 18:42	2166/10/21 18:42	17554	157	157	cm	0	0	NULL	NULL
5403366	40372	195660	283271	226730	2191/7/22 23:45	2191/7/22 23:45	17461	168	168	cm	0	0	NULL	NULL
5359465	40253	162797	247846	226730	2184/11/17 14:05	2184/11/17 14:05	17114	173	173	cm	0	0	NULL	NULL
5409340	40405	176274	257140	226730	2146/2/21 18:19	2146/2/21 18:19	19891	183	183	cm	0	0	NULL	NULL
5351578	40194	128783	273364	226730	2141/10/17 14:08	2141/10/17 14:08	14606	160	160	cm	0	0	NULL	NULL
5359048	40251	123847	218922	226730	2197/3/10 19:09	2197/3/10 19:09	20871	155	155	cm	0	0	NULL	NULL
5357759	40239	181561	246842	226730	2108/7/6 10:17	2108/7/6 10:17	17473	160	160	cm	0	0	NULL	NULL
5353714	40213	143496	200439	226730	2125/5/2 14:45	2125/5/2 14:45	15216	152	152	cm	0	0	NULL	NULL
5404304	40384	107272	279459	226730	2131/4/24 11:51	2131/4/24 11:51	15173	173	173	cm	0	0	NULL	NULL
5406400	40386	153319	262438	226730	2172/4/2 10:19	2172/4/2 10:19	17473	168	168	cm	0	0	NULL	NULL
5357232	40236	187307	203911	226730	2181/5/17 14:09	2181/5/17 14:09	16223	165	165	cm	0	0	NULL	NULL
5456725	40514	186454	202123	226730	2181/11/6 4:23	2181/11/6 4:23	20971	178	178	cm	0	0	NULL	NULL
5364926	40265	198632	227742	226730	2194/12/30 21:53	2194/12/30 21:53	14419	152	152	cm	0	0	NULL	NULL
5415585	40440	120173	258351	226730	2145/8/25 14:51	2145/8/25 14:51	19593	141	141	cm	0	0	NULL	NULL
5370675	40299	168827	285740	226730	2133/11/15 15:33	2133/11/15 15:33	17709	168	168	cm	0	0	NULL	NULL
5372037	40304	174997	234424	226730	2163/11/24 17:32	2163/11/24 17:32	17741	173	173	cm	0	0	NULL	NULL
5419907	40457	140705	238925	226730	2129/1/9 14:42	2129/1/9 14:42	20150	168	168	cm	0	0	NULL	NULL
5369507	40292	186944	274272	226730	2116/8/28 13:26	2116/8/28 13:26	18147	173	173	cm	0	0	NULL	NULL
5461388	40548	168670	207561	226730	2156/6/30 3:52	2156/6/30 3:52	17806	152	152	cm	0	0	NULL	NULL
5417915	40456	161765	242790	226730	2118/10/6 17:40	2118/10/6 17:40	20034	165	165	cm	0	0	NULL	NULL
5416132	40442	131151	270962	226730	2102/1/6 12:23	2102/1/6 12:23	17709	178	178	cm	0	0	NULL	NULL
5368033	40288	108809	214088	226730	2112/10/6 23:43	2112/10/6 23:43	20971	168	168	cm	0	0	NULL	NULL
5374081	40305	118754	292556	226730	2176/9/9 12:10	2176/9/9 12:10	15173	173	173	cm	0	0	NULL	NULL
5453917	40510	105429	251338	226730	2139/3/21 8:40	2139/3/21 8:40	16915	168	168	cm	0	0	NULL	NULL
5459194	40526	100456	274717	226730	2123/4/27 2:49	2123/4/27 2:49	20063	163	163	cm	0	0	NULL	NULL
5454355	40513	123268	279584	226730	2161/3/20 12:00	2161/3/20 12:00	17473	157	157	cm	0	0	NULL	NULL
5458896	40524	145076	290022	226730	2133/8/16 15:54	2133/8/16 15:54	15654	150	150	cm	0	0	NULL	NULL
5452796	40503	168803	293429	226730	2186/7/6 20:27	2186/7/6 20:27	16948	155	155	cm	0	0	NULL	NULL
5459959	40546	186123	273771	226730	2199/11/27 18:23	2199/11/27 18:23	14606	173	173	cm	0	0	NULL	NULL
5457153	40519	189349	206754	226730	2113/7/6 11:34	2113/7/6 11:34	14973	157	157	cm	0	0	NULL	NULL
5468439	40548	168670	260223	226730	2156/7/22 8:17	2156/7/22 8:17	19963	152	152	cm	0	0	NULL	NULL
5458295	40523	150743	234995	226730	2193/1/7 12:27	2193/1/7 12:27	15814	160	160	cm	0	0	NULL	NULL
5422577	40460	108751	258197	226730	2126/5/24 18:18	2126/5/24 18:18	20675	193	193	cm	0	0	NULL	NULL
5435500	40464	151320	247278	226730	2119/12/1 18:22	2119/12/1 18:22	14435	183	183	cm	0	0	NULL	NULL
5424094	40461	160208	272363	226730	2113/1/20 11:52	2113/1/20 11:52	15173	178	178	cm	0	0	NULL	NULL
5433580	40463	195397	262633	226730	2144/8/17 17:44	2144/8/17 17:44	17457	160	160	cm	0	0	NULL	NULL
5435255	40464	176530	278464	226730	2119/2/3 10:30	2119/2/3 10:30	16223	183	183	cm	0	0	NULL	NULL
5449140	40493	127985	278757	226730	2172/11/2 15:50	2172/11/2 15:50	19713	168	168	cm	0	0	NULL	NULL
5444910	40483	123866	225118	226730	2110/1/28 12:03	2110/1/28 12:03	18020	163	163	cm	0	0	NULL	NULL
5447757	40491	177887	240484	226730	2123/10/3 23:13	2123/10/3 23:13	15286	173	173	cm	0	0	NULL	NULL
5440796	40474	159047	220871	226730	2116/4/5 21:11	2116/4/5 21:11	19640	152	152	cm	0	0	NULL	NULL
5447185	40489	180827	239802	226730	2154/2/19 12:47	2154/2/19 12:47	15814	183	183	cm	0	0	NULL	NULL
5437188	40472	143475	232134	226730	2191/3/4 10:46	2191/3/4 10:46	20871	188	188	cm	0	0	NULL	NULL
5443360	40474	130539	254791	226730	2118/5/12 20:03	2118/5/12 20:03	16915	155	155	cm	0	0	NULL	NULL
5921529	40577	135411	253774	226730	2144/11/19 9:31	2144/11/19 9:31	17741	178	178	cm	0	0	NULL	NULL
5916623	40576	113086	232838	226730	2188/12/19 15:13	2188/12/19 15:13	15173	178	178	cm	0	0	NULL	NULL
5897567	40567	169331	225153	226730	2172/5/6 16:44	2172/5/6 16:44	16915	170	170	cm	0	0	NULL	NULL
5897119	40566	139708	251410	226730	2159/9/28 12:14	2159/9/28 12:14	14606	170	170	cm	0	0	NULL	NULL
5915032	40576	155431	282018	226730	2188/11/9 14:49	2188/11/9 14:49	19713	178	178	cm	0	0	NULL	NULL
5895301	40560	118505	262403	226730	2133/4/15 15:46	2133/4/15 15:46	14988	165	165	cm	0	0	NULL	NULL
5978431	40695	148810	280237	226730	2119/12/12 7:28	2119/12/12 7:28	15065	155	155	cm	0	0	NULL	NULL
5987006	40706	129699	219167	226730	2191/9/18 23:52	2191/9/18 23:52	18464	173	173	cm	0	0	NULL	NULL
[truncated: 22,031 more rows]
