# Supplementary material for: Support vector machine deep mining of electronic medical records to predict the prognosis of severe acute myocardial infarction
Source: Front Physiol. 2022 Sep 29;13:991990. doi: 10.3389/fphys.2022.991990 (PMC9558165; doi:10.3389/fphys.2022.991990)
Supplement: Supplementary file 6 [file DataSheet5.CSV]

row_id	subject_id	hadm_id	chartdate	charttime	spec_itemid	spec_type_desc	org_itemid	org_name	isolate_num	ab_itemid	ab_name	dilution_text	dilution_comparison	dilution_value	interpretation
344962	25949	116199	2113-08-08 00:00:00	2113-08-08 12:38:00	70062	SPUTUM	80023	STAPH AUREUS COAG +	1	90015	VANCOMYCIN	<=1	<=	1	S
344963	25949	116199	2113-08-08 00:00:00	2113-08-08 12:38:00	70062	SPUTUM	80023	STAPH AUREUS COAG +	1	90025	LEVOFLOXACIN	=>8	=>	8	R
344964	25949	116199	2113-08-08 00:00:00	2113-08-08 12:38:00	70062	SPUTUM	80023	STAPH AUREUS COAG +	1	90016	OXACILLIN	=>4	=>	4	R
344965	25949	116199	2113-08-08 00:00:00	2113-08-08 12:38:00	70062	SPUTUM	80023	STAPH AUREUS COAG +	1	90027	RIFAMPIN	<=0.5	<=	1	S
344966	25949	116199	2113-08-08 00:00:00	2113-08-08 12:38:00	70062	SPUTUM	80023	STAPH AUREUS COAG +	1	90002	PENICILLIN	=>0.5	=>	1	R
344967	25949	116199	2113-08-16 00:00:00	2113-08-16 09:12:00	70012	BLOOD CULTURE	NULL	NULL	NULL	NULL	NULL	NULL	NULL	NULL	NULL
344968	25949	116199	2113-08-16 00:00:00	2113-08-16 09:40:00	70012	BLOOD CULTURE	NULL	NULL	NULL	NULL	NULL	NULL	NULL	NULL	NULL
344969	25949	116199	2113-08-18 00:00:00	2113-08-18 17:01:00	70054	PLEURAL FLUID	NULL	NULL	NULL	NULL	NULL	NULL	NULL	NULL	NULL
344906	25949	182402	2110-11-25 00:00:00	2110-11-25 21:41:00	70012	BLOOD CULTURE	NULL	NULL	NULL	NULL	NULL	NULL	NULL	NULL	NULL
344907	25949	182402	2110-11-25 00:00:00	2110-11-25 22:18:00	70012	BLOOD CULTURE	NULL	NULL	NULL	NULL	NULL	NULL	NULL	NULL	NULL
344908	25949	182402	2110-11-26 00:00:00	2110-11-26 13:45:00	70064	STOOL	NULL	NULL	NULL	NULL	NULL	NULL	NULL	NULL	NULL
344909	25949	182402	2110-11-26 00:00:00	NULL	70064	STOOL	NULL	NULL	NULL	NULL	NULL	NULL	NULL	NULL	NULL
344910	25949	182402	2110-11-28 00:00:00	2110-11-28 10:57:00	70064	STOOL	NULL	NULL	NULL	NULL	NULL	NULL	NULL	NULL	NULL
344911	25949	182402	2110-11-28 00:00:00	2110-11-28 19:40:00	70064	STOOL	NULL	NULL	NULL	NULL	NULL	NULL	NULL	NULL	NULL
344912	25949	182402	2110-12-03 00:00:00	2110-12-03 19:15:00	70012	BLOOD CULTURE	NULL	NULL	NULL	NULL	NULL	NULL	NULL	NULL	NULL
344913	25949	182402	2110-12-03 00:00:00	2110-12-03 19:30:00	70012	BLOOD CULTURE	NULL	NULL	NULL	NULL	NULL	NULL	NULL	NULL	NULL
344914	25949	182402	2110-12-04 00:00:00	2110-12-04 06:50:00	70012	BLOOD CULTURE	NULL	NULL	NULL	NULL	NULL	NULL	NULL	NULL	NULL
344915	25949	182402	2110-12-04 00:00:00	2110-12-04 07:45:00	70012	BLOOD CULTURE	NULL	NULL	NULL	NULL	NULL	NULL	NULL	NULL	NULL
344916	25949	182402	2110-12-04 00:00:00	2110-12-04 08:00:00	70012	BLOOD CULTURE	NULL	NULL	NULL	NULL	NULL	NULL	NULL	NULL	NULL
344917	25949	182402	2110-12-04 00:00:00	2110-12-04 13:05:00	70012	BLOOD CULTURE	NULL	NULL	NULL	NULL	NULL	NULL	NULL	NULL	NULL
344918	25949	182402	2110-12-04 00:00:00	NULL	70054	PLEURAL FLUID	NULL	NULL	NULL	NULL	NULL	NULL	NULL	NULL	NULL
344919	25949	153600	2112-02-16 00:00:00	2112-02-16 06:00:00	70017	SEROLOGY/BLOOD	NULL	NULL	NULL	NULL	NULL	NULL	NULL	NULL	NULL
344920	25949	153600	2112-02-18 00:00:00	2112-02-18 02:10:00	70012	BLOOD CULTURE	80172	ENTEROCOCCUS FAECALIS	1	90002	PENICILLIN	2.0	=	2	S
344921	25949	153600	2112-02-18 00:00:00	2112-02-18 02:10:00	70012	BLOOD CULTURE	80172	ENTEROCOCCUS FAECALIS	1	90004	AMPICILLIN	<=2	<=	2	S
344922	25949	153600	2112-02-18 00:00:00	2112-02-18 02:10:00	70012	BLOOD CULTURE	80172	ENTEROCOCCUS FAECALIS	1	90025	LEVOFLOXACIN	1.0	=	1	S
344923	25949	153600	2112-02-18 00:00:00	2112-02-18 02:10:00	70012	BLOOD CULTURE	80236	PRESUMPTIVE CLOSTRIDIUM PERFRINGENS	1	NULL	NULL	NULL	NULL	NULL	NULL
344924	25949	153600	2112-02-18 00:00:00	2112-02-18 02:10:00	70012	BLOOD CULTURE	80131	SALMONELLA HADAR	2	90025	LEVOFLOXACIN	<=0.25	<=	0	S
344925	25949	153600	2112-02-18 00:00:00	2112-02-18 02:10:00	70012	BLOOD CULTURE	80131	SALMONELLA HADAR	2	90018	CEFTRIAXONE	<=1	<=	1	S
344926	25949	153600	2112-02-18 00:00:00	2112-02-18 02:10:00	70012	BLOOD CULTURE	80131	SALMONELLA HADAR	2	90008	TRIMETHOPRIM/SULFA	<=1	<=	1	S
344927	25949	153600	2112-02-18 00:00:00	2112-02-18 02:10:00	70012	BLOOD CULTURE	80131	SALMONELLA HADAR	2	90004	AMPICILLIN	<=2	<=	2	S
344928	25949	153600	2112-02-18 00:00:00	2112-02-18 02:10:00	70012	BLOOD CULTURE	80131	SALMONELLA HADAR	1	NULL	NULL	NULL	NULL	NULL	NULL
344929	25949	153600	2112-02-18 00:00:00	2112-02-18 02:10:00	70012	BLOOD CULTURE	80172	ENTEROCOCCUS FAECALIS	1	90015	VANCOMYCIN	<=1	<=	1	S
344930	25949	153600	2112-02-18 00:00:00	2112-02-18 12:00:00	70012	BLOOD CULTURE	80196	SALMONELLA SPECIES	2	NULL	NULL	NULL	NULL	NULL	NULL
344931	25949	153600	2112-02-18 00:00:00	2112-02-18 12:00:00	70012	BLOOD CULTURE	80196	SALMONELLA SPECIES	1	NULL	NULL	NULL	NULL	NULL	NULL
344932	25949	153600	2112-02-18 00:00:00	2112-02-18 12:00:00	70012	BLOOD CULTURE	80172	ENTEROCOCCUS FAECALIS	1	NULL	NULL	NULL	NULL	NULL	NULL
344933	25949	153600	2112-02-18 00:00:00	2112-02-18 12:00:00	70012	BLOOD CULTURE	80236	PRESUMPTIVE CLOSTRIDIUM PERFRINGENS	1	NULL	NULL	NULL	NULL	NULL	NULL
344934	25949	153600	2112-02-18 00:00:00	2112-02-18 14:30:00	70023	CATHETER TIP-IV	NULL	NULL	NULL	NULL	NULL	NULL	NULL	NULL	NULL
344935	25949	153600	2112-02-20 00:00:00	2112-02-20 20:35:00	70012	BLOOD CULTURE	NULL	NULL	NULL	NULL	NULL	NULL	NULL	NULL	NULL
344936	25949	153600	2112-02-21 00:00:00	2112-02-21 18:20:00	70012	BLOOD CULTURE	NULL	NULL	NULL	NULL	NULL	NULL	NULL	NULL	NULL
344937	25949	153600	2112-02-24 00:00:00	2112-02-24 13:20:00	70012	BLOOD CULTURE	NULL	NULL	NULL	NULL	NULL	NULL	NULL	NULL	NULL
344938	25949	116199	2113-07-25 00:00:00	2113-07-25 09:00:00	70012	BLOOD CULTURE	NULL	NULL	NULL	NULL	NULL	NULL	NULL	NULL	NULL
344939	25949	116199	2113-07-25 00:00:00	2113-07-25 09:15:00	70012	BLOOD CULTURE	NULL	NULL	NULL	NULL	NULL	NULL	NULL	NULL	NULL
344940	25949	116199	2113-07-27 00:00:00	2113-07-27 14:47:00	70091	MRSA SCREEN	80023	STAPH AUREUS COAG +	1	90016	OXACILLIN	NULL	NULL	NULL	R
344941	25949	116199	2113-07-28 00:00:00	2113-07-28 21:14:00	70064	STOOL	NULL	NULL	NULL	NULL	NULL	NULL	NULL	NULL	NULL
344942	25949	116199	2113-07-29 00:00:00	2113-07-29 05:37:00	70012	BLOOD CULTURE	NULL	NULL	NULL	NULL	NULL	NULL	NULL	NULL	NULL
344943	25949	116199	2113-07-29 00:00:00	2113-07-29 10:21:00	70012	BLOOD CULTURE	NULL	NULL	NULL	NULL	NULL	NULL	NULL	NULL	NULL
344944	25949	116199	2113-07-30 00:00:00	2113-07-30 16:55:00	70064	STOOL	NULL	NULL	NULL	NULL	NULL	NULL	NULL	NULL	NULL
344945	25949	116199	2113-07-30 00:00:00	2113-07-30 22:51:00	70062	SPUTUM	NULL	NULL	NULL	NULL	NULL	NULL	NULL	NULL	NULL
344946	25949	116199	2113-07-31 00:00:00	2113-07-31 12:55:00	70062	SPUTUM	80023	STAPH AUREUS COAG +	1	90011	TETRACYCLINE	<=1	<=	1	S
344947	25949	116199	2113-07-31 00:00:00	2113-07-31 12:55:00	70062	SPUTUM	80023	STAPH AUREUS COAG +	1	90015	VANCOMYCIN	<=1	<=	1	S
344948	25949	116199	2113-07-31 00:00:00	2113-07-31 12:55:00	70062	SPUTUM	80023	STAPH AUREUS COAG +	1	90002	PENICILLIN	=>0.5	=>	1	R
344949	25949	116199	2113-07-31 00:00:00	2113-07-31 12:55:00	70062	SPUTUM	80023	STAPH AUREUS COAG +	1	90006	ERYTHROMYCIN	=>8	=>	8	R
344950	25949	116199	2113-07-31 00:00:00	2113-07-31 12:55:00	70062	SPUTUM	80023	STAPH AUREUS COAG +	1	90012	GENTAMICIN	<=0.5	<=	1	S
344951	25949	116199	2113-07-31 00:00:00	2113-07-31 12:55:00	70062	SPUTUM	80023	STAPH AUREUS COAG +	1	90016	OXACILLIN	=>4	=>	4	R
344952	25949	116199	2113-07-31 00:00:00	2113-07-31 12:55:00	70062	SPUTUM	80023	STAPH AUREUS COAG +	1	90025	LEVOFLOXACIN	=>8	=>	8	R
344953	25949	116199	2113-07-31 00:00:00	2113-07-31 12:55:00	70062	SPUTUM	80023	STAPH AUREUS COAG +	1	90027	RIFAMPIN	<=0.5	<=	1	S
344954	25949	116199	2113-08-06 00:00:00	2113-08-06 00:05:00	70064	STOOL	80139	CLOSTRIDIUM DIFFICILE	1	NULL	NULL	NULL	NULL	NULL	NULL
344955	25949	116199	2113-08-06 00:00:00	2113-08-06 00:23:00	70062	SPUTUM	NULL	NULL	NULL	NULL	NULL	NULL	NULL	NULL	NULL
344956	25949	116199	2113-08-06 00:00:00	2113-08-06 01:36:00	70054	PLEURAL FLUID	NULL	NULL	NULL	NULL	NULL	NULL	NULL	NULL	NULL
344957	25949	116199	2113-08-06 00:00:00	2113-08-06 02:00:00	70012	BLOOD CULTURE	NULL	NULL	NULL	NULL	NULL	NULL	NULL	NULL	NULL
344958	25949	116199	2113-08-06 00:00:00	2113-08-06 02:00:00	70013	FLUID RECEIVED IN BLOOD CULTURE BOTTLES	NULL	NULL	NULL	NULL	NULL	NULL	NULL	NULL	NULL
344959	25949	116199	2113-08-08 00:00:00	2113-08-08 12:38:00	70062	SPUTUM	80023	STAPH AUREUS COAG +	1	90011	TETRACYCLINE	<=1	<=	1	S
344960	25949	116199	2113-08-08 00:00:00	2113-08-08 12:38:00	70062	SPUTUM	80023	STAPH AUREUS COAG +	1	90006	ERYTHROMYCIN	=>8	=>	8	R
344961	25949	116199	2113-08-08 00:00:00	2113-08-08 12:38:00	70062	SPUTUM	80023	STAPH AUREUS COAG +	1	90012	GENTAMICIN	<=0.5	<=	1	S
489618	58154	166504	2155-11-21 00:00:00	2155-11-21 18:16:00	70012	BLOOD CULTURE	NULL	NULL	NULL	NULL	NULL	NULL	NULL	NULL	NULL
489619	58154	166504	2155-11-21 00:00:00	2155-11-21 18:30:00	70012	BLOOD CULTURE	NULL	NULL	NULL	NULL	NULL	NULL	NULL	NULL	NULL
489620	58154	166504	2155-11-22 00:00:00	2155-11-22 03:56:00	70079	URINE	NULL	NULL	NULL	NULL	NULL	NULL	NULL	NULL	NULL
489621	58154	166504	2155-11-24 00:00:00	2155-11-24 10:55:00	70091	MRSA SCREEN	NULL	NULL	NULL	NULL	NULL	NULL	NULL	NULL	NULL
489622	58154	166504	2155-11-24 00:00:00	2155-11-24 11:24:00	70079	URINE	NULL	NULL	NULL	NULL	NULL	NULL	NULL	NULL	NULL
489623	58154	166504	2155-11-25 00:00:00	2155-11-25 07:33:00	70091	MRSA SCREEN	NULL	NULL	NULL	NULL	NULL	NULL	NULL	NULL	NULL
406215	30832	183218	2127-12-26 00:00:00	2127-12-26 19:01:00	70079	URINE	NULL	NULL	NULL	NULL	NULL	NULL	NULL	NULL	NULL
406216	30832	183218	2128-01-01 00:00:00	2128-01-01 17:27:00	70012	BLOOD CULTURE	NULL	NULL	NULL	NULL	NULL	NULL	NULL	NULL	NULL
406217	30832	183218	2128-01-01 00:00:00	2128-01-01 17:27:00	70012	BLOOD CULTURE	NULL	NULL	NULL	NULL	NULL	NULL	NULL	NULL	NULL
406218	30832	183218	2128-01-01 00:00:00	2128-01-01 22:19:00	70079	URINE	NULL	NULL	NULL	NULL	NULL	NULL	NULL	NULL	NULL
101586	7494	169113	2123-10-08 00:00:00	2123-10-08 07:05:00	70017	SEROLOGY/BLOOD	NULL	NULL	NULL	NULL	NULL	NULL	NULL	NULL	NULL
101587	7494	169113	2123-10-08 00:00:00	2123-10-08 13:11:00	70079	URINE	NULL	NULL	NULL	NULL	NULL	NULL	NULL	NULL	NULL
101588	7494	169113	2123-10-14 00:00:00	2123-10-14 09:03:00	70079	URINE	80002	ESCHERICHIA COLI	1	90028	CEFEPIME	<=1	<=	1	S
101589	7494	169113	2123-10-14 00:00:00	2123-10-14 09:03:00	70079	URINE	80002	ESCHERICHIA COLI	1	90026	PIPERACILLIN/TAZO	<=4	<=	4	S
101590	7494	169113	2123-10-14 00:00:00	2123-10-14 09:03:00	70079	URINE	80002	ESCHERICHIA COLI	1	90025	LEVOFLOXACIN	<=0.25	<=	0	S
101591	7494	169113	2123-10-14 00:00:00	2123-10-14 09:03:00	70079	URINE	80002	ESCHERICHIA COLI	1	90008	TRIMETHOPRIM/SULFA	<=1	<=	1	S
101592	7494	169113	2123-10-14 00:00:00	2123-10-14 09:03:00	70079	URINE	80002	ESCHERICHIA COLI	1	90004	AMPICILLIN	8.0	=	8	S
101593	7494	169113	2123-10-14 00:00:00	2123-10-14 09:03:00	70079	URINE	80002	ESCHERICHIA COLI	1	90005	CEFAZOLIN	<=4	<=	4	S
101594	7494	169113	2123-10-14 00:00:00	2123-10-14 09:03:00	70079	URINE	80002	ESCHERICHIA COLI	1	90022	AMPICILLIN/SULBACTAM	4.0	=	4	S
101595	7494	169113	2123-10-14 00:00:00	2123-10-14 09:03:00	70079	URINE	80002	ESCHERICHIA COLI	1	90010	NITROFURANTOIN	<=16	<=	16	S
101596	7494	169113	2123-10-14 00:00:00	2123-10-14 09:03:00	70079	URINE	80002	ESCHERICHIA COLI	1	90012	GENTAMICIN	<=1	<=	1	S
101597	7494	169113	2123-10-14 00:00:00	2123-10-14 09:03:00	70079	URINE	80002	ESCHERICHIA COLI	1	90020	IMIPENEM	<=1	<=	1	S
101598	7494	169113	2123-10-14 00:00:00	2123-10-14 09:03:00	70079	URINE	80002	ESCHERICHIA COLI	1	90013	TOBRAMYCIN	<=1	<=	1	S
101599	7494	169113	2123-10-14 00:00:00	2123-10-14 09:03:00	70079	URINE	80002	ESCHERICHIA COLI	1	90018	CEFTRIAXONE	<=1	<=	1	S
101600	7494	169113	2123-10-14 00:00:00	2123-10-14 09:03:00	70079	URINE	80002	ESCHERICHIA COLI	1	90021	PIPERACILLIN	<=4	<=	4	S
101601	7494	169113	2123-10-14 00:00:00	2123-10-14 09:03:00	70079	URINE	80002	ESCHERICHIA COLI	1	90029	MEROPENEM	<=0.25	<=	0	S
101602	7494	169113	2123-10-14 00:00:00	2123-10-14 09:03:00	70079	URINE	80002	ESCHERICHIA COLI	1	90023	CEFUROXIME	4.0	=	4	S
101603	7494	169113	2123-10-14 00:00:00	2123-10-14 09:03:00	70079	URINE	80002	ESCHERICHIA COLI	1	90017	CEFTAZIDIME	<=1	<=	1	S
461626	50445	132607	2176-10-19 00:00:00	2176-10-19 07:00:00	70012	BLOOD CULTURE	NULL	NULL	NULL	NULL	NULL	NULL	NULL	NULL	NULL
461627	50445	132607	2176-10-19 00:00:00	2176-10-19 07:15:00	70012	BLOOD CULTURE	NULL	NULL	NULL	NULL	NULL	NULL	NULL	NULL	NULL
461628	50445	132607	2176-10-19 00:00:00	2176-10-19 17:36:00	70091	MRSA SCREEN	NULL	NULL	NULL	NULL	NULL	NULL	NULL	NULL	NULL
461629	50445	132607	2176-10-20 00:00:00	2176-10-20 13:35:00	70079	URINE	NULL	NULL	NULL	NULL	NULL	NULL	NULL	NULL	NULL
461630	50445	151528	2176-12-16 00:00:00	2176-12-16 21:07:00	70091	MRSA SCREEN	80293	POSITIVE FOR METHICILLIN RESISTANT STAPH AUREUS	1	NULL	NULL	NULL	NULL	NULL	NULL
461631	50445	151528	2176-12-19 00:00:00	2176-12-19 08:04:00	70062	SPUTUM	80072	GRAM NEGATIVE ROD #3	1	NULL	NULL	NULL	NULL	NULL	NULL
461632	50445	151528	2176-12-19 00:00:00	2176-12-19 08:04:00	70062	SPUTUM	80087	STENOTROPHOMONAS (XANTHOMONAS) MALTOPHILIA	1	90008	TRIMETHOPRIM/SULFA	<=1	<=	1	S
461633	50445	151528	2176-12-19 00:00:00	2176-12-19 08:04:00	70062	SPUTUM	80071	GRAM NEGATIVE ROD #2	1	NULL	NULL	NULL	NULL	NULL	NULL
461634	50445	151528	2176-12-27 00:00:00	2176-12-27 15:56:00	70079	URINE	NULL	NULL	NULL	NULL	NULL	NULL	NULL	NULL	NULL
461635	50445	151528	2177-01-04 00:00:00	2177-01-04 02:21:00	70079	URINE	NULL	NULL	NULL	NULL	NULL	NULL	NULL	NULL	NULL
461636	50445	151528	2177-01-05 00:00:00	2177-01-05 09:54:00	70012	BLOOD CULTURE	NULL	NULL	NULL	NULL	NULL	NULL	NULL	NULL	NULL
461637	50445	151528	2177-01-05 00:00:00	2177-01-05 10:28:00	70079	URINE	NULL	NULL	NULL	NULL	NULL	NULL	NULL	NULL	NULL
461638	50445	151528	2177-01-05 00:00:00	2177-01-05 10:33:00	70012	BLOOD CULTURE	NULL	NULL	NULL	NULL	NULL	NULL	NULL	NULL	NULL
461639	50445	151528	2177-01-05 00:00:00	2177-01-05 11:13:00	70090	Mini-BAL	80023	STAPH AUREUS COAG +	1	90016	OXACILLIN	=>4	=>	4	R
461640	50445	151528	2177-01-05 00:00:00	2177-01-05 11:13:00	70090	Mini-BAL	80075	YEAST	1	NULL	NULL	NULL	NULL	NULL	NULL
461641	50445	151528	2177-01-05 00:00:00	2177-01-05 11:13:00	70090	Mini-BAL	80023	STAPH AUREUS COAG +	1	90008	TRIMETHOPRIM/SULFA	<=0.5	<=	1	S
461642	50445	151528	2177-01-05 00:00:00	2177-01-05 11:13:00	70090	Mini-BAL	80023	STAPH AUREUS COAG +	1	90012	GENTAMICIN	<=0.5	<=	1	S
461643	50445	151528	2177-01-05 00:00:00	2177-01-05 11:13:00	70090	Mini-BAL	80023	STAPH AUREUS COAG +	1	90027	RIFAMPIN	<=0.5	<=	1	S
461644	50445	151528	2177-01-05 00:00:00	2177-01-05 11:13:00	70090	Mini-BAL	80023	STAPH AUREUS COAG +	1	90015	VANCOMYCIN	1.0	=	1	S
461645	50445	151528	2177-01-05 00:00:00	2177-01-05 11:13:00	70090	Mini-BAL	80023	STAPH AUREUS COAG +	1	90011	TETRACYCLINE	2.0	=	2	S
461646	50445	151528	2177-01-05 00:00:00	2177-01-05 11:13:00	70090	Mini-BAL	80023	STAPH AUREUS COAG +	1	90025	LEVOFLOXACIN	=>8	=>	8	R
461647	50445	151528	2177-01-05 00:00:00	2177-01-05 11:13:00	70090	Mini-BAL	80023	STAPH AUREUS COAG +	1	90006	ERYTHROMYCIN	=>8	=>	8	R
461648	50445	151528	2177-01-05 00:00:00	2177-01-05 11:13:00	70090	Mini-BAL	80023	STAPH AUREUS COAG +	1	90007	CLINDAMYCIN	=>8	=>	8	R
215153	16298	134573	2119-12-10 00:00:00	2119-12-10 16:50:00	70012	BLOOD CULTURE	NULL	NULL	NULL	NULL	NULL	NULL	NULL	NULL	NULL
215154	16298	134573	2119-12-10 00:00:00	2119-12-10 17:00:00	70079	URINE	NULL	NULL	NULL	NULL	NULL	NULL	NULL	NULL	NULL
215155	16298	134573	2119-12-10 00:00:00	2119-12-10 17:15:00	70012	BLOOD CULTURE	NULL	NULL	NULL	NULL	NULL	NULL	NULL	NULL	NULL
215151	16298	109097	2112-10-08 00:00:00	2112-10-08 18:03:00	70062	SPUTUM	NULL	NULL	NULL	NULL	NULL	NULL	NULL	NULL	NULL
215152	16298	134573	2119-12-08 00:00:00	2119-12-08 17:30:00	70079	URINE	NULL	NULL	NULL	NULL	NULL	NULL	NULL	NULL	NULL
134043	9970	179985	2172-01-20 00:00:00	2172-01-20 13:45:00	70079	URINE	80081	GRAM POSITIVE BACTERIA	1	NULL	NULL	NULL	NULL	NULL	NULL
134044	9970	179985	2172-01-20 00:00:00	NULL	70012	BLOOD CULTURE	NULL	NULL	NULL	NULL	NULL	NULL	NULL	NULL	NULL
134045	9970	179985	2172-01-21 00:00:00	2172-01-21 04:00:00	70012	BLOOD CULTURE	NULL	NULL	NULL	NULL	NULL	NULL	NULL	NULL	NULL
134046	9970	179985	2172-01-21 00:00:00	NULL	70046	IMMUNOLOGY	NULL	NULL	NULL	NULL	NULL	NULL	NULL	NULL	NULL
134047	9970	179985	2172-01-22 00:00:00	2172-01-22 09:30:00	70062	SPUTUM	80253	YEAST, PRESUMPTIVELY NOT C. ALBICANS	1	NULL	NULL	NULL	NULL	NULL	NULL
134048	9970	179985	2172-01-22 00:00:00	2172-01-22 09:30:00	70062	SPUTUM	80075	YEAST	1	NULL	NULL	NULL	NULL	NULL	NULL
134049	9970	179985	2172-01-22 00:00:00	2172-01-22 09:30:00	70062	SPUTUM	80254	CANDIDA ALBICANS, PRESUMPTIVE IDENTIFICATION	1	NULL	NULL	NULL	NULL	NULL	NULL
134050	9970	179985	2172-01-22 00:00:00	2172-01-22 15:00:00	70081	URINE	NULL	NULL	NULL	NULL	NULL	NULL	NULL	NULL	NULL
134051	9970	179985	2172-01-22 00:00:00	2172-01-22 16:36:00	70062	SPUTUM	80253	YEAST, PRESUMPTIVELY NOT C. ALBICANS	1	NULL	NULL	NULL	NULL	NULL	NULL
134052	9970	179985	2172-01-22 00:00:00	2172-01-22 16:36:00	70062	SPUTUM	80254	CANDIDA ALBICANS, PRESUMPTIVE IDENTIFICATION	1	NULL	NULL	NULL	NULL	NULL	NULL
134053	9970	179985	2172-01-22 00:00:00	2172-01-22 17:00:00	70062	SPUTUM	80075	YEAST	1	NULL	NULL	NULL	NULL	NULL	NULL
134054	9970	179985	2172-02-03 00:00:00	2172-02-03 13:30:00	70070	SWAB	NULL	NULL	NULL	NULL	NULL	NULL	NULL	NULL	NULL
134055	9970	179985	2172-02-06 00:00:00	2172-02-06 17:55:00	70023	CATHETER TIP-IV	NULL	NULL	NULL	NULL	NULL	NULL	NULL	NULL	NULL
134056	9970	179985	2172-02-06 00:00:00	2172-02-06 17:55:00	70023	CATHETER TIP-IV	NULL	NULL	NULL	NULL	NULL	NULL	NULL	NULL	NULL
629831	99469	126023	2182-03-08 00:00:00	2182-03-08 23:22:00	70091	MRSA SCREEN	NULL	NULL	NULL	NULL	NULL	NULL	NULL	NULL	NULL
629832	99469	179324	2183-04-16 00:00:00	2183-04-16 20:44:00	70012	BLOOD CULTURE	80023	STAPH AUREUS COAG +	1	90012	GENTAMICIN	<=0.5	<=	1	S
629833	99469	179324	2183-04-16 00:00:00	2183-04-16 20:44:00	70012	BLOOD CULTURE	80023	STAPH AUREUS COAG +	1	90015	VANCOMYCIN	1.0	=	1	S
629834	99469	179324	2183-04-16 00:00:00	2183-04-16 20:44:00	70012	BLOOD CULTURE	80023	STAPH AUREUS COAG +	1	90025	LEVOFLOXACIN	=>8	=>	8	R
629835	99469	179324	2183-04-16 00:00:00	2183-04-16 20:44:00	70012	BLOOD CULTURE	80023	STAPH AUREUS COAG +	1	90016	OXACILLIN	=>4	=>	4	R
629836	99469	179324	2183-04-16 00:00:00	2183-04-16 20:44:00	70012	BLOOD CULTURE	80023	STAPH AUREUS COAG +	1	90027	RIFAMPIN	<=0.5	<=	1	S
629837	99469	179324	2183-04-16 00:00:00	2183-04-16 20:44:00	70012	BLOOD CULTURE	80023	STAPH AUREUS COAG +	1	90008	TRIMETHOPRIM/SULFA	<=0.5	<=	1	S
629838	99469	179324	2183-04-16 00:00:00	2183-04-16 20:44:00	70012	BLOOD CULTURE	80023	STAPH AUREUS COAG +	1	90007	CLINDAMYCIN	NULL	NULL	NULL	R
629839	99469	179324	2183-04-16 00:00:00	2183-04-16 20:44:00	70012	BLOOD CULTURE	80023	STAPH AUREUS COAG +	1	90006	ERYTHROMYCIN	=>8	=>	8	R
629840	99469	179324	2183-04-16 00:00:00	2183-04-16 20:44:00	70012	BLOOD CULTURE	80023	STAPH AUREUS COAG +	1	90011	TETRACYCLINE	<=1	<=	1	S
629841	99469	179324	2183-04-16 00:00:00	2183-04-16 20:44:00	70079	URINE	NULL	NULL	NULL	NULL	NULL	NULL	NULL	NULL	NULL
629842	99469	179324	2183-04-16 00:00:00	2183-04-16 20:50:00	70012	BLOOD CULTURE	80023	STAPH AUREUS COAG +	2	90011	TETRACYCLINE	<=1	<=	1	S
629843	99469	179324	2183-04-16 00:00:00	2183-04-16 20:50:00	70012	BLOOD CULTURE	80023	STAPH AUREUS COAG +	2	90012	GENTAMICIN	<=0.5	<=	1	S
629844	99469	179324	2183-04-16 00:00:00	2183-04-16 20:50:00	70012	BLOOD CULTURE	80023	STAPH AUREUS COAG +	2	90015	VANCOMYCIN	1.0	=	1	S
629845	99469	179324	2183-04-16 00:00:00	2183-04-16 20:50:00	70012	BLOOD CULTURE	80023	STAPH AUREUS COAG +	2	90016	OXACILLIN	=>4	=>	4	R
629846	99469	179324	2183-04-16 00:00:00	2183-04-16 20:50:00	70012	BLOOD CULTURE	80023	STAPH AUREUS COAG +	2	90025	LEVOFLOXACIN	=>8	=>	8	R
629847	99469	179324	2183-04-16 00:00:00	2183-04-16 20:50:00	70012	BLOOD CULTURE	80023	STAPH AUREUS COAG +	2	90027	RIFAMPIN	<=0.5	<=	1	S
629848	99469	179324	2183-04-16 00:00:00	2183-04-16 20:50:00	70012	BLOOD CULTURE	80023	STAPH AUREUS COAG +	1	NULL	NULL	NULL	NULL	NULL	NULL
629849	99469	179324	2183-04-16 00:00:00	2183-04-16 20:50:00	70012	BLOOD CULTURE	80023	STAPH AUREUS COAG +	2	90008	TRIMETHOPRIM/SULFA	<=0.5	<=	1	S
629850	99469	179324	2183-04-16 00:00:00	2183-04-16 20:50:00	70012	BLOOD CULTURE	80023	STAPH AUREUS COAG +	2	90007	CLINDAMYCIN	NULL	NULL	NULL	R
629851	99469	179324	2183-04-16 00:00:00	2183-04-16 20:50:00	70012	BLOOD CULTURE	80023	STAPH AUREUS COAG +	2	90006	ERYTHROMYCIN	=>8	=>	8	R
629852	99469	179324	2183-04-17 00:00:00	2183-04-17 01:58:00	70091	MRSA SCREEN	80293	POSITIVE FOR METHICILLIN RESISTANT STAPH AUREUS	1	NULL	NULL	NULL	NULL	NULL	NULL
629853	99469	179324	2183-04-17 00:00:00	2183-04-17 10:04:00	70062	SPUTUM	80023	STAPH AUREUS COAG +	1	90016	OXACILLIN	=>4	=>	4	R
629854	99469	179324	2183-04-17 00:00:00	2183-04-17 10:04:00	70062	SPUTUM	80023	STAPH AUREUS COAG +	1	90012	GENTAMICIN	<=0.5	<=	1	S
629855	99469	179324	2183-04-17 00:00:00	2183-04-17 10:04:00	70062	SPUTUM	80023	STAPH AUREUS COAG +	1	90011	TETRACYCLINE	<=1	<=	1	S
629856	99469	179324	2183-04-17 00:00:00	2183-04-17 10:04:00	70062	SPUTUM	80023	STAPH AUREUS COAG +	1	90008	TRIMETHOPRIM/SULFA	<=0.5	<=	1	S
629857	99469	179324	2183-04-17 00:00:00	2183-04-17 10:04:00	70062	SPUTUM	80023	STAPH AUREUS COAG +	1	90007	CLINDAMYCIN	NULL	NULL	NULL	R
629858	99469	179324	2183-04-17 00:00:00	2183-04-17 10:04:00	70062	SPUTUM	80023	STAPH AUREUS COAG +	1	90006	ERYTHROMYCIN	=>8	=>	8	R
629859	99469	179324	2183-04-17 00:00:00	2183-04-17 10:04:00	70062	SPUTUM	80023	STAPH AUREUS COAG +	1	90025	LEVOFLOXACIN	=>8	=>	8	R
629860	99469	179324	2183-04-17 00:00:00	2183-04-17 10:04:00	70062	SPUTUM	80023	STAPH AUREUS COAG +	1	90027	RIFAMPIN	<=0.5	<=	1	S
629861	99469	179324	2183-04-17 00:00:00	2183-04-17 10:04:00	70062	SPUTUM	80023	STAPH AUREUS COAG +	1	90015	VANCOMYCIN	1.0	=	1	S
629862	99469	179324	2183-04-17 00:00:00	2183-04-17 10:05:00	70012	BLOOD CULTURE	NULL	NULL	NULL	NULL	NULL	NULL	NULL	NULL	NULL
629863	99469	179324	2183-04-17 00:00:00	2183-04-17 10:05:00	70012	BLOOD CULTURE	NULL	NULL	NULL	NULL	NULL	NULL	NULL	NULL	NULL
629864	99469	179324	2183-04-17 00:00:00	2183-04-17 18:35:00	70023	CATHETER TIP-IV	NULL	NULL	NULL	NULL	NULL	NULL	NULL	NULL	NULL
629865	99469	179324	2183-04-18 00:00:00	2183-04-18 03:57:00	70012	BLOOD CULTURE	NULL	NULL	NULL	NULL	NULL	NULL	NULL	NULL	NULL
629866	99469	179324	2183-04-18 00:00:00	2183-04-18 04:00:00	70012	BLOOD CULTURE	NULL	NULL	NULL	NULL	NULL	NULL	NULL	NULL	NULL
629867	99469	179324	2183-04-18 00:00:00	2183-04-18 13:35:00	70012	BLOOD CULTURE	NULL	NULL	NULL	NULL	NULL	NULL	NULL	NULL	NULL
629868	99469	179324	2183-04-19 00:00:00	2183-04-19 02:51:00	70012	BLOOD CULTURE	NULL	NULL	NULL	NULL	NULL	NULL	NULL	NULL	NULL
629869	99469	179324	2183-04-19 00:00:00	2183-04-19 21:47:00	70079	URINE	NULL	NULL	NULL	NULL	NULL	NULL	NULL	NULL	NULL
629870	99469	179324	2183-04-24 00:00:00	2183-04-24 07:45:00	70079	URINE	NULL	NULL	NULL	NULL	NULL	NULL	NULL	NULL	NULL
629871	99469	179324	2183-04-24 00:00:00	2183-04-24 09:57:00	70012	BLOOD CULTURE	NULL	NULL	NULL	NULL	NULL	NULL	NULL	NULL	NULL
629872	99469	179324	2183-04-24 00:00:00	2183-04-24 16:00:00	70012	BLOOD CULTURE	NULL	NULL	NULL	NULL	NULL	NULL	NULL	NULL	NULL
629873	99469	179324	2183-04-30 00:00:00	2183-04-30 15:28:00	70012	BLOOD CULTURE	NULL	NULL	NULL	NULL	NULL	NULL	NULL	NULL	NULL
629874	99469	179324	2183-04-30 00:00:00	2183-04-30 15:28:00	70012	BLOOD CULTURE	NULL	NULL	NULL	NULL	NULL	NULL	NULL	NULL	NULL
629875	99469	179324	2183-04-30 00:00:00	2183-04-30 15:28:00	70079	URINE	NULL	NULL	NULL	NULL	NULL	NULL	NULL	NULL	NULL
629876	99469	179324	2183-04-30 00:00:00	2183-04-30 16:51:00	70062	SPUTUM	NULL	NULL	NULL	NULL	NULL	NULL	NULL	NULL	NULL
629877	99469	179324	2183-05-01 00:00:00	2183-05-01 03:53:00	70012	BLOOD CULTURE	NULL	NULL	NULL	NULL	NULL	NULL	NULL	NULL	NULL
629878	99469	179324	2183-05-01 00:00:00	2183-05-01 03:54:00	70012	BLOOD CULTURE	NULL	NULL	NULL	NULL	NULL	NULL	NULL	NULL	NULL
629879	99469	179324	2183-05-01 00:00:00	2183-05-01 14:40:00	70021	BRONCHOALVEOLAR LAVAGE	NULL	NULL	NULL	NULL	NULL	NULL	NULL	NULL	NULL
128415	9545	158060	2193-06-03 00:00:00	2193-06-03 17:00:00	70079	URINE	NULL	NULL	NULL	NULL	NULL	NULL	NULL	NULL	NULL
128416	9545	158060	2193-06-06 00:00:00	2193-06-06 00:15:00	70070	SWAB	80023	STAPH AUREUS COAG +	1	90002	PENICILLIN	=>0.5	=>	1	R
128417	9545	158060	2193-06-06 00:00:00	2193-06-06 00:15:00	70070	SWAB	80023	STAPH AUREUS COAG +	1	90012	GENTAMICIN	<=0.5	<=	1	S
128418	9545	158060	2193-06-06 00:00:00	2193-06-06 00:15:00	70070	SWAB	80023	STAPH AUREUS COAG +	1	90007	CLINDAMYCIN	<=0.25	<=	0	S
128419	9545	158060	2193-06-06 00:00:00	2193-06-06 00:15:00	70070	SWAB	80023	STAPH AUREUS COAG +	1	90006	ERYTHROMYCIN	=>8	=>	8	R
128420	9545	158060	2193-06-06 00:00:00	2193-06-06 00:15:00	70070	SWAB	80023	STAPH AUREUS COAG +	1	90016	OXACILLIN	0.5	=	1	S
128421	9545	158060	2193-06-06 00:00:00	2193-06-06 00:15:00	70070	SWAB	80023	STAPH AUREUS COAG +	1	90025	LEVOFLOXACIN	=>8	=>	8	R
128422	9545	158060	2193-06-06 00:00:00	2193-06-06 03:45:00	70070	SWAB	NULL	NULL	NULL	NULL	NULL	NULL	NULL	NULL	NULL
128423	9545	196386	2199-03-26 00:00:00	2199-03-26 05:50:00	70012	BLOOD CULTURE	NULL	NULL	NULL	NULL	NULL	NULL	NULL	NULL	NULL
128424	9545	196386	2199-03-26 00:00:00	2199-03-26 08:00:00	70079	URINE	NULL	NULL	NULL	NULL	NULL	NULL	NULL	NULL	NULL
128425	9545	196386	2199-03-26 00:00:00	NULL	70012	BLOOD CULTURE	NULL	NULL	NULL	NULL	NULL	NULL	NULL	NULL	NULL
128426	9545	196386	2199-03-28 00:00:00	2199-03-28 20:24:00	70012	BLOOD CULTURE	NULL	NULL	NULL	NULL	NULL	NULL	NULL	NULL	NULL
128427	9545	196386	2199-03-28 00:00:00	2199-03-28 20:25:00	70012	BLOOD CULTURE	NULL	NULL	NULL	NULL	NULL	NULL	NULL	NULL	NULL
128428	9545	196386	2199-03-28 00:00:00	2199-03-28 20:25:00	70079	URINE	NULL	NULL	NULL	NULL	NULL	NULL	NULL	NULL	NULL
128429	9545	120642	2199-04-19 00:00:00	2199-04-19 11:57:00	70012	BLOOD CULTURE	NULL	NULL	NULL	NULL	NULL	NULL	NULL	NULL	NULL
128430	9545	120642	2199-04-19 00:00:00	2199-04-19 11:57:00	70079	URINE	80075	YEAST	1	NULL	NULL	NULL	NULL	NULL	NULL
128431	9545	120642	2199-04-19 00:00:00	2199-04-19 11:57:00	70079	URINE	80081	GRAM POSITIVE BACTERIA	1	NULL	NULL	NULL	NULL	NULL	NULL
128432	9545	120642	2199-04-19 00:00:00	2199-04-19 12:24:00	70012	BLOOD CULTURE	NULL	NULL	NULL	NULL	NULL	NULL	NULL	NULL	NULL
128433	9545	120642	2199-04-21 00:00:00	2199-04-21 15:52:00	70079	URINE	80075	YEAST	1	NULL	NULL	NULL	NULL	NULL	NULL
128434	9545	120642	2199-04-21 00:00:00	2199-04-21 15:52:00	70079	URINE	80081	GRAM POSITIVE BACTERIA	1	NULL	NULL	NULL	NULL	NULL	NULL
128435	9545	189678	2199-05-19 00:00:00	2199-05-19 09:45:00	70012	BLOOD CULTURE	NULL	NULL	NULL	NULL	NULL	NULL	NULL	NULL	NULL
128436	9545	189678	2199-05-19 00:00:00	2199-05-19 10:10:00	70012	BLOOD CULTURE	80023	STAPH AUREUS COAG +	2	NULL	NULL	NULL	NULL	NULL	NULL
128437	9545	189678	2199-05-19 00:00:00	2199-05-19 10:10:00	70012	BLOOD CULTURE	80023	STAPH AUREUS COAG +	1	90025	LEVOFLOXACIN	=>8	=>	8	R
128438	9545	189678	2199-05-19 00:00:00	2199-05-19 10:10:00	70012	BLOOD CULTURE	80023	STAPH AUREUS COAG +	1	90015	VANCOMYCIN	<=1	<=	1	S
128439	9545	189678	2199-05-19 00:00:00	2199-05-19 10:10:00	70012	BLOOD CULTURE	80023	STAPH AUREUS COAG +	1	90006	ERYTHROMYCIN	=>8	=>	8	R
128440	9545	189678	2199-05-19 00:00:00	2199-05-19 10:10:00	70012	BLOOD CULTURE	80023	STAPH AUREUS COAG +	1	90002	PENICILLIN	=>0.5	=>	1	R
128441	9545	189678	2199-05-19 00:00:00	2199-05-19 10:10:00	70012	BLOOD CULTURE	80023	STAPH AUREUS COAG +	1	90012	GENTAMICIN	<=0.5	<=	1	S
128442	9545	189678	2199-05-19 00:00:00	2199-05-19 10:10:00	70012	BLOOD CULTURE	80023	STAPH AUREUS COAG +	1	90016	OXACILLIN	=>4	=>	4	R
128443	9545	189678	2199-05-19 00:00:00	2199-05-19 10:10:00	70012	BLOOD CULTURE	80023	STAPH AUREUS COAG +	1	90011	TETRACYCLINE	=>16	=>	16	R
128444	9545	189678	2199-05-19 00:00:00	2199-05-19 10:10:00	70012	BLOOD CULTURE	80023	STAPH AUREUS COAG +	1	90027	RIFAMPIN	<=0.5	<=	1	S
128445	9545	189678	2199-05-19 00:00:00	2199-05-19 10:10:00	70012	BLOOD CULTURE	80023	STAPH AUREUS COAG +	1	90007	CLINDAMYCIN	=>8	=>	8	R
128446	9545	189678	2199-05-20 00:00:00	NULL	70054	PLEURAL FLUID	NULL	NULL	NULL	NULL	NULL	NULL	NULL	NULL	NULL
128447	9545	189678	2199-05-21 00:00:00	2199-05-21 03:32:00	70012	BLOOD CULTURE	80023	STAPH AUREUS COAG +	2	NULL	NULL	NULL	NULL	NULL	NULL
128448	9545	189678	2199-05-21 00:00:00	2199-05-21 03:32:00	70012	BLOOD CULTURE	80023	STAPH AUREUS COAG +	1	NULL	NULL	NULL	NULL	NULL	NULL
128449	9545	189678	2199-05-23 00:00:00	2199-05-23 10:07:00	70023	CATHETER TIP-IV	NULL	NULL	NULL	NULL	NULL	NULL	NULL	NULL	NULL
128450	9545	189678	2199-05-23 00:00:00	2199-05-23 20:00:00	70012	BLOOD CULTURE	80023	STAPH AUREUS COAG +	1	NULL	NULL	NULL	NULL	NULL	NULL
128451	9545	189678	2199-05-23 00:00:00	NULL	70012	BLOOD CULTURE	80023	STAPH AUREUS COAG +	1	90011	TETRACYCLINE	=>16	=>	16	R
128452	9545	189678	2199-05-23 00:00:00	NULL	70012	BLOOD CULTURE	80023	STAPH AUREUS COAG +	1	90007	CLINDAMYCIN	=>8	=>	8	R
128453	9545	189678	2199-05-23 00:00:00	NULL	70012	BLOOD CULTURE	80023	STAPH AUREUS COAG +	1	90006	ERYTHROMYCIN	=>8	=>	8	R
128454	9545	189678	2199-05-23 00:00:00	NULL	70012	BLOOD CULTURE	80023	STAPH AUREUS COAG +	1	90027	RIFAMPIN	<=0.5	<=	1	S
128455	9545	189678	2199-05-23 00:00:00	NULL	70012	BLOOD CULTURE	80023	STAPH AUREUS COAG +	1	90002	PENICILLIN	=>0.5	=>	1	R
128456	9545	189678	2199-05-23 00:00:00	NULL	70012	BLOOD CULTURE	80023	STAPH AUREUS COAG +	1	90016	OXACILLIN	=>4	=>	4	R
128457	9545	189678	2199-05-23 00:00:00	NULL	70012	BLOOD CULTURE	80023	STAPH AUREUS COAG +	1	90025	LEVOFLOXACIN	=>8	=>	8	R
128458	9545	189678	2199-05-23 00:00:00	NULL	70012	BLOOD CULTURE	80023	STAPH AUREUS COAG +	1	90015	VANCOMYCIN	<=1	<=	1	S
128459	9545	189678	2199-05-23 00:00:00	NULL	70012	BLOOD CULTURE	80023	STAPH AUREUS COAG +	1	90012	GENTAMICIN	<=0.5	<=	1	S
128460	9545	189678	2199-05-24 00:00:00	2199-05-24 12:55:00	70012	BLOOD CULTURE	NULL	NULL	NULL	NULL	NULL	NULL	NULL	NULL	NULL
128461	9545	189678	2199-05-24 00:00:00	2199-05-24 18:00:00	70012	BLOOD CULTURE	NULL	NULL	NULL	NULL	NULL	NULL	NULL	NULL	NULL
128462	9545	189678	2199-05-25 00:00:00	2199-05-25 00:00:00	70079	URINE	NULL	NULL	NULL	NULL	NULL	NULL	NULL	NULL	NULL
128463	9545	189678	2199-05-25 00:00:00	2199-05-25 02:00:00	70012	BLOOD CULTURE	80023	STAPH AUREUS COAG +	1	90015	VANCOMYCIN	<=1	<=	1	S
128464	9545	189678	2199-05-25 00:00:00	2199-05-25 02:00:00	70012	BLOOD CULTURE	80023	STAPH AUREUS COAG +	1	90016	OXACILLIN	=>4	=>	4	R
128465	9545	189678	2199-05-25 00:00:00	2199-05-25 02:00:00	70012	BLOOD CULTURE	80023	STAPH AUREUS COAG +	1	90025	LEVOFLOXACIN	=>8	=>	8	R
128466	9545	189678	2199-05-25 00:00:00	2199-05-25 02:00:00	70012	BLOOD CULTURE	80023	STAPH AUREUS COAG +	1	90027	RIFAMPIN	<=0.5	<=	1	S
128467	9545	189678	2199-05-25 00:00:00	2199-05-25 02:00:00	70012	BLOOD CULTURE	80023	STAPH AUREUS COAG +	1	90011	TETRACYCLINE	=>16	=>	16	R
128468	9545	189678	2199-05-25 00:00:00	2199-05-25 02:00:00	70012	BLOOD CULTURE	80023	STAPH AUREUS COAG +	1	90012	GENTAMICIN	<=0.5	<=	1	S
128469	9545	189678	2199-05-25 00:00:00	2199-05-25 02:00:00	70012	BLOOD CULTURE	80023	STAPH AUREUS COAG +	1	90002	PENICILLIN	=>0.5	=>	1	R
128470	9545	189678	2199-05-25 00:00:00	2199-05-25 02:00:00	70012	BLOOD CULTURE	80023	STAPH AUREUS COAG +	1	90007	CLINDAMYCIN	=>8	=>	8	R
128471	9545	189678	2199-05-25 00:00:00	2199-05-25 02:00:00	70012	BLOOD CULTURE	80023	STAPH AUREUS COAG +	1	90006	ERYTHROMYCIN	=>8	=>	8	R
128472	9545	189678	2199-05-25 00:00:00	NULL	70012	BLOOD CULTURE	NULL	NULL	NULL	NULL	NULL	NULL	NULL	NULL	NULL
128473	9545	189678	2199-05-26 00:00:00	2199-05-26 11:23:00	70012	BLOOD CULTURE	NULL	NULL	NULL	NULL	NULL	NULL	NULL	NULL	NULL
128474	9545	189678	2199-05-27 00:00:00	2199-05-27 03:16:00	70012	BLOOD CULTURE	NULL	NULL	NULL	NULL	NULL	NULL	NULL	NULL	NULL
128475	9545	189678	2199-05-28 00:00:00	2199-05-28 06:37:00	70012	BLOOD CULTURE	NULL	NULL	NULL	NULL	NULL	NULL	NULL	NULL	NULL
128476	9545	189678	2199-05-28 00:00:00	2199-05-28 09:20:00	70012	BLOOD CULTURE	NULL	NULL	NULL	NULL	NULL	NULL	NULL	NULL	NULL
128477	9545	189678	2199-05-29 00:00:00	2199-05-29 04:33:00	70012	BLOOD CULTURE	80155	STAPHYLOCOCCUS, COAGULASE NEGATIVE	1	NULL	NULL	NULL	NULL	NULL	NULL
128478	9545	189678	2199-05-29 00:00:00	2199-05-29 09:40:00	70012	BLOOD CULTURE	NULL	NULL	NULL	NULL	NULL	NULL	NULL	NULL	NULL
128479	9545	189678	2199-05-29 00:00:00	2199-05-29 22:00:00	70012	BLOOD CULTURE	NULL	NULL	NULL	NULL	NULL	NULL	NULL	NULL	NULL
128480	9545	189678	2199-05-30 00:00:00	2199-05-30 13:46:00	70023	CATHETER TIP-IV	NULL	NULL	NULL	NULL	NULL	NULL	NULL	NULL	NULL
128481	9545	189678	2199-05-31 00:00:00	2199-05-31 04:57:00	70012	BLOOD CULTURE	NULL	NULL	NULL	NULL	NULL	NULL	NULL	NULL	NULL
128482	9545	189678	2199-06-01 00:00:00	2199-06-01 05:33:00	70012	BLOOD CULTURE	NULL	NULL	NULL	NULL	NULL	NULL	NULL	NULL	NULL
128483	9545	189678	2199-06-02 00:00:00	2199-06-02 05:29:00	70012	BLOOD CULTURE	NULL	NULL	NULL	NULL	NULL	NULL	NULL	NULL	NULL
128484	9545	189678	2199-06-02 00:00:00	2199-06-02 23:33:00	70079	URINE	NULL	NULL	NULL	NULL	NULL	NULL	NULL	NULL	NULL
128485	9545	189678	2199-06-03 00:00:00	2199-06-03 06:00:00	70012	BLOOD CULTURE	NULL	NULL	NULL	NULL	NULL	NULL	NULL	NULL	NULL
128486	9545	189678	2199-06-03 00:00:00	NULL	70012	BLOOD CULTURE	NULL	NULL	NULL	NULL	NULL	NULL	NULL	NULL	NULL
402939	30542	193194	2135-10-04 00:00:00	2135-10-04 09:53:00	70012	BLOOD CULTURE	NULL	NULL	NULL	NULL	NULL	NULL	NULL	NULL	NULL
402940	30542	193194	2135-10-04 00:00:00	2135-10-04 10:59:00	70012	BLOOD CULTURE	NULL	NULL	NULL	NULL	NULL	NULL	NULL	NULL	NULL
402941	30542	193194	2135-10-04 00:00:00	2135-10-04 12:46:00	70013	FLUID RECEIVED IN BLOOD CULTURE BOTTLES	NULL	NULL	NULL	NULL	NULL	NULL	NULL	NULL	NULL
402942	30542	193194	2135-10-04 00:00:00	2135-10-04 12:46:00	70029	DIALYSIS FLUID	NULL	NULL	NULL	NULL	NULL	NULL	NULL	NULL	NULL
402943	30542	193194	2135-10-04 00:00:00	2135-10-04 13:25:00	70011	BLOOD CULTURE ( MYCO/F LYTIC BOTTLE)	NULL	NULL	NULL	NULL	NULL	NULL	NULL	NULL	NULL
402944	30542	193194	2135-10-05 00:00:00	2135-10-05 10:18:00	70012	BLOOD CULTURE	NULL	NULL	NULL	NULL	NULL	NULL	NULL	NULL	NULL
402945	30542	193194	2135-10-05 00:00:00	2135-10-05 10:18:00	70012	BLOOD CULTURE	NULL	NULL	NULL	NULL	NULL	NULL	NULL	NULL	NULL
402946	30542	193194	2135-10-16 00:00:00	2135-10-16 12:04:00	70029	DIALYSIS FLUID	NULL	NULL	NULL	NULL	NULL	NULL	NULL	NULL	NULL
402947	30542	193194	2135-10-16 00:00:00	2135-10-16 18:00:00	70012	BLOOD CULTURE	NULL	NULL	NULL	NULL	NULL	NULL	NULL	NULL	NULL
402948	30542	193194	2135-10-17 00:00:00	2135-10-17 08:37:00	70012	BLOOD CULTURE	NULL	NULL	NULL	NULL	NULL	NULL	NULL	NULL	NULL
402949	30542	193194	2135-10-17 00:00:00	NULL	70029	DIALYSIS FLUID	NULL	NULL	NULL	NULL	NULL	NULL	NULL	NULL	NULL
402950	30542	193194	2135-10-18 00:00:00	2135-10-18 15:00:00	70062	SPUTUM	NULL	NULL	NULL	NULL	NULL	NULL	NULL	NULL	NULL
439509	44064	189505	2200-02-23 00:00:00	2200-02-23 21:18:00	70012	BLOOD CULTURE	NULL	NULL	NULL	NULL	NULL	NULL	NULL	NULL	NULL
439510	44064	189505	2200-02-23 00:00:00	2200-02-23 21:30:00	70012	BLOOD CULTURE	NULL	NULL	NULL	NULL	NULL	NULL	NULL	NULL	NULL
439511	44064	189505	2200-02-24 00:00:00	2200-02-24 02:02:00	70012	BLOOD CULTURE	NULL	NULL	NULL	NULL	NULL	NULL	NULL	NULL	NULL
439512	44064	189505	2200-02-24 00:00:00	2200-02-24 02:02:00	70091	MRSA SCREEN	NULL	NULL	NULL	NULL	NULL	NULL	NULL	NULL	NULL
439513	44064	189505	2200-02-24 00:00:00	2200-02-24 02:03:00	70012	BLOOD CULTURE	NULL	NULL	NULL	NULL	NULL	NULL	NULL	NULL	NULL
439514	44064	189505	2200-02-24 00:00:00	2200-02-24 04:06:00	70057	Rapid Respiratory Viral Screen & Culture	NULL	NULL	NULL	NULL	NULL	NULL	NULL	NULL	NULL
439515	44064	189505	2200-02-24 00:00:00	2200-02-24 04:07:00	70023	CATHETER TIP-IV	NULL	NULL	NULL	NULL	NULL	NULL	NULL	NULL	NULL
439516	44064	189505	2200-02-24 00:00:00	2200-02-24 07:31:00	70081	URINE	NULL	NULL	NULL	NULL	NULL	NULL	NULL	NULL	NULL
439517	44064	189505	2200-02-26 00:00:00	2200-02-26 13:26:00	70062	SPUTUM	NULL	NULL	NULL	NULL	NULL	NULL	NULL	NULL	NULL
439518	44064	189505	2200-02-26 00:00:00	2200-02-26 15:29:00	70023	CATHETER TIP-IV	NULL	NULL	NULL	NULL	NULL	NULL	NULL	NULL	NULL
439519	44064	189505	2200-03-01 00:00:00	2200-03-01 16:35:00	70079	URINE	NULL	NULL	NULL	NULL	NULL	NULL	NULL	NULL	NULL
439520	44064	189505	2200-03-06 00:00:00	2200-03-06 20:35:00	70026	CSF;SPINAL FLUID	NULL	NULL	NULL	NULL	NULL	NULL	NULL	NULL	NULL
439521	44064	126583	2200-04-21 00:00:00	2200-04-21 04:18:00	70091	MRSA SCREEN	NULL	NULL	NULL	NULL	NULL	NULL	NULL	NULL	NULL
439522	44064	126583	2200-04-21 00:00:00	2200-04-21 09:43:00	70057	Rapid Respiratory Viral Screen & Culture	NULL	NULL	NULL	NULL	NULL	NULL	NULL	NULL	NULL
439523	44064	136380	2200-04-27 00:00:00	2200-04-27 14:15:00	70012	BLOOD CULTURE	NULL	NULL	NULL	NULL	NULL	NULL	NULL	NULL	NULL
439524	44064	136380	2200-04-27 00:00:00	2200-04-27 14:30:00	70079	URINE	NULL	NULL	NULL	NULL	NULL	NULL	NULL	NULL	NULL
439525	44064	136380	2200-04-27 00:00:00	2200-04-27 14:35:00	70012	BLOOD CULTURE	NULL	NULL	NULL	NULL	NULL	NULL	NULL	NULL	NULL
439526	44064	136380	2200-04-29 00:00:00	2200-04-29 13:00:00	70012	BLOOD CULTURE	NULL	NULL	NULL	NULL	NULL	NULL	NULL	NULL	NULL
439527	44064	136380	2200-04-29 00:00:00	2200-04-29 13:30:00	70012	BLOOD CULTURE	NULL	NULL	NULL	NULL	NULL	NULL	NULL	NULL	NULL
439528	44064	136380	2200-04-29 00:00:00	2200-04-29 20:50:00	70079	URINE	NULL	NULL	NULL	NULL	NULL	NULL	NULL	NULL	NULL
439529	44064	136380	2200-04-30 00:00:00	2200-04-30 06:07:00	70091	MRSA SCREEN	NULL	NULL	NULL	NULL	NULL	NULL	NULL	NULL	NULL
377085	28365	129055	2187-11-06 00:00:00	2187-11-06 22:50:00	70012	BLOOD CULTURE	NULL	NULL	NULL	NULL	NULL	NULL	NULL	NULL	NULL
377086	28365	129055	2187-11-07 00:00:00	NULL	70079	URINE	NULL	NULL	NULL	NULL	NULL	NULL	NULL	NULL	NULL
377087	28365	121835	2190-01-05 00:00:00	2190-01-05 22:51:00	70091	MRSA SCREEN	NULL	NULL	NULL	NULL	NULL	NULL	NULL	NULL	NULL
377088	28365	121835	2190-01-06 00:00:00	2190-01-06 01:46:00	70012	BLOOD CULTURE	NULL	NULL	NULL	NULL	NULL	NULL	NULL	NULL	NULL
377089	28365	121835	2190-01-06 00:00:00	2190-01-06 02:16:00	70012	BLOOD CULTURE	NULL	NULL	NULL	NULL	NULL	NULL	NULL	NULL	NULL
377090	28365	121835	2190-01-07 00:00:00	2190-01-07 15:50:00	70012	BLOOD CULTURE	NULL	NULL	NULL	NULL	NULL	NULL	NULL	NULL	NULL
377091	28365	121835	2190-01-07 00:00:00	2190-01-07 16:32:00	70079	URINE	NULL	NULL	NULL	NULL	NULL	NULL	NULL	NULL	NULL
377092	28365	121835	2190-01-07 00:00:00	2190-01-07 17:20:00	70012	BLOOD CULTURE	NULL	NULL	NULL	NULL	NULL	NULL	NULL	NULL	NULL
377093	28365	102079	2192-06-20 00:00:00	2192-06-20 15:00:00	70012	BLOOD CULTURE	NULL	NULL	NULL	NULL	NULL	NULL	NULL	NULL	NULL
377094	28365	102079	2192-06-20 00:00:00	2192-06-20 15:05:00	70012	BLOOD CULTURE	NULL	NULL	NULL	NULL	NULL	NULL	NULL	NULL	NULL
377095	28365	102079	2192-06-20 00:00:00	2192-06-20 20:15:00	70091	MRSA SCREEN	NULL	NULL	NULL	NULL	NULL	NULL	NULL	NULL	NULL
377096	28365	102079	2192-06-20 00:00:00	NULL	70079	URINE	NULL	NULL	NULL	NULL	NULL	NULL	NULL	NULL	NULL
42489	3323	168780	2198-01-13 00:00:00	2198-01-13 09:07:00	70079	URINE	NULL	NULL	NULL	NULL	NULL	NULL	NULL	NULL	NULL
299984	22770	162565	2121-08-09 00:00:00	2121-08-09 23:50:00	70012	BLOOD CULTURE	NULL	NULL	NULL	NULL	NULL	NULL	NULL	NULL	NULL
299985	22770	162565	2121-08-10 00:00:00	2121-08-10 09:30:00	70079	URINE	80060	CANDIDA ALBICANS	1	NULL	NULL	NULL	NULL	NULL	NULL
299986	22770	162565	2121-08-10 00:00:00	2121-08-10 09:30:00	70062	SPUTUM	NULL	NULL	NULL	NULL	NULL	NULL	NULL	NULL	NULL
299979	22770	162565	2121-07-30 00:00:00	2121-07-30 05:10:00	70079	URINE	NULL	NULL	NULL	NULL	NULL	NULL	NULL	NULL	NULL
299980	22770	162565	2121-08-07 00:00:00	2121-08-07 12:35:00	70012	BLOOD CULTURE	NULL	NULL	NULL	NULL	NULL	NULL	NULL	NULL	NULL
299981	22770	162565	2121-08-07 00:00:00	2121-08-07 16:52:00	70012	BLOOD CULTURE	NULL	NULL	NULL	NULL	NULL	NULL	NULL	NULL	NULL
299982	22770	162565	2121-08-09 00:00:00	2121-08-09 10:13:00	70079	URINE	NULL	NULL	NULL	NULL	NULL	NULL	NULL	NULL	NULL
299983	22770	162565	2121-08-09 00:00:00	2121-08-09 21:30:00	70012	BLOOD CULTURE	NULL	NULL	NULL	NULL	NULL	NULL	NULL	NULL	NULL
520615	67206	174522	2129-09-21 00:00:00	2129-09-21 10:43:00	70012	BLOOD CULTURE	NULL	NULL	NULL	NULL	NULL	NULL	NULL	NULL	NULL
425391	32788	111585	2127-12-28 00:00:00	2127-12-28 05:00:00	70079	URINE	80005	KLEBSIELLA OXYTOCA	1	90008	TRIMETHOPRIM/SULFA	<=1	<=	1	S
425392	32788	111585	2127-12-28 00:00:00	2127-12-28 05:00:00	70079	URINE	80005	KLEBSIELLA OXYTOCA	1	90026	PIPERACILLIN/TAZO	<=4	<=	4	S
425393	32788	111585	2127-12-28 00:00:00	2127-12-28 05:00:00	70079	URINE	80005	KLEBSIELLA OXYTOCA	1	90018	CEFTRIAXONE	<=1	<=	1	S
425394	32788	111585	2127-12-28 00:00:00	2127-12-28 05:00:00	70079	URINE	80005	KLEBSIELLA OXYTOCA	1	90012	GENTAMICIN	<=1	<=	1	S
425395	32788	111585	2127-12-28 00:00:00	2127-12-28 05:00:00	70079	URINE	80005	KLEBSIELLA OXYTOCA	1	90013	TOBRAMYCIN	<=1	<=	1	S
425396	32788	111585	2127-12-28 00:00:00	2127-12-28 05:00:00	70079	URINE	80005	KLEBSIELLA OXYTOCA	1	90017	CEFTAZIDIME	<=1	<=	1	S
425397	32788	111585	2127-12-28 00:00:00	2127-12-28 05:00:00	70079	URINE	80005	KLEBSIELLA OXYTOCA	1	90028	CEFEPIME	<=1	<=	1	S
425398	32788	111585	2127-12-28 00:00:00	2127-12-28 05:00:00	70079	URINE	80005	KLEBSIELLA OXYTOCA	1	90029	MEROPENEM	<=0.25	<=	0	S
425399	32788	111585	2127-12-28 00:00:00	2127-12-28 05:00:00	70079	URINE	80005	KLEBSIELLA OXYTOCA	1	90010	NITROFURANTOIN	64.0	=	64	I
425400	32788	111585	2127-12-28 00:00:00	2127-12-28 05:00:00	70079	URINE	80005	KLEBSIELLA OXYTOCA	1	90023	CEFUROXIME	<=1	<=	1	S
425401	32788	111585	2127-12-28 00:00:00	2127-12-28 05:00:00	70079	URINE	80005	KLEBSIELLA OXYTOCA	1	90022	AMPICILLIN/SULBACTAM	4.0	=	4	S
425402	32788	111585	2127-12-28 00:00:00	2127-12-28 05:00:00	70079	URINE	80005	KLEBSIELLA OXYTOCA	1	90020	IMIPENEM	<=1	<=	1	S
425403	32788	111585	2127-12-28 00:00:00	2127-12-28 05:00:00	70079	URINE	80005	KLEBSIELLA OXYTOCA	1	90019	CIPROFLOXACIN	<=0.25	<=	0	S
425404	32788	111585	2127-12-28 00:00:00	2127-12-28 05:00:00	70079	URINE	80005	KLEBSIELLA OXYTOCA	1	90005	CEFAZOLIN	<=4	<=	4	S
425405	32788	111585	2127-12-30 00:00:00	2127-12-30 01:54:00	70079	URINE	NULL	NULL	NULL	NULL	NULL	NULL	NULL	NULL	NULL
425406	32788	111585	2127-12-30 00:00:00	2127-12-30 02:57:00	70012	BLOOD CULTURE	NULL	NULL	NULL	NULL	NULL	NULL	NULL	NULL	NULL
425407	32788	111585	2127-12-30 00:00:00	2127-12-30 02:57:00	70012	BLOOD CULTURE	NULL	NULL	NULL	NULL	NULL	NULL	NULL	NULL	NULL
425408	32788	111585	2127-12-30 00:00:00	2127-12-30 07:00:00	70062	SPUTUM	NULL	NULL	NULL	NULL	NULL	NULL	NULL	NULL	NULL
425409	32788	111585	2127-12-31 00:00:00	2127-12-31 04:58:00	70079	URINE	NULL	NULL	NULL	NULL	NULL	NULL	NULL	NULL	NULL
425410	32788	111585	2127-12-31 00:00:00	2127-12-31 04:59:00	70062	SPUTUM	NULL	NULL	NULL	NULL	NULL	NULL	NULL	NULL	NULL
425411	32788	111585	2127-12-31 00:00:00	2127-12-31 05:56:00	70012	BLOOD CULTURE	NULL	NULL	NULL	NULL	NULL	NULL	NULL	NULL	NULL
425412	32788	111585	2127-12-31 00:00:00	2127-12-31 05:56:00	70012	BLOOD CULTURE	NULL	NULL	NULL	NULL	NULL	NULL	NULL	NULL	NULL
425413	32788	111585	2128-01-04 00:00:00	2128-01-04 04:31:00	70064	STOOL	NULL	NULL	NULL	NULL	NULL	NULL	NULL	NULL	NULL
425414	32788	111585	2128-01-09 00:00:00	2128-01-09 09:10:00	70012	BLOOD CULTURE	NULL	NULL	NULL	NULL	NULL	NULL	NULL	NULL	NULL
425415	32788	111585	2128-01-09 00:00:00	2128-01-09 09:10:00	70012	BLOOD CULTURE	NULL	NULL	NULL	NULL	NULL	NULL	NULL	NULL	NULL
425416	32788	111585	2128-01-09 00:00:00	2128-01-09 09:11:00	70079	URINE	NULL	NULL	NULL	NULL	NULL	NULL	NULL	NULL	NULL
425417	32788	111585	2128-01-09 00:00:00	2128-01-09 11:51:00	70062	SPUTUM	NULL	NULL	NULL	NULL	NULL	NULL	NULL	NULL	NULL
425418	32788	111585	2128-01-16 00:00:00	2128-01-16 15:43:00	70023	CATHETER TIP-IV	80155	STAPHYLOCOCCUS, COAGULASE NEGATIVE	1	90007	CLINDAMYCIN	=>8	=>	8	R
425419	32788	111585	2128-01-16 00:00:00	2128-01-16 15:43:00	70023	CATHETER TIP-IV	80155	STAPHYLOCOCCUS, COAGULASE NEGATIVE	1	90011	TETRACYCLINE	<=1	<=	1	S
425420	32788	111585	2128-01-16 00:00:00	2128-01-16 15:43:00	70023	CATHETER TIP-IV	80155	STAPHYLOCOCCUS, COAGULASE NEGATIVE	1	90012	GENTAMICIN	=>16	=>	16	R
425421	32788	111585	2128-01-16 00:00:00	2128-01-16 15:43:00	70023	CATHETER TIP-IV	80155	STAPHYLOCOCCUS, COAGULASE NEGATIVE	1	90002	PENICILLIN	=>0.5	=>	1	R
425422	32788	111585	2128-01-16 00:00:00	2128-01-16 15:43:00	70023	CATHETER TIP-IV	80155	STAPHYLOCOCCUS, COAGULASE NEGATIVE	1	90015	VANCOMYCIN	3.0	=	3	S
425423	32788	111585	2128-01-16 00:00:00	2128-01-16 15:43:00	70023	CATHETER TIP-IV	80155	STAPHYLOCOCCUS, COAGULASE NEGATIVE	1	90006	ERYTHROMYCIN	=>8	=>	8	R
425424	32788	111585	2128-01-16 00:00:00	2128-01-16 15:43:00	70023	CATHETER TIP-IV	80155	STAPHYLOCOCCUS, COAGULASE NEGATIVE	1	90027	RIFAMPIN	<=0.5	<=	1	S
425425	32788	111585	2128-01-16 00:00:00	2128-01-16 15:43:00	70023	CATHETER TIP-IV	80155	STAPHYLOCOCCUS, COAGULASE NEGATIVE	1	90025	LEVOFLOXACIN	=>8	=>	8	R
425426	32788	111585	2128-01-16 00:00:00	2128-01-16 15:43:00	70023	CATHETER TIP-IV	80155	STAPHYLOCOCCUS, COAGULASE NEGATIVE	1	90016	OXACILLIN	=>4	=>	4	R
425427	32788	111585	2128-01-19 00:00:00	2128-01-19 10:43:00	70064	STOOL	NULL	NULL	NULL	NULL	NULL	NULL	NULL	NULL	NULL
425428	32788	111585	2128-01-20 00:00:00	2128-01-20 06:16:00	70064	STOOL	NULL	NULL	NULL	NULL	NULL	NULL	NULL	NULL	NULL
425429	32788	111585	2128-01-20 00:00:00	2128-01-20 07:51:00	70070	SWAB	80075	YEAST	1	NULL	NULL	NULL	NULL	NULL	NULL
425430	32788	111585	2128-01-20 00:00:00	2128-01-20 09:50:00	70005	ASPIRATE	NULL	NULL	NULL	NULL	NULL	NULL	NULL	NULL	NULL
425431	32788	111585	2128-01-20 00:00:00	2128-01-20 09:50:00	70012	BLOOD CULTURE	NULL	NULL	NULL	NULL	NULL	NULL	NULL	NULL	NULL
425432	32788	111585	2128-02-03 00:00:00	2128-02-03 14:41:00	70012	BLOOD CULTURE	NULL	NULL	NULL	NULL	NULL	NULL	NULL	NULL	NULL
425433	32788	111585	2128-02-03 00:00:00	2128-02-03 14:50:00	70079	URINE	NULL	NULL	NULL	NULL	NULL	NULL	NULL	NULL	NULL
425434	32788	111585	2128-02-03 00:00:00	2128-02-03 16:29:00	70012	BLOOD CULTURE	NULL	NULL	NULL	NULL	NULL	NULL	NULL	NULL	NULL
425435	32788	111585	2128-02-03 00:00:00	2128-02-03 16:47:00	70062	SPUTUM	NULL	NULL	NULL	NULL	NULL	NULL	NULL	NULL	NULL
425436	32788	111585	2128-02-04 00:00:00	2128-02-04 09:22:00	70070	SWAB	80254	CANDIDA ALBICANS, PRESUMPTIVE IDENTIFICATION	1	NULL	NULL	NULL	NULL	NULL	NULL
425437	32788	111585	2128-02-05 00:00:00	2128-02-05 09:06:00	70023	CATHETER TIP-IV	NULL	NULL	NULL	NULL	NULL	NULL	NULL	NULL	NULL
425438	32788	111585	2128-02-05 00:00:00	2128-02-05 23:00:00	70012	BLOOD CULTURE	NULL	NULL	NULL	NULL	NULL	NULL	NULL	NULL	NULL
425439	32788	111585	2128-02-05 00:00:00	2128-02-05 23:08:00	70012	BLOOD CULTURE	NULL	NULL	NULL	NULL	NULL	NULL	NULL	NULL	NULL
425440	32788	111585	2128-02-05 00:00:00	NULL	70070	SWAB	80254	CANDIDA ALBICANS, PRESUMPTIVE IDENTIFICATION	1	NULL	NULL	NULL	NULL	NULL	NULL
425441	32788	111585	2128-02-06 00:00:00	2128-02-06 00:00:00	70062	SPUTUM	NULL	NULL	NULL	NULL	NULL	NULL	NULL	NULL	NULL
425442	32788	111585	2128-02-06 00:00:00	2128-02-06 01:09:00	70079	URINE	NULL	NULL	NULL	NULL	NULL	NULL	NULL	NULL	NULL
425443	32788	111585	2128-02-06 00:00:00	2128-02-06 10:07:00	70079	URINE	NULL	NULL	NULL	NULL	NULL	NULL	NULL	NULL	NULL
425444	32788	111585	2128-02-06 00:00:00	2128-02-06 12:49:00	70012	BLOOD CULTURE	NULL	NULL	NULL	NULL	NULL	NULL	NULL	NULL	NULL
425445	32788	111585	2128-02-06 00:00:00	2128-02-06 13:01:00	70012	BLOOD CULTURE	NULL	NULL	NULL	NULL	NULL	NULL	NULL	NULL	NULL
425446	32788	111585	2128-02-07 00:00:00	2128-02-07 10:28:00	70023	CATHETER TIP-IV	NULL	NULL	NULL	NULL	NULL	NULL	NULL	NULL	NULL
425447	32788	111585	2128-02-10 00:00:00	2128-02-10 14:52:00	70051	FLUID,OTHER	80060	CANDIDA ALBICANS	1	NULL	NULL	NULL	NULL	NULL	NULL
425448	32788	111585	2128-02-13 00:00:00	2128-02-13 04:04:00	70064	STOOL	NULL	NULL	NULL	NULL	NULL	NULL	NULL	NULL	NULL
425449	32788	111585	2128-02-13 00:00:00	2128-02-13 15:58:00	70062	SPUTUM	NULL	NULL	NULL	NULL	NULL	NULL	NULL	NULL	NULL
425450	32788	111585	2128-02-13 00:00:00	2128-02-13 15:58:00	70070	SWAB	NULL	NULL	NULL	NULL	NULL	NULL	NULL	NULL	NULL
425451	32788	111585	2128-02-15 00:00:00	2128-02-15 12:09:00	70064	STOOL	NULL	NULL	NULL	NULL	NULL	NULL	NULL	NULL	NULL
425452	32788	111585	2128-02-16 00:00:00	2128-02-16 13:12:00	70064	STOOL	NULL	NULL	NULL	NULL	NULL	NULL	NULL	NULL	NULL
425453	32788	111585	2128-02-22 00:00:00	2128-02-22 09:10:00	70062	SPUTUM	NULL	NULL	NULL	NULL	NULL	NULL	NULL	NULL	NULL
425454	32788	111585	2128-02-22 00:00:00	2128-02-22 09:11:00	70064	STOOL	NULL	NULL	NULL	NULL	NULL	NULL	NULL	NULL	NULL
425455	32788	111585	2128-02-22 00:00:00	2128-02-22 09:14:00	70012	BLOOD CULTURE	NULL	NULL	NULL	NULL	NULL	NULL	NULL	NULL	NULL
425456	32788	111585	2128-02-22 00:00:00	2128-02-22 09:15:00	70079	URINE	NULL	NULL	NULL	NULL	NULL	NULL	NULL	NULL	NULL
425457	32788	111585	2128-02-22 00:00:00	2128-02-22 09:15:00	70012	BLOOD CULTURE	NULL	NULL	NULL	NULL	NULL	NULL	NULL	NULL	NULL
425458	32788	111585	2128-02-22 00:00:00	2128-02-22 09:43:00	70023	CATHETER TIP-IV	80053	ENTEROCOCCUS SP.	1	90015	VANCOMYCIN	=>32	=>	32	R
425459	32788	111585	2128-02-22 00:00:00	2128-02-22 09:43:00	70023	CATHETER TIP-IV	80053	ENTEROCOCCUS SP.	1	90004	AMPICILLIN	=>32	=>	32	R
425460	32788	111585	2128-02-22 00:00:00	2128-02-22 09:43:00	70023	CATHETER TIP-IV	80053	ENTEROCOCCUS SP.	1	90002	PENICILLIN	=>64	=>	64	R
425461	32788	111585	2128-02-22 00:00:00	2128-02-22 09:43:00	70023	CATHETER TIP-IV	80053	ENTEROCOCCUS SP.	1	90031	LINEZOLID	2.0	=	2	S
425462	32788	111585	2128-02-23 00:00:00	NULL	70076	TISSUE	80155	STAPHYLOCOCCUS, COAGULASE NEGATIVE	1	NULL	NULL	NULL	NULL	NULL	NULL
425463	32788	111585	2128-02-23 00:00:00	NULL	70076	TISSUE	80060	CANDIDA ALBICANS	1	NULL	NULL	NULL	NULL	NULL	NULL
425464	32788	111585	2128-02-25 00:00:00	2128-02-25 18:53:00	70012	BLOOD CULTURE	NULL	NULL	NULL	NULL	NULL	NULL	NULL	NULL	NULL
425465	32788	111585	2128-02-25 00:00:00	2128-02-25 18:57:00	70012	BLOOD CULTURE	NULL	NULL	NULL	NULL	NULL	NULL	NULL	NULL	NULL
425466	32788	111585	2128-02-27 00:00:00	2128-02-27 13:04:00	70012	BLOOD CULTURE	NULL	NULL	NULL	NULL	NULL	NULL	NULL	NULL	NULL
425467	32788	111585	2128-02-27 00:00:00	2128-02-27 13:04:00	70012	BLOOD CULTURE	NULL	NULL	NULL	NULL	NULL	NULL	NULL	NULL	NULL
425468	32788	111585	2128-02-29 00:00:00	2128-02-29 16:04:00	70070	SWAB	NULL	NULL	NULL	NULL	NULL	NULL	NULL	NULL	NULL
425469	32788	111585	2128-03-02 00:00:00	2128-03-02 08:45:00	70070	SWAB	80053	ENTEROCOCCUS SP.	1	90002	PENICILLIN	=>64	=>	64	R
425470	32788	111585	2128-03-02 00:00:00	2128-03-02 08:45:00	70070	SWAB	80053	ENTEROCOCCUS SP.	1	90015	VANCOMYCIN	=>32	=>	32	R
425471	32788	111585	2128-03-02 00:00:00	2128-03-02 08:45:00	70070	SWAB	80053	ENTEROCOCCUS SP.	1	90031	LINEZOLID	2.0	=	2	S
425472	32788	111585	2128-03-02 00:00:00	2128-03-02 08:45:00	70070	SWAB	80053	ENTEROCOCCUS SP.	1	90004	AMPICILLIN	=>32	=>	32	R
425473	32788	111585	2128-03-02 00:00:00	2128-03-02 08:45:00	70070	SWAB	80155	STAPHYLOCOCCUS, COAGULASE NEGATIVE	1	NULL	NULL	NULL	NULL	NULL	NULL
425474	32788	111585	2128-03-12 00:00:00	2128-03-12 00:22:00	70017	SEROLOGY/BLOOD	NULL	NULL	NULL	NULL	NULL	NULL	NULL	NULL	NULL
64556	4875	155268	2154-09-22 00:00:00	2154-09-22 10:00:00	70012	BLOOD CULTURE	NULL	NULL	NULL	NULL	NULL	NULL	NULL	NULL	NULL
64557	4875	155268	2154-09-22 00:00:00	2154-09-22 12:50:00	70012	BLOOD CULTURE	NULL	NULL	NULL	NULL	NULL	NULL	NULL	NULL	NULL
64558	4875	155268	2154-09-23 00:00:00	2154-09-23 09:56:00	70079	URINE	NULL	NULL	NULL	NULL	NULL	NULL	NULL	NULL	NULL
64559	4875	155268	2154-10-02 00:00:00	2154-10-02 10:13:00	70012	BLOOD CULTURE	NULL	NULL	NULL	NULL	NULL	NULL	NULL	NULL	NULL
64560	4875	155268	2154-10-02 00:00:00	2154-10-02 10:15:00	70079	URINE	NULL	NULL	NULL	NULL	NULL	NULL	NULL	NULL	NULL
64561	4875	155268	2154-10-02 00:00:00	2154-10-02 10:20:00	70012	BLOOD CULTURE	NULL	NULL	NULL	NULL	NULL	NULL	NULL	NULL	NULL
64562	4875	155268	2154-10-02 00:00:00	2154-10-02 17:42:00	70023	CATHETER TIP-IV	NULL	NULL	NULL	NULL	NULL	NULL	NULL	NULL	NULL
64563	4875	155268	2154-10-02 00:00:00	2154-10-02 20:19:00	70062	SPUTUM	NULL	NULL	NULL	NULL	NULL	NULL	NULL	NULL	NULL
64564	4875	155268	2154-10-02 00:00:00	2154-10-02 20:21:00	70064	STOOL	NULL	NULL	NULL	NULL	NULL	NULL	NULL	NULL	NULL
64565	4875	155268	2154-10-03 00:00:00	2154-10-03 14:00:00	70062	SPUTUM	NULL	NULL	NULL	NULL	NULL	NULL	NULL	NULL	NULL
64566	4875	155268	2154-10-04 00:00:00	2154-10-04 11:59:00	70079	URINE	NULL	NULL	NULL	NULL	NULL	NULL	NULL	NULL	NULL
64567	4875	155268	2154-10-05 00:00:00	2154-10-05 06:12:00	70012	BLOOD CULTURE	NULL	NULL	NULL	NULL	NULL	NULL	NULL	NULL	NULL
64568	4875	155268	2154-10-05 00:00:00	2154-10-05 22:25:00	70012	BLOOD CULTURE	NULL	NULL	NULL	NULL	NULL	NULL	NULL	NULL	NULL
64569	4875	155268	2154-10-05 00:00:00	2154-10-05 22:25:00	70079	URINE	NULL	NULL	NULL	NULL	NULL	NULL	NULL	NULL	NULL
64570	4875	155268	2154-10-10 00:00:00	2154-10-10 02:36:00	70079	URINE	NULL	NULL	NULL	NULL	NULL	NULL	NULL	NULL	NULL
422694	32531	119826	2156-06-14 00:00:00	2156-06-14 15:58:00	70079	URINE	80002	ESCHERICHIA COLI	1	90023	CEFUROXIME	=>64	=>	64	R
422695	32531	119826	2156-06-14 00:00:00	2156-06-14 15:58:00	70079	URINE	80002	ESCHERICHIA COLI	1	90019	CIPROFLOXACIN	=>4	=>	4	R
422696	32531	119826	2156-06-14 00:00:00	2156-06-14 15:58:00	70079	URINE	80002	ESCHERICHIA COLI	1	90028	CEFEPIME	<=1	<=	1	S
422697	32531	119826	2156-06-14 00:00:00	2156-06-14 15:58:00	70079	URINE	80002	ESCHERICHIA COLI	1	90029	MEROPENEM	<=0.25	<=	0	S
422698	32531	119826	2156-06-14 00:00:00	2156-06-14 15:58:00	70079	URINE	80002	ESCHERICHIA COLI	1	90020	IMIPENEM	<=1	<=	1	S
422699	32531	119826	2156-06-14 00:00:00	2156-06-14 15:58:00	70079	URINE	80002	ESCHERICHIA COLI	1	90022	AMPICILLIN/SULBACTAM	16.0	=	16	I
422700	32531	119826	2156-06-14 00:00:00	2156-06-14 15:58:00	70079	URINE	80002	ESCHERICHIA COLI	1	90021	PIPERACILLIN	<=4	<=	4	S
422701	32531	119826	2156-06-14 00:00:00	2156-06-14 15:58:00	70079	URINE	80002	ESCHERICHIA COLI	1	90017	CEFTAZIDIME	<=1	<=	1	S
422702	32531	119826	2156-06-14 00:00:00	2156-06-14 15:58:00	70079	URINE	80002	ESCHERICHIA COLI	1	90012	GENTAMICIN	<=1	<=	1	S
422703	32531	119826	2156-06-14 00:00:00	2156-06-14 15:58:00	70079	URINE	80002	ESCHERICHIA COLI	1	90010	NITROFURANTOIN	<=16	<=	16	S
422704	32531	119826	2156-06-14 00:00:00	2156-06-14 15:58:00	70079	URINE	80002	ESCHERICHIA COLI	1	90008	TRIMETHOPRIM/SULFA	2.0	=	2	S
422705	32531	119826	2156-06-14 00:00:00	2156-06-14 15:58:00	70079	URINE	80002	ESCHERICHIA COLI	1	90005	CEFAZOLIN	NULL	NULL	NULL	I
422706	32531	119826	2156-06-14 00:00:00	2156-06-14 15:58:00	70079	URINE	80002	ESCHERICHIA COLI	1	90004	AMPICILLIN	16.0	=	16	I
422707	32531	119826	2156-06-14 00:00:00	2156-06-14 15:58:00	70079	URINE	80002	ESCHERICHIA COLI	1	90018	CEFTRIAXONE	<=1	<=	1	S
422708	32531	119826	2156-06-14 00:00:00	2156-06-14 15:58:00	70079	URINE	80002	ESCHERICHIA COLI	1	90026	PIPERACILLIN/TAZO	<=4	<=	4	S
422709	32531	119826	2156-06-14 00:00:00	2156-06-14 15:58:00	70079	URINE	80002	ESCHERICHIA COLI	1	90013	TOBRAMYCIN	<=1	<=	1	S
422710	32531	119826	2156-06-14 00:00:00	2156-06-14 15:58:00	70079	URINE	80075	YEAST	1	NULL	NULL	NULL	NULL	NULL	NULL
422711	32531	119826	2156-06-15 00:00:00	2156-06-15 18:00:00	70070	SWAB	80023	STAPH AUREUS COAG +	1	90006	ERYTHROMYCIN	=>8	=>	8	R
422712	32531	119826	2156-06-15 00:00:00	2156-06-15 18:00:00	70070	SWAB	80023	STAPH AUREUS COAG +	1	90016	OXACILLIN	=>4	=>	4	R
422713	32531	119826	2156-06-15 00:00:00	2156-06-15 18:00:00	70070	SWAB	80023	STAPH AUREUS COAG +	1	90007	CLINDAMYCIN	=>8	=>	8	R
422714	32531	119826	2156-06-15 00:00:00	2156-06-15 18:00:00	70070	SWAB	80023	STAPH AUREUS COAG +	1	90015	VANCOMYCIN	<=1	<=	1	S
422715	32531	119826	2156-06-15 00:00:00	2156-06-15 18:00:00	70070	SWAB	80023	STAPH AUREUS COAG +	1	90012	GENTAMICIN	<=0.5	<=	1	S
422716	32531	119826	2156-06-15 00:00:00	2156-06-15 18:00:00	70070	SWAB	80023	STAPH AUREUS COAG +	1	90011	TETRACYCLINE	<=1	<=	1	S
422717	32531	119826	2156-06-15 00:00:00	2156-06-15 18:00:00	70070	SWAB	80023	STAPH AUREUS COAG +	1	90008	TRIMETHOPRIM/SULFA	NULL	NULL	NULL	S
422718	32531	119826	2156-06-15 00:00:00	2156-06-15 18:00:00	70070	SWAB	80026	PSEUDOMONAS AERUGINOSA	1	90017	CEFTAZIDIME	4.0	=	4	S
422719	32531	119826	2156-06-15 00:00:00	2156-06-15 18:00:00	70070	SWAB	80026	PSEUDOMONAS AERUGINOSA	1	90026	PIPERACILLIN/TAZO	<=4	<=	4	S
422720	32531	119826	2156-06-15 00:00:00	2156-06-15 18:00:00	70070	SWAB	80026	PSEUDOMONAS AERUGINOSA	1	90021	PIPERACILLIN	<=4	<=	4	S
422721	32531	119826	2156-06-15 00:00:00	2156-06-15 18:00:00	70070	SWAB	80026	PSEUDOMONAS AERUGINOSA	1	90012	GENTAMICIN	<=1	<=	1	S
422722	32531	119826	2156-06-15 00:00:00	2156-06-15 18:00:00	70070	SWAB	80026	PSEUDOMONAS AERUGINOSA	1	90028	CEFEPIME	2.0	=	2	S
422723	32531	119826	2156-06-15 00:00:00	2156-06-15 18:00:00	70070	SWAB	80026	PSEUDOMONAS AERUGINOSA	1	90029	MEROPENEM	<=0.25	<=	0	S
422724	32531	119826	2156-06-15 00:00:00	2156-06-15 18:00:00	70070	SWAB	80026	PSEUDOMONAS AERUGINOSA	1	90019	CIPROFLOXACIN	=>4	=>	4	R
422725	32531	119826	2156-06-15 00:00:00	2156-06-15 18:00:00	70070	SWAB	80026	PSEUDOMONAS AERUGINOSA	1	90013	TOBRAMYCIN	<=1	<=	1	S
422726	32531	119826	2156-06-15 00:00:00	2156-06-15 18:00:00	70070	SWAB	80026	PSEUDOMONAS AERUGINOSA	1	90020	IMIPENEM	<=1	<=	1	S
422727	32531	119826	2156-06-15 00:00:00	2156-06-15 18:00:00	70070	SWAB	80026	PSEUDOMONAS AERUGINOSA	2	90012	GENTAMICIN	<=1	<=	1	S
422728	32531	119826	2156-06-15 00:00:00	2156-06-15 18:00:00	70070	SWAB	80026	PSEUDOMONAS AERUGINOSA	2	90029	MEROPENEM	<=0.25	<=	0	S
422729	32531	119826	2156-06-15 00:00:00	2156-06-15 18:00:00	70070	SWAB	80026	PSEUDOMONAS AERUGINOSA	2	90028	CEFEPIME	<=1	<=	1	S
422730	32531	119826	2156-06-15 00:00:00	2156-06-15 18:00:00	70070	SWAB	80026	PSEUDOMONAS AERUGINOSA	2	90026	PIPERACILLIN/TAZO	<=4	<=	4	S
422731	32531	119826	2156-06-15 00:00:00	2156-06-15 18:00:00	70070	SWAB	80026	PSEUDOMONAS AERUGINOSA	2	90021	PIPERACILLIN	<=4	<=	4	S
422732	32531	119826	2156-06-15 00:00:00	2156-06-15 18:00:00	70070	SWAB	80026	PSEUDOMONAS AERUGINOSA	2	90017	CEFTAZIDIME	2.0	=	2	S
422733	32531	119826	2156-06-15 00:00:00	2156-06-15 18:00:00	70070	SWAB	80026	PSEUDOMONAS AERUGINOSA	2	90019	CIPROFLOXACIN	=>4	=>	4	R
422734	32531	119826	2156-06-15 00:00:00	2156-06-15 18:00:00	70070	SWAB	80026	PSEUDOMONAS AERUGINOSA	2	90020	IMIPENEM	<=1	<=	1	S
422735	32531	119826	2156-06-15 00:00:00	2156-06-15 18:00:00	70070	SWAB	80026	PSEUDOMONAS AERUGINOSA	2	90013	TOBRAMYCIN	<=1	<=	1	S
422736	32531	119826	2156-06-15 00:00:00	2156-06-15 18:00:00	70070	SWAB	80223	PROBABLE ENTEROCOCCUS	1	NULL	NULL	NULL	NULL	NULL	NULL
422737	32531	119826	2156-06-15 00:00:00	2156-06-15 18:00:00	70070	SWAB	80023	STAPH AUREUS COAG +	1	90002	PENICILLIN	=>0.5	=>	1	R
422738	32531	119826	2156-06-15 00:00:00	2156-06-15 18:00:00	70070	SWAB	80023	STAPH AUREUS COAG +	1	90025	LEVOFLOXACIN	=>8	=>	8	R
422739	32531	119826	2156-06-15 00:00:00	2156-06-15 18:00:00	70070	SWAB	80023	STAPH AUREUS COAG +	1	90027	RIFAMPIN	<=0.5	<=	1	S
422740	32531	119826	2156-06-17 00:00:00	2156-06-17 03:08:00	70017	SEROLOGY/BLOOD	NULL	NULL	NULL	NULL	NULL	NULL	NULL	NULL	NULL
475084	54270	114104	2140-05-24 00:00:00	2140-05-24 14:41:00	70091	MRSA SCREEN	NULL	NULL	NULL	NULL	NULL	NULL	NULL	NULL	NULL
516922	66093	163645	2174-07-16 00:00:00	2174-07-16 00:22:00	70091	MRSA SCREEN	NULL	NULL	NULL	NULL	NULL	NULL	NULL	NULL	NULL
516923	66093	163645	2174-07-16 00:00:00	2174-07-16 04:26:00	70012	BLOOD CULTURE	NULL	NULL	NULL	NULL	NULL	NULL	NULL	NULL	NULL
516924	66093	163645	2174-07-16 00:00:00	2174-07-16 04:33:00	70012	BLOOD CULTURE	NULL	NULL	NULL	NULL	NULL	NULL	NULL	NULL	NULL
516925	66093	163645	2174-07-22 00:00:00	2174-07-22 05:40:00	70091	MRSA SCREEN	NULL	NULL	NULL	NULL	NULL	NULL	NULL	NULL	NULL
516926	66093	151072	2174-08-03 00:00:00	2174-08-03 09:04:00	70091	MRSA SCREEN	NULL	NULL	NULL	NULL	NULL	NULL	NULL	NULL	NULL
69760	5237	173479	2189-08-27 00:00:00	2189-08-27 20:30:00	70012	BLOOD CULTURE	NULL	NULL	NULL	NULL	NULL	NULL	NULL	NULL	NULL
69761	5237	173479	2189-08-27 00:00:00	2189-08-27 21:30:00	70012	BLOOD CULTURE	NULL	NULL	NULL	NULL	NULL	NULL	NULL	NULL	NULL
69762	5237	173479	2189-08-27 00:00:00	NULL	70076	TISSUE	NULL	NULL	NULL	NULL	NULL	NULL	NULL	NULL	NULL
69763	5237	173479	2189-08-28 00:00:00	2189-08-28 09:54:00	70012	BLOOD CULTURE	NULL	NULL	NULL	NULL	NULL	NULL	NULL	NULL	NULL
69764	5237	173479	2189-08-28 00:00:00	2189-08-28 11:00:00	70012	BLOOD CULTURE	NULL	NULL	NULL	NULL	NULL	NULL	NULL	NULL	NULL
69765	5237	173479	2189-09-02 00:00:00	2189-09-02 06:15:00	70012	BLOOD CULTURE	NULL	NULL	NULL	NULL	NULL	NULL	NULL	NULL	NULL
277916	20865	152825	2120-01-24 00:00:00	2120-01-24 04:30:00	70012	BLOOD CULTURE	NULL	NULL	NULL	NULL	NULL	NULL	NULL	NULL	NULL
277917	20865	152825	2120-01-24 00:00:00	2120-01-24 10:45:00	70012	BLOOD CULTURE	NULL	NULL	NULL	NULL	NULL	NULL	NULL	NULL	NULL
277918	20865	152825	2120-01-26 00:00:00	2120-01-26 09:15:00	70003	ABSCESS	80002	ESCHERICHIA COLI	1	90028	CEFEPIME	<=1	<=	1	S
277919	20865	152825	2120-01-26 00:00:00	2120-01-26 09:15:00	70003	ABSCESS	80002	ESCHERICHIA COLI	1	90004	AMPICILLIN	=>32	=>	32	R
277920	20865	152825	2120-01-26 00:00:00	2120-01-26 09:15:00	70003	ABSCESS	80112	BACTEROIDES FRAGILIS GROUP	1	NULL	NULL	NULL	NULL	NULL	NULL
277921	20865	152825	2120-01-26 00:00:00	2120-01-26 09:15:00	70003	ABSCESS	80002	ESCHERICHIA COLI	1	90019	CIPROFLOXACIN	=>4	=>	4	R
277922	20865	152825	2120-01-26 00:00:00	2120-01-26 09:15:00	70003	ABSCESS	80002	ESCHERICHIA COLI	1	90012	GENTAMICIN	=>16	=>	16	R
277923	20865	152825	2120-01-26 00:00:00	2120-01-26 09:15:00	70003	ABSCESS	80002	ESCHERICHIA COLI	1	90029	MEROPENEM	<=0.25	<=	0	S
277924	20865	152825	2120-01-26 00:00:00	2120-01-26 09:15:00	70003	ABSCESS	80002	ESCHERICHIA COLI	1	90022	AMPICILLIN/SULBACTAM	16.0	=	16	I
277925	20865	152825	2120-01-26 00:00:00	2120-01-26 09:15:00	70003	ABSCESS	80002	ESCHERICHIA COLI	1	90018	CEFTRIAXONE	<=1	<=	1	S
277926	20865	152825	2120-01-26 00:00:00	2120-01-26 09:15:00	70003	ABSCESS	80002	ESCHERICHIA COLI	1	90017	CEFTAZIDIME	<=1	<=	1	S
277927	20865	152825	2120-01-26 00:00:00	2120-01-26 09:15:00	70003	ABSCESS	80002	ESCHERICHIA COLI	1	90014	AMIKACIN	<=2	<=	2	S
277928	20865	152825	2120-01-26 00:00:00	2120-01-26 09:15:00	70003	ABSCESS	80002	ESCHERICHIA COLI	1	90013	TOBRAMYCIN	8.0	=	8	I
277929	20865	152825	2120-01-26 00:00:00	2120-01-26 09:15:00	70003	ABSCESS	80002	ESCHERICHIA COLI	1	90005	CEFAZOLIN	<=4	<=	4	S
277930	20865	152825	2120-01-26 00:00:00	2120-01-26 09:15:00	70003	ABSCESS	80002	ESCHERICHIA COLI	1	90008	TRIMETHOPRIM/SULFA	=>16	=>	16	R
277931	20865	152825	2120-01-26 00:00:00	2120-01-26 09:25:00	70003	ABSCESS	80036	ANAEROBIC GRAM NEGATIVE ROD(S)	1	NULL	NULL	NULL	NULL	NULL	NULL
277932	20865	152825	2120-01-26 00:00:00	2120-01-26 09:25:00	70003	ABSCESS	80002	ESCHERICHIA COLI	1	90019	CIPROFLOXACIN	=>4	=>	4	R
277933	20865	152825	2120-01-26 00:00:00	2120-01-26 09:25:00	70003	ABSCESS	80002	ESCHERICHIA COLI	2	90017	CEFTAZIDIME	<=1	<=	1	S
277934	20865	152825	2120-01-26 00:00:00	2120-01-26 09:25:00	70003	ABSCESS	80002	ESCHERICHIA COLI	2	90029	MEROPENEM	<=0.25	<=	0	S
277935	20865	152825	2120-01-26 00:00:00	2120-01-26 09:25:00	70003	ABSCESS	80002	ESCHERICHIA COLI	2	90004	AMPICILLIN	=>32	=>	32	R
277936	20865	152825	2120-01-26 00:00:00	2120-01-26 09:25:00	70003	ABSCESS	80002	ESCHERICHIA COLI	2	90005	CEFAZOLIN	<=4	<=	4	S
277937	20865	152825	2120-01-26 00:00:00	2120-01-26 09:25:00	70003	ABSCESS	80002	ESCHERICHIA COLI	2	90008	TRIMETHOPRIM/SULFA	=>16	=>	16	R
277938	20865	152825	2120-01-26 00:00:00	2120-01-26 09:25:00	70003	ABSCESS	80002	ESCHERICHIA COLI	1	90018	CEFTRIAXONE	<=1	<=	1	S
277939	20865	152825	2120-01-26 00:00:00	2120-01-26 09:25:00	70003	ABSCESS	80002	ESCHERICHIA COLI	1	90029	MEROPENEM	<=0.25	<=	0	S
277940	20865	152825	2120-01-26 00:00:00	2120-01-26 09:25:00	70003	ABSCESS	80002	ESCHERICHIA COLI	1	90022	AMPICILLIN/SULBACTAM	16.0	=	16	I
277941	20865	152825	2120-01-26 00:00:00	2120-01-26 09:25:00	70003	ABSCESS	80002	ESCHERICHIA COLI	1	90008	TRIMETHOPRIM/SULFA	=>16	=>	16	R
277942	20865	152825	2120-01-26 00:00:00	2120-01-26 09:25:00	70003	ABSCESS	80002	ESCHERICHIA COLI	1	90014	AMIKACIN	<=2	<=	2	S
277943	20865	152825	2120-01-26 00:00:00	2120-01-26 09:25:00	70003	ABSCESS	80002	ESCHERICHIA COLI	1	90004	AMPICILLIN	=>32	=>	32	R
277944	20865	152825	2120-01-26 00:00:00	2120-01-26 09:25:00	70003	ABSCESS	80002	ESCHERICHIA COLI	1	90013	TOBRAMYCIN	8.0	=	8	I
277945	20865	152825	2120-01-26 00:00:00	2120-01-26 09:25:00	70003	ABSCESS	80002	ESCHERICHIA COLI	1	90005	CEFAZOLIN	8.0	=	8	S
277946	20865	152825	2120-01-26 00:00:00	2120-01-26 09:25:00	70003	ABSCESS	80002	ESCHERICHIA COLI	1	90012	GENTAMICIN	=>16	=>	16	R
277947	20865	152825	2120-01-26 00:00:00	2120-01-26 09:25:00	70003	ABSCESS	80002	ESCHERICHIA COLI	1	90028	CEFEPIME	<=1	<=	1	S
277948	20865	152825	2120-01-26 00:00:00	2120-01-26 09:25:00	70003	ABSCESS	80002	ESCHERICHIA COLI	1	90017	CEFTAZIDIME	<=1	<=	1	S
277949	20865	152825	2120-01-26 00:00:00	2120-01-26 09:25:00	70003	ABSCESS	80002	ESCHERICHIA COLI	2	90028	CEFEPIME	<=1	<=	1	S
277950	20865	152825	2120-01-26 00:00:00	2120-01-26 09:25:00	70003	ABSCESS	80002	ESCHERICHIA COLI	2	90022	AMPICILLIN/SULBACTAM	16.0	=	16	I
277951	20865	152825	2120-01-26 00:00:00	2120-01-26 09:25:00	70003	ABSCESS	80002	ESCHERICHIA COLI	2	90019	CIPROFLOXACIN	=>4	=>	4	R
277952	20865	152825	2120-01-26 00:00:00	2120-01-26 09:25:00	70003	ABSCESS	80002	ESCHERICHIA COLI	2	90018	CEFTRIAXONE	<=1	<=	1	S
277953	20865	152825	2120-01-26 00:00:00	2120-01-26 09:25:00	70003	ABSCESS	80002	ESCHERICHIA COLI	2	90014	AMIKACIN	<=2	<=	2	S
277954	20865	152825	2120-01-26 00:00:00	2120-01-26 09:25:00	70003	ABSCESS	80002	ESCHERICHIA COLI	2	90013	TOBRAMYCIN	8.0	=	8	I
277955	20865	152825	2120-01-26 00:00:00	2120-01-26 09:25:00	70003	ABSCESS	80002	ESCHERICHIA COLI	2	90012	GENTAMICIN	=>16	=>	16	R
277956	20865	152825	2120-01-26 00:00:00	2120-01-26 21:45:00	70012	BLOOD CULTURE	NULL	NULL	NULL	NULL	NULL	NULL	NULL	NULL	NULL
277957	20865	152825	2120-01-27 00:00:00	2120-01-27 04:24:00	70012	BLOOD CULTURE	NULL	NULL	NULL	NULL	NULL	NULL	NULL	NULL	NULL
277958	20865	152825	2120-01-28 00:00:00	2120-01-28 06:24:00	70012	BLOOD CULTURE	NULL	NULL	NULL	NULL	NULL	NULL	NULL	NULL	NULL
277959	20865	152825	2120-01-28 00:00:00	2120-01-28 08:00:00	70012	BLOOD CULTURE	NULL	NULL	NULL	NULL	NULL	NULL	NULL	NULL	NULL
277960	20865	152825	2120-01-29 00:00:00	2120-01-29 05:53:00	70012	BLOOD CULTURE	NULL	NULL	NULL	NULL	NULL	NULL	NULL	NULL	NULL
277961	20865	152825	2120-01-29 00:00:00	2120-01-29 12:03:00	70012	BLOOD CULTURE	NULL	NULL	NULL	NULL	NULL	NULL	NULL	NULL	NULL
277962	20865	164583	2120-06-19 00:00:00	2120-06-19 07:00:00	70012	BLOOD CULTURE	80002	ESCHERICHIA COLI	1	90011	TETRACYCLINE	NULL	NULL	NULL	S
277963	20865	164583	2120-06-19 00:00:00	2120-06-19 07:00:00	70012	BLOOD CULTURE	80002	ESCHERICHIA COLI	1	90014	AMIKACIN	<=2	<=	2	S
277964	20865	164583	2120-06-19 00:00:00	2120-06-19 07:00:00	70012	BLOOD CULTURE	80002	ESCHERICHIA COLI	1	90012	GENTAMICIN	=>16	=>	16	R
277965	20865	164583	2120-06-19 00:00:00	2120-06-19 07:00:00	70012	BLOOD CULTURE	80002	ESCHERICHIA COLI	1	90029	MEROPENEM	<=0.25	<=	0	S
277966	20865	164583	2120-06-19 00:00:00	2120-06-19 07:00:00	70012	BLOOD CULTURE	80002	ESCHERICHIA COLI	1	90013	TOBRAMYCIN	8.0	=	8	I
277967	20865	164583	2120-06-19 00:00:00	2120-06-19 07:00:00	70012	BLOOD CULTURE	80002	ESCHERICHIA COLI	1	90026	PIPERACILLIN/TAZO	64.0	=	64	I
277968	20865	164583	2120-06-19 00:00:00	2120-06-19 07:00:00	70012	BLOOD CULTURE	80002	ESCHERICHIA COLI	1	90017	CEFTAZIDIME	=>64	=>	64	R
277969	20865	164583	2120-06-19 00:00:00	2120-06-19 07:00:00	70012	BLOOD CULTURE	80002	ESCHERICHIA COLI	1	90019	CIPROFLOXACIN	=>4	=>	4	R
277970	20865	164583	2120-06-19 00:00:00	2120-06-19 07:00:00	70012	BLOOD CULTURE	80002	ESCHERICHIA COLI	1	90004	AMPICILLIN	=>32	=>	32	R
277971	20865	164583	2120-06-19 00:00:00	2120-06-19 07:00:00	70012	BLOOD CULTURE	80002	ESCHERICHIA COLI	1	90005	CEFAZOLIN	=>64	=>	64	R
277972	20865	164583	2120-06-19 00:00:00	2120-06-19 07:00:00	70012	BLOOD CULTURE	80002	ESCHERICHIA COLI	1	90008	TRIMETHOPRIM/SULFA	=>16	=>	16	R
277973	20865	164583	2120-06-19 00:00:00	2120-06-19 07:00:00	70012	BLOOD CULTURE	80002	ESCHERICHIA COLI	1	90028	CEFEPIME	2.0	=	2	S
277974	20865	164583	2120-06-19 00:00:00	2120-06-19 07:00:00	70012	BLOOD CULTURE	80002	ESCHERICHIA COLI	1	90022	AMPICILLIN/SULBACTAM	=>32	=>	32	R
277975	20865	164583	2120-06-19 00:00:00	2120-06-19 07:00:00	70012	BLOOD CULTURE	80002	ESCHERICHIA COLI	1	90018	CEFTRIAXONE	=>64	=>	64	R
277976	20865	164583	2120-06-19 00:00:00	2120-06-19 08:34:00	70012	BLOOD CULTURE	80112	BACTEROIDES FRAGILIS GROUP	1	NULL	NULL	NULL	NULL	NULL	NULL
277977	20865	164583	2120-06-19 00:00:00	2120-06-19 15:01:00	70091	MRSA SCREEN	NULL	NULL	NULL	NULL	NULL	NULL	NULL	NULL	NULL
277978	20865	164583	2120-06-20 00:00:00	2120-06-20 00:42:00	70079	URINE	NULL	NULL	NULL	NULL	NULL	NULL	NULL	NULL	NULL
277979	20865	164583	2120-06-20 00:00:00	2120-06-20 04:51:00	70012	BLOOD CULTURE	NULL	NULL	NULL	NULL	NULL	NULL	NULL	NULL	NULL
277980	20865	164583	2120-06-20 00:00:00	2120-06-20 16:00:00	70003	ABSCESS	80002	ESCHERICHIA COLI	1	90026	PIPERACILLIN/TAZO	NULL	NULL	NULL	I
277981	20865	164583	2120-06-20 00:00:00	2120-06-20 16:00:00	70003	ABSCESS	80002	ESCHERICHIA COLI	1	90028	CEFEPIME	2.0	=	2	S
277982	20865	164583	2120-06-20 00:00:00	2120-06-20 16:00:00	70003	ABSCESS	80002	ESCHERICHIA COLI	1	90018	CEFTRIAXONE	=>64	=>	64	R
277983	20865	164583	2120-06-20 00:00:00	2120-06-20 16:00:00	70003	ABSCESS	80112	BACTEROIDES FRAGILIS GROUP	1	NULL	NULL	NULL	NULL	NULL	NULL
277984	20865	164583	2120-06-20 00:00:00	2120-06-20 16:00:00	70003	ABSCESS	80002	ESCHERICHIA COLI	1	90012	GENTAMICIN	=>16	=>	16	R
277985	20865	164583	2120-06-20 00:00:00	2120-06-20 16:00:00	70003	ABSCESS	80002	ESCHERICHIA COLI	1	90017	CEFTAZIDIME	=>64	=>	64	R
277986	20865	164583	2120-06-20 00:00:00	2120-06-20 16:00:00	70003	ABSCESS	80002	ESCHERICHIA COLI	1	90022	AMPICILLIN/SULBACTAM	=>32	=>	32	R
277987	20865	164583	2120-06-20 00:00:00	2120-06-20 16:00:00	70003	ABSCESS	80002	ESCHERICHIA COLI	1	90019	CIPROFLOXACIN	=>4	=>	4	R
277988	20865	164583	2120-06-20 00:00:00	2120-06-20 16:00:00	70003	ABSCESS	80002	ESCHERICHIA COLI	1	90008	TRIMETHOPRIM/SULFA	=>16	=>	16	R
277989	20865	164583	2120-06-20 00:00:00	2120-06-20 16:00:00	70003	ABSCESS	80002	ESCHERICHIA COLI	1	90014	AMIKACIN	<=2	<=	2	S
277990	20865	164583	2120-06-20 00:00:00	2120-06-20 16:00:00	70003	ABSCESS	80002	ESCHERICHIA COLI	1	90013	TOBRAMYCIN	8.0	=	8	I
277991	20865	164583	2120-06-20 00:00:00	2120-06-20 16:00:00	70003	ABSCESS	80002	ESCHERICHIA COLI	1	90029	MEROPENEM	<=0.25	<=	0	S
277992	20865	164583	2120-06-20 00:00:00	2120-06-20 16:00:00	70003	ABSCESS	80002	ESCHERICHIA COLI	1	90004	AMPICILLIN	=>32	=>	32	R
277993	20865	164583	2120-06-20 00:00:00	2120-06-20 16:00:00	70003	ABSCESS	80002	ESCHERICHIA COLI	1	90005	CEFAZOLIN	=>64	=>	64	R
277994	20865	164583	2120-06-20 00:00:00	2120-06-20 23:58:00	70012	BLOOD CULTURE	NULL	NULL	NULL	NULL	NULL	NULL	NULL	NULL	NULL
277995	20865	164583	2120-06-21 00:00:00	2120-06-21 21:40:00	70012	BLOOD CULTURE	NULL	NULL	NULL	NULL	NULL	NULL	NULL	NULL	NULL
277996	20865	164583	2120-06-21 00:00:00	2120-06-21 22:02:00	70012	BLOOD CULTURE	NULL	NULL	NULL	NULL	NULL	NULL	NULL	NULL	NULL
277997	20865	164583	2120-06-21 00:00:00	2120-06-21 23:58:00	70079	URINE	NULL	NULL	NULL	NULL	NULL	NULL	NULL	NULL	NULL
277863	20865	148739	2114-12-28 00:00:00	NULL	70054	PLEURAL FLUID	NULL	NULL	NULL	NULL	NULL	NULL	NULL	NULL	NULL
277864	20865	172392	2115-02-21 00:00:00	2115-02-21 06:25:00	70070	SWAB	NULL	NULL	NULL	NULL	NULL	NULL	NULL	NULL	NULL
277865	20865	172392	2115-02-21 00:00:00	2115-02-21 08:45:00	70053	PERITONEAL FLUID	NULL	NULL	NULL	NULL	NULL	NULL	NULL	NULL	NULL
277866	20865	172392	2115-02-22 00:00:00	2115-02-22 14:05:00	70079	URINE	NULL	NULL	NULL	NULL	NULL	NULL	NULL	NULL	NULL
277867	20865	172392	2115-02-24 00:00:00	2115-02-24 11:45:00	70062	SPUTUM	NULL	NULL	NULL	NULL	NULL	NULL	NULL	NULL	NULL
277868	20865	172392	2115-02-25 00:00:00	2115-02-25 13:30:00	70070	SWAB	80053	ENTEROCOCCUS SP.	1	90015	VANCOMYCIN	=>128	=>	128	R
277869	20865	172392	2115-02-25 00:00:00	2115-02-25 13:30:00	70070	SWAB	80053	ENTEROCOCCUS SP.	1	90004	AMPICILLIN	=>16	=>	16	R
277870	20865	172392	2115-02-25 00:00:00	2115-02-25 13:30:00	70070	SWAB	80053	ENTEROCOCCUS SP.	1	90025	LEVOFLOXACIN	=>8	=>	8	R
277871	20865	172392	2115-02-25 00:00:00	2115-02-25 13:30:00	70091	MRSA SCREEN	NULL	NULL	NULL	NULL	NULL	NULL	NULL	NULL	NULL
277872	20865	172392	2115-02-25 00:00:00	2115-02-25 13:30:00	70070	SWAB	80053	ENTEROCOCCUS SP.	1	90002	PENICILLIN	NULL	NULL	NULL	R
277873	20865	172392	2115-02-25 00:00:00	2115-02-25 13:30:00	70091	MRSA SCREEN	NULL	NULL	NULL	NULL	NULL	NULL	NULL	NULL	NULL
277874	20865	172392	2115-02-26 00:00:00	2115-02-26 17:43:00	70054	PLEURAL FLUID	NULL	NULL	NULL	NULL	NULL	NULL	NULL	NULL	NULL
277875	20865	172392	2115-03-02 00:00:00	2115-03-02 05:30:00	70062	SPUTUM	NULL	NULL	NULL	NULL	NULL	NULL	NULL	NULL	NULL
277876	20865	172392	2115-03-03 00:00:00	2115-03-03 11:06:00	70054	PLEURAL FLUID	NULL	NULL	NULL	NULL	NULL	NULL	NULL	NULL	NULL
277877	20865	136953	2118-12-16 00:00:00	2118-12-16 20:10:00	70012	BLOOD CULTURE	80002	ESCHERICHIA COLI	1	NULL	NULL	NULL	NULL	NULL	NULL
277878	20865	136953	2118-12-16 00:00:00	2118-12-16 20:20:00	70012	BLOOD CULTURE	80002	ESCHERICHIA COLI	1	90029	MEROPENEM	<=0.25	<=	0	S
277879	20865	136953	2118-12-16 00:00:00	2118-12-16 20:20:00	70012	BLOOD CULTURE	80002	ESCHERICHIA COLI	1	90005	CEFAZOLIN	<=4	<=	4	S
277880	20865	136953	2118-12-16 00:00:00	2118-12-16 20:20:00	70012	BLOOD CULTURE	80002	ESCHERICHIA COLI	1	90012	GENTAMICIN	=>16	=>	16	R
277881	20865	136953	2118-12-16 00:00:00	2118-12-16 20:20:00	70012	BLOOD CULTURE	80002	ESCHERICHIA COLI	1	90018	CEFTRIAXONE	<=1	<=	1	S
277882	20865	136953	2118-12-16 00:00:00	2118-12-16 20:20:00	70012	BLOOD CULTURE	80002	ESCHERICHIA COLI	1	90019	CIPROFLOXACIN	=>4	=>	4	R
277883	20865	136953	2118-12-16 00:00:00	2118-12-16 20:20:00	70012	BLOOD CULTURE	80002	ESCHERICHIA COLI	1	90022	AMPICILLIN/SULBACTAM	=>32	=>	32	R
277884	20865	136953	2118-12-16 00:00:00	2118-12-16 20:20:00	70012	BLOOD CULTURE	80002	ESCHERICHIA COLI	1	90026	PIPERACILLIN/TAZO	8.0	=	8	S
277885	20865	136953	2118-12-16 00:00:00	2118-12-16 20:20:00	70012	BLOOD CULTURE	80002	ESCHERICHIA COLI	1	90028	CEFEPIME	<=1	<=	1	S
277886	20865	136953	2118-12-16 00:00:00	2118-12-16 20:20:00	70012	BLOOD CULTURE	80002	ESCHERICHIA COLI	1	90004	AMPICILLIN	=>32	=>	32	R
277887	20865	136953	2118-12-16 00:00:00	2118-12-16 20:20:00	70012	BLOOD CULTURE	80002	ESCHERICHIA COLI	1	90008	TRIMETHOPRIM/SULFA	=>16	=>	16	R
277888	20865	136953	2118-12-16 00:00:00	2118-12-16 20:20:00	70012	BLOOD CULTURE	80002	ESCHERICHIA COLI	1	90013	TOBRAMYCIN	4.0	=	4	S
277889	20865	136953	2118-12-16 00:00:00	2118-12-16 20:20:00	70012	BLOOD CULTURE	80002	ESCHERICHIA COLI	1	90017	CEFTAZIDIME	<=1	<=	1	S
277890	20865	136953	2118-12-17 00:00:00	2118-12-17 02:26:00	70091	MRSA SCREEN	NULL	NULL	NULL	NULL	NULL	NULL	NULL	NULL	NULL
277891	20865	136953	2118-12-17 00:00:00	2118-12-17 05:52:00	70012	BLOOD CULTURE	NULL	NULL	NULL	NULL	NULL	NULL	NULL	NULL	NULL
277892	20865	136953	2118-12-18 00:00:00	2118-12-18 04:15:00	70012	BLOOD CULTURE	NULL	NULL	NULL	NULL	NULL	NULL	NULL	NULL	NULL
277893	20865	136953	2118-12-19 00:00:00	2118-12-19 05:04:00	70012	BLOOD CULTURE	NULL	NULL	NULL	NULL	NULL	NULL	NULL	NULL	NULL
277894	20865	136953	2118-12-19 00:00:00	2118-12-19 05:04:00	70079	URINE	NULL	NULL	NULL	NULL	NULL	NULL	NULL	NULL	NULL
277895	20865	136953	2118-12-19 00:00:00	2118-12-19 06:00:00	70012	BLOOD CULTURE	NULL	NULL	NULL	NULL	NULL	NULL	NULL	NULL	NULL
277896	20865	152825	2120-01-21 00:00:00	2120-01-21 06:48:00	70012	BLOOD CULTURE	80002	ESCHERICHIA COLI	1	90017	CEFTAZIDIME	<=1	<=	1	S
277897	20865	152825	2120-01-21 00:00:00	2120-01-21 06:48:00	70012	BLOOD CULTURE	80002	ESCHERICHIA COLI	1	90022	AMPICILLIN/SULBACTAM	16.0	=	16	I
277898	20865	152825	2120-01-21 00:00:00	2120-01-21 06:48:00	70012	BLOOD CULTURE	80058	GRAM NEGATIVE ROD(S)	1	NULL	NULL	NULL	NULL	NULL	NULL
277899	20865	152825	2120-01-21 00:00:00	2120-01-21 06:48:00	70012	BLOOD CULTURE	80002	ESCHERICHIA COLI	1	90014	AMIKACIN	<=2	<=	2	S
277900	20865	152825	2120-01-21 00:00:00	2120-01-21 06:48:00	70012	BLOOD CULTURE	80002	ESCHERICHIA COLI	1	90013	TOBRAMYCIN	8.0	=	8	I
277901	20865	152825	2120-01-21 00:00:00	2120-01-21 06:48:00	70012	BLOOD CULTURE	80002	ESCHERICHIA COLI	1	90012	GENTAMICIN	=>16	=>	16	R
277902	20865	152825	2120-01-21 00:00:00	2120-01-21 06:48:00	70012	BLOOD CULTURE	80002	ESCHERICHIA COLI	1	90008	TRIMETHOPRIM/SULFA	=>16	=>	16	R
277903	20865	152825	2120-01-21 00:00:00	2120-01-21 06:48:00	70012	BLOOD CULTURE	80002	ESCHERICHIA COLI	1	90005	CEFAZOLIN	<=4	<=	4	S
277904	20865	152825	2120-01-21 00:00:00	2120-01-21 06:48:00	70012	BLOOD CULTURE	80002	ESCHERICHIA COLI	1	90004	AMPICILLIN	=>32	=>	32	R
277905	20865	152825	2120-01-21 00:00:00	2120-01-21 06:48:00	70012	BLOOD CULTURE	80002	ESCHERICHIA COLI	1	90029	MEROPENEM	<=0.25	<=	0	S
277906	20865	152825	2120-01-21 00:00:00	2120-01-21 06:48:00	70012	BLOOD CULTURE	80002	ESCHERICHIA COLI	1	90018	CEFTRIAXONE	<=1	<=	1	S
277907	20865	152825	2120-01-21 00:00:00	2120-01-21 06:48:00	70012	BLOOD CULTURE	80002	ESCHERICHIA COLI	1	90019	CIPROFLOXACIN	=>4	=>	4	R
277908	20865	152825	2120-01-21 00:00:00	2120-01-21 06:48:00	70012	BLOOD CULTURE	80002	ESCHERICHIA COLI	1	90026	PIPERACILLIN/TAZO	8.0	=	8	S
277909	20865	152825	2120-01-21 00:00:00	2120-01-21 06:48:00	70012	BLOOD CULTURE	80002	ESCHERICHIA COLI	1	90028	CEFEPIME	<=1	<=	1	S
277910	20865	152825	2120-01-21 00:00:00	2120-01-21 06:50:00	70012	BLOOD CULTURE	80112	BACTEROIDES FRAGILIS GROUP	1	NULL	NULL	NULL	NULL	NULL	NULL
277911	20865	152825	2120-01-21 00:00:00	2120-01-21 06:50:00	70012	BLOOD CULTURE	80002	ESCHERICHIA COLI	1	NULL	NULL	NULL	NULL	NULL	NULL
277912	20865	152825	2120-01-21 00:00:00	2120-01-21 11:30:00	70079	URINE	NULL	NULL	NULL	NULL	NULL	NULL	NULL	NULL	NULL
277913	20865	152825	2120-01-21 00:00:00	2120-01-21 12:06:00	70091	MRSA SCREEN	NULL	NULL	NULL	NULL	NULL	NULL	NULL	NULL	NULL
277914	20865	152825	2120-01-22 00:00:00	2120-01-22 21:49:00	70012	BLOOD CULTURE	NULL	NULL	NULL	NULL	NULL	NULL	NULL	NULL	NULL
277915	20865	152825	2120-01-23 00:00:00	2120-01-23 05:07:00	70012	BLOOD CULTURE	80112	BACTEROIDES FRAGILIS GROUP	1	NULL	NULL	NULL	NULL	NULL	NULL
141901	10558	141540	2169-05-21 00:00:00	2169-05-21 10:00:00	70002	THROAT FOR STREP	NULL	NULL	NULL	NULL	NULL	NULL	NULL	NULL	NULL
141902	10558	141540	2169-05-21 00:00:00	2169-05-21 19:00:00	70012	BLOOD CULTURE	80155	STAPHYLOCOCCUS, COAGULASE NEGATIVE	1	NULL	NULL	NULL	NULL	NULL	NULL
141903	10558	141540	2169-05-21 00:00:00	2169-05-21 19:00:00	70012	BLOOD CULTURE	NULL	NULL	NULL	NULL	NULL	NULL	NULL	NULL	NULL
141904	10558	141540	2169-05-21 00:00:00	2169-05-21 19:20:00	70079	URINE	NULL	NULL	NULL	NULL	NULL	NULL	NULL	NULL	NULL
141905	10558	141540	2169-05-21 00:00:00	NULL	70026	CSF;SPINAL FLUID	80023	STAPH AUREUS COAG +	1	90007	CLINDAMYCIN	<=0.25	<=	0	S
141906	10558	141540	2169-05-21 00:00:00	NULL	70026	CSF;SPINAL FLUID	80023	STAPH AUREUS COAG +	1	90012	GENTAMICIN	<=0.5	<=	1	S
141907	10558	141540	2169-05-21 00:00:00	NULL	70026	CSF;SPINAL FLUID	80023	STAPH AUREUS COAG +	1	90025	LEVOFLOXACIN	0.25	=	0	S
141908	10558	141540	2169-05-21 00:00:00	NULL	70026	CSF;SPINAL FLUID	80023	STAPH AUREUS COAG +	1	90002	PENICILLIN	=>0.5	=>	1	R
141909	10558	141540	2169-05-21 00:00:00	NULL	70026	CSF;SPINAL FLUID	80023	STAPH AUREUS COAG +	1	90006	ERYTHROMYCIN	<=0.25	<=	0	S
141910	10558	141540	2169-05-21 00:00:00	NULL	70026	CSF;SPINAL FLUID	80023	STAPH AUREUS COAG +	1	90016	OXACILLIN	0.5	=	1	S
141911	10558	141540	2169-05-22 00:00:00	2169-05-22 23:00:00	70012	BLOOD CULTURE	NULL	NULL	NULL	NULL	NULL	NULL	NULL	NULL	NULL
141912	10558	141540	2169-05-22 00:00:00	2169-05-22 23:00:00	70079	URINE	NULL	NULL	NULL	NULL	NULL	NULL	NULL	NULL	NULL
141913	10558	141540	2169-05-23 00:00:00	2169-05-23 18:20:00	70012	BLOOD CULTURE	80023	STAPH AUREUS COAG +	1	NULL	NULL	NULL	NULL	NULL	NULL
141914	10558	141540	2169-05-23 00:00:00	2169-05-23 18:30:00	70012	BLOOD CULTURE	80023	STAPH AUREUS COAG +	1	90006	ERYTHROMYCIN	<=0.25	<=	0	S
141915	10558	141540	2169-05-23 00:00:00	2169-05-23 18:30:00	70012	BLOOD CULTURE	80023	STAPH AUREUS COAG +	1	90012	GENTAMICIN	<=0.5	<=	1	S
141916	10558	141540	2169-05-23 00:00:00	2169-05-23 18:30:00	70012	BLOOD CULTURE	80023	STAPH AUREUS COAG +	1	90016	OXACILLIN	<=0.25	<=	0	S
141917	10558	141540	2169-05-23 00:00:00	2169-05-23 18:30:00	70012	BLOOD CULTURE	80023	STAPH AUREUS COAG +	1	90007	CLINDAMYCIN	<=0.25	<=	0	S
141918	10558	141540	2169-05-23 00:00:00	2169-05-23 18:30:00	70012	BLOOD CULTURE	80023	STAPH AUREUS COAG +	1	90025	LEVOFLOXACIN	0.25	=	0	S
141919	10558	141540	2169-05-23 00:00:00	2169-05-23 18:30:00	70012	BLOOD CULTURE	80023	STAPH AUREUS COAG +	1	90002	PENICILLIN	=>0.5	=>	1	R
141920	10558	141540	2169-05-24 00:00:00	NULL	70062	SPUTUM	NULL	NULL	NULL	NULL	NULL	NULL	NULL	NULL	NULL
141921	10558	141540	2169-05-25 00:00:00	2169-05-25 14:15:00	70012	BLOOD CULTURE	NULL	NULL	NULL	NULL	NULL	NULL	NULL	NULL	NULL
141922	10558	141540	2169-05-25 00:00:00	2169-05-25 14:15:00	70012	BLOOD CULTURE	NULL	NULL	NULL	NULL	NULL	NULL	NULL	NULL	NULL
141923	10558	141540	2169-05-25 00:00:00	2169-05-25 15:00:00	70062	SPUTUM	80023	STAPH AUREUS COAG +	1	90012	GENTAMICIN	<=0.5	<=	1	S
141924	10558	141540	2169-05-25 00:00:00	2169-05-25 15:00:00	70062	SPUTUM	80023	STAPH AUREUS COAG +	1	90016	OXACILLIN	<=0.25	<=	0	S
141925	10558	141540	2169-05-25 00:00:00	2169-05-25 15:00:00	70062	SPUTUM	80023	STAPH AUREUS COAG +	1	90006	ERYTHROMYCIN	<=0.25	<=	0	S
141926	10558	141540	2169-05-25 00:00:00	2169-05-25 15:00:00	70062	SPUTUM	80023	STAPH AUREUS COAG +	1	90002	PENICILLIN	<=0.03	<=	0	S
141927	10558	141540	2169-05-25 00:00:00	2169-05-25 15:00:00	70062	SPUTUM	80023	STAPH AUREUS COAG +	1	90025	LEVOFLOXACIN	<=0.12	<=	0	S
141928	10558	141540	2169-05-25 00:00:00	2169-05-25 15:00:00	70062	SPUTUM	80023	STAPH AUREUS COAG +	1	90007	CLINDAMYCIN	<=0.25	<=	0	S
141929	10558	141540	2169-05-25 00:00:00	NULL	70079	URINE	NULL	NULL	NULL	NULL	NULL	NULL	NULL	NULL	NULL
141930	10558	141540	2169-05-26 00:00:00	2169-05-26 14:00:00	70012	BLOOD CULTURE	NULL	NULL	NULL	NULL	NULL	NULL	NULL	NULL	NULL
141931	10558	141540	2169-05-26 00:00:00	2169-05-26 14:15:00	70012	BLOOD CULTURE	NULL	NULL	NULL	NULL	NULL	NULL	NULL	NULL	NULL
141932	10558	141540	2169-05-26 00:00:00	2169-05-26 14:15:00	70012	BLOOD CULTURE	NULL	NULL	NULL	NULL	NULL	NULL	NULL	NULL	NULL
141933	10558	141540	2169-05-26 00:00:00	2169-05-26 14:20:00	70079	URINE	NULL	NULL	NULL	NULL	NULL	NULL	NULL	NULL	NULL
141934	10558	141540	2169-05-26 00:00:00	2169-05-26 15:00:00	70062	SPUTUM	NULL	NULL	NULL	NULL	NULL	NULL	NULL	NULL	NULL
141935	10558	141540	2169-05-27 00:00:00	2169-05-27 16:40:00	70023	CATHETER TIP-IV	NULL	NULL	NULL	NULL	NULL	NULL	NULL	NULL	NULL
141936	10558	141540	2169-05-31 00:00:00	2169-05-31 16:35:00	70079	URINE	NULL	NULL	NULL	NULL	NULL	NULL	NULL	NULL	NULL
141937	10558	141540	2169-05-31 00:00:00	2169-05-31 16:35:00	70062	SPUTUM	NULL	NULL	NULL	NULL	NULL	NULL	NULL	NULL	NULL
141938	10558	141540	2169-05-31 00:00:00	NULL	70012	BLOOD CULTURE	NULL	NULL	NULL	NULL	NULL	NULL	NULL	NULL	NULL
141939	10558	141540	2169-05-31 00:00:00	NULL	70012	BLOOD CULTURE	NULL	NULL	NULL	NULL	NULL	NULL	NULL	NULL	NULL
529545	69591	119828	2172-06-14 00:00:00	2172-06-14 04:00:00	70091	MRSA SCREEN	NULL	NULL	NULL	NULL	NULL	NULL	NULL	NULL	NULL
529546	69591	119828	2172-06-15 00:00:00	2172-06-15 10:56:00	70079	URINE	NULL	NULL	NULL	NULL	NULL	NULL	NULL	NULL	NULL
529547	69591	119828	2172-06-19 00:00:00	2172-06-19 11:50:00	70079	URINE	NULL	NULL	NULL	NULL	NULL	NULL	NULL	NULL	NULL
101	26	197661	2126-05-10 00:00:00	2126-05-10 00:05:00	70012	BLOOD CULTURE	NULL	NULL	NULL	NULL	NULL	NULL	NULL	NULL	NULL
102	26	197661	2126-05-10 00:00:00	2126-05-10 05:50:00	70012	BLOOD CULTURE	NULL	NULL	NULL	NULL	NULL	NULL	NULL	NULL	NULL
103	26	197661	2126-05-10 00:00:00	NULL	70079	URINE	80026	PSEUDOMONAS AERUGINOSA	1	90021	PIPERACILLIN	8.0	=	8	S
104	26	197661	2126-05-10 00:00:00	NULL	70079	URINE	80026	PSEUDOMONAS AERUGINOSA	1	90026	PIPERACILLIN/TAZO	8.0	=	8	S
105	26	197661	2126-05-10 00:00:00	NULL	70079	URINE	80026	PSEUDOMONAS AERUGINOSA	1	90013	TOBRAMYCIN	<=1	<=	1	S
106	26	197661	2126-05-10 00:00:00	NULL	70079	URINE	80026	PSEUDOMONAS AERUGINOSA	1	90029	MEROPENEM	<=0.25	<=	0	S
107	26	197661	2126-05-10 00:00:00	NULL	70079	URINE	80026	PSEUDOMONAS AERUGINOSA	1	90012	GENTAMICIN	<=1	<=	1	S
108	26	197661	2126-05-10 00:00:00	NULL	70079	URINE	80026	PSEUDOMONAS AERUGINOSA	1	90019	CIPROFLOXACIN	<=0.25	<=	0	S
109	26	197661	2126-05-10 00:00:00	NULL	70079	URINE	80026	PSEUDOMONAS AERUGINOSA	1	90017	CEFTAZIDIME	4.0	=	4	S
110	26	197661	2126-05-10 00:00:00	NULL	70079	URINE	80026	PSEUDOMONAS AERUGINOSA	1	90028	CEFEPIME	<=1	<=	1	S
19025	1478	158399	2142-09-19 00:00:00	2142-09-19 21:20:00	70079	URINE	NULL	NULL	NULL	NULL	NULL	NULL	NULL	NULL	NULL
19026	1478	158399	2142-09-19 00:00:00	2142-09-19 22:16:00	70012	BLOOD CULTURE	NULL	NULL	NULL	NULL	NULL	NULL	NULL	NULL	NULL
19027	1478	158399	2142-09-20 00:00:00	2142-09-20 04:40:00	70012	BLOOD CULTURE	NULL	NULL	NULL	NULL	NULL	NULL	NULL	NULL	NULL
323084	24552	124040	2152-12-10 00:00:00	2152-12-10 08:30:00	70062	SPUTUM	NULL	NULL	NULL	NULL	NULL	NULL	NULL	NULL	NULL
323085	24552	124040	2152-12-10 00:00:00	2152-12-10 14:00:00	70012	BLOOD CULTURE	NULL	NULL	NULL	NULL	NULL	NULL	NULL	NULL	NULL
323086	24552	124040	2152-12-10 00:00:00	2152-12-10 14:10:00	70079	URINE	NULL	NULL	NULL	NULL	NULL	NULL	NULL	NULL	NULL
323087	24552	154051	2155-07-09 00:00:00	2155-07-09 06:10:00	70012	BLOOD CULTURE	NULL	NULL	NULL	NULL	NULL	NULL	NULL	NULL	NULL
323088	24552	154051	2155-07-09 00:00:00	NULL	70079	URINE	NULL	NULL	NULL	NULL	NULL	NULL	NULL	NULL	NULL
394211	29801	188410	2145-07-17 00:00:00	2145-07-17 06:15:00	70017	SEROLOGY/BLOOD	NULL	NULL	NULL	NULL	NULL	NULL	NULL	NULL	NULL
394212	29801	188410	2145-07-17 00:00:00	2145-07-17 15:30:00	70012	BLOOD CULTURE	NULL	NULL	NULL	NULL	NULL	NULL	NULL	NULL	NULL
394213	29801	188410	2145-07-18 00:00:00	2145-07-18 06:25:00	70012	BLOOD CULTURE	NULL	NULL	NULL	NULL	NULL	NULL	NULL	NULL	NULL
394214	29801	188410	2145-07-22 00:00:00	2145-07-22 05:15:00	70079	URINE	80026	PSEUDOMONAS AERUGINOSA	1	90026	PIPERACILLIN/TAZO	8.0	=	8	S
394215	29801	188410	2145-07-22 00:00:00	2145-07-22 05:15:00	70079	URINE	80026	PSEUDOMONAS AERUGINOSA	1	90028	CEFEPIME	8.0	=	8	S
394216	29801	188410	2145-07-22 00:00:00	2145-07-22 05:15:00	70079	URINE	80026	PSEUDOMONAS AERUGINOSA	1	90017	CEFTAZIDIME	2.0	=	2	S
394217	29801	188410	2145-07-22 00:00:00	2145-07-22 05:15:00	70079	URINE	80026	PSEUDOMONAS AERUGINOSA	1	90019	CIPROFLOXACIN	=>4	=>	4	R
394218	29801	188410	2145-07-22 00:00:00	2145-07-22 05:15:00	70079	URINE	80026	PSEUDOMONAS AERUGINOSA	1	90021	PIPERACILLIN	8.0	=	8	S
394219	29801	188410	2145-07-22 00:00:00	2145-07-22 05:15:00	70079	URINE	80026	PSEUDOMONAS AERUGINOSA	1	90014	AMIKACIN	8.0	=	8	S
394220	29801	188410	2145-07-22 00:00:00	2145-07-22 05:15:00	70079	URINE	80026	PSEUDOMONAS AERUGINOSA	1	90013	TOBRAMYCIN	=>16	=>	16	R
394221	29801	188410	2145-07-22 00:00:00	2145-07-22 05:15:00	70079	URINE	80026	PSEUDOMONAS AERUGINOSA	1	90012	GENTAMICIN	=>16	=>	16	R
394222	29801	188410	2145-07-22 00:00:00	2145-07-22 05:15:00	70079	URINE	80026	PSEUDOMONAS AERUGINOSA	1	90029	MEROPENEM	=>16	=>	16	R
394223	29801	188410	2145-07-22 00:00:00	2145-07-22 06:10:00	70012	BLOOD CULTURE	NULL	NULL	NULL	NULL	NULL	NULL	NULL	NULL	NULL
394224	29801	188410	2145-07-22 00:00:00	2145-07-22 10:50:00	70012	BLOOD CULTURE	NULL	NULL	NULL	NULL	NULL	NULL	NULL	NULL	NULL
156179	11638	122879	2179-11-25 00:00:00	2179-11-25 08:30:00	70070	SWAB	80023	STAPH AUREUS COAG +	1	90006	ERYTHROMYCIN	=>8	=>	8	R
156180	11638	122879	2179-11-25 00:00:00	2179-11-25 08:30:00	70070	SWAB	80023	STAPH AUREUS COAG +	1	90007	CLINDAMYCIN	=>8	=>	8	R
156181	11638	122879	2179-11-25 00:00:00	2179-11-25 08:30:00	70070	SWAB	80023	STAPH AUREUS COAG +	1	90016	OXACILLIN	=>4	=>	4	R
156182	11638	122879	2179-11-25 00:00:00	2179-11-25 08:30:00	70070	SWAB	80023	STAPH AUREUS COAG +	1	90008	TRIMETHOPRIM/SULFA	<=0.5	<=	1	S
156183	11638	122879	2179-11-25 00:00:00	2179-11-25 08:30:00	70070	SWAB	80023	STAPH AUREUS COAG +	1	90011	TETRACYCLINE	<=1	<=	1	S
156184	11638	122879	2179-11-25 00:00:00	2179-11-25 08:35:00	70047	JOINT FLUID	80023	STAPH AUREUS COAG +	1	90011	TETRACYCLINE	<=1	<=	1	S
156185	11638	122879	2179-11-25 00:00:00	2179-11-25 08:35:00	70047	JOINT FLUID	80023	STAPH AUREUS COAG +	1	90012	GENTAMICIN	<=0.5	<=	1	S
156186	11638	122879	2179-11-25 00:00:00	2179-11-25 08:35:00	70047	JOINT FLUID	80023	STAPH AUREUS COAG +	1	90015	VANCOMYCIN	<=1	<=	1	S
156187	11638	122879	2179-11-25 00:00:00	2179-11-25 08:35:00	70047	JOINT FLUID	80023	STAPH AUREUS COAG +	1	90016	OXACILLIN	=>4	=>	4	R
156188	11638	122879	2179-11-25 00:00:00	2179-11-25 08:35:00	70047	JOINT FLUID	80023	STAPH AUREUS COAG +	1	90007	CLINDAMYCIN	=>8	=>	8	R
156189	11638	122879	2179-11-25 00:00:00	2179-11-25 08:35:00	70047	JOINT FLUID	80023	STAPH AUREUS COAG +	1	90027	RIFAMPIN	<=0.5	<=	1	S
156190	11638	122879	2179-11-25 00:00:00	2179-11-25 08:35:00	70047	JOINT FLUID	80023	STAPH AUREUS COAG +	1	90006	ERYTHROMYCIN	=>8	=>	8	R
156191	11638	122879	2179-11-25 00:00:00	2179-11-25 08:35:00	70047	JOINT FLUID	80023	STAPH AUREUS COAG +	1	90025	LEVOFLOXACIN	=>8	=>	8	R
156192	11638	122879	2179-11-25 00:00:00	2179-11-25 08:35:00	70047	JOINT FLUID	80023	STAPH AUREUS COAG +	1	90008	TRIMETHOPRIM/SULFA	<=0.5	<=	1	S
156193	11638	122879	2179-11-25 00:00:00	2179-11-25 09:00:00	70070	SWAB	80023	STAPH AUREUS COAG +	1	90007	CLINDAMYCIN	=>8	=>	8	R
156194	11638	122879	2179-11-25 00:00:00	2179-11-25 09:00:00	70070	SWAB	80023	STAPH AUREUS COAG +	1	90006	ERYTHROMYCIN	=>8	=>	8	R
156195	11638	122879	2179-11-25 00:00:00	2179-11-25 09:00:00	70070	SWAB	80023	STAPH AUREUS COAG +	1	90008	TRIMETHOPRIM/SULFA	<=0.5	<=	1	S
156196	11638	122879	2179-11-25 00:00:00	2179-11-25 09:00:00	70070	SWAB	80023	STAPH AUREUS COAG +	1	90025	LEVOFLOXACIN	=>8	=>	8	R
156197	11638	122879	2179-11-25 00:00:00	2179-11-25 09:00:00	70070	SWAB	80023	STAPH AUREUS COAG +	1	90016	OXACILLIN	=>4	=>	4	R
156198	11638	122879	2179-11-25 00:00:00	2179-11-25 09:00:00	70070	SWAB	80023	STAPH AUREUS COAG +	1	90015	VANCOMYCIN	<=1	<=	1	S
156199	11638	122879	2179-11-25 00:00:00	2179-11-25 09:00:00	70070	SWAB	80023	STAPH AUREUS COAG +	1	90012	GENTAMICIN	<=0.5	<=	1	S
156200	11638	122879	2179-11-25 00:00:00	2179-11-25 09:00:00	70070	SWAB	80023	STAPH AUREUS COAG +	1	90027	RIFAMPIN	<=0.5	<=	1	S
156201	11638	122879	2179-11-25 00:00:00	2179-11-25 09:00:00	70070	SWAB	80023	STAPH AUREUS COAG +	1	90011	TETRACYCLINE	<=1	<=	1	S
156202	11638	122879	2179-11-25 00:00:00	2179-11-25 18:45:00	70012	BLOOD CULTURE	NULL	NULL	NULL	NULL	NULL	NULL	NULL	NULL	NULL
156203	11638	122879	2179-11-25 00:00:00	NULL	70012	BLOOD CULTURE	80023	STAPH AUREUS COAG +	1	90016	OXACILLIN	=>4	=>	4	R
156204	11638	122879	2179-11-25 00:00:00	NULL	70012	BLOOD CULTURE	80023	STAPH AUREUS COAG +	1	90025	LEVOFLOXACIN	=>8	=>	8	R
156205	11638	122879	2179-11-25 00:00:00	NULL	70012	BLOOD CULTURE	80023	STAPH AUREUS COAG +	1	90007	CLINDAMYCIN	=>8	=>	8	R
156206	11638	122879	2179-11-25 00:00:00	NULL	70012	BLOOD CULTURE	80023	STAPH AUREUS COAG +	1	90006	ERYTHROMYCIN	=>8	=>	8	R
156207	11638	122879	2179-11-25 00:00:00	NULL	70012	BLOOD CULTURE	80023	STAPH AUREUS COAG +	1	90011	TETRACYCLINE	<=1	<=	1	S
156208	11638	122879	2179-11-25 00:00:00	NULL	70012	BLOOD CULTURE	80023	STAPH AUREUS COAG +	1	90015	VANCOMYCIN	<=1	<=	1	S
156209	11638	122879	2179-11-25 00:00:00	NULL	70012	BLOOD CULTURE	80023	STAPH AUREUS COAG +	1	90027	RIFAMPIN	<=0.5	<=	1	S
156210	11638	122879	2179-11-25 00:00:00	NULL	70012	BLOOD CULTURE	80023	STAPH AUREUS COAG +	1	90008	TRIMETHOPRIM/SULFA	<=0.5	<=	1	S
156211	11638	122879	2179-11-25 00:00:00	NULL	70012	BLOOD CULTURE	80023	STAPH AUREUS COAG +	1	90012	GENTAMICIN	<=0.5	<=	1	S
156212	11638	122879	2179-11-26 00:00:00	2179-11-26 05:27:00	70012	BLOOD CULTURE	NULL	NULL	NULL	NULL	NULL	NULL	NULL	NULL	NULL
156213	11638	122879	2179-11-26 00:00:00	2179-11-26 17:29:00	70012	BLOOD CULTURE	NULL	NULL	NULL	NULL	NULL	NULL	NULL	NULL	NULL
156214	11638	122879	2179-11-27 00:00:00	2179-11-27 03:10:00	70012	BLOOD CULTURE	NULL	NULL	NULL	NULL	NULL	NULL	NULL	NULL	NULL
156215	11638	122879	2179-11-28 00:00:00	2179-11-28 03:58:00	70012	BLOOD CULTURE	NULL	NULL	NULL	NULL	NULL	NULL	NULL	NULL	NULL
156216	11638	122879	2179-11-29 00:00:00	2179-11-29 06:18:00	70012	BLOOD CULTURE	NULL	NULL	NULL	NULL	NULL	NULL	NULL	NULL	NULL
156217	11638	122879	2179-12-01 00:00:00	2179-12-01 07:40:00	70012	BLOOD CULTURE	NULL	NULL	NULL	NULL	NULL	NULL	NULL	NULL	NULL
156218	11638	155878	2180-01-12 00:00:00	2180-01-12 13:15:00	70012	BLOOD CULTURE	NULL	NULL	NULL	NULL	NULL	NULL	NULL	NULL	NULL
156219	11638	155878	2180-01-12 00:00:00	2180-01-12 13:48:00	70012	BLOOD CULTURE	NULL	NULL	NULL	NULL	NULL	NULL	NULL	NULL	NULL
156124	11638	158546	2172-09-18 00:00:00	2172-09-18 15:15:00	70064	STOOL	NULL	NULL	NULL	NULL	NULL	NULL	NULL	NULL	NULL
156125	11638	158546	2172-09-19 00:00:00	2172-09-19 14:05:00	70064	STOOL	NULL	NULL	NULL	NULL	NULL	NULL	NULL	NULL	NULL
156126	11638	158546	2172-09-20 00:00:00	2172-09-20 11:00:00	70064	STOOL	NULL	NULL	NULL	NULL	NULL	NULL	NULL	NULL	NULL
156127	11638	172531	2175-03-20 00:00:00	2175-03-20 18:33:00	70064	STOOL	NULL	NULL	NULL	NULL	NULL	NULL	NULL	NULL	NULL
156128	11638	133678	2179-09-17 00:00:00	2179-09-17 04:26:00	70091	MRSA SCREEN	NULL	NULL	NULL	NULL	NULL	NULL	NULL	NULL	NULL
156129	11638	136238	2179-10-26 00:00:00	2179-10-26 01:25:00	70079	URINE	NULL	NULL	NULL	NULL	NULL	NULL	NULL	NULL	NULL
156130	11638	136238	2179-10-26 00:00:00	2179-10-26 14:34:00	70062	SPUTUM	NULL	NULL	NULL	NULL	NULL	NULL	NULL	NULL	NULL
156131	11638	136238	2179-10-26 00:00:00	2179-10-26 22:56:00	70091	MRSA SCREEN	NULL	NULL	NULL	NULL	NULL	NULL	NULL	NULL	NULL
156132	11638	136238	2179-10-29 00:00:00	2179-10-29 09:48:00	70079	URINE	80004	KLEBSIELLA PNEUMONIAE	1	90008	TRIMETHOPRIM/SULFA	<=1	<=	1	S
156133	11638	136238	2179-10-29 00:00:00	2179-10-29 09:48:00	70079	URINE	80004	KLEBSIELLA PNEUMONIAE	1	90010	NITROFURANTOIN	64.0	=	64	I
156134	11638	136238	2179-10-29 00:00:00	2179-10-29 09:48:00	70079	URINE	80004	KLEBSIELLA PNEUMONIAE	1	90005	CEFAZOLIN	<=4	<=	4	S
156135	11638	136238	2179-10-29 00:00:00	2179-10-29 09:48:00	70079	URINE	80004	KLEBSIELLA PNEUMONIAE	1	90017	CEFTAZIDIME	<=1	<=	1	S
156136	11638	136238	2179-10-29 00:00:00	2179-10-29 09:48:00	70079	URINE	80004	KLEBSIELLA PNEUMONIAE	1	90028	CEFEPIME	<=1	<=	1	S
156137	11638	136238	2179-10-29 00:00:00	2179-10-29 09:48:00	70079	URINE	80004	KLEBSIELLA PNEUMONIAE	1	90012	GENTAMICIN	<=1	<=	1	S
156138	11638	136238	2179-10-29 00:00:00	2179-10-29 09:48:00	70079	URINE	80004	KLEBSIELLA PNEUMONIAE	1	90013	TOBRAMYCIN	<=1	<=	1	S
156139	11638	136238	2179-10-29 00:00:00	2179-10-29 09:48:00	70079	URINE	80004	KLEBSIELLA PNEUMONIAE	1	90018	CEFTRIAXONE	<=1	<=	1	S
156140	11638	136238	2179-10-29 00:00:00	2179-10-29 09:48:00	70079	URINE	80004	KLEBSIELLA PNEUMONIAE	1	90019	CIPROFLOXACIN	<=0.25	<=	0	S
156141	11638	136238	2179-10-29 00:00:00	2179-10-29 09:48:00	70079	URINE	80004	KLEBSIELLA PNEUMONIAE	1	90022	AMPICILLIN/SULBACTAM	<=2	<=	2	S
156142	11638	136238	2179-10-29 00:00:00	2179-10-29 09:48:00	70079	URINE	80004	KLEBSIELLA PNEUMONIAE	1	90026	PIPERACILLIN/TAZO	<=4	<=	4	S
156143	11638	136238	2179-10-29 00:00:00	2179-10-29 09:48:00	70079	URINE	80004	KLEBSIELLA PNEUMONIAE	1	90029	MEROPENEM	<=0.25	<=	0	S
156144	11638	136238	2179-10-29 00:00:00	2179-10-29 09:48:00	70079	URINE	80004	KLEBSIELLA PNEUMONIAE	1	90023	CEFUROXIME	<=1	<=	1	S
156145	11638	136238	2179-10-29 00:00:00	2179-10-29 16:35:00	70064	STOOL	80139	CLOSTRIDIUM DIFFICILE	1	NULL	NULL	NULL	NULL	NULL	NULL
156146	11638	122879	2179-11-21 00:00:00	2179-11-21 03:48:00	70012	BLOOD CULTURE	80023	STAPH AUREUS COAG +	1	90025	LEVOFLOXACIN	=>8	=>	8	R
156147	11638	122879	2179-11-21 00:00:00	2179-11-21 03:48:00	70012	BLOOD CULTURE	80023	STAPH AUREUS COAG +	1	90006	ERYTHROMYCIN	=>8	=>	8	R
156148	11638	122879	2179-11-21 00:00:00	2179-11-21 03:48:00	70012	BLOOD CULTURE	80023	STAPH AUREUS COAG +	1	90015	VANCOMYCIN	<=1	<=	1	S
156149	11638	122879	2179-11-21 00:00:00	2179-11-21 03:48:00	70012	BLOOD CULTURE	80023	STAPH AUREUS COAG +	1	90012	GENTAMICIN	<=0.5	<=	1	S
156150	11638	122879	2179-11-21 00:00:00	2179-11-21 03:48:00	70012	BLOOD CULTURE	80023	STAPH AUREUS COAG +	1	90011	TETRACYCLINE	<=1	<=	1	S
156151	11638	122879	2179-11-21 00:00:00	2179-11-21 03:48:00	70012	BLOOD CULTURE	80023	STAPH AUREUS COAG +	1	90027	RIFAMPIN	<=0.5	<=	1	S
156152	11638	122879	2179-11-21 00:00:00	2179-11-21 03:48:00	70012	BLOOD CULTURE	80023	STAPH AUREUS COAG +	1	90008	TRIMETHOPRIM/SULFA	<=0.5	<=	1	S
156153	11638	122879	2179-11-21 00:00:00	2179-11-21 03:48:00	70012	BLOOD CULTURE	80023	STAPH AUREUS COAG +	1	90007	CLINDAMYCIN	=>8	=>	8	R
156154	11638	122879	2179-11-21 00:00:00	2179-11-21 03:48:00	70012	BLOOD CULTURE	80023	STAPH AUREUS COAG +	1	90016	OXACILLIN	=>4	=>	4	R
156155	11638	122879	2179-11-21 00:00:00	2179-11-21 05:45:00	70079	URINE	NULL	NULL	NULL	NULL	NULL	NULL	NULL	NULL	NULL
156156	11638	122879	2179-11-21 00:00:00	2179-11-21 07:00:00	70091	MRSA SCREEN	80293	POSITIVE FOR METHICILLIN RESISTANT STAPH AUREUS	1	NULL	NULL	NULL	NULL	NULL	NULL
156157	11638	122879	2179-11-21 00:00:00	2179-11-21 10:19:00	70047	JOINT FLUID	80023	STAPH AUREUS COAG +	1	90008	TRIMETHOPRIM/SULFA	<=0.5	<=	1	S
156158	11638	122879	2179-11-21 00:00:00	2179-11-21 10:19:00	70047	JOINT FLUID	80023	STAPH AUREUS COAG +	1	90007	CLINDAMYCIN	=>8	=>	8	R
156159	11638	122879	2179-11-21 00:00:00	2179-11-21 10:19:00	70047	JOINT FLUID	80023	STAPH AUREUS COAG +	1	90015	VANCOMYCIN	<=1	<=	1	S
156160	11638	122879	2179-11-21 00:00:00	2179-11-21 10:19:00	70047	JOINT FLUID	80023	STAPH AUREUS COAG +	1	90012	GENTAMICIN	<=0.5	<=	1	S
156161	11638	122879	2179-11-21 00:00:00	2179-11-21 10:19:00	70047	JOINT FLUID	80023	STAPH AUREUS COAG +	1	90011	TETRACYCLINE	<=1	<=	1	S
156162	11638	122879	2179-11-21 00:00:00	2179-11-21 10:19:00	70047	JOINT FLUID	80023	STAPH AUREUS COAG +	1	90016	OXACILLIN	=>4	=>	4	R
156163	11638	122879	2179-11-21 00:00:00	2179-11-21 10:19:00	70047	JOINT FLUID	80023	STAPH AUREUS COAG +	1	90006	ERYTHROMYCIN	=>8	=>	8	R
156164	11638	122879	2179-11-21 00:00:00	2179-11-21 10:19:00	70047	JOINT FLUID	80023	STAPH AUREUS COAG +	1	90027	RIFAMPIN	<=0.5	<=	1	S
156165	11638	122879	2179-11-21 00:00:00	2179-11-21 10:19:00	70047	JOINT FLUID	80023	STAPH AUREUS COAG +	1	90025	LEVOFLOXACIN	=>8	=>	8	R
156166	11638	122879	2179-11-21 00:00:00	2179-11-21 20:04:00	70012	BLOOD CULTURE	NULL	NULL	NULL	NULL	NULL	NULL	NULL	NULL	NULL
156167	11638	122879	2179-11-21 00:00:00	2179-11-21 20:43:00	70012	BLOOD CULTURE	NULL	NULL	NULL	NULL	NULL	NULL	NULL	NULL	NULL
156168	11638	122879	2179-11-21 00:00:00	2179-11-21 20:47:00	70062	SPUTUM	NULL	NULL	NULL	NULL	NULL	NULL	NULL	NULL	NULL
156169	11638	122879	2179-11-22 00:00:00	2179-11-22 18:07:00	70012	BLOOD CULTURE	80023	STAPH AUREUS COAG +	1	NULL	NULL	NULL	NULL	NULL	NULL
156170	11638	122879	2179-11-23 00:00:00	2179-11-23 02:18:00	70023	CATHETER TIP-IV	NULL	NULL	NULL	NULL	NULL	NULL	NULL	NULL	NULL
156171	11638	122879	2179-11-23 00:00:00	2179-11-23 02:18:00	70012	BLOOD CULTURE	80023	STAPH AUREUS COAG +	1	NULL	NULL	NULL	NULL	NULL	NULL
156172	11638	122879	2179-11-23 00:00:00	2179-11-23 02:30:00	70012	BLOOD CULTURE	NULL	NULL	NULL	NULL	NULL	NULL	NULL	NULL	NULL
156173	11638	122879	2179-11-24 00:00:00	2179-11-24 15:09:00	70012	BLOOD CULTURE	NULL	NULL	NULL	NULL	NULL	NULL	NULL	NULL	NULL
156174	11638	122879	2179-11-25 00:00:00	2179-11-25 08:30:00	70070	SWAB	80023	STAPH AUREUS COAG +	1	90015	VANCOMYCIN	<=1	<=	1	S
156175	11638	122879	2179-11-25 00:00:00	2179-11-25 08:30:00	70070	SWAB	80023	STAPH AUREUS COAG +	1	90025	LEVOFLOXACIN	=>8	=>	8	R
156176	11638	122879	2179-11-25 00:00:00	2179-11-25 08:30:00	70070	SWAB	80023	STAPH AUREUS COAG +	1	90027	RIFAMPIN	<=0.5	<=	1	S
156177	11638	122879	2179-11-25 00:00:00	2179-11-25 08:30:00	70070	SWAB	80023	STAPH AUREUS COAG +	1	90012	GENTAMICIN	<=0.5	<=	1	S
156178	11638	122879	2179-11-25 00:00:00	2179-11-25 08:30:00	70070	SWAB	80228	CANDIDA (TORULOPSIS) GLABRATA	1	NULL	NULL	NULL	NULL	NULL	NULL
540271	73113	161301	2188-11-04 00:00:00	2188-11-04 11:29:00	70091	MRSA SCREEN	NULL	NULL	NULL	NULL	NULL	NULL	NULL	NULL	NULL
601574	91461	158919	2194-03-06 00:00:00	2194-03-06 21:01:00	70091	MRSA SCREEN	NULL	NULL	NULL	NULL	NULL	NULL	NULL	NULL	NULL
283631	21273	167890	2113-07-19 00:00:00	2113-07-19 02:00:00	70026	CSF;SPINAL FLUID	NULL	NULL	NULL	NULL	NULL	NULL	NULL	NULL	NULL
283632	21273	167890	2113-07-19 00:00:00	2113-07-19 05:30:00	70062	SPUTUM	NULL	NULL	NULL	NULL	NULL	NULL	NULL	NULL	NULL
283633	21273	167890	2113-07-19 00:00:00	2113-07-19 06:15:00	70091	MRSA SCREEN	NULL	NULL	NULL	NULL	NULL	NULL	NULL	NULL	NULL
283634	21273	167890	2113-07-19 00:00:00	2113-07-19 06:15:00	70070	SWAB	NULL	NULL	NULL	NULL	NULL	NULL	NULL	NULL	NULL
283635	21273	167890	2113-07-19 00:00:00	2113-07-19 06:15:00	70091	MRSA SCREEN	NULL	NULL	NULL	NULL	NULL	NULL	NULL	NULL	NULL
283636	21273	167890	2113-07-19 00:00:00	2113-07-19 22:30:00	70023	CATHETER TIP-IV	NULL	NULL	NULL	NULL	NULL	NULL	NULL	NULL	NULL
283637	21273	167890	2113-07-20 00:00:00	2113-07-20 03:00:00	70062	SPUTUM	80058	GRAM NEGATIVE ROD(S)	1	NULL	NULL	NULL	NULL	NULL	NULL
283638	21273	167890	2113-07-21 00:00:00	2113-07-21 14:15:00	70062	SPUTUM	NULL	NULL	NULL	NULL	NULL	NULL	NULL	NULL	NULL
283639	21273	167890	2113-07-26 00:00:00	2113-07-26 00:30:00	70012	BLOOD CULTURE	NULL	NULL	NULL	NULL	NULL	NULL	NULL	NULL	NULL
283640	21273	167890	2113-07-26 00:00:00	2113-07-26 06:05:00	70012	BLOOD CULTURE	NULL	NULL	NULL	NULL	NULL	NULL	NULL	NULL	NULL
283641	21273	167890	2113-07-26 00:00:00	2113-07-26 09:20:00	70012	BLOOD CULTURE	NULL	NULL	NULL	NULL	NULL	NULL	NULL	NULL	NULL
283642	21273	167890	2113-07-26 00:00:00	2113-07-26 09:52:00	70079	URINE	NULL	NULL	NULL	NULL	NULL	NULL	NULL	NULL	NULL
283643	21273	167890	2113-07-26 00:00:00	2113-07-26 09:52:00	70064	STOOL	80139	CLOSTRIDIUM DIFFICILE	1	NULL	NULL	NULL	NULL	NULL	NULL
283644	21273	167890	2113-07-26 00:00:00	2113-07-26 11:51:00	70023	CATHETER TIP-IV	NULL	NULL	NULL	NULL	NULL	NULL	NULL	NULL	NULL
283645	21273	167890	2113-07-27 00:00:00	2113-07-27 09:40:00	70012	BLOOD CULTURE	NULL	NULL	NULL	NULL	NULL	NULL	NULL	NULL	NULL
283646	21273	107846	2114-06-21 00:00:00	2114-06-21 17:53:00	70079	URINE	NULL	NULL	NULL	NULL	NULL	NULL	NULL	NULL	NULL
283647	21273	107846	2114-06-21 00:00:00	2114-06-21 18:56:00	70062	SPUTUM	80058	GRAM NEGATIVE ROD(S)	1	NULL	NULL	NULL	NULL	NULL	NULL
283648	21273	107846	2114-06-21 00:00:00	2114-06-21 18:57:00	70091	MRSA SCREEN	NULL	NULL	NULL	NULL	NULL	NULL	NULL	NULL	NULL
283649	21273	107846	2114-06-21 00:00:00	2114-06-21 18:58:00	70091	MRSA SCREEN	NULL	NULL	NULL	NULL	NULL	NULL	NULL	NULL	NULL
283650	21273	107846	2114-06-25 00:00:00	2114-06-25 21:35:00	70012	BLOOD CULTURE	NULL	NULL	NULL	NULL	NULL	NULL	NULL	NULL	NULL
283651	21273	107846	2114-06-25 00:00:00	2114-06-25 22:13:00	70079	URINE	NULL	NULL	NULL	NULL	NULL	NULL	NULL	NULL	NULL
283652	21273	107846	2114-06-26 00:00:00	2114-06-26 05:50:00	70012	BLOOD CULTURE	NULL	NULL	NULL	NULL	NULL	NULL	NULL	NULL	NULL
493051	58940	129487	2198-01-12 00:00:00	2198-01-12 00:09:00	70091	MRSA SCREEN	NULL	NULL	NULL	NULL	NULL	NULL	NULL	NULL	NULL
337892	25428	187711	2160-08-15 00:00:00	2160-08-15 02:45:00	70012	BLOOD CULTURE	NULL	NULL	NULL	NULL	NULL	NULL	NULL	NULL	NULL
337886	25428	187711	2160-08-09 00:00:00	2160-08-09 00:30:00	70012	BLOOD CULTURE	NULL	NULL	NULL	NULL	NULL	NULL	NULL	NULL	NULL
337887	25428	187711	2160-08-09 00:00:00	NULL	70012	BLOOD CULTURE	NULL	NULL	NULL	NULL	NULL	NULL	NULL	NULL	NULL
337888	25428	187711	2160-08-14 00:00:00	2160-08-14 22:46:00	70021	BRONCHOALVEOLAR LAVAGE	80254	CANDIDA ALBICANS, PRESUMPTIVE IDENTIFICATION	1	NULL	NULL	NULL	NULL	NULL	NULL
337889	25428	187711	2160-08-14 00:00:00	2160-08-14 22:46:00	70021	BRONCHOALVEOLAR LAVAGE	80075	YEAST	1	NULL	NULL	NULL	NULL	NULL	NULL
337890	25428	187711	2160-08-14 00:00:00	2160-08-14 22:46:00	70021	BRONCHOALVEOLAR LAVAGE	80058	GRAM NEGATIVE ROD(S)	1	NULL	NULL	NULL	NULL	NULL	NULL
337891	25428	187711	2160-08-15 00:00:00	2160-08-15 02:00:00	70012	BLOOD CULTURE	NULL	NULL	NULL	NULL	NULL	NULL	NULL	NULL	NULL
337893	25428	187711	2160-08-15 00:00:00	2160-08-15 03:00:00	70079	URINE	NULL	NULL	NULL	NULL	NULL	NULL	NULL	NULL	NULL
337894	25428	187711	2160-08-17 00:00:00	2160-08-17 15:21:00	70023	CATHETER TIP-IV	NULL	NULL	NULL	NULL	NULL	NULL	NULL	NULL	NULL
337895	25428	187711	2160-08-18 00:00:00	2160-08-18 12:00:00	70070	SWAB	NULL	NULL	NULL	NULL	NULL	NULL	NULL	NULL	NULL
337896	25428	187711	2160-08-20 00:00:00	2160-08-20 20:55:00	70062	SPUTUM	NULL	NULL	NULL	NULL	NULL	NULL	NULL	NULL	NULL
337897	25428	187711	2160-08-20 00:00:00	NULL	70079	URINE	NULL	NULL	NULL	NULL	NULL	NULL	NULL	NULL	NULL
337898	25428	187711	2160-08-21 00:00:00	2160-08-21 04:20:00	70012	BLOOD CULTURE	NULL	NULL	NULL	NULL	NULL	NULL	NULL	NULL	NULL
337899	25428	187711	2160-08-21 00:00:00	NULL	70012	BLOOD CULTURE	NULL	NULL	NULL	NULL	NULL	NULL	NULL	NULL	NULL
337900	25428	187711	2160-08-24 00:00:00	2160-08-24 22:30:00	70064	STOOL	NULL	NULL	NULL	NULL	NULL	NULL	NULL	NULL	NULL
337901	25428	187711	2160-08-26 00:00:00	2160-08-26 11:00:00	70012	BLOOD CULTURE	NULL	NULL	NULL	NULL	NULL	NULL	NULL	NULL	NULL
337902	25428	187711	2160-08-26 00:00:00	2160-08-26 11:30:00	70012	BLOOD CULTURE	NULL	NULL	NULL	NULL	NULL	NULL	NULL	NULL	NULL
337903	25428	187711	2160-08-26 00:00:00	NULL	70062	SPUTUM	80075	YEAST	1	NULL	NULL	NULL	NULL	NULL	NULL
337904	25428	187711	2160-08-26 00:00:00	NULL	70079	URINE	NULL	NULL	NULL	NULL	NULL	NULL	NULL	NULL	NULL
601562	91458	190457	2189-02-02 00:00:00	2189-02-02 19:35:00	70012	BLOOD CULTURE	NULL	NULL	NULL	NULL	NULL	NULL	NULL	NULL	NULL
601563	91458	190457	2189-02-02 00:00:00	2189-02-02 19:35:00	70012	BLOOD CULTURE	NULL	NULL	NULL	NULL	NULL	NULL	NULL	NULL	NULL
601564	91458	190457	2189-02-03 00:00:00	2189-02-03 00:00:00	70079	URINE	NULL	NULL	NULL	NULL	NULL	NULL	NULL	NULL	NULL
601565	91458	190457	2189-02-05 00:00:00	2189-02-05 20:02:00	70079	URINE	NULL	NULL	NULL	NULL	NULL	NULL	NULL	NULL	NULL
27782	2206	128586	2105-08-05 00:00:00	NULL	70079	URINE	NULL	NULL	NULL	NULL	NULL	NULL	NULL	NULL	NULL
19073	1487	134269	2152-01-05 00:00:00	NULL	70079	URINE	80002	ESCHERICHIA COLI	1	90022	AMPICILLIN/SULBACTAM	<=2	<=	2	S
19074	1487	134269	2152-01-05 00:00:00	NULL	70079	URINE	80002	ESCHERICHIA COLI	1	90023	CEFUROXIME	4.0	=	4	S
19075	1487	134269	2152-01-05 00:00:00	NULL	70079	URINE	80002	ESCHERICHIA COLI	1	90012	GENTAMICIN	2.0	=	2	S
19076	1487	134269	2152-01-05 00:00:00	NULL	70079	URINE	80002	ESCHERICHIA COLI	1	90010	NITROFURANTOIN	<=16	<=	16	S
19077	1487	134269	2152-01-05 00:00:00	NULL	70079	URINE	80002	ESCHERICHIA COLI	1	90008	TRIMETHOPRIM/SULFA	<=1	<=	1	S
19078	1487	134269	2152-01-05 00:00:00	NULL	70079	URINE	80002	ESCHERICHIA COLI	1	90005	CEFAZOLIN	<=4	<=	4	S
19079	1487	134269	2152-01-05 00:00:00	NULL	70079	URINE	80002	ESCHERICHIA COLI	1	90018	CEFTRIAXONE	<=1	<=	1	S
19080	1487	134269	2152-01-05 00:00:00	NULL	70079	URINE	80002	ESCHERICHIA COLI	1	90004	AMPICILLIN	4.0	=	4	S
19081	1487	134269	2152-01-05 00:00:00	NULL	70079	URINE	80002	ESCHERICHIA COLI	1	90020	IMIPENEM	<=0.5	<=	1	S
19082	1487	134269	2152-01-05 00:00:00	NULL	70079	URINE	80002	ESCHERICHIA COLI	1	90017	CEFTAZIDIME	<=1	<=	1	S
19083	1487	134269	2152-01-05 00:00:00	NULL	70079	URINE	80002	ESCHERICHIA COLI	1	90013	TOBRAMYCIN	<=1	<=	1	S
19084	1487	134269	2152-01-05 00:00:00	NULL	70079	URINE	80002	ESCHERICHIA COLI	1	90025	LEVOFLOXACIN	<=0.25	<=	0	S
19085	1487	134269	2152-01-05 00:00:00	NULL	70079	URINE	80002	ESCHERICHIA COLI	1	90026	PIPERACILLIN/TAZO	<=4	<=	4	S
19086	1487	134269	2152-01-05 00:00:00	NULL	70079	URINE	80002	ESCHERICHIA COLI	1	90021	PIPERACILLIN	<=4	<=	4	S
453074	48231	152796	2174-11-21 00:00:00	2174-11-21 19:19:00	70091	MRSA SCREEN	NULL	NULL	NULL	NULL	NULL	NULL	NULL	NULL	NULL
204578	15480	177622	2185-11-29 00:00:00	2185-11-29 23:30:00	70012	BLOOD CULTURE	NULL	NULL	NULL	NULL	NULL	NULL	NULL	NULL	NULL
204579	15480	177622	2185-11-30 00:00:00	2185-11-30 00:01:00	70079	URINE	NULL	NULL	NULL	NULL	NULL	NULL	NULL	NULL	NULL
204580	15480	177622	2185-11-30 00:00:00	2185-11-30 00:01:00	70081	URINE	NULL	NULL	NULL	NULL	NULL	NULL	NULL	NULL	NULL
204581	15480	177622	2185-11-30 00:00:00	2185-11-30 00:35:00	70012	BLOOD CULTURE	NULL	NULL	NULL	NULL	NULL	NULL	NULL	NULL	NULL
204582	15480	177622	2185-11-30 00:00:00	2185-11-30 00:59:00	70062	SPUTUM	80289	MORAXELLA CATARRHALIS	1	NULL	NULL	NULL	NULL	NULL	NULL
204583	15480	177622	2185-12-01 00:00:00	2185-12-01 12:01:00	70012	BLOOD CULTURE	NULL	NULL	NULL	NULL	NULL	NULL	NULL	NULL	NULL
204584	15480	177622	2185-12-01 00:00:00	2185-12-01 12:01:00	70012	BLOOD CULTURE	NULL	NULL	NULL	NULL	NULL	NULL	NULL	NULL	NULL
204585	15480	177622	2185-12-01 00:00:00	2185-12-01 12:48:00	70079	URINE	NULL	NULL	NULL	NULL	NULL	NULL	NULL	NULL	NULL
204586	15480	177622	2185-12-01 00:00:00	2185-12-01 12:48:00	70062	SPUTUM	80075	YEAST	1	NULL	NULL	NULL	NULL	NULL	NULL
204587	15480	177622	2185-12-03 00:00:00	2185-12-03 19:38:00	70062	SPUTUM	NULL	NULL	NULL	NULL	NULL	NULL	NULL	NULL	NULL
337653	25411	117757	2156-01-11 00:00:00	2156-01-11 11:16:00	70079	URINE	NULL	NULL	NULL	NULL	NULL	NULL	NULL	NULL	NULL
337654	25411	117757	2156-01-11 00:00:00	2156-01-11 19:08:00	70023	CATHETER TIP-IV	NULL	NULL	NULL	NULL	NULL	NULL	NULL	NULL	NULL
337655	25411	117757	2156-01-16 00:00:00	2156-01-16 10:59:00	70064	STOOL	NULL	NULL	NULL	NULL	NULL	NULL	NULL	NULL	NULL
337656	25411	117757	2156-01-16 00:00:00	2156-01-16 12:38:00	70064	STOOL	NULL	NULL	NULL	NULL	NULL	NULL	NULL	NULL	NULL
337657	25411	117757	2156-01-17 00:00:00	2156-01-17 22:55:00	70064	STOOL	NULL	NULL	NULL	NULL	NULL	NULL	NULL	NULL	NULL
337658	25411	117757	2156-01-19 00:00:00	2156-01-19 12:54:00	70064	STOOL	NULL	NULL	NULL	NULL	NULL	NULL	NULL	NULL	NULL
337659	25411	118216	2156-12-04 00:00:00	2156-12-04 17:30:00	70079	URINE	80075	YEAST	1	NULL	NULL	NULL	NULL	NULL	NULL
337660	25411	118216	2156-12-04 00:00:00	2156-12-04 19:03:00	70012	BLOOD CULTURE	NULL	NULL	NULL	NULL	NULL	NULL	NULL	NULL	NULL
337661	25411	118216	2156-12-04 00:00:00	2156-12-04 19:17:00	70012	BLOOD CULTURE	NULL	NULL	NULL	NULL	NULL	NULL	NULL	NULL	NULL
337662	25411	118216	2156-12-05 00:00:00	2156-12-05 16:31:00	70062	SPUTUM	NULL	NULL	NULL	NULL	NULL	NULL	NULL	NULL	NULL
337663	25411	118216	2156-12-07 00:00:00	2156-12-07 20:41:00	70064	STOOL	NULL	NULL	NULL	NULL	NULL	NULL	NULL	NULL	NULL
433307	42222	166563	2115-11-01 00:00:00	2115-11-01 05:09:00	70062	SPUTUM	NULL	NULL	NULL	NULL	NULL	NULL	NULL	NULL	NULL
433308	42222	166563	2115-11-01 00:00:00	2115-11-01 12:35:00	70079	URINE	NULL	NULL	NULL	NULL	NULL	NULL	NULL	NULL	NULL
433309	42222	166563	2115-11-02 00:00:00	2115-11-02 10:45:00	70079	URINE	NULL	NULL	NULL	NULL	NULL	NULL	NULL	NULL	NULL
433310	42222	166563	2115-11-02 00:00:00	2115-11-02 11:17:00	70012	BLOOD CULTURE	NULL	NULL	NULL	NULL	NULL	NULL	NULL	NULL	NULL
433311	42222	166563	2115-11-02 00:00:00	2115-11-02 11:18:00	70012	BLOOD CULTURE	NULL	NULL	NULL	NULL	NULL	NULL	NULL	NULL	NULL
433312	42222	166563	2115-11-02 00:00:00	2115-11-02 16:07:00	70062	SPUTUM	NULL	NULL	NULL	NULL	NULL	NULL	NULL	NULL	NULL
126324	9402	140418	2154-01-18 00:00:00	2154-01-18 03:02:00	70091	MRSA SCREEN	NULL	NULL	NULL	NULL	NULL	NULL	NULL	NULL	NULL
126325	9402	140418	2154-01-18 00:00:00	2154-01-18 03:03:00	70091	MRSA SCREEN	NULL	NULL	NULL	NULL	NULL	NULL	NULL	NULL	NULL
126326	9402	138054	2154-02-18 00:00:00	2154-02-18 07:39:00	70012	BLOOD CULTURE	NULL	NULL	NULL	NULL	NULL	NULL	NULL	NULL	NULL
126327	9402	138054	2154-02-18 00:00:00	2154-02-18 07:39:00	70012	BLOOD CULTURE	NULL	NULL	NULL	NULL	NULL	NULL	NULL	NULL	NULL
126328	9402	138054	2154-02-18 00:00:00	2154-02-18 09:45:00	70079	URINE	80004	KLEBSIELLA PNEUMONIAE	1	90019	CIPROFLOXACIN	<=0.25	<=	0	S
126329	9402	138054	2154-02-18 00:00:00	2154-02-18 09:45:00	70079	URINE	80004	KLEBSIELLA PNEUMONIAE	1	90008	TRIMETHOPRIM/SULFA	<=1	<=	1	S
126330	9402	138054	2154-02-18 00:00:00	2154-02-18 09:45:00	70079	URINE	80053	ENTEROCOCCUS SP.	1	90004	AMPICILLIN	<=2	<=	2	S
126331	9402	138054	2154-02-18 00:00:00	2154-02-18 09:45:00	70079	URINE	80053	ENTEROCOCCUS SP.	1	90010	NITROFURANTOIN	<=16	<=	16	S
126332	9402	138054	2154-02-18 00:00:00	2154-02-18 09:45:00	70079	URINE	80053	ENTEROCOCCUS SP.	1	90015	VANCOMYCIN	<=1	<=	1	S
126333	9402	138054	2154-02-18 00:00:00	2154-02-18 09:45:00	70079	URINE	80053	ENTEROCOCCUS SP.	1	90025	LEVOFLOXACIN	1.0	=	1	S
126334	9402	138054	2154-02-18 00:00:00	2154-02-18 09:45:00	70079	URINE	80004	KLEBSIELLA PNEUMONIAE	1	90020	IMIPENEM	<=1	<=	1	S
126335	9402	138054	2154-02-18 00:00:00	2154-02-18 09:45:00	70079	URINE	80004	KLEBSIELLA PNEUMONIAE	1	90022	AMPICILLIN/SULBACTAM	4.0	=	4	S
126336	9402	138054	2154-02-18 00:00:00	2154-02-18 09:45:00	70079	URINE	80004	KLEBSIELLA PNEUMONIAE	1	90026	PIPERACILLIN/TAZO	<=4	<=	4	S
126337	9402	138054	2154-02-18 00:00:00	2154-02-18 09:45:00	70079	URINE	80004	KLEBSIELLA PNEUMONIAE	1	90025	LEVOFLOXACIN	<=0.25	<=	0	S
126338	9402	138054	2154-02-18 00:00:00	2154-02-18 09:45:00	70079	URINE	80004	KLEBSIELLA PNEUMONIAE	1	90023	CEFUROXIME	2.0	=	2	S
126339	9402	138054	2154-02-18 00:00:00	2154-02-18 09:45:00	70079	URINE	80004	KLEBSIELLA PNEUMONIAE	1	90028	CEFEPIME	<=1	<=	1	S
126340	9402	138054	2154-02-18 00:00:00	2154-02-18 09:45:00	70079	URINE	80004	KLEBSIELLA PNEUMONIAE	1	90017	CEFTAZIDIME	<=1	<=	1	S
126341	9402	138054	2154-02-18 00:00:00	2154-02-18 09:45:00	70079	URINE	80004	KLEBSIELLA PNEUMONIAE	1	90013	TOBRAMYCIN	<=1	<=	1	S
126342	9402	138054	2154-02-18 00:00:00	2154-02-18 09:45:00	70079	URINE	80004	KLEBSIELLA PNEUMONIAE	1	90010	NITROFURANTOIN	64.0	=	64	I
126343	9402	138054	2154-02-18 00:00:00	2154-02-18 09:45:00	70079	URINE	80004	KLEBSIELLA PNEUMONIAE	1	90005	CEFAZOLIN	<=4	<=	4	S
126344	9402	138054	2154-02-18 00:00:00	2154-02-18 09:45:00	70079	URINE	80004	KLEBSIELLA PNEUMONIAE	1	90029	MEROPENEM	<=0.25	<=	0	S
126345	9402	138054	2154-02-18 00:00:00	2154-02-18 09:45:00	70079	URINE	80004	KLEBSIELLA PNEUMONIAE	1	90018	CEFTRIAXONE	<=1	<=	1	S
126346	9402	138054	2154-02-18 00:00:00	2154-02-18 09:45:00	70079	URINE	80004	KLEBSIELLA PNEUMONIAE	1	90012	GENTAMICIN	<=1	<=	1	S
126347	9402	138054	2154-02-18 00:00:00	2154-02-18 09:54:00	70091	MRSA SCREEN	NULL	NULL	NULL	NULL	NULL	NULL	NULL	NULL	NULL
126348	9402	138054	2154-02-18 00:00:00	2154-02-18 09:54:00	70070	SWAB	NULL	NULL	NULL	NULL	NULL	NULL	NULL	NULL	NULL
126349	9402	138054	2154-02-18 00:00:00	2154-02-18 09:55:00	70091	MRSA SCREEN	NULL	NULL	NULL	NULL	NULL	NULL	NULL	NULL	NULL
126350	9402	138054	2154-02-21 00:00:00	2154-02-21 17:13:00	70079	URINE	80058	GRAM NEGATIVE ROD(S)	1	NULL	NULL	NULL	NULL	NULL	NULL
126351	9402	100640	2154-04-02 00:00:00	2154-04-02 09:10:00	70012	BLOOD CULTURE	NULL	NULL	NULL	NULL	NULL	NULL	NULL	NULL	NULL
126352	9402	122069	2154-08-16 00:00:00	2154-08-16 02:15:00	70012	BLOOD CULTURE	NULL	NULL	NULL	NULL	NULL	NULL	NULL	NULL	NULL
126353	9402	122069	2154-08-16 00:00:00	2154-08-16 02:30:00	70012	BLOOD CULTURE	NULL	NULL	NULL	NULL	NULL	NULL	NULL	NULL	NULL
126354	9402	113230	2156-05-05 00:00:00	2156-05-05 16:00:00	70012	BLOOD CULTURE	NULL	NULL	NULL	NULL	NULL	NULL	NULL	NULL	NULL
126355	9402	113230	2156-05-06 00:00:00	2156-05-06 04:30:00	70012	BLOOD CULTURE	NULL	NULL	NULL	NULL	NULL	NULL	NULL	NULL	NULL
126356	9402	113230	2156-05-10 00:00:00	2156-05-10 16:29:00	70064	STOOL	NULL	NULL	NULL	NULL	NULL	NULL	NULL	NULL	NULL
126357	9402	113230	2156-05-12 00:00:00	2156-05-12 20:23:00	70054	PLEURAL FLUID	NULL	NULL	NULL	NULL	NULL	NULL	NULL	NULL	NULL
126358	9402	113230	2156-05-12 00:00:00	2156-05-12 20:23:00	70013	FLUID RECEIVED IN BLOOD CULTURE BOTTLES	NULL	NULL	NULL	NULL	NULL	NULL	NULL	NULL	NULL
126359	9402	113230	2156-05-13 00:00:00	2156-05-13 15:40:00	70062	SPUTUM	NULL	NULL	NULL	NULL	NULL	NULL	NULL	NULL	NULL
126360	9402	113230	2156-05-14 00:00:00	2156-05-14 13:30:00	70062	SPUTUM	NULL	NULL	NULL	NULL	NULL	NULL	NULL	NULL	NULL
126361	9402	113230	2156-05-14 00:00:00	2156-05-14 22:10:00	70026	CSF;SPINAL FLUID	NULL	NULL	NULL	NULL	NULL	NULL	NULL	NULL	NULL
126362	9402	113230	2156-05-19 00:00:00	NULL	70017	SEROLOGY/BLOOD	NULL	NULL	NULL	NULL	NULL	NULL	NULL	NULL	NULL
126363	9402	113230	2156-05-20 00:00:00	2156-05-20 01:01:00	70064	STOOL	NULL	NULL	NULL	NULL	NULL	NULL	NULL	NULL	NULL
126364	9402	113230	2156-05-28 00:00:00	2156-05-28 17:54:00	70064	STOOL	80139	CLOSTRIDIUM DIFFICILE	1	NULL	NULL	NULL	NULL	NULL	NULL
126365	9402	106278	2156-06-05 00:00:00	2156-06-05 02:12:00	70064	STOOL	NULL	NULL	NULL	NULL	NULL	NULL	NULL	NULL	NULL
126366	9402	106278	2156-06-05 00:00:00	2156-06-05 02:25:00	70012	BLOOD CULTURE	NULL	NULL	NULL	NULL	NULL	NULL	NULL	NULL	NULL
126367	9402	106278	2156-06-05 00:00:00	2156-06-05 05:20:00	70012	BLOOD CULTURE	NULL	NULL	NULL	NULL	NULL	NULL	NULL	NULL	NULL
126368	9402	175168	2156-07-03 00:00:00	2156-07-03 12:08:00	70012	BLOOD CULTURE	NULL	NULL	NULL	NULL	NULL	NULL	NULL	NULL	NULL
126369	9402	175168	2156-07-03 00:00:00	2156-07-03 12:25:00	70012	BLOOD CULTURE	NULL	NULL	NULL	NULL	NULL	NULL	NULL	NULL	NULL
172237	12830	190486	2153-01-24 00:00:00	2153-01-24 13:45:00	70079	URINE	NULL	NULL	NULL	NULL	NULL	NULL	NULL	NULL	NULL
172238	12830	190486	2153-01-24 00:00:00	2153-01-24 20:00:00	70012	BLOOD CULTURE	NULL	NULL	NULL	NULL	NULL	NULL	NULL	NULL	NULL
172239	12830	190486	2153-01-27 00:00:00	2153-01-27 18:00:00	70012	BLOOD CULTURE	NULL	NULL	NULL	NULL	NULL	NULL	NULL	NULL	NULL
172240	12830	190486	2153-01-27 00:00:00	2153-01-27 18:45:00	70012	BLOOD CULTURE	NULL	NULL	NULL	NULL	NULL	NULL	NULL	NULL	NULL
172241	12830	190486	2153-01-27 00:00:00	2153-01-27 20:00:00	70079	URINE	NULL	NULL	NULL	NULL	NULL	NULL	NULL	NULL	NULL
172242	12830	190486	2153-01-28 00:00:00	2153-01-28 21:00:00	70062	SPUTUM	NULL	NULL	NULL	NULL	NULL	NULL	NULL	NULL	NULL
172243	12830	190486	2153-01-28 00:00:00	2153-01-28 21:30:00	70079	URINE	NULL	NULL	NULL	NULL	NULL	NULL	NULL	NULL	NULL
172244	12830	190486	2153-01-28 00:00:00	2153-01-28 21:30:00	70012	BLOOD CULTURE	NULL	NULL	NULL	NULL	NULL	NULL	NULL	NULL	NULL
172245	12830	190486	2153-01-28 00:00:00	2153-01-28 21:45:00	70012	BLOOD CULTURE	NULL	NULL	NULL	NULL	NULL	NULL	NULL	NULL	NULL
172246	12830	196942	2153-08-01 00:00:00	2153-08-01 06:00:00	70012	BLOOD CULTURE	NULL	NULL	NULL	NULL	NULL	NULL	NULL	NULL	NULL
172247	12830	196942	2153-08-01 00:00:00	2153-08-01 15:00:00	70064	STOOL	NULL	NULL	NULL	NULL	NULL	NULL	NULL	NULL	NULL
172248	12830	196942	2153-08-02 00:00:00	2153-08-02 10:20:00	70064	STOOL	NULL	NULL	NULL	NULL	NULL	NULL	NULL	NULL	NULL
172249	12830	196942	2153-08-02 00:00:00	2153-08-02 21:18:00	70064	STOOL	NULL	NULL	NULL	NULL	NULL	NULL	NULL	NULL	NULL
172250	12830	196942	2153-08-04 00:00:00	2153-08-04 12:28:00	70064	STOOL	NULL	NULL	NULL	NULL	NULL	NULL	NULL	NULL	NULL
462333	50648	102957	2108-05-10 00:00:00	2108-05-10 19:05:00	70012	BLOOD CULTURE	80280	VIRIDANS STREPTOCOCCI	1	90003	PENICILLIN G	0.25	=	0	I
462334	50648	102957	2108-05-10 00:00:00	2108-05-10 19:05:00	70012	BLOOD CULTURE	80280	VIRIDANS STREPTOCOCCI	2	90018	CEFTRIAXONE	NULL	NULL	NULL	S
462335	50648	102957	2108-05-10 00:00:00	2108-05-10 19:05:00	70012	BLOOD CULTURE	80280	VIRIDANS STREPTOCOCCI	2	90003	PENICILLIN G	0.25	=	0	I
462336	50648	102957	2108-05-10 00:00:00	2108-05-10 19:05:00	70012	BLOOD CULTURE	80280	VIRIDANS STREPTOCOCCI	2	90007	CLINDAMYCIN	NULL	NULL	NULL	S
462337	50648	102957	2108-05-10 00:00:00	2108-05-10 19:05:00	70012	BLOOD CULTURE	80280	VIRIDANS STREPTOCOCCI	2	90006	ERYTHROMYCIN	4.0	=	4	R
462338	50648	102957	2108-05-10 00:00:00	2108-05-10 19:05:00	70012	BLOOD CULTURE	80280	VIRIDANS STREPTOCOCCI	1	90018	CEFTRIAXONE	NULL	NULL	NULL	S
462339	50648	102957	2108-05-10 00:00:00	2108-05-10 19:05:00	70012	BLOOD CULTURE	80280	VIRIDANS STREPTOCOCCI	1	90006	ERYTHROMYCIN	4.0	=	4	R
462340	50648	102957	2108-05-10 00:00:00	2108-05-10 19:05:00	70012	BLOOD CULTURE	80280	VIRIDANS STREPTOCOCCI	1	90007	CLINDAMYCIN	NULL	NULL	NULL	S
462341	50648	102957	2108-05-10 00:00:00	2108-05-10 19:05:00	70012	BLOOD CULTURE	80280	VIRIDANS STREPTOCOCCI	1	90015	VANCOMYCIN	<=1	<=	1	S
462352	50648	102957	2108-05-14 00:00:00	2108-05-14 05:15:00	70012	BLOOD CULTURE	NULL	NULL	NULL	NULL	NULL	NULL	NULL	NULL	NULL
462353	50648	102957	2108-05-14 00:00:00	2108-05-14 23:15:00	70091	MRSA SCREEN	NULL	NULL	NULL	NULL	NULL	NULL	NULL	NULL	NULL
462342	50648	102957	2108-05-10 00:00:00	2108-05-10 19:05:00	70012	BLOOD CULTURE	80280	VIRIDANS STREPTOCOCCI	2	90015	VANCOMYCIN	<=1	<=	1	S
462343	50648	102957	2108-05-11 00:00:00	2108-05-11 02:30:00	70079	URINE	NULL	NULL	NULL	NULL	NULL	NULL	NULL	NULL	NULL
462344	50648	102957	2108-05-11 00:00:00	2108-05-11 04:40:00	70012	BLOOD CULTURE	80280	VIRIDANS STREPTOCOCCI	2	NULL	NULL	NULL	NULL	NULL	NULL
462345	50648	102957	2108-05-11 00:00:00	2108-05-11 04:40:00	70012	BLOOD CULTURE	80280	VIRIDANS STREPTOCOCCI	1	NULL	NULL	NULL	NULL	NULL	NULL
462346	50648	102957	2108-05-11 00:00:00	2108-05-11 11:25:00	70012	BLOOD CULTURE	80280	VIRIDANS STREPTOCOCCI	2	NULL	NULL	NULL	NULL	NULL	NULL
462347	50648	102957	2108-05-11 00:00:00	2108-05-11 11:25:00	70012	BLOOD CULTURE	80280	VIRIDANS STREPTOCOCCI	1	NULL	NULL	NULL	NULL	NULL	NULL
462348	50648	102957	2108-05-11 00:00:00	2108-05-11 13:14:00	70013	FLUID RECEIVED IN BLOOD CULTURE BOTTLES	NULL	NULL	NULL	NULL	NULL	NULL	NULL	NULL	NULL
462349	50648	102957	2108-05-11 00:00:00	2108-05-11 13:14:00	70053	PERITONEAL FLUID	NULL	NULL	NULL	NULL	NULL	NULL	NULL	NULL	NULL
462350	50648	102957	2108-05-12 00:00:00	2108-05-12 09:00:00	70012	BLOOD CULTURE	NULL	NULL	NULL	NULL	NULL	NULL	NULL	NULL	NULL
462351	50648	102957	2108-05-13 00:00:00	2108-05-13 06:00:00	70012	BLOOD CULTURE	NULL	NULL	NULL	NULL	NULL	NULL	NULL	NULL	NULL
462354	50648	102957	2108-05-16 00:00:00	2108-05-16 15:20:00	70012	BLOOD CULTURE	NULL	NULL	NULL	NULL	NULL	NULL	NULL	NULL	NULL
462355	50648	102957	2108-05-16 00:00:00	2108-05-16 17:23:00	70064	STOOL	NULL	NULL	NULL	NULL	NULL	NULL	NULL	NULL	NULL
462356	50648	102957	2108-05-17 00:00:00	2108-05-17 19:41:00	70012	BLOOD CULTURE	NULL	NULL	NULL	NULL	NULL	NULL	NULL	NULL	NULL
462357	50648	102957	2108-05-17 00:00:00	2108-05-17 21:15:00	70012	BLOOD CULTURE	NULL	NULL	NULL	NULL	NULL	NULL	NULL	NULL	NULL
462358	50648	102957	2108-05-17 00:00:00	2108-05-17 23:35:00	70079	URINE	NULL	NULL	NULL	NULL	NULL	NULL	NULL	NULL	NULL
462359	50648	102957	2108-05-18 00:00:00	2108-05-18 15:30:00	70012	BLOOD CULTURE	NULL	NULL	NULL	NULL	NULL	NULL	NULL	NULL	NULL
462360	50648	102957	2108-05-19 00:00:00	2108-05-19 06:44:00	70012	BLOOD CULTURE	NULL	NULL	NULL	NULL	NULL	NULL	NULL	NULL	NULL
462361	50648	102957	2108-05-19 00:00:00	2108-05-19 14:04:00	70064	STOOL	NULL	NULL	NULL	NULL	NULL	NULL	NULL	NULL	NULL
462362	50648	102957	2108-05-22 00:00:00	2108-05-22 02:46:00	70012	BLOOD CULTURE	NULL	NULL	NULL	NULL	NULL	NULL	NULL	NULL	NULL
462363	50648	102957	2108-05-22 00:00:00	2108-05-22 04:26:00	70079	URINE	NULL	NULL	NULL	NULL	NULL	NULL	NULL	NULL	NULL
462364	50648	102957	2108-05-22 00:00:00	2108-05-22 05:15:00	70012	BLOOD CULTURE	NULL	NULL	NULL	NULL	NULL	NULL	NULL	NULL	NULL
462365	50648	102957	2108-05-22 00:00:00	2108-05-22 10:55:00	70064	STOOL	NULL	NULL	NULL	NULL	NULL	NULL	NULL	NULL	NULL
462366	50648	102957	2108-05-23 00:00:00	2108-05-23 05:50:00	70012	BLOOD CULTURE	NULL	NULL	NULL	NULL	NULL	NULL	NULL	NULL	NULL
462367	50648	102957	2108-05-23 00:00:00	2108-05-23 08:50:00	70012	BLOOD CULTURE	NULL	NULL	NULL	NULL	NULL	NULL	NULL	NULL	NULL
462368	50648	102957	2108-05-24 00:00:00	2108-05-24 06:00:00	70012	BLOOD CULTURE	NULL	NULL	NULL	NULL	NULL	NULL	NULL	NULL	NULL
462369	50648	102957	2108-05-25 00:00:00	2108-05-25 06:00:00	70012	BLOOD CULTURE	NULL	NULL	NULL	NULL	NULL	NULL	NULL	NULL	NULL
462370	50648	102957	2108-05-26 00:00:00	2108-05-26 01:11:00	70079	URINE	NULL	NULL	NULL	NULL	NULL	NULL	NULL	NULL	NULL
276012	20745	158634	2156-01-01 00:00:00	2156-01-01 10:42:00	70079	URINE	NULL	NULL	NULL	NULL	NULL	NULL	NULL	NULL	NULL
276013	20745	158634	2156-01-11 00:00:00	2156-01-11 12:37:00	70064	STOOL	NULL	NULL	NULL	NULL	NULL	NULL	NULL	NULL	NULL
276014	20745	118272	2157-03-26 00:00:00	2157-03-26 04:21:00	70079	URINE	80017	PROTEUS MIRABILIS	1	90013	TOBRAMYCIN	2.0	=	2	S
276015	20745	118272	2157-03-26 00:00:00	2157-03-26 04:21:00	70079	URINE	80017	PROTEUS MIRABILIS	1	90021	PIPERACILLIN	32.0	=	32	I
276016	20745	118272	2157-03-26 00:00:00	2157-03-26 04:21:00	70079	URINE	80017	PROTEUS MIRABILIS	1	90019	CIPROFLOXACIN	=>4	=>	4	R
276017	20745	118272	2157-03-26 00:00:00	2157-03-26 04:21:00	70079	URINE	80017	PROTEUS MIRABILIS	1	90004	AMPICILLIN	=>32	=>	32	R
276018	20745	118272	2157-03-26 00:00:00	2157-03-26 04:21:00	70079	URINE	80017	PROTEUS MIRABILIS	1	90005	CEFAZOLIN	32.0	=	32	R
276019	20745	118272	2157-03-26 00:00:00	2157-03-26 04:21:00	70079	URINE	80017	PROTEUS MIRABILIS	1	90008	TRIMETHOPRIM/SULFA	=>16	=>	16	R
276020	20745	118272	2157-03-26 00:00:00	2157-03-26 04:21:00	70079	URINE	80017	PROTEUS MIRABILIS	1	90012	GENTAMICIN	8.0	=	8	I
276021	20745	118272	2157-03-26 00:00:00	2157-03-26 04:21:00	70079	URINE	80017	PROTEUS MIRABILIS	1	90017	CEFTAZIDIME	<=1	<=	1	S
276022	20745	118272	2157-03-26 00:00:00	2157-03-26 04:21:00	70079	URINE	80017	PROTEUS MIRABILIS	1	90018	CEFTRIAXONE	<=1	<=	1	S
276023	20745	118272	2157-03-26 00:00:00	2157-03-26 04:21:00	70079	URINE	80017	PROTEUS MIRABILIS	1	90026	PIPERACILLIN/TAZO	<=4	<=	4	S
276024	20745	118272	2157-03-26 00:00:00	2157-03-26 04:21:00	70079	URINE	80017	PROTEUS MIRABILIS	1	90022	AMPICILLIN/SULBACTAM	=>32	=>	32	R
276025	20745	118272	2157-03-26 00:00:00	2157-03-26 04:21:00	70079	URINE	80017	PROTEUS MIRABILIS	1	90023	CEFUROXIME	16.0	=	16	I
276026	20745	118272	2157-03-26 00:00:00	2157-03-26 04:21:00	70079	URINE	80017	PROTEUS MIRABILIS	1	90028	CEFEPIME	<=1	<=	1	S
276027	20745	118272	2157-03-26 00:00:00	2157-03-26 04:21:00	70079	URINE	80017	PROTEUS MIRABILIS	1	90029	MEROPENEM	<=0.25	<=	0	S
276028	20745	118272	2157-04-01 00:00:00	2157-04-01 14:55:00	70062	SPUTUM	NULL	NULL	NULL	NULL	NULL	NULL	NULL	NULL	NULL
276029	20745	118272	2157-04-04 00:00:00	2157-04-04 09:05:00	70070	SWAB	NULL	NULL	NULL	NULL	NULL	NULL	NULL	NULL	NULL
276030	20745	118272	2157-04-04 00:00:00	2157-04-04 09:05:00	70091	MRSA SCREEN	NULL	NULL	NULL	NULL	NULL	NULL	NULL	NULL	NULL
276031	20745	118272	2157-04-04 00:00:00	2157-04-04 09:05:00	70091	MRSA SCREEN	NULL	NULL	NULL	NULL	NULL	NULL	NULL	NULL	NULL
276032	20745	118272	2157-04-09 00:00:00	2157-04-09 08:30:00	70064	STOOL	NULL	NULL	NULL	NULL	NULL	NULL	NULL	NULL	NULL
276033	20745	118272	2157-04-10 00:00:00	2157-04-10 17:35:00	70064	STOOL	NULL	NULL	NULL	NULL	NULL	NULL	NULL	NULL	NULL
276034	20745	118272	2157-04-11 00:00:00	2157-04-11 17:07:00	70062	SPUTUM	NULL	NULL	NULL	NULL	NULL	NULL	NULL	NULL	NULL
276035	20745	118272	2157-04-11 00:00:00	2157-04-11 18:07:00	70091	MRSA SCREEN	NULL	NULL	NULL	NULL	NULL	NULL	NULL	NULL	NULL
276036	20745	118272	2157-04-11 00:00:00	2157-04-11 18:07:00	70070	SWAB	80053	ENTEROCOCCUS SP.	1	90004	AMPICILLIN	=>32	=>	32	R
276037	20745	118272	2157-04-11 00:00:00	2157-04-11 18:07:00	70091	MRSA SCREEN	NULL	NULL	NULL	NULL	NULL	NULL	NULL	NULL	NULL
276038	20745	118272	2157-04-11 00:00:00	2157-04-11 18:07:00	70070	SWAB	80053	ENTEROCOCCUS SP.	1	90031	LINEZOLID	2.0	=	2	S
276039	20745	118272	2157-04-11 00:00:00	2157-04-11 18:07:00	70070	SWAB	80053	ENTEROCOCCUS SP.	1	90002	PENICILLIN	=>64	=>	64	R
276040	20745	118272	2157-04-11 00:00:00	2157-04-11 18:07:00	70070	SWAB	80053	ENTEROCOCCUS SP.	1	90015	VANCOMYCIN	=>32	=>	32	R
276041	20745	103746	2159-02-08 00:00:00	2159-02-08 19:15:00	70091	MRSA SCREEN	NULL	NULL	NULL	NULL	NULL	NULL	NULL	NULL	NULL
615968	95818	102242	2172-05-21 00:00:00	2172-05-21 03:47:00	70079	URINE	NULL	NULL	NULL	NULL	NULL	NULL	NULL	NULL	NULL
615969	95818	102242	2172-05-22 00:00:00	2172-05-22 13:51:00	70091	MRSA SCREEN	NULL	NULL	NULL	NULL	NULL	NULL	NULL	NULL	NULL
615970	95818	102242	2172-05-25 00:00:00	2172-05-25 06:28:00	70091	MRSA SCREEN	NULL	NULL	NULL	NULL	NULL	NULL	NULL	NULL	NULL
152514	11330	172269	2145-01-26 00:00:00	2145-01-26 03:03:00	70012	BLOOD CULTURE	NULL	NULL	NULL	NULL	NULL	NULL	NULL	NULL	NULL
152515	11330	172269	2145-01-26 00:00:00	2145-01-26 03:07:00	70012	BLOOD CULTURE	NULL	NULL	NULL	NULL	NULL	NULL	NULL	NULL	NULL
152516	11330	172269	2145-01-26 00:00:00	2145-01-26 03:07:00	70079	URINE	NULL	NULL	NULL	NULL	NULL	NULL	NULL	NULL	NULL
445330	45871	178380	2192-10-24 00:00:00	2192-10-24 19:30:00	70079	URINE	NULL	NULL	NULL	NULL	NULL	NULL	NULL	NULL	NULL
445331	45871	178380	2192-10-25 00:00:00	2192-10-25 18:18:00	70091	MRSA SCREEN	NULL	NULL	NULL	NULL	NULL	NULL	NULL	NULL	NULL
445332	45871	178380	2192-10-26 00:00:00	2192-10-26 12:52:00	70079	URINE	NULL	NULL	NULL	NULL	NULL	NULL	NULL	NULL	NULL
445333	45871	178380	2192-10-27 00:00:00	2192-10-27 21:20:00	70012	BLOOD CULTURE	NULL	NULL	NULL	NULL	NULL	NULL	NULL	NULL	NULL
445334	45871	178380	2192-10-27 00:00:00	2192-10-27 21:40:00	70012	BLOOD CULTURE	NULL	NULL	NULL	NULL	NULL	NULL	NULL	NULL	NULL
445335	45871	178380	2192-10-29 00:00:00	2192-10-29 19:16:00	70079	URINE	NULL	NULL	NULL	NULL	NULL	NULL	NULL	NULL	NULL
93432	6960	178048	2120-11-01 00:00:00	NULL	70012	BLOOD CULTURE	NULL	NULL	NULL	NULL	NULL	NULL	NULL	NULL	NULL
93433	6960	178048	2120-11-01 00:00:00	NULL	70012	BLOOD CULTURE	NULL	NULL	NULL	NULL	NULL	NULL	NULL	NULL	NULL
93434	6960	178048	2120-11-01 00:00:00	NULL	70079	URINE	NULL	NULL	NULL	NULL	NULL	NULL	NULL	NULL	NULL
93435	6960	178048	2120-11-01 00:00:00	NULL	70062	SPUTUM	NULL	NULL	NULL	NULL	NULL	NULL	NULL	NULL	NULL
93436	6960	178048	2120-11-07 00:00:00	2120-11-07 17:00:00	70012	BLOOD CULTURE	80023	STAPH AUREUS COAG +	2	NULL	NULL	NULL	NULL	NULL	NULL
93437	6960	178048	2120-11-07 00:00:00	2120-11-07 17:00:00	70012	BLOOD CULTURE	80023	STAPH AUREUS COAG +	1	NULL	NULL	NULL	NULL	NULL	NULL
93438	6960	178048	2120-11-07 00:00:00	2120-11-07 17:20:00	70062	SPUTUM	80005	KLEBSIELLA OXYTOCA	1	90020	IMIPENEM	<=0.5	<=	1	S
93439	6960	178048	2120-11-07 00:00:00	2120-11-07 17:20:00	70062	SPUTUM	80005	KLEBSIELLA OXYTOCA	1	90008	TRIMETHOPRIM/SULFA	<=1	<=	1	S
93440	6960	178048	2120-11-07 00:00:00	2120-11-07 17:20:00	70062	SPUTUM	80005	KLEBSIELLA OXYTOCA	1	90012	GENTAMICIN	<=1	<=	1	S
93441	6960	178048	2120-11-07 00:00:00	2120-11-07 17:20:00	70062	SPUTUM	80005	KLEBSIELLA OXYTOCA	1	90022	AMPICILLIN/SULBACTAM	4.0	=	4	S
93442	6960	178048	2120-11-07 00:00:00	2120-11-07 17:20:00	70062	SPUTUM	80005	KLEBSIELLA OXYTOCA	1	90025	LEVOFLOXACIN	<=0.25	<=	0	S
93443	6960	178048	2120-11-07 00:00:00	2120-11-07 17:20:00	70062	SPUTUM	80005	KLEBSIELLA OXYTOCA	1	90026	PIPERACILLIN/TAZO	<=4	<=	4	S
93444	6960	178048	2120-11-07 00:00:00	2120-11-07 17:20:00	70062	SPUTUM	80005	KLEBSIELLA OXYTOCA	1	90005	CEFAZOLIN	<=4	<=	4	S
93445	6960	178048	2120-11-07 00:00:00	2120-11-07 17:20:00	70062	SPUTUM	80005	KLEBSIELLA OXYTOCA	1	90018	CEFTRIAXONE	<=1	<=	1	S
93446	6960	178048	2120-11-07 00:00:00	2120-11-07 17:20:00	70062	SPUTUM	80005	KLEBSIELLA OXYTOCA	1	90023	CEFUROXIME	4.0	=	4	S
93447	6960	178048	2120-11-07 00:00:00	2120-11-07 17:20:00	70062	SPUTUM	80005	KLEBSIELLA OXYTOCA	1	90013	TOBRAMYCIN	<=1	<=	1	S
93448	6960	178048	2120-11-07 00:00:00	2120-11-07 17:20:00	70062	SPUTUM	80005	KLEBSIELLA OXYTOCA	1	90017	CEFTAZIDIME	<=1	<=	1	S
93449	6960	178048	2120-11-07 00:00:00	2120-11-07 18:20:00	70012	BLOOD CULTURE	80023	STAPH AUREUS COAG +	1	90012	GENTAMICIN	<=0.5	<=	1	S
93450	6960	178048	2120-11-07 00:00:00	2120-11-07 18:20:00	70012	BLOOD CULTURE	80023	STAPH AUREUS COAG +	1	90025	LEVOFLOXACIN	<=0.12	<=	0	S
93451	6960	178048	2120-11-07 00:00:00	2120-11-07 18:20:00	70012	BLOOD CULTURE	80023	STAPH AUREUS COAG +	1	90016	OXACILLIN	0.5	=	1	S
93452	6960	178048	2120-11-07 00:00:00	2120-11-07 18:20:00	70012	BLOOD CULTURE	80023	STAPH AUREUS COAG +	1	90007	CLINDAMYCIN	<=0.25	<=	0	S
93453	6960	178048	2120-11-07 00:00:00	2120-11-07 18:20:00	70012	BLOOD CULTURE	80023	STAPH AUREUS COAG +	1	90006	ERYTHROMYCIN	=>8	=>	8	R
93454	6960	178048	2120-11-07 00:00:00	2120-11-07 18:20:00	70012	BLOOD CULTURE	80023	STAPH AUREUS COAG +	1	90002	PENICILLIN	=>0.5	=>	1	R
93455	6960	178048	2120-11-07 00:00:00	2120-11-07 18:20:00	70012	BLOOD CULTURE	80023	STAPH AUREUS COAG +	2	NULL	NULL	NULL	NULL	NULL	NULL
93456	6960	178048	2120-11-07 00:00:00	NULL	70079	URINE	NULL	NULL	NULL	NULL	NULL	NULL	NULL	NULL	NULL
93457	6960	178048	2120-11-07 00:00:00	NULL	70026	CSF;SPINAL FLUID	NULL	NULL	NULL	NULL	NULL	NULL	NULL	NULL	NULL
93458	6960	178048	2120-11-08 00:00:00	2120-11-08 10:00:00	70026	CSF;SPINAL FLUID	80023	STAPH AUREUS COAG +	1	90012	GENTAMICIN	<=0.5	<=	1	S
93459	6960	178048	2120-11-08 00:00:00	2120-11-08 10:00:00	70026	CSF;SPINAL FLUID	80023	STAPH AUREUS COAG +	1	90002	PENICILLIN	=>0.5	=>	1	R
93460	6960	178048	2120-11-08 00:00:00	2120-11-08 10:00:00	70026	CSF;SPINAL FLUID	80023	STAPH AUREUS COAG +	1	90007	CLINDAMYCIN	<=0.25	<=	0	S
93461	6960	178048	2120-11-08 00:00:00	2120-11-08 10:00:00	70026	CSF;SPINAL FLUID	80023	STAPH AUREUS COAG +	1	90016	OXACILLIN	0.5	=	1	S
93462	6960	178048	2120-11-08 00:00:00	2120-11-08 10:00:00	70026	CSF;SPINAL FLUID	80023	STAPH AUREUS COAG +	1	90025	LEVOFLOXACIN	0.25	=	0	S
93463	6960	178048	2120-11-08 00:00:00	2120-11-08 10:00:00	70026	CSF;SPINAL FLUID	80023	STAPH AUREUS COAG +	1	90006	ERYTHROMYCIN	=>8	=>	8	R
93464	6960	178048	2120-11-08 00:00:00	NULL	70023	CATHETER TIP-IV	80023	STAPH AUREUS COAG +	1	90025	LEVOFLOXACIN	<=0.12	<=	0	S
93465	6960	178048	2120-11-08 00:00:00	NULL	70023	CATHETER TIP-IV	80023	STAPH AUREUS COAG +	1	90007	CLINDAMYCIN	<=0.25	<=	0	S
93466	6960	178048	2120-11-08 00:00:00	NULL	70023	CATHETER TIP-IV	80023	STAPH AUREUS COAG +	1	90006	ERYTHROMYCIN	=>8	=>	8	R
93467	6960	178048	2120-11-08 00:00:00	NULL	70023	CATHETER TIP-IV	80023	STAPH AUREUS COAG +	1	90002	PENICILLIN	=>0.5	=>	1	R
93468	6960	178048	2120-11-08 00:00:00	NULL	70023	CATHETER TIP-IV	80023	STAPH AUREUS COAG +	1	90012	GENTAMICIN	<=0.5	<=	1	S
93469	6960	178048	2120-11-08 00:00:00	NULL	70023	CATHETER TIP-IV	80023	STAPH AUREUS COAG +	1	90016	OXACILLIN	0.5	=	1	S
93470	6960	178048	2120-11-10 00:00:00	NULL	70026	CSF;SPINAL FLUID	80023	STAPH AUREUS COAG +	1	NULL	NULL	NULL	NULL	NULL	NULL
93471	6960	178048	2120-11-12 00:00:00	2120-11-12 09:30:00	70064	STOOL	NULL	NULL	NULL	NULL	NULL	NULL	NULL	NULL	NULL
93472	6960	178048	2120-11-12 00:00:00	2120-11-12 18:15:00	70051	FLUID,OTHER	80023	STAPH AUREUS COAG +	1	90025	LEVOFLOXACIN	<=0.12	<=	0	S
93473	6960	178048	2120-11-12 00:00:00	2120-11-12 18:15:00	70051	FLUID,OTHER	80023	STAPH AUREUS COAG +	1	90012	GENTAMICIN	<=0.5	<=	1	S
93474	6960	178048	2120-11-12 00:00:00	2120-11-12 18:15:00	70051	FLUID,OTHER	80023	STAPH AUREUS COAG +	1	90016	OXACILLIN	0.5	=	1	S
93475	6960	178048	2120-11-12 00:00:00	2120-11-12 18:15:00	70051	FLUID,OTHER	80023	STAPH AUREUS COAG +	1	90006	ERYTHROMYCIN	=>8	=>	8	R
93476	6960	178048	2120-11-12 00:00:00	2120-11-12 18:15:00	70051	FLUID,OTHER	80023	STAPH AUREUS COAG +	1	90007	CLINDAMYCIN	<=0.25	<=	0	S
93477	6960	178048	2120-11-12 00:00:00	2120-11-12 18:15:00	70051	FLUID,OTHER	80023	STAPH AUREUS COAG +	1	90002	PENICILLIN	=>0.5	=>	1	R
93478	6960	178048	2120-11-12 00:00:00	2120-11-12 18:15:00	70051	FLUID,OTHER	NULL	NULL	NULL	NULL	NULL	NULL	NULL	NULL	NULL
93479	6960	178048	2120-11-13 00:00:00	2120-11-13 21:00:00	70012	BLOOD CULTURE	NULL	NULL	NULL	NULL	NULL	NULL	NULL	NULL	NULL
93480	6960	178048	2120-11-14 00:00:00	2120-11-14 07:30:00	70064	STOOL	NULL	NULL	NULL	NULL	NULL	NULL	NULL	NULL	NULL
93481	6960	178048	2120-11-15 00:00:00	NULL	70012	BLOOD CULTURE	NULL	NULL	NULL	NULL	NULL	NULL	NULL	NULL	NULL
93482	6960	178048	2120-11-15 00:00:00	NULL	70064	STOOL	NULL	NULL	NULL	NULL	NULL	NULL	NULL	NULL	NULL
93483	6960	178048	2120-11-15 00:00:00	NULL	70012	BLOOD CULTURE	80085	CORYNEBACTERIUM SPECIES (DIPHTHEROIDS)	1	NULL	NULL	NULL	NULL	NULL	NULL
93484	6960	178048	2120-11-15 00:00:00	NULL	70062	SPUTUM	80058	GRAM NEGATIVE ROD(S)	1	NULL	NULL	NULL	NULL	NULL	NULL
93485	6960	178048	2120-11-16 00:00:00	NULL	70023	CATHETER TIP-IV	80155	STAPHYLOCOCCUS, COAGULASE NEGATIVE	1	90025	LEVOFLOXACIN	=>8	=>	8	R
93486	6960	178048	2120-11-16 00:00:00	NULL	70023	CATHETER TIP-IV	80155	STAPHYLOCOCCUS, COAGULASE NEGATIVE	1	90027	RIFAMPIN	<=0.5	<=	1	S
93487	6960	178048	2120-11-16 00:00:00	NULL	70023	CATHETER TIP-IV	80155	STAPHYLOCOCCUS, COAGULASE NEGATIVE	1	90016	OXACILLIN	=>4	=>	4	R
93488	6960	178048	2120-11-16 00:00:00	NULL	70023	CATHETER TIP-IV	80155	STAPHYLOCOCCUS, COAGULASE NEGATIVE	1	90002	PENICILLIN	=>0.5	=>	1	R
93489	6960	178048	2120-11-16 00:00:00	NULL	70023	CATHETER TIP-IV	80155	STAPHYLOCOCCUS, COAGULASE NEGATIVE	1	90007	CLINDAMYCIN	=>8	=>	8	R
93490	6960	178048	2120-11-16 00:00:00	NULL	70023	CATHETER TIP-IV	80155	STAPHYLOCOCCUS, COAGULASE NEGATIVE	1	90015	VANCOMYCIN	2.0	=	2	S
93491	6960	178048	2120-11-16 00:00:00	NULL	70023	CATHETER TIP-IV	80155	STAPHYLOCOCCUS, COAGULASE NEGATIVE	1	90011	TETRACYCLINE	2.0	=	2	S
93492	6960	178048	2120-11-16 00:00:00	NULL	70023	CATHETER TIP-IV	80155	STAPHYLOCOCCUS, COAGULASE NEGATIVE	1	90006	ERYTHROMYCIN	=>8	=>	8	R
93493	6960	178048	2120-11-16 00:00:00	NULL	70023	CATHETER TIP-IV	80155	STAPHYLOCOCCUS, COAGULASE NEGATIVE	1	90012	GENTAMICIN	=>16	=>	16	R
93494	6960	178048	2120-11-18 00:00:00	2120-11-18 10:00:00	70026	CSF;SPINAL FLUID	NULL	NULL	NULL	NULL	NULL	NULL	NULL	NULL	NULL
93495	6960	178048	2120-11-19 00:00:00	2120-11-19 15:00:00	70064	STOOL	NULL	NULL	NULL	NULL	NULL	NULL	NULL	NULL	NULL
93496	6960	178048	2120-11-19 00:00:00	2120-11-19 15:00:00	70012	BLOOD CULTURE	NULL	NULL	NULL	NULL	NULL	NULL	NULL	NULL	NULL
93497	6960	178048	2120-11-19 00:00:00	2120-11-19 15:00:00	70079	URINE	NULL	NULL	NULL	NULL	NULL	NULL	NULL	NULL	NULL
93498	6960	178048	2120-11-20 00:00:00	2120-11-20 09:00:00	70079	URINE	NULL	NULL	NULL	NULL	NULL	NULL	NULL	NULL	NULL
93499	6960	178048	2120-11-20 00:00:00	NULL	70062	SPUTUM	80023	STAPH AUREUS COAG +	1	90016	OXACILLIN	=>4	=>	4	R
93500	6960	178048	2120-11-20 00:00:00	NULL	70062	SPUTUM	80023	STAPH AUREUS COAG +	1	90015	VANCOMYCIN	<=1	<=	1	S
93501	6960	178048	2120-11-20 00:00:00	NULL	70062	SPUTUM	80023	STAPH AUREUS COAG +	1	90011	TETRACYCLINE	<=1	<=	1	S
93502	6960	178048	2120-11-20 00:00:00	NULL	70062	SPUTUM	80023	STAPH AUREUS COAG +	1	90007	CLINDAMYCIN	<=0.25	<=	0	S
93503	6960	178048	2120-11-20 00:00:00	NULL	70062	SPUTUM	80023	STAPH AUREUS COAG +	1	90006	ERYTHROMYCIN	0.5	=	1	S
93504	6960	178048	2120-11-20 00:00:00	NULL	70062	SPUTUM	80023	STAPH AUREUS COAG +	1	90002	PENICILLIN	=>0.5	=>	1	R
93505	6960	178048	2120-11-20 00:00:00	NULL	70062	SPUTUM	80023	STAPH AUREUS COAG +	1	90027	RIFAMPIN	<=0.5	<=	1	S
93506	6960	178048	2120-11-20 00:00:00	NULL	70062	SPUTUM	80023	STAPH AUREUS COAG +	1	90025	LEVOFLOXACIN	=>8	=>	8	R
93507	6960	178048	2120-11-20 00:00:00	NULL	70062	SPUTUM	80023	STAPH AUREUS COAG +	1	90012	GENTAMICIN	<=0.5	<=	1	S
93508	6960	178048	2120-11-21 00:00:00	2120-11-21 15:30:00	70012	BLOOD CULTURE	NULL	NULL	NULL	NULL	NULL	NULL	NULL	NULL	NULL
93509	6960	178048	2120-11-21 00:00:00	2120-11-21 16:00:00	70012	BLOOD CULTURE	NULL	NULL	NULL	NULL	NULL	NULL	NULL	NULL	NULL
93510	6960	178048	2120-11-21 00:00:00	NULL	70023	CATHETER TIP-IV	NULL	NULL	NULL	NULL	NULL	NULL	NULL	NULL	NULL
93511	6960	178048	2120-11-21 00:00:00	NULL	70079	URINE	NULL	NULL	NULL	NULL	NULL	NULL	NULL	NULL	NULL
93512	6960	150938	2120-12-02 00:00:00	2120-12-02 05:10:00	70012	BLOOD CULTURE	NULL	NULL	NULL	NULL	NULL	NULL	NULL	NULL	NULL
93513	6960	150938	2120-12-02 00:00:00	2120-12-02 05:50:00	70012	BLOOD CULTURE	NULL	NULL	NULL	NULL	NULL	NULL	NULL	NULL	NULL
93514	6960	150938	2120-12-02 00:00:00	2120-12-02 06:09:00	70079	URINE	NULL	NULL	NULL	NULL	NULL	NULL	NULL	NULL	NULL
93515	6960	150938	2120-12-02 00:00:00	2120-12-02 11:50:00	70079	URINE	NULL	NULL	NULL	NULL	NULL	NULL	NULL	NULL	NULL
93516	6960	150938	2120-12-02 00:00:00	2120-12-02 11:50:00	70012	BLOOD CULTURE	NULL	NULL	NULL	NULL	NULL	NULL	NULL	NULL	NULL
93517	6960	150938	2120-12-02 00:00:00	2120-12-02 11:50:00	70062	SPUTUM	NULL	NULL	NULL	NULL	NULL	NULL	NULL	NULL	NULL
93518	6960	150938	2120-12-02 00:00:00	2120-12-02 19:50:00	70012	BLOOD CULTURE	NULL	NULL	NULL	NULL	NULL	NULL	NULL	NULL	NULL
93519	6960	150938	2120-12-04 00:00:00	NULL	70064	STOOL	NULL	NULL	NULL	NULL	NULL	NULL	NULL	NULL	NULL
93520	6960	150938	2120-12-05 00:00:00	2120-12-05 14:40:00	70079	URINE	80075	YEAST	1	NULL	NULL	NULL	NULL	NULL	NULL
93521	6960	150938	2120-12-05 00:00:00	2120-12-05 17:00:00	70012	BLOOD CULTURE	NULL	NULL	NULL	NULL	NULL	NULL	NULL	NULL	NULL
93522	6960	150938	2120-12-05 00:00:00	2120-12-05 17:00:00	70012	BLOOD CULTURE	NULL	NULL	NULL	NULL	NULL	NULL	NULL	NULL	NULL
93523	6960	150938	2120-12-05 00:00:00	2120-12-05 19:00:00	70012	BLOOD CULTURE	NULL	NULL	NULL	NULL	NULL	NULL	NULL	NULL	NULL
93524	6960	150938	2120-12-05 00:00:00	2120-12-05 19:10:00	70012	BLOOD CULTURE	NULL	NULL	NULL	NULL	NULL	NULL	NULL	NULL	NULL
598930	90716	149105	2168-02-13 00:00:00	2168-02-13 22:30:00	70091	MRSA SCREEN	NULL	NULL	NULL	NULL	NULL	NULL	NULL	NULL	NULL
573304	82416	153808	2119-07-11 00:00:00	2119-07-11 14:52:00	70091	MRSA SCREEN	NULL	NULL	NULL	NULL	NULL	NULL	NULL	NULL	NULL
444458	45570	159856	2155-09-18 00:00:00	2155-09-18 15:16:00	70079	URINE	80075	YEAST	1	NULL	NULL	NULL	NULL	NULL	NULL
444459	45570	159856	2155-09-20 00:00:00	2155-09-20 11:08:00	70064	STOOL	NULL	NULL	NULL	NULL	NULL	NULL	NULL	NULL	NULL
444460	45570	159856	2155-09-21 00:00:00	2155-09-21 10:14:00	70079	URINE	NULL	NULL	NULL	NULL	NULL	NULL	NULL	NULL	NULL
444461	45570	159856	2155-09-21 00:00:00	2155-09-21 10:40:00	70012	BLOOD CULTURE	NULL	NULL	NULL	NULL	NULL	NULL	NULL	NULL	NULL
444462	45570	159856	2155-09-21 00:00:00	2155-09-21 10:40:00	70012	BLOOD CULTURE	NULL	NULL	NULL	NULL	NULL	NULL	NULL	NULL	NULL
444463	45570	159856	2155-09-22 00:00:00	2155-09-22 12:19:00	70091	MRSA SCREEN	NULL	NULL	NULL	NULL	NULL	NULL	NULL	NULL	NULL
444464	45570	159856	2155-09-22 00:00:00	2155-09-22 12:48:00	70012	BLOOD CULTURE	NULL	NULL	NULL	NULL	NULL	NULL	NULL	NULL	NULL
444465	45570	159856	2155-09-22 00:00:00	2155-09-22 12:48:00	70012	BLOOD CULTURE	NULL	NULL	NULL	NULL	NULL	NULL	NULL	NULL	NULL
444466	45570	159856	2155-09-25 00:00:00	2155-09-25 04:44:00	70012	BLOOD CULTURE	NULL	NULL	NULL	NULL	NULL	NULL	NULL	NULL	NULL
444467	45570	159856	2155-09-25 00:00:00	2155-09-25 11:57:00	70012	BLOOD CULTURE	NULL	NULL	NULL	NULL	NULL	NULL	NULL	NULL	NULL
444468	45570	159856	2155-09-25 00:00:00	2155-09-25 12:02:00	70062	SPUTUM	NULL	NULL	NULL	NULL	NULL	NULL	NULL	NULL	NULL
444469	45570	159856	2155-09-25 00:00:00	2155-09-25 14:52:00	70012	BLOOD CULTURE	NULL	NULL	NULL	NULL	NULL	NULL	NULL	NULL	NULL
444470	45570	159856	2155-09-27 00:00:00	2155-09-27 12:08:00	70012	BLOOD CULTURE	NULL	NULL	NULL	NULL	NULL	NULL	NULL	NULL	NULL
444471	45570	159856	2155-09-27 00:00:00	2155-09-27 16:10:00	70062	SPUTUM	80075	YEAST	1	NULL	NULL	NULL	NULL	NULL	NULL
444472	45570	159856	2155-09-28 00:00:00	2155-09-28 03:29:00	70079	URINE	80075	YEAST	1	NULL	NULL	NULL	NULL	NULL	NULL
444473	45570	159856	2155-09-28 00:00:00	2155-09-28 03:29:00	70012	BLOOD CULTURE	NULL	NULL	NULL	NULL	NULL	NULL	NULL	NULL	NULL
444474	45570	159856	2155-09-28 00:00:00	2155-09-28 03:29:00	70012	BLOOD CULTURE	NULL	NULL	NULL	NULL	NULL	NULL	NULL	NULL	NULL
444475	45570	159856	2155-09-28 00:00:00	2155-09-28 08:44:00	70064	STOOL	NULL	NULL	NULL	NULL	NULL	NULL	NULL	NULL	NULL
547536	75361	185720	2166-03-26 00:00:00	2166-03-26 15:00:00	70091	MRSA SCREEN	NULL	NULL	NULL	NULL	NULL	NULL	NULL	NULL	NULL
13291	974	132333	2200-05-05 00:00:00	2200-05-05 09:20:00	70079	URINE	NULL	NULL	NULL	NULL	NULL	NULL	NULL	NULL	NULL
81270	6003	120938	2200-02-13 00:00:00	NULL	70079	URINE	NULL	NULL	NULL	NULL	NULL	NULL	NULL	NULL	NULL
81271	6003	120938	2200-02-15 00:00:00	2200-02-15 00:21:00	70012	BLOOD CULTURE	NULL	NULL	NULL	NULL	NULL	NULL	NULL	NULL	NULL
81272	6003	120938	2200-02-15 00:00:00	2200-02-15 00:22:00	70079	URINE	NULL	NULL	NULL	NULL	NULL	NULL	NULL	NULL	NULL
81273	6003	120938	2200-02-15 00:00:00	NULL	70012	BLOOD CULTURE	NULL	NULL	NULL	NULL	NULL	NULL	NULL	NULL	NULL
618700	96519	199659	2103-01-11 00:00:00	2103-01-11 13:49:00	70091	MRSA SCREEN	NULL	NULL	NULL	NULL	NULL	NULL	NULL	NULL	NULL
564190	79878	154650	2156-12-25 00:00:00	2156-12-25 06:24:00	70079	URINE	80085	CORYNEBACTERIUM SPECIES (DIPHTHEROIDS)	1	NULL	NULL	NULL	NULL	NULL	NULL
564191	79878	154650	2156-12-25 00:00:00	2156-12-25 06:24:00	70079	URINE	80085	CORYNEBACTERIUM SPECIES (DIPHTHEROIDS)	2	NULL	NULL	NULL	NULL	NULL	NULL
564192	79878	154650	2156-12-26 00:00:00	2156-12-26 15:15:00	70091	MRSA SCREEN	NULL	NULL	NULL	NULL	NULL	NULL	NULL	NULL	NULL
512839	64996	181151	2135-04-29 00:00:00	2135-04-29 14:23:00	70021	BRONCHOALVEOLAR LAVAGE	80002	ESCHERICHIA COLI	1	90004	AMPICILLIN	<=2	<=	2	S
512840	64996	181151	2135-04-29 00:00:00	2135-04-29 14:23:00	70021	BRONCHOALVEOLAR LAVAGE	80002	ESCHERICHIA COLI	1	90028	CEFEPIME	<=1	<=	1	S
512841	64996	181151	2135-04-29 00:00:00	2135-04-29 14:23:00	70021	BRONCHOALVEOLAR LAVAGE	80002	ESCHERICHIA COLI	1	90029	MEROPENEM	<=0.25	<=	0	S
512842	64996	181151	2135-04-29 00:00:00	2135-04-29 15:44:00	70062	SPUTUM	80023	STAPH AUREUS COAG +	1	NULL	NULL	NULL	NULL	NULL	NULL
512843	64996	181151	2135-04-29 00:00:00	2135-04-29 15:44:00	70062	SPUTUM	80002	ESCHERICHIA COLI	1	NULL	NULL	NULL	NULL	NULL	NULL
512844	64996	181151	2135-04-29 00:00:00	2135-04-29 15:44:00	70062	SPUTUM	80084	PROTEUS SPECIES	1	NULL	NULL	NULL	NULL	NULL	NULL
512845	64996	181151	2135-04-29 00:00:00	2135-04-29 23:59:00	70012	BLOOD CULTURE	NULL	NULL	NULL	NULL	NULL	NULL	NULL	NULL	NULL
512846	64996	181151	2135-04-29 00:00:00	2135-04-29 23:59:00	70012	BLOOD CULTURE	NULL	NULL	NULL	NULL	NULL	NULL	NULL	NULL	NULL
512847	64996	181151	2135-05-03 00:00:00	2135-05-03 03:11:00	70091	MRSA SCREEN	NULL	NULL	NULL	NULL	NULL	NULL	NULL	NULL	NULL
512787	64996	181151	2135-04-15 00:00:00	2135-04-15 16:30:00	70079	URINE	80017	PROTEUS MIRABILIS	1	90017	CEFTAZIDIME	<=1	<=	1	S
512777	64996	181151	2135-04-14 00:00:00	2135-04-14 02:59:00	70091	MRSA SCREEN	NULL	NULL	NULL	NULL	NULL	NULL	NULL	NULL	NULL
512778	64996	181151	2135-04-15 00:00:00	2135-04-15 16:30:00	70091	MRSA SCREEN	NULL	NULL	NULL	NULL	NULL	NULL	NULL	NULL	NULL
512779	64996	181151	2135-04-15 00:00:00	2135-04-15 16:30:00	70079	URINE	80017	PROTEUS MIRABILIS	1	90008	TRIMETHOPRIM/SULFA	<=1	<=	1	S
512780	64996	181151	2135-04-15 00:00:00	2135-04-15 16:30:00	70079	URINE	80017	PROTEUS MIRABILIS	1	90013	TOBRAMYCIN	<=1	<=	1	S
512781	64996	181151	2135-04-15 00:00:00	2135-04-15 16:30:00	70079	URINE	80017	PROTEUS MIRABILIS	1	90029	MEROPENEM	<=0.25	<=	0	S
512782	64996	181151	2135-04-15 00:00:00	2135-04-15 16:30:00	70079	URINE	80017	PROTEUS MIRABILIS	1	90028	CEFEPIME	<=1	<=	1	S
512783	64996	181151	2135-04-15 00:00:00	2135-04-15 16:30:00	70079	URINE	80017	PROTEUS MIRABILIS	1	90022	AMPICILLIN/SULBACTAM	<=2	<=	2	S
512784	64996	181151	2135-04-15 00:00:00	2135-04-15 16:30:00	70079	URINE	80017	PROTEUS MIRABILIS	1	90019	CIPROFLOXACIN	<=0.25	<=	0	S
512785	64996	181151	2135-04-15 00:00:00	2135-04-15 16:30:00	70079	URINE	80017	PROTEUS MIRABILIS	1	90018	CEFTRIAXONE	<=1	<=	1	S
512786	64996	181151	2135-04-15 00:00:00	2135-04-15 16:30:00	70079	URINE	80017	PROTEUS MIRABILIS	1	90012	GENTAMICIN	<=1	<=	1	S
512788	64996	181151	2135-04-15 00:00:00	2135-04-15 16:30:00	70079	URINE	80017	PROTEUS MIRABILIS	1	90004	AMPICILLIN	<=2	<=	2	S
512789	64996	181151	2135-04-15 00:00:00	2135-04-15 16:30:00	70012	BLOOD CULTURE	NULL	NULL	NULL	NULL	NULL	NULL	NULL	NULL	NULL
512790	64996	181151	2135-04-15 00:00:00	2135-04-15 16:30:00	70012	BLOOD CULTURE	NULL	NULL	NULL	NULL	NULL	NULL	NULL	NULL	NULL
512791	64996	181151	2135-04-16 00:00:00	2135-04-16 00:05:00	70062	SPUTUM	80058	GRAM NEGATIVE ROD(S)	1	NULL	NULL	NULL	NULL	NULL	NULL
512792	64996	181151	2135-04-16 00:00:00	2135-04-16 00:05:00	70062	SPUTUM	80023	STAPH AUREUS COAG +	1	NULL	NULL	NULL	NULL	NULL	NULL
512793	64996	181151	2135-04-16 00:00:00	2135-04-16 00:05:00	70062	SPUTUM	80071	GRAM NEGATIVE ROD #2	1	NULL	NULL	NULL	NULL	NULL	NULL
512794	64996	181151	2135-04-16 00:00:00	2135-04-16 05:16:00	70064	STOOL	NULL	NULL	NULL	NULL	NULL	NULL	NULL	NULL	NULL
512795	64996	181151	2135-04-16 00:00:00	2135-04-16 12:16:00	70021	BRONCHOALVEOLAR LAVAGE	80023	STAPH AUREUS COAG +	1	90025	LEVOFLOXACIN	0.25	=	0	S
512796	64996	181151	2135-04-16 00:00:00	2135-04-16 12:16:00	70021	BRONCHOALVEOLAR LAVAGE	80023	STAPH AUREUS COAG +	1	90012	GENTAMICIN	<=0.5	<=	1	S
512797	64996	181151	2135-04-16 00:00:00	2135-04-16 12:16:00	70021	BRONCHOALVEOLAR LAVAGE	80023	STAPH AUREUS COAG +	1	90006	ERYTHROMYCIN	<=0.25	<=	0	S
512798	64996	181151	2135-04-16 00:00:00	2135-04-16 12:16:00	70021	BRONCHOALVEOLAR LAVAGE	80058	GRAM NEGATIVE ROD(S)	1	NULL	NULL	NULL	NULL	NULL	NULL
512799	64996	181151	2135-04-16 00:00:00	2135-04-16 12:16:00	70021	BRONCHOALVEOLAR LAVAGE	80023	STAPH AUREUS COAG +	1	90007	CLINDAMYCIN	<=0.25	<=	0	S
512800	64996	181151	2135-04-16 00:00:00	2135-04-16 12:16:00	70021	BRONCHOALVEOLAR LAVAGE	80023	STAPH AUREUS COAG +	1	90016	OXACILLIN	<=0.25	<=	0	S
512801	64996	181151	2135-04-16 00:00:00	2135-04-16 12:16:00	70021	BRONCHOALVEOLAR LAVAGE	80023	STAPH AUREUS COAG +	1	90008	TRIMETHOPRIM/SULFA	<=0.5	<=	1	S
512802	64996	181151	2135-04-16 00:00:00	2135-04-16 12:16:00	70021	BRONCHOALVEOLAR LAVAGE	80023	STAPH AUREUS COAG +	1	90011	TETRACYCLINE	<=1	<=	1	S
512803	64996	181151	2135-04-18 00:00:00	2135-04-18 09:17:00	70091	MRSA SCREEN	NULL	NULL	NULL	NULL	NULL	NULL	NULL	NULL	NULL
512804	64996	181151	2135-04-18 00:00:00	2135-04-18 13:12:00	70021	BRONCHOALVEOLAR LAVAGE	80058	GRAM NEGATIVE ROD(S)	1	NULL	NULL	NULL	NULL	NULL	NULL
512805	64996	181151	2135-04-18 00:00:00	2135-04-18 13:12:00	70021	BRONCHOALVEOLAR LAVAGE	80023	STAPH AUREUS COAG +	1	NULL	NULL	NULL	NULL	NULL	NULL
512806	64996	181151	2135-04-22 00:00:00	2135-04-22 09:48:00	70064	STOOL	NULL	NULL	NULL	NULL	NULL	NULL	NULL	NULL	NULL
512807	64996	181151	2135-04-25 00:00:00	2135-04-25 13:57:00	70091	MRSA SCREEN	NULL	NULL	NULL	NULL	NULL	NULL	NULL	NULL	NULL
512808	64996	181151	2135-04-28 00:00:00	2135-04-28 14:19:00	70012	BLOOD CULTURE	NULL	NULL	NULL	NULL	NULL	NULL	NULL	NULL	NULL
512809	64996	181151	2135-04-28 00:00:00	2135-04-28 14:19:00	70079	URINE	NULL	NULL	NULL	NULL	NULL	NULL	NULL	NULL	NULL
512810	64996	181151	2135-04-28 00:00:00	2135-04-28 14:57:00	70012	BLOOD CULTURE	NULL	NULL	NULL	NULL	NULL	NULL	NULL	NULL	NULL
512811	64996	181151	2135-04-28 00:00:00	2135-04-28 20:22:00	70062	SPUTUM	80023	STAPH AUREUS COAG +	1	90012	GENTAMICIN	<=0.5	<=	1	S
512812	64996	181151	2135-04-28 00:00:00	2135-04-28 20:22:00	70062	SPUTUM	80023	STAPH AUREUS COAG +	1	90008	TRIMETHOPRIM/SULFA	<=0.5	<=	1	S
512813	64996	181151	2135-04-28 00:00:00	2135-04-28 20:22:00	70062	SPUTUM	80023	STAPH AUREUS COAG +	1	90006	ERYTHROMYCIN	<=0.25	<=	0	S
512814	64996	181151	2135-04-28 00:00:00	2135-04-28 20:22:00	70062	SPUTUM	80084	PROTEUS SPECIES	1	NULL	NULL	NULL	NULL	NULL	NULL
512815	64996	181151	2135-04-28 00:00:00	2135-04-28 20:22:00	70012	BLOOD CULTURE	NULL	NULL	NULL	NULL	NULL	NULL	NULL	NULL	NULL
512816	64996	181151	2135-04-28 00:00:00	2135-04-28 20:22:00	70062	SPUTUM	80023	STAPH AUREUS COAG +	1	90016	OXACILLIN	<=0.25	<=	0	S
512817	64996	181151	2135-04-28 00:00:00	2135-04-28 20:22:00	70062	SPUTUM	80023	STAPH AUREUS COAG +	1	90025	LEVOFLOXACIN	0.25	=	0	S
512818	64996	181151	2135-04-28 00:00:00	2135-04-28 20:22:00	70062	SPUTUM	80071	GRAM NEGATIVE ROD #2	1	NULL	NULL	NULL	NULL	NULL	NULL
512819	64996	181151	2135-04-28 00:00:00	2135-04-28 20:22:00	70062	SPUTUM	80023	STAPH AUREUS COAG +	1	90007	CLINDAMYCIN	<=0.25	<=	0	S
512820	64996	181151	2135-04-29 00:00:00	2135-04-29 14:23:00	70021	BRONCHOALVEOLAR LAVAGE	80002	ESCHERICHIA COLI	1	90022	AMPICILLIN/SULBACTAM	<=2	<=	2	S
512821	64996	181151	2135-04-29 00:00:00	2135-04-29 14:23:00	70021	BRONCHOALVEOLAR LAVAGE	80023	STAPH AUREUS COAG +	1	NULL	NULL	NULL	NULL	NULL	NULL
512822	64996	181151	2135-04-29 00:00:00	2135-04-29 14:23:00	70021	BRONCHOALVEOLAR LAVAGE	80017	PROTEUS MIRABILIS	1	90008	TRIMETHOPRIM/SULFA	<=1	<=	1	S
512823	64996	181151	2135-04-29 00:00:00	2135-04-29 14:23:00	70021	BRONCHOALVEOLAR LAVAGE	80017	PROTEUS MIRABILIS	1	90004	AMPICILLIN	<=2	<=	2	S
512824	64996	181151	2135-04-29 00:00:00	2135-04-29 14:23:00	70021	BRONCHOALVEOLAR LAVAGE	80017	PROTEUS MIRABILIS	1	90012	GENTAMICIN	<=1	<=	1	S
512825	64996	181151	2135-04-29 00:00:00	2135-04-29 14:23:00	70021	BRONCHOALVEOLAR LAVAGE	80017	PROTEUS MIRABILIS	1	90028	CEFEPIME	<=1	<=	1	S
512826	64996	181151	2135-04-29 00:00:00	2135-04-29 14:23:00	70021	BRONCHOALVEOLAR LAVAGE	80017	PROTEUS MIRABILIS	1	90022	AMPICILLIN/SULBACTAM	<=2	<=	2	S
512827	64996	181151	2135-04-29 00:00:00	2135-04-29 14:23:00	70021	BRONCHOALVEOLAR LAVAGE	80017	PROTEUS MIRABILIS	1	90013	TOBRAMYCIN	<=1	<=	1	S
512828	64996	181151	2135-04-29 00:00:00	2135-04-29 14:23:00	70021	BRONCHOALVEOLAR LAVAGE	80017	PROTEUS MIRABILIS	1	90017	CEFTAZIDIME	<=1	<=	1	S
512829	64996	181151	2135-04-29 00:00:00	2135-04-29 14:23:00	70021	BRONCHOALVEOLAR LAVAGE	80017	PROTEUS MIRABILIS	1	90018	CEFTRIAXONE	<=1	<=	1	S
512830	64996	181151	2135-04-29 00:00:00	2135-04-29 14:23:00	70021	BRONCHOALVEOLAR LAVAGE	80017	PROTEUS MIRABILIS	1	90019	CIPROFLOXACIN	<=0.25	<=	0	S
512831	64996	181151	2135-04-29 00:00:00	2135-04-29 14:23:00	70021	BRONCHOALVEOLAR LAVAGE	80017	PROTEUS MIRABILIS	1	90029	MEROPENEM	1.0	=	1	S
512832	64996	181151	2135-04-29 00:00:00	2135-04-29 14:23:00	70021	BRONCHOALVEOLAR LAVAGE	80002	ESCHERICHIA COLI	1	90019	CIPROFLOXACIN	<=0.25	<=	0	S
512833	64996	181151	2135-04-29 00:00:00	2135-04-29 14:23:00	70021	BRONCHOALVEOLAR LAVAGE	80002	ESCHERICHIA COLI	1	90018	CEFTRIAXONE	<=1	<=	1	S
512834	64996	181151	2135-04-29 00:00:00	2135-04-29 14:23:00	70021	BRONCHOALVEOLAR LAVAGE	80002	ESCHERICHIA COLI	1	90017	CEFTAZIDIME	<=1	<=	1	S
512835	64996	181151	2135-04-29 00:00:00	2135-04-29 14:23:00	70021	BRONCHOALVEOLAR LAVAGE	80002	ESCHERICHIA COLI	1	90013	TOBRAMYCIN	<=1	<=	1	S
512836	64996	181151	2135-04-29 00:00:00	2135-04-29 14:23:00	70021	BRONCHOALVEOLAR LAVAGE	80002	ESCHERICHIA COLI	1	90012	GENTAMICIN	<=1	<=	1	S
512837	64996	181151	2135-04-29 00:00:00	2135-04-29 14:23:00	70021	BRONCHOALVEOLAR LAVAGE	80002	ESCHERICHIA COLI	1	90008	TRIMETHOPRIM/SULFA	<=1	<=	1	S
512838	64996	181151	2135-04-29 00:00:00	2135-04-29 14:23:00	70021	BRONCHOALVEOLAR LAVAGE	80002	ESCHERICHIA COLI	1	90005	CEFAZOLIN	<=4	<=	4	S
149741	11138	199775	2145-02-23 00:00:00	2145-02-23 12:30:00	70064	STOOL	NULL	NULL	NULL	NULL	NULL	NULL	NULL	NULL	NULL
149742	11138	147854	2153-11-29 00:00:00	NULL	70079	URINE	NULL	NULL	NULL	NULL	NULL	NULL	NULL	NULL	NULL
149743	11138	147854	2153-12-02 00:00:00	2153-12-02 12:35:00	70091	MRSA SCREEN	NULL	NULL	NULL	NULL	NULL	NULL	NULL	NULL	NULL
149744	11138	147854	2153-12-05 00:00:00	2153-12-05 12:05:00	70012	BLOOD CULTURE	NULL	NULL	NULL	NULL	NULL	NULL	NULL	NULL	NULL
149745	11138	147854	2153-12-05 00:00:00	2153-12-05 12:05:00	70079	URINE	NULL	NULL	NULL	NULL	NULL	NULL	NULL	NULL	NULL
149746	11138	147854	2153-12-05 00:00:00	2153-12-05 15:02:00	70012	BLOOD CULTURE	NULL	NULL	NULL	NULL	NULL	NULL	NULL	NULL	NULL
149747	11138	147854	2153-12-05 00:00:00	2153-12-05 18:35:00	70079	URINE	NULL	NULL	NULL	NULL	NULL	NULL	NULL	NULL	NULL
149748	11138	147854	2153-12-06 00:00:00	2153-12-06 18:31:00	70012	BLOOD CULTURE	NULL	NULL	NULL	NULL	NULL	NULL	NULL	NULL	NULL
149749	11138	147854	2153-12-06 00:00:00	2153-12-06 19:20:00	70012	BLOOD CULTURE	NULL	NULL	NULL	NULL	NULL	NULL	NULL	NULL	NULL
149750	11138	147854	2153-12-08 00:00:00	2153-12-08 00:43:00	70012	BLOOD CULTURE	NULL	NULL	NULL	NULL	NULL	NULL	NULL	NULL	NULL
149751	11138	147854	2153-12-08 00:00:00	2153-12-08 01:45:00	70012	BLOOD CULTURE	NULL	NULL	NULL	NULL	NULL	NULL	NULL	NULL	NULL
149752	11138	147854	2153-12-08 00:00:00	2153-12-08 14:08:00	70079	URINE	80075	YEAST	1	NULL	NULL	NULL	NULL	NULL	NULL
597395	90354	126132	2146-09-13 00:00:00	2146-09-13 17:48:00	70091	MRSA SCREEN	NULL	NULL	NULL	NULL	NULL	NULL	NULL	NULL	NULL
597396	90354	126132	2146-09-14 00:00:00	2146-09-14 03:47:00	70079	URINE	NULL	NULL	NULL	NULL	NULL	NULL	NULL	NULL	NULL
597397	90354	126132	2146-09-14 00:00:00	2146-09-14 03:47:00	70012	BLOOD CULTURE	NULL	NULL	NULL	NULL	NULL	NULL	NULL	NULL	NULL
597398	90354	126132	2146-09-14 00:00:00	2146-09-14 04:23:00	70012	BLOOD CULTURE	NULL	NULL	NULL	NULL	NULL	NULL	NULL	NULL	NULL
597399	90354	126132	2146-09-14 00:00:00	2146-09-14 08:32:00	70062	SPUTUM	NULL	NULL	NULL	NULL	NULL	NULL	NULL	NULL	NULL
597400	90354	126132	2146-09-16 00:00:00	2146-09-16 11:12:00	70079	URINE	NULL	NULL	NULL	NULL	NULL	NULL	NULL	NULL	NULL
597401	90354	126132	2146-09-17 00:00:00	2146-09-17 17:50:00	70012	BLOOD CULTURE	NULL	NULL	NULL	NULL	NULL	NULL	NULL	NULL	NULL
597402	90354	126132	2146-09-17 00:00:00	2146-09-17 17:50:00	70012	BLOOD CULTURE	NULL	NULL	NULL	NULL	NULL	NULL	NULL	NULL	NULL
597403	90354	126132	2146-09-17 00:00:00	2146-09-17 17:51:00	70079	URINE	NULL	NULL	NULL	NULL	NULL	NULL	NULL	NULL	NULL
597404	90354	126132	2146-09-17 00:00:00	2146-09-17 17:51:00	70062	SPUTUM	NULL	NULL	NULL	NULL	NULL	NULL	NULL	NULL	NULL
597405	90354	126132	2146-09-19 00:00:00	2146-09-19 09:43:00	70079	URINE	NULL	NULL	NULL	NULL	NULL	NULL	NULL	NULL	NULL
597406	90354	126132	2146-09-19 00:00:00	2146-09-19 09:44:00	70012	BLOOD CULTURE	NULL	NULL	NULL	NULL	NULL	NULL	NULL	NULL	NULL
597407	90354	126132	2146-09-19 00:00:00	2146-09-19 09:52:00	70012	BLOOD CULTURE	NULL	NULL	NULL	NULL	NULL	NULL	NULL	NULL	NULL
597408	90354	126132	2146-09-21 00:00:00	2146-09-21 11:51:00	70012	BLOOD CULTURE	NULL	NULL	NULL	NULL	NULL	NULL	NULL	NULL	NULL
597409	90354	126132	2146-09-21 00:00:00	2146-09-21 11:52:00	70012	BLOOD CULTURE	NULL	NULL	NULL	NULL	NULL	NULL	NULL	NULL	NULL
597410	90354	126132	2146-09-21 00:00:00	2146-09-21 11:53:00	70079	URINE	NULL	NULL	NULL	NULL	NULL	NULL	NULL	NULL	NULL
597411	90354	126132	2146-09-21 00:00:00	2146-09-21 12:49:00	70023	CATHETER TIP-IV	NULL	NULL	NULL	NULL	NULL	NULL	NULL	NULL	NULL
597412	90354	126132	2146-09-23 00:00:00	2146-09-23 14:15:00	70062	SPUTUM	NULL	NULL	NULL	NULL	NULL	NULL	NULL	NULL	NULL
597413	90354	126132	2146-09-24 00:00:00	2146-09-24 00:56:00	70091	MRSA SCREEN	NULL	NULL	NULL	NULL	NULL	NULL	NULL	NULL	NULL
597414	90354	126132	2146-09-24 00:00:00	2146-09-24 01:37:00	70079	URINE	NULL	NULL	NULL	NULL	NULL	NULL	NULL	NULL	NULL
597415	90354	126132	2146-09-24 00:00:00	2146-09-24 10:57:00	70021	BRONCHOALVEOLAR LAVAGE	80014	SERRATIA MARCESCENS	1	90028	CEFEPIME	<=1	<=	1	S
597416	90354	126132	2146-09-24 00:00:00	2146-09-24 10:57:00	70021	BRONCHOALVEOLAR LAVAGE	80014	SERRATIA MARCESCENS	1	90029	MEROPENEM	<=0.25	<=	0	S
597417	90354	126132	2146-09-24 00:00:00	2146-09-24 10:57:00	70021	BRONCHOALVEOLAR LAVAGE	80075	YEAST	1	NULL	NULL	NULL	NULL	NULL	NULL
597418	90354	126132	2146-09-24 00:00:00	2146-09-24 10:57:00	70021	BRONCHOALVEOLAR LAVAGE	80014	SERRATIA MARCESCENS	1	90019	CIPROFLOXACIN	0.5	=	1	S
597419	90354	126132	2146-09-24 00:00:00	2146-09-24 10:57:00	70021	BRONCHOALVEOLAR LAVAGE	80014	SERRATIA MARCESCENS	1	90013	TOBRAMYCIN	<=1	<=	1	S
597420	90354	126132	2146-09-24 00:00:00	2146-09-24 10:57:00	70021	BRONCHOALVEOLAR LAVAGE	80014	SERRATIA MARCESCENS	1	90018	CEFTRIAXONE	<=1	<=	1	S
597421	90354	126132	2146-09-24 00:00:00	2146-09-24 10:57:00	70021	BRONCHOALVEOLAR LAVAGE	80014	SERRATIA MARCESCENS	1	90017	CEFTAZIDIME	<=1	<=	1	S
597422	90354	126132	2146-09-24 00:00:00	2146-09-24 10:57:00	70021	BRONCHOALVEOLAR LAVAGE	80014	SERRATIA MARCESCENS	1	90012	GENTAMICIN	<=1	<=	1	S
597423	90354	126132	2146-09-24 00:00:00	2146-09-24 10:57:00	70021	BRONCHOALVEOLAR LAVAGE	80014	SERRATIA MARCESCENS	1	90008	TRIMETHOPRIM/SULFA	2.0	=	2	S
597424	90354	165601	2147-11-25 00:00:00	2147-11-25 17:32:00	70091	MRSA SCREEN	NULL	NULL	NULL	NULL	NULL	NULL	NULL	NULL	NULL
597425	90354	165601	2147-11-27 00:00:00	2147-11-27 15:41:00	70070	SWAB	NULL	NULL	NULL	NULL	NULL	NULL	NULL	NULL	NULL
327169	24825	129347	2163-03-18 00:00:00	2163-03-18 03:55:00	70079	URINE	NULL	NULL	NULL	NULL	NULL	NULL	NULL	NULL	NULL
327170	24825	129347	2163-03-18 00:00:00	2163-03-18 09:25:00	70012	BLOOD CULTURE	80155	STAPHYLOCOCCUS, COAGULASE NEGATIVE	1	NULL	NULL	NULL	NULL	NULL	NULL
327171	24825	129347	2163-03-18 00:00:00	2163-03-18 21:18:00	70012	BLOOD CULTURE	NULL	NULL	NULL	NULL	NULL	NULL	NULL	NULL	NULL
327172	24825	129347	2163-03-18 00:00:00	2163-03-18 21:18:00	70012	BLOOD CULTURE	NULL	NULL	NULL	NULL	NULL	NULL	NULL	NULL	NULL
327173	24825	129347	2163-03-19 00:00:00	2163-03-19 05:30:00	70079	URINE	NULL	NULL	NULL	NULL	NULL	NULL	NULL	NULL	NULL
327174	24825	129347	2163-03-19 00:00:00	2163-03-19 16:54:00	70012	BLOOD CULTURE	NULL	NULL	NULL	NULL	NULL	NULL	NULL	NULL	NULL
327175	24825	129347	2163-03-20 00:00:00	2163-03-20 11:56:00	70012	BLOOD CULTURE	NULL	NULL	NULL	NULL	NULL	NULL	NULL	NULL	NULL
327176	24825	129347	2163-03-20 00:00:00	2163-03-20 12:34:00	70023	CATHETER TIP-IV	NULL	NULL	NULL	NULL	NULL	NULL	NULL	NULL	NULL
327177	24825	129347	2163-03-21 00:00:00	2163-03-21 05:07:00	70012	BLOOD CULTURE	NULL	NULL	NULL	NULL	NULL	NULL	NULL	NULL	NULL
327178	24825	129347	2163-03-21 00:00:00	2163-03-21 17:04:00	70012	BLOOD CULTURE	NULL	NULL	NULL	NULL	NULL	NULL	NULL	NULL	NULL
327179	24825	129347	2163-03-22 00:00:00	2163-03-22 03:54:00	70012	BLOOD CULTURE	NULL	NULL	NULL	NULL	NULL	NULL	NULL	NULL	NULL
327180	24825	129347	2163-03-23 00:00:00	2163-03-23 15:14:00	70012	BLOOD CULTURE	NULL	NULL	NULL	NULL	NULL	NULL	NULL	NULL	NULL
327181	24825	129347	2163-03-24 00:00:00	2163-03-24 08:31:00	70012	BLOOD CULTURE	NULL	NULL	NULL	NULL	NULL	NULL	NULL	NULL	NULL
327182	24825	154415	2166-12-08 00:00:00	2166-12-08 16:00:00	70012	BLOOD CULTURE	NULL	NULL	NULL	NULL	NULL	NULL	NULL	NULL	NULL
327183	24825	154415	2166-12-08 00:00:00	2166-12-08 18:20:00	70079	URINE	NULL	NULL	NULL	NULL	NULL	NULL	NULL	NULL	NULL
327184	24825	154415	2166-12-08 00:00:00	NULL	70081	URINE	NULL	NULL	NULL	NULL	NULL	NULL	NULL	NULL	NULL
327185	24825	154415	2166-12-09 00:00:00	2166-12-09 10:35:00	70057	Rapid Respiratory Viral Screen & Culture	NULL	NULL	NULL	NULL	NULL	NULL	NULL	NULL	NULL
327186	24825	154415	2166-12-13 00:00:00	2166-12-13 20:48:00	70079	URINE	NULL	NULL	NULL	NULL	NULL	NULL	NULL	NULL	NULL
327187	24825	156835	2166-12-19 00:00:00	2166-12-19 08:16:00	70079	URINE	NULL	NULL	NULL	NULL	NULL	NULL	NULL	NULL	NULL
327188	24825	156835	2166-12-23 00:00:00	2166-12-23 03:24:00	70091	MRSA SCREEN	NULL	NULL	NULL	NULL	NULL	NULL	NULL	NULL	NULL
327189	24825	103369	2167-01-27 00:00:00	2167-01-27 20:03:00	70012	BLOOD CULTURE	NULL	NULL	NULL	NULL	NULL	NULL	NULL	NULL	NULL
327190	24825	103369	2167-01-27 00:00:00	2167-01-27 20:03:00	70012	BLOOD CULTURE	NULL	NULL	NULL	NULL	NULL	NULL	NULL	NULL	NULL
327191	24825	103369	2167-01-27 00:00:00	2167-01-27 20:05:00	70079	URINE	NULL	NULL	NULL	NULL	NULL	NULL	NULL	NULL	NULL
327192	24825	103369	2167-01-28 00:00:00	2167-01-28 05:25:00	70062	SPUTUM	80023	STAPH AUREUS COAG +	1	90003	PENICILLIN G	=>0.5	=>	1	R
327193	24825	103369	2167-01-28 00:00:00	2167-01-28 05:25:00	70062	SPUTUM	80023	STAPH AUREUS COAG +	1	90016	OXACILLIN	<=0.25	<=	0	S
327194	24825	103369	2167-01-28 00:00:00	2167-01-28 05:25:00	70062	SPUTUM	80023	STAPH AUREUS COAG +	1	90012	GENTAMICIN	<=0.5	<=	1	S
327195	24825	103369	2167-01-28 00:00:00	2167-01-28 05:25:00	70062	SPUTUM	80023	STAPH AUREUS COAG +	1	90006	ERYTHROMYCIN	=>8	=>	8	R
327196	24825	103369	2167-01-28 00:00:00	2167-01-28 05:25:00	70062	SPUTUM	80023	STAPH AUREUS COAG +	1	90025	LEVOFLOXACIN	0.25	=	0	S
327197	24825	103369	2167-01-28 00:00:00	2167-01-28 05:25:00	70062	SPUTUM	80023	STAPH AUREUS COAG +	1	90008	TRIMETHOPRIM/SULFA	<=0.5	<=	1	S
327198	24825	103369	2167-01-28 00:00:00	2167-01-28 05:25:00	70062	SPUTUM	80058	GRAM NEGATIVE ROD(S)	1	NULL	NULL	NULL	NULL	NULL	NULL
327199	24825	103369	2167-01-28 00:00:00	2167-01-28 11:20:00	70091	MRSA SCREEN	NULL	NULL	NULL	NULL	NULL	NULL	NULL	NULL	NULL
407630	31007	113867	2127-12-20 00:00:00	2127-12-20 08:05:00	70012	BLOOD CULTURE	NULL	NULL	NULL	NULL	NULL	NULL	NULL	NULL	NULL
407631	31007	113867	2127-12-20 00:00:00	2127-12-20 08:05:00	70079	URINE	NULL	NULL	NULL	NULL	NULL	NULL	NULL	NULL	NULL
407632	31007	113867	2127-12-20 00:00:00	2127-12-20 08:15:00	70012	BLOOD CULTURE	NULL	NULL	NULL	NULL	NULL	NULL	NULL	NULL	NULL
407633	31007	113867	2127-12-20 00:00:00	2127-12-20 11:00:00	70091	MRSA SCREEN	NULL	NULL	NULL	NULL	NULL	NULL	NULL	NULL	NULL
407634	31007	113867	2127-12-20 00:00:00	2127-12-20 11:01:00	70091	MRSA SCREEN	NULL	NULL	NULL	NULL	NULL	NULL	NULL	NULL	NULL
407635	31007	113867	2127-12-22 00:00:00	2127-12-22 16:21:00	70091	MRSA SCREEN	NULL	NULL	NULL	NULL	NULL	NULL	NULL	NULL	NULL
407636	31007	113867	2127-12-22 00:00:00	2127-12-22 16:21:00	70091	MRSA SCREEN	NULL	NULL	NULL	NULL	NULL	NULL	NULL	NULL	NULL
407637	31007	113867	2127-12-23 00:00:00	2127-12-23 09:00:00	70091	MRSA SCREEN	NULL	NULL	NULL	NULL	NULL	NULL	NULL	NULL	NULL
407638	31007	113867	2127-12-23 00:00:00	2127-12-23 09:00:00	70091	MRSA SCREEN	NULL	NULL	NULL	NULL	NULL	NULL	NULL	NULL	NULL
247922	18657	172840	2112-03-12 00:00:00	2112-03-12 11:15:00	70012	BLOOD CULTURE	NULL	NULL	NULL	NULL	NULL	NULL	NULL	NULL	NULL
247923	18657	172840	2112-03-12 00:00:00	2112-03-12 11:30:00	70012	BLOOD CULTURE	80155	STAPHYLOCOCCUS, COAGULASE NEGATIVE	1	NULL	NULL	NULL	NULL	NULL	NULL
247924	18657	172840	2112-03-12 00:00:00	2112-03-12 11:30:00	70079	URINE	NULL	NULL	NULL	NULL	NULL	NULL	NULL	NULL	NULL
247925	18657	172840	2112-03-12 00:00:00	2112-03-12 17:00:00	70023	CATHETER TIP-IV	NULL	NULL	NULL	NULL	NULL	NULL	NULL	NULL	NULL
247926	18657	172840	2112-03-13 00:00:00	2112-03-13 00:00:00	70079	URINE	80053	ENTEROCOCCUS SP.	1	90010	NITROFURANTOIN	32.0	=	32	S
247927	18657	172840	2112-03-13 00:00:00	2112-03-13 00:00:00	70079	URINE	80053	ENTEROCOCCUS SP.	1	90015	VANCOMYCIN	<=1	<=	1	S
247928	18657	172840	2112-03-13 00:00:00	2112-03-13 00:00:00	70079	URINE	80053	ENTEROCOCCUS SP.	1	90025	LEVOFLOXACIN	1.0	=	1	S
247929	18657	172840	2112-03-13 00:00:00	2112-03-13 00:00:00	70079	URINE	80053	ENTEROCOCCUS SP.	1	90004	AMPICILLIN	<=2	<=	2	S
247930	18657	108960	2115-05-25 00:00:00	2115-05-25 16:42:00	70079	URINE	80002	ESCHERICHIA COLI	1	NULL	NULL	NULL	NULL	NULL	NULL
247931	18657	179992	2121-01-22 00:00:00	2121-01-22 03:25:00	70091	MRSA SCREEN	NULL	NULL	NULL	NULL	NULL	NULL	NULL	NULL	NULL
247932	18657	179992	2121-01-23 00:00:00	NULL	70079	URINE	NULL	NULL	NULL	NULL	NULL	NULL	NULL	NULL	NULL
247933	18657	121778	2121-02-11 00:00:00	2121-02-11 14:30:00	70012	BLOOD CULTURE	NULL	NULL	NULL	NULL	NULL	NULL	NULL	NULL	NULL
247934	18657	121778	2121-02-11 00:00:00	2121-02-11 14:50:00	70079	URINE	NULL	NULL	NULL	NULL	NULL	NULL	NULL	NULL	NULL
247935	18657	121778	2121-02-11 00:00:00	2121-02-11 15:00:00	70012	BLOOD CULTURE	NULL	NULL	NULL	NULL	NULL	NULL	NULL	NULL	NULL
247936	18657	121778	2121-02-11 00:00:00	2121-02-11 19:00:00	70091	MRSA SCREEN	NULL	NULL	NULL	NULL	NULL	NULL	NULL	NULL	NULL
247937	18657	121778	2121-02-15 00:00:00	NULL	70079	URINE	NULL	NULL	NULL	NULL	NULL	NULL	NULL	NULL	NULL
247938	18657	121778	2121-02-16 00:00:00	2121-02-16 11:46:00	70079	URINE	NULL	NULL	NULL	NULL	NULL	NULL	NULL	NULL	NULL
247939	18657	143590	2121-02-24 00:00:00	2121-02-24 15:50:00	70012	BLOOD CULTURE	NULL	NULL	NULL	NULL	NULL	NULL	NULL	NULL	NULL
247940	18657	143590	2121-02-24 00:00:00	2121-02-24 15:50:00	70012	BLOOD CULTURE	NULL	NULL	NULL	NULL	NULL	NULL	NULL	NULL	NULL
247941	18657	143590	2121-02-24 00:00:00	2121-02-24 22:56:00	70079	URINE	NULL	NULL	NULL	NULL	NULL	NULL	NULL	NULL	NULL
247942	18657	143590	2121-02-24 00:00:00	2121-02-24 22:56:00	70091	MRSA SCREEN	NULL	NULL	NULL	NULL	NULL	NULL	NULL	NULL	NULL
247943	18657	193070	2121-02-28 00:00:00	2121-02-28 21:00:00	70079	URINE	NULL	NULL	NULL	NULL	NULL	NULL	NULL	NULL	NULL
247944	18657	193070	2121-02-28 00:00:00	2121-02-28 21:00:00	70012	BLOOD CULTURE	NULL	NULL	NULL	NULL	NULL	NULL	NULL	NULL	NULL
247945	18657	193070	2121-02-28 00:00:00	2121-02-28 21:33:00	70012	BLOOD CULTURE	NULL	NULL	NULL	NULL	NULL	NULL	NULL	NULL	NULL
247946	18657	193070	2121-03-01 00:00:00	2121-03-01 01:16:00	70079	URINE	NULL	NULL	NULL	NULL	NULL	NULL	NULL	NULL	NULL
247947	18657	193070	2121-03-01 00:00:00	2121-03-01 01:16:00	70081	URINE	NULL	NULL	NULL	NULL	NULL	NULL	NULL	NULL	NULL
247948	18657	193070	2121-03-03 00:00:00	2121-03-03 02:33:00	70091	MRSA SCREEN	NULL	NULL	NULL	NULL	NULL	NULL	NULL	NULL	NULL
579179	84232	150588	2110-03-06 00:00:00	2110-03-06 20:30:00	70079	URINE	80053	ENTEROCOCCUS SP.	1	90010	NITROFURANTOIN	128.0	=	128	R
579180	84232	150588	2110-03-06 00:00:00	2110-03-06 20:30:00	70079	URINE	80053	ENTEROCOCCUS SP.	1	90031	LINEZOLID	2.0	=	2	S
579181	84232	150588	2110-03-06 00:00:00	2110-03-06 20:30:00	70079	URINE	80075	YEAST	1	NULL	NULL	NULL	NULL	NULL	NULL
579182	84232	150588	2110-03-06 00:00:00	2110-03-06 20:30:00	70079	URINE	80053	ENTEROCOCCUS SP.	1	90011	TETRACYCLINE	=>16	=>	16	R
579183	84232	150588	2110-03-06 00:00:00	2110-03-06 20:30:00	70079	URINE	80053	ENTEROCOCCUS SP.	1	90004	AMPICILLIN	=>32	=>	32	R
579184	84232	150588	2110-03-06 00:00:00	2110-03-06 20:30:00	70079	URINE	80053	ENTEROCOCCUS SP.	1	90015	VANCOMYCIN	=>32	=>	32	R
579185	84232	150588	2110-03-06 00:00:00	2110-03-06 22:25:00	70012	BLOOD CULTURE	NULL	NULL	NULL	NULL	NULL	NULL	NULL	NULL	NULL
579186	84232	150588	2110-03-07 00:00:00	2110-03-07 08:33:00	70064	STOOL	NULL	NULL	NULL	NULL	NULL	NULL	NULL	NULL	NULL
579187	84232	150588	2110-03-07 00:00:00	2110-03-07 17:55:00	70012	BLOOD CULTURE	NULL	NULL	NULL	NULL	NULL	NULL	NULL	NULL	NULL
579188	84232	150588	2110-03-08 00:00:00	2110-03-08 05:35:00	70087	Blood (CMV AB)	NULL	NULL	NULL	NULL	NULL	NULL	NULL	NULL	NULL
579189	84232	150588	2110-03-08 00:00:00	2110-03-08 05:35:00	70045	Immunology (CMV)	NULL	NULL	NULL	NULL	NULL	NULL	NULL	NULL	NULL
579190	84232	150588	2110-03-11 00:00:00	2110-03-11 04:50:00	70012	BLOOD CULTURE	NULL	NULL	NULL	NULL	NULL	NULL	NULL	NULL	NULL
579191	84232	150588	2110-03-11 00:00:00	2110-03-11 08:39:00	70012	BLOOD CULTURE	NULL	NULL	NULL	NULL	NULL	NULL	NULL	NULL	NULL
579192	84232	150588	2110-03-12 00:00:00	2110-03-12 08:15:00	70064	STOOL	NULL	NULL	NULL	NULL	NULL	NULL	NULL	NULL	NULL
579193	84232	150588	2110-03-12 00:00:00	2110-03-12 16:37:00	70079	URINE	80053	ENTEROCOCCUS SP.	1	90031	LINEZOLID	2.0	=	2	S
579194	84232	150588	2110-03-12 00:00:00	2110-03-12 16:37:00	70079	URINE	80053	ENTEROCOCCUS SP.	1	90010	NITROFURANTOIN	64.0	=	64	I
579195	84232	150588	2110-03-12 00:00:00	2110-03-12 16:37:00	70079	URINE	80075	YEAST	1	NULL	NULL	NULL	NULL	NULL	NULL
579196	84232	150588	2110-03-12 00:00:00	2110-03-12 16:37:00	70079	URINE	80053	ENTEROCOCCUS SP.	1	90015	VANCOMYCIN	=>32	=>	32	R
579197	84232	150588	2110-03-12 00:00:00	2110-03-12 16:37:00	70079	URINE	80053	ENTEROCOCCUS SP.	1	90004	AMPICILLIN	=>32	=>	32	R
579198	84232	150588	2110-03-12 00:00:00	2110-03-12 16:37:00	70079	URINE	80053	ENTEROCOCCUS SP.	1	90011	TETRACYCLINE	=>16	=>	16	R
579199	84232	150588	2110-03-15 00:00:00	2110-03-15 09:15:00	70064	STOOL	NULL	NULL	NULL	NULL	NULL	NULL	NULL	NULL	NULL
579200	84232	150588	2110-03-19 00:00:00	2110-03-19 19:58:00	70012	BLOOD CULTURE	NULL	NULL	NULL	NULL	NULL	NULL	NULL	NULL	NULL
579201	84232	150588	2110-03-19 00:00:00	2110-03-19 20:29:00	70079	URINE	NULL	NULL	NULL	NULL	NULL	NULL	NULL	NULL	NULL
579202	84232	150588	2110-03-19 00:00:00	2110-03-19 22:35:00	70012	BLOOD CULTURE	NULL	NULL	NULL	NULL	NULL	NULL	NULL	NULL	NULL
579203	84232	150588	2110-03-21 00:00:00	2110-03-21 07:44:00	70012	BLOOD CULTURE	NULL	NULL	NULL	NULL	NULL	NULL	NULL	NULL	NULL
579204	84232	150588	2110-03-21 00:00:00	2110-03-21 07:50:00	70011	BLOOD CULTURE ( MYCO/F LYTIC BOTTLE)	NULL	NULL	NULL	NULL	NULL	NULL	NULL	NULL	NULL
579205	84232	150588	2110-03-22 00:00:00	2110-03-22 11:11:00	70062	SPUTUM	NULL	NULL	NULL	NULL	NULL	NULL	NULL	NULL	NULL
579206	84232	150588	2110-03-24 00:00:00	2110-03-24 07:42:00	70012	BLOOD CULTURE	NULL	NULL	NULL	NULL	NULL	NULL	NULL	NULL	NULL
579207	84232	150588	2110-03-24 00:00:00	NULL	70012	BLOOD CULTURE	NULL	NULL	NULL	NULL	NULL	NULL	NULL	NULL	NULL
579208	84232	150588	2110-03-25 00:00:00	2110-03-25 07:06:00	70064	STOOL	NULL	NULL	NULL	NULL	NULL	NULL	NULL	NULL	NULL
579209	84232	150588	2110-03-26 00:00:00	2110-03-26 04:09:00	70079	URINE	80075	YEAST	1	NULL	NULL	NULL	NULL	NULL	NULL
620653	96959	115786	2140-03-09 00:00:00	2140-03-09 15:08:00	70091	MRSA SCREEN	NULL	NULL	NULL	NULL	NULL	NULL	NULL	NULL	NULL
620654	96959	115786	2140-03-10 00:00:00	2140-03-10 05:41:00	70017	SEROLOGY/BLOOD	NULL	NULL	NULL	NULL	NULL	NULL	NULL	NULL	NULL
578377	83947	128881	2105-12-21 00:00:00	2105-12-21 19:45:00	70091	MRSA SCREEN	NULL	NULL	NULL	NULL	NULL	NULL	NULL	NULL	NULL
549854	76035	168594	2129-12-31 00:00:00	2129-12-31 12:13:00	70091	MRSA SCREEN	NULL	NULL	NULL	NULL	NULL	NULL	NULL	NULL	NULL
74676	5561	157906	2143-10-28 00:00:00	2143-10-28 21:53:00	70062	SPUTUM	80023	STAPH AUREUS COAG +	1	90015	VANCOMYCIN	<=1	<=	1	S
74677	5561	157906	2143-10-28 00:00:00	2143-10-28 21:53:00	70062	SPUTUM	80023	STAPH AUREUS COAG +	1	90027	RIFAMPIN	<=0.5	<=	1	S
74678	5561	157906	2143-10-28 00:00:00	2143-10-28 21:53:00	70062	SPUTUM	80023	STAPH AUREUS COAG +	1	90016	OXACILLIN	=>4	=>	4	R
74679	5561	157906	2143-10-28 00:00:00	2143-10-28 21:53:00	70062	SPUTUM	80023	STAPH AUREUS COAG +	1	90012	GENTAMICIN	<=0.5	<=	1	S
74680	5561	157906	2143-10-28 00:00:00	2143-10-28 21:53:00	70062	SPUTUM	80023	STAPH AUREUS COAG +	1	90011	TETRACYCLINE	<=1	<=	1	S
74681	5561	157906	2143-10-28 00:00:00	2143-10-28 21:53:00	70062	SPUTUM	80023	STAPH AUREUS COAG +	1	90007	CLINDAMYCIN	<=0.25	<=	0	S
74682	5561	157906	2143-10-28 00:00:00	2143-10-28 21:53:00	70062	SPUTUM	80023	STAPH AUREUS COAG +	1	90025	LEVOFLOXACIN	=>8	=>	8	R
74683	5561	157906	2143-10-28 00:00:00	2143-10-28 21:53:00	70062	SPUTUM	80023	STAPH AUREUS COAG +	1	90002	PENICILLIN	=>0.5	=>	1	R
74684	5561	157906	2143-10-28 00:00:00	2143-10-28 21:53:00	70062	SPUTUM	80023	STAPH AUREUS COAG +	1	90006	ERYTHROMYCIN	=>8	=>	8	R
74685	5561	157906	2143-10-29 00:00:00	2143-10-29 09:14:00	70079	URINE	80223	PROBABLE ENTEROCOCCUS	1	NULL	NULL	NULL	NULL	NULL	NULL
74686	5561	157906	2143-10-29 00:00:00	2143-10-29 09:15:00	70012	BLOOD CULTURE	NULL	NULL	NULL	NULL	NULL	NULL	NULL	NULL	NULL
74687	5561	157906	2143-10-29 00:00:00	2143-10-29 10:00:00	70012	BLOOD CULTURE	NULL	NULL	NULL	NULL	NULL	NULL	NULL	NULL	NULL
74688	5561	157906	2143-10-29 00:00:00	2143-10-29 12:00:00	70064	STOOL	NULL	NULL	NULL	NULL	NULL	NULL	NULL	NULL	NULL
74689	5561	157906	2143-10-29 00:00:00	2143-10-29 16:00:00	70053	PERITONEAL FLUID	NULL	NULL	NULL	NULL	NULL	NULL	NULL	NULL	NULL
74690	5561	157906	2143-11-01 00:00:00	2143-11-01 21:30:00	70012	BLOOD CULTURE	NULL	NULL	NULL	NULL	NULL	NULL	NULL	NULL	NULL
74691	5561	157906	2143-11-02 00:00:00	2143-11-02 02:00:00	70079	URINE	NULL	NULL	NULL	NULL	NULL	NULL	NULL	NULL	NULL
74692	5561	157906	2143-11-04 00:00:00	NULL	70053	PERITONEAL FLUID	NULL	NULL	NULL	NULL	NULL	NULL	NULL	NULL	NULL
74693	5561	157906	2143-11-06 00:00:00	2143-11-06 12:20:00	70011	BLOOD CULTURE ( MYCO/F LYTIC BOTTLE)	NULL	NULL	NULL	NULL	NULL	NULL	NULL	NULL	NULL
74694	5561	157906	2143-11-06 00:00:00	2143-11-06 12:20:00	70012	BLOOD CULTURE	NULL	NULL	NULL	NULL	NULL	NULL	NULL	NULL	NULL
74695	5561	157906	2143-11-06 00:00:00	2143-11-06 12:30:00	70012	BLOOD CULTURE	NULL	NULL	NULL	NULL	NULL	NULL	NULL	NULL	NULL
74696	5561	157906	2143-11-06 00:00:00	2143-11-06 14:00:00	70079	URINE	NULL	NULL	NULL	NULL	NULL	NULL	NULL	NULL	NULL
74697	5561	157906	2143-11-12 00:00:00	2143-11-12 13:00:00	70064	STOOL	NULL	NULL	NULL	NULL	NULL	NULL	NULL	NULL	NULL
74698	5561	157906	2143-11-13 00:00:00	2143-11-13 02:00:00	70064	STOOL	NULL	NULL	NULL	NULL	NULL	NULL	NULL	NULL	NULL
74699	5561	157906	2143-11-13 00:00:00	2143-11-13 21:20:00	70064	STOOL	NULL	NULL	NULL	NULL	NULL	NULL	NULL	NULL	NULL
74700	5561	157906	2143-11-14 00:00:00	2143-11-14 07:00:00	70064	STOOL	NULL	NULL	NULL	NULL	NULL	NULL	NULL	NULL	NULL
74701	5561	157906	2143-11-19 00:00:00	2143-11-19 09:30:00	70079	URINE	80075	YEAST	1	NULL	NULL	NULL	NULL	NULL	NULL
74702	5561	157906	2143-11-20 00:00:00	2143-11-20 11:00:00	70079	URINE	80075	YEAST	1	NULL	NULL	NULL	NULL	NULL	NULL
74703	5561	191387	2143-11-28 00:00:00	2143-11-28 05:00:00	70070	SWAB	80053	ENTEROCOCCUS SP.	1	90015	VANCOMYCIN	=>32	=>	32	R
74704	5561	191387	2143-11-28 00:00:00	2143-11-28 05:00:00	70070	SWAB	80053	ENTEROCOCCUS SP.	1	90025	LEVOFLOXACIN	=>8	=>	8	R
74705	5561	191387	2143-11-28 00:00:00	2143-11-28 05:00:00	70070	SWAB	80053	ENTEROCOCCUS SP.	1	90002	PENICILLIN	=>64	=>	64	R
74706	5561	191387	2143-11-28 00:00:00	2143-11-28 05:00:00	70070	SWAB	80053	ENTEROCOCCUS SP.	1	90004	AMPICILLIN	=>32	=>	32	R
74707	5561	191387	2143-11-28 00:00:00	2143-11-28 05:00:00	70070	SWAB	80053	ENTEROCOCCUS SP.	1	90009	CHLORAMPHENICOL	8.0	=	8	S
410509	31288	136246	2100-07-16 00:00:00	2100-07-16 15:56:00	70091	MRSA SCREEN	NULL	NULL	NULL	NULL	NULL	NULL	NULL	NULL	NULL
473242	53804	193457	2123-04-17 00:00:00	2123-04-17 19:22:00	70091	MRSA SCREEN	NULL	NULL	NULL	NULL	NULL	NULL	NULL	NULL	NULL
473243	53804	193457	2123-04-18 00:00:00	2123-04-18 02:22:00	70079	URINE	80002	ESCHERICHIA COLI	1	90028	CEFEPIME	<=1	<=	1	S
473244	53804	193457	2123-04-18 00:00:00	2123-04-18 02:22:00	70079	URINE	80002	ESCHERICHIA COLI	1	90010	NITROFURANTOIN	<=16	<=	16	S
473245	53804	193457	2123-04-18 00:00:00	2123-04-18 02:22:00	70079	URINE	80002	ESCHERICHIA COLI	1	90012	GENTAMICIN	<=1	<=	1	S
473246	53804	193457	2123-04-18 00:00:00	2123-04-18 02:22:00	70079	URINE	80002	ESCHERICHIA COLI	1	90013	TOBRAMYCIN	<=1	<=	1	S
473247	53804	193457	2123-04-18 00:00:00	2123-04-18 02:22:00	70079	URINE	80002	ESCHERICHIA COLI	1	90022	AMPICILLIN/SULBACTAM	<=2	<=	2	S
473248	53804	193457	2123-04-18 00:00:00	2123-04-18 02:22:00	70079	URINE	80002	ESCHERICHIA COLI	1	90004	AMPICILLIN	<=2	<=	2	S
473249	53804	193457	2123-04-18 00:00:00	2123-04-18 02:22:00	70079	URINE	80002	ESCHERICHIA COLI	1	90017	CEFTAZIDIME	<=1	<=	1	S
473250	53804	193457	2123-04-18 00:00:00	2123-04-18 02:22:00	70079	URINE	80002	ESCHERICHIA COLI	1	90029	MEROPENEM	<=0.25	<=	0	S
473251	53804	193457	2123-04-18 00:00:00	2123-04-18 02:22:00	70079	URINE	80002	ESCHERICHIA COLI	1	90018	CEFTRIAXONE	<=1	<=	1	S
473252	53804	193457	2123-04-18 00:00:00	2123-04-18 02:22:00	70079	URINE	80002	ESCHERICHIA COLI	1	90019	CIPROFLOXACIN	<=0.25	<=	0	S
473253	53804	193457	2123-04-18 00:00:00	2123-04-18 02:22:00	70079	URINE	80002	ESCHERICHIA COLI	1	90026	PIPERACILLIN/TAZO	<=4	<=	4	S
473254	53804	193457	2123-04-18 00:00:00	2123-04-18 02:22:00	70079	URINE	80002	ESCHERICHIA COLI	1	90005	CEFAZOLIN	<=4	<=	4	S
473255	53804	193457	2123-04-18 00:00:00	2123-04-18 02:22:00	70079	URINE	80002	ESCHERICHIA COLI	1	90008	TRIMETHOPRIM/SULFA	<=1	<=	1	S
473256	53804	193457	2123-04-18 00:00:00	2123-04-18 15:04:00	70012	BLOOD CULTURE	NULL	NULL	NULL	NULL	NULL	NULL	NULL	NULL	NULL
473257	53804	193457	2123-04-18 00:00:00	2123-04-18 17:35:00	70012	BLOOD CULTURE	NULL	NULL	NULL	NULL	NULL	NULL	NULL	NULL	NULL
473258	53804	193457	2123-04-18 00:00:00	2123-04-18 23:40:00	70062	SPUTUM	80026	PSEUDOMONAS AERUGINOSA	1	90017	CEFTAZIDIME	2.0	=	2	S
473259	53804	193457	2123-04-18 00:00:00	2123-04-18 23:40:00	70062	SPUTUM	80026	PSEUDOMONAS AERUGINOSA	1	90013	TOBRAMYCIN	<=1	<=	1	S
473260	53804	193457	2123-04-18 00:00:00	2123-04-18 23:40:00	70062	SPUTUM	80026	PSEUDOMONAS AERUGINOSA	1	90019	CIPROFLOXACIN	<=0.25	<=	0	S
473261	53804	193457	2123-04-18 00:00:00	2123-04-18 23:40:00	70062	SPUTUM	80026	PSEUDOMONAS AERUGINOSA	1	90026	PIPERACILLIN/TAZO	<=4	<=	4	S
473262	53804	193457	2123-04-18 00:00:00	2123-04-18 23:40:00	70062	SPUTUM	80026	PSEUDOMONAS AERUGINOSA	1	90012	GENTAMICIN	<=1	<=	1	S
473263	53804	193457	2123-04-18 00:00:00	2123-04-18 23:40:00	70062	SPUTUM	80026	PSEUDOMONAS AERUGINOSA	1	90029	MEROPENEM	<=0.25	<=	0	S
473264	53804	193457	2123-04-18 00:00:00	2123-04-18 23:40:00	70062	SPUTUM	80026	PSEUDOMONAS AERUGINOSA	1	90028	CEFEPIME	<=1	<=	1	S
473265	53804	193457	2123-04-18 00:00:00	2123-04-18 23:40:00	70062	SPUTUM	80023	STAPH AUREUS COAG +	1	90008	TRIMETHOPRIM/SULFA	<=0.5	<=	1	S
473266	53804	193457	2123-04-18 00:00:00	2123-04-18 23:40:00	70062	SPUTUM	80023	STAPH AUREUS COAG +	1	90007	CLINDAMYCIN	<=0.25	<=	0	S
473267	53804	193457	2123-04-18 00:00:00	2123-04-18 23:40:00	70062	SPUTUM	80023	STAPH AUREUS COAG +	1	90012	GENTAMICIN	<=0.5	<=	1	S
473268	53804	193457	2123-04-18 00:00:00	2123-04-18 23:40:00	70062	SPUTUM	80023	STAPH AUREUS COAG +	1	90016	OXACILLIN	0.5	=	1	S
473269	53804	193457	2123-04-18 00:00:00	2123-04-18 23:40:00	70062	SPUTUM	80023	STAPH AUREUS COAG +	1	90025	LEVOFLOXACIN	<=0.12	<=	0	S
473270	53804	193457	2123-04-18 00:00:00	2123-04-18 23:40:00	70062	SPUTUM	80281	BACILLUS SPECIES; NOT ANTHRACIS	1	NULL	NULL	NULL	NULL	NULL	NULL
473271	53804	193457	2123-04-18 00:00:00	2123-04-18 23:40:00	70062	SPUTUM	80023	STAPH AUREUS COAG +	1	90006	ERYTHROMYCIN	<=0.25	<=	0	S
473272	53804	168109	2125-08-06 00:00:00	2125-08-06 00:40:00	70091	MRSA SCREEN	NULL	NULL	NULL	NULL	NULL	NULL	NULL	NULL	NULL
473273	53804	168109	2125-08-07 00:00:00	NULL	70079	URINE	80023	STAPH AUREUS COAG +	1	90008	TRIMETHOPRIM/SULFA	<=0.5	<=	1	S
473274	53804	168109	2125-08-07 00:00:00	NULL	70079	URINE	80023	STAPH AUREUS COAG +	1	90025	LEVOFLOXACIN	<=0.12	<=	0	S
473275	53804	168109	2125-08-07 00:00:00	NULL	70079	URINE	80023	STAPH AUREUS COAG +	1	90010	NITROFURANTOIN	<=16	<=	16	S
473276	53804	168109	2125-08-07 00:00:00	NULL	70079	URINE	80023	STAPH AUREUS COAG +	1	90016	OXACILLIN	<=0.25	<=	0	S
473277	53804	168109	2125-08-07 00:00:00	NULL	70079	URINE	80023	STAPH AUREUS COAG +	1	90011	TETRACYCLINE	<=1	<=	1	S
473278	53804	168109	2125-08-07 00:00:00	NULL	70079	URINE	80023	STAPH AUREUS COAG +	1	90012	GENTAMICIN	<=0.5	<=	1	S
473279	53804	168109	2125-08-07 00:00:00	NULL	70079	URINE	80045	BETA STREPTOCOCCUS GROUP B	1	NULL	NULL	NULL	NULL	NULL	NULL
557428	78061	179483	2165-09-09 00:00:00	2165-09-09 14:47:00	70091	MRSA SCREEN	NULL	NULL	NULL	NULL	NULL	NULL	NULL	NULL	NULL
469426	52592	136506	2187-10-11 00:00:00	2187-10-11 18:25:00	70059	Staph aureus Screen	NULL	NULL	NULL	NULL	NULL	NULL	NULL	NULL	NULL
469427	52592	136506	2187-10-11 00:00:00	2187-10-11 18:34:00	70079	URINE	NULL	NULL	NULL	NULL	NULL	NULL	NULL	NULL	NULL
469428	52592	136506	2187-10-16 00:00:00	2187-10-16 13:28:00	70091	MRSA SCREEN	NULL	NULL	NULL	NULL	NULL	NULL	NULL	NULL	NULL
469429	52592	136506	2187-10-19 00:00:00	2187-10-19 19:47:00	70079	URINE	NULL	NULL	NULL	NULL	NULL	NULL	NULL	NULL	NULL
470064	52807	115688	2126-08-11 00:00:00	2126-08-11 17:22:00	70091	MRSA SCREEN	NULL	NULL	NULL	NULL	NULL	NULL	NULL	NULL	NULL
470065	52807	115688	2126-08-13 00:00:00	2126-08-13 12:57:00	70091	MRSA SCREEN	NULL	NULL	NULL	NULL	NULL	NULL	NULL	NULL	NULL
322715	24510	187360	2195-01-27 00:00:00	2195-01-27 12:24:00	70046	IMMUNOLOGY	NULL	NULL	NULL	NULL	NULL	NULL	NULL	NULL	NULL
322716	24510	187360	2195-01-30 00:00:00	2195-01-30 09:30:00	70046	IMMUNOLOGY	NULL	NULL	NULL	NULL	NULL	NULL	NULL	NULL	NULL
322717	24510	199516	2195-02-19 00:00:00	2195-02-19 03:18:00	70012	BLOOD CULTURE	NULL	NULL	NULL	NULL	NULL	NULL	NULL	NULL	NULL
322718	24510	199516	2195-02-19 00:00:00	2195-02-19 05:57:00	70012	BLOOD CULTURE	NULL	NULL	NULL	NULL	NULL	NULL	NULL	NULL	NULL
322719	24510	199516	2195-02-19 00:00:00	2195-02-19 08:01:00	70062	SPUTUM	80075	YEAST	2	NULL	NULL	NULL	NULL	NULL	NULL
322720	24510	199516	2195-02-19 00:00:00	2195-02-19 08:01:00	70062	SPUTUM	80075	YEAST	3	NULL	NULL	NULL	NULL	NULL	NULL
322721	24510	199516	2195-02-19 00:00:00	2195-02-19 08:01:00	70062	SPUTUM	80075	YEAST	1	NULL	NULL	NULL	NULL	NULL	NULL
322722	24510	199516	2195-02-19 00:00:00	2195-02-19 08:01:00	70081	URINE	NULL	NULL	NULL	NULL	NULL	NULL	NULL	NULL	NULL
322723	24510	199516	2195-02-19 00:00:00	2195-02-19 20:44:00	70064	STOOL	NULL	NULL	NULL	NULL	NULL	NULL	NULL	NULL	NULL
322724	24510	199516	2195-02-20 00:00:00	2195-02-20 10:04:00	70064	STOOL	NULL	NULL	NULL	NULL	NULL	NULL	NULL	NULL	NULL
322725	24510	199516	2195-02-21 00:00:00	2195-02-21 11:44:00	70064	STOOL	NULL	NULL	NULL	NULL	NULL	NULL	NULL	NULL	NULL
322726	24510	199516	2195-02-22 00:00:00	2195-02-22 04:42:00	70079	URINE	80075	YEAST	1	NULL	NULL	NULL	NULL	NULL	NULL
322727	24510	199516	2195-02-22 00:00:00	2195-02-22 04:42:00	70012	BLOOD CULTURE	NULL	NULL	NULL	NULL	NULL	NULL	NULL	NULL	NULL
322728	24510	199516	2195-02-22 00:00:00	2195-02-22 04:42:00	70012	BLOOD CULTURE	NULL	NULL	NULL	NULL	NULL	NULL	NULL	NULL	NULL
322729	24510	199516	2195-02-22 00:00:00	2195-02-22 07:43:00	70064	STOOL	NULL	NULL	NULL	NULL	NULL	NULL	NULL	NULL	NULL
322730	24510	199516	2195-02-26 00:00:00	2195-02-26 14:31:00	70064	STOOL	NULL	NULL	NULL	NULL	NULL	NULL	NULL	NULL	NULL
322731	24510	199516	2195-02-26 00:00:00	2195-02-26 18:25:00	70062	SPUTUM	NULL	NULL	NULL	NULL	NULL	NULL	NULL	NULL	NULL
322732	24510	199516	2195-03-04 00:00:00	2195-03-04 08:27:00	70064	STOOL	NULL	NULL	NULL	NULL	NULL	NULL	NULL	NULL	NULL
322733	24510	199516	2195-03-04 00:00:00	2195-03-04 08:27:00	70064	STOOL	NULL	NULL	NULL	NULL	NULL	NULL	NULL	NULL	NULL
322734	24510	199516	2195-03-04 00:00:00	2195-03-04 13:23:00	70079	URINE	80075	YEAST	1	NULL	NULL	NULL	NULL	NULL	NULL
322735	24510	199516	2195-03-04 00:00:00	2195-03-04 16:10:00	70012	BLOOD CULTURE	NULL	NULL	NULL	NULL	NULL	NULL	NULL	NULL	NULL
322736	24510	199516	2195-03-04 00:00:00	2195-03-04 17:00:00	70012	BLOOD CULTURE	NULL	NULL	NULL	NULL	NULL	NULL	NULL	NULL	NULL
322737	24510	199516	2195-03-05 00:00:00	2195-03-05 22:13:00	70079	URINE	NULL	NULL	NULL	NULL	NULL	NULL	NULL	NULL	NULL
322738	24510	199516	2195-03-14 00:00:00	2195-03-14 05:24:00	70087	Blood (CMV AB)	NULL	NULL	NULL	NULL	NULL	NULL	NULL	NULL	NULL
322739	24510	199516	2195-03-14 00:00:00	2195-03-14 05:24:00	70088	Blood (EBV)	NULL	NULL	NULL	NULL	NULL	NULL	NULL	NULL	NULL
322740	24510	199516	2195-03-15 00:00:00	2195-03-15 05:43:00	70046	IMMUNOLOGY	NULL	NULL	NULL	NULL	NULL	NULL	NULL	NULL	NULL
322741	24510	199516	2195-03-16 00:00:00	2195-03-16 12:40:00	70012	BLOOD CULTURE	NULL	NULL	NULL	NULL	NULL	NULL	NULL	NULL	NULL
322742	24510	199516	2195-03-16 00:00:00	2195-03-16 16:20:00	70012	BLOOD CULTURE	NULL	NULL	NULL	NULL	NULL	NULL	NULL	NULL	NULL
322743	24510	199516	2195-03-16 00:00:00	2195-03-16 17:54:00	70064	STOOL	NULL	NULL	NULL	NULL	NULL	NULL	NULL	NULL	NULL
322744	24510	199516	2195-03-17 00:00:00	2195-03-17 05:31:00	70079	URINE	NULL	NULL	NULL	NULL	NULL	NULL	NULL	NULL	NULL
322745	24510	199516	2195-03-17 00:00:00	2195-03-17 18:07:00	70062	SPUTUM	NULL	NULL	NULL	NULL	NULL	NULL	NULL	NULL	NULL
322746	24510	199516	2195-03-18 00:00:00	2195-03-18 21:59:00	70062	SPUTUM	NULL	NULL	NULL	NULL	NULL	NULL	NULL	NULL	NULL
322747	24510	199516	2195-03-19 00:00:00	2195-03-19 12:19:00	70012	BLOOD CULTURE	NULL	NULL	NULL	NULL	NULL	NULL	NULL	NULL	NULL
322748	24510	199516	2195-03-19 00:00:00	2195-03-19 12:37:00	70062	SPUTUM	80023	STAPH AUREUS COAG +	1	90016	OXACILLIN	0.5	=	1	S
322749	24510	199516	2195-03-19 00:00:00	2195-03-19 12:37:00	70062	SPUTUM	80023	STAPH AUREUS COAG +	1	90007	CLINDAMYCIN	<=0.25	<=	0	S
322750	24510	199516	2195-03-19 00:00:00	2195-03-19 12:37:00	70062	SPUTUM	80023	STAPH AUREUS COAG +	1	90006	ERYTHROMYCIN	<=0.25	<=	0	S
322751	24510	199516	2195-03-19 00:00:00	2195-03-19 12:37:00	70062	SPUTUM	80023	STAPH AUREUS COAG +	1	90002	PENICILLIN	=>0.5	=>	1	R
322752	24510	199516	2195-03-19 00:00:00	2195-03-19 12:37:00	70062	SPUTUM	80023	STAPH AUREUS COAG +	1	90025	LEVOFLOXACIN	0.5	=	1	S
322753	24510	199516	2195-03-19 00:00:00	2195-03-19 12:37:00	70062	SPUTUM	80023	STAPH AUREUS COAG +	1	90012	GENTAMICIN	<=0.5	<=	1	S
322754	24510	199516	2195-03-19 00:00:00	2195-03-19 12:37:00	70062	SPUTUM	80075	YEAST	1	NULL	NULL	NULL	NULL	NULL	NULL
322755	24510	199516	2195-03-19 00:00:00	2195-03-19 12:37:00	70062	SPUTUM	80075	YEAST	2	NULL	NULL	NULL	NULL	NULL	NULL
322756	24510	199516	2195-03-19 00:00:00	2195-03-19 12:37:00	70062	SPUTUM	80058	GRAM NEGATIVE ROD(S)	1	NULL	NULL	NULL	NULL	NULL	NULL
322757	24510	199516	2195-03-19 00:00:00	2195-03-19 14:19:00	70062	SPUTUM	NULL	NULL	NULL	NULL	NULL	NULL	NULL	NULL	NULL
322758	24510	199516	2195-03-19 00:00:00	2195-03-19 16:33:00	70012	BLOOD CULTURE	NULL	NULL	NULL	NULL	NULL	NULL	NULL	NULL	NULL
322759	24510	199516	2195-03-20 00:00:00	2195-03-20 10:56:00	70091	MRSA SCREEN	NULL	NULL	NULL	NULL	NULL	NULL	NULL	NULL	NULL
322760	24510	199516	2195-03-20 00:00:00	2195-03-20 18:17:00	70062	SPUTUM	NULL	NULL	NULL	NULL	NULL	NULL	NULL	NULL	NULL
322761	24510	199516	2195-03-20 00:00:00	2195-03-20 22:07:00	70091	MRSA SCREEN	NULL	NULL	NULL	NULL	NULL	NULL	NULL	NULL	NULL
322762	24510	199516	2195-03-22 00:00:00	2195-03-22 00:49:00	70064	STOOL	NULL	NULL	NULL	NULL	NULL	NULL	NULL	NULL	NULL
322763	24510	199516	2195-03-22 00:00:00	2195-03-22 11:57:00	70062	SPUTUM	80075	YEAST	1	NULL	NULL	NULL	NULL	NULL	NULL
322764	24510	199516	2195-03-24 00:00:00	2195-03-24 04:51:00	70012	BLOOD CULTURE	NULL	NULL	NULL	NULL	NULL	NULL	NULL	NULL	NULL
322765	24510	199516	2195-03-24 00:00:00	2195-03-24 05:35:00	70012	BLOOD CULTURE	NULL	NULL	NULL	NULL	NULL	NULL	NULL	NULL	NULL
322766	24510	199516	2195-03-26 00:00:00	2195-03-26 16:50:00	70062	SPUTUM	NULL	NULL	NULL	NULL	NULL	NULL	NULL	NULL	NULL
322767	24510	199516	2195-03-28 00:00:00	2195-03-28 12:47:00	70064	STOOL	NULL	NULL	NULL	NULL	NULL	NULL	NULL	NULL	NULL
322768	24510	199516	2195-03-29 00:00:00	2195-03-29 01:10:00	70064	STOOL	NULL	NULL	NULL	NULL	NULL	NULL	NULL	NULL	NULL
322769	24510	199516	2195-04-01 00:00:00	2195-04-01 14:30:00	70064	STOOL	NULL	NULL	NULL	NULL	NULL	NULL	NULL	NULL	NULL
322770	24510	166466	2196-06-26 00:00:00	2196-06-26 14:45:00	70079	URINE	NULL	NULL	NULL	NULL	NULL	NULL	NULL	NULL	NULL
322771	24510	166466	2196-06-27 00:00:00	2196-06-27 10:30:00	70012	BLOOD CULTURE	80155	STAPHYLOCOCCUS, COAGULASE NEGATIVE	1	90011	TETRACYCLINE	<=1	<=	1	S
322772	24510	166466	2196-06-27 00:00:00	2196-06-27 10:30:00	70012	BLOOD CULTURE	80155	STAPHYLOCOCCUS, COAGULASE NEGATIVE	1	90006	ERYTHROMYCIN	=>8	=>	8	R
322773	24510	166466	2196-06-27 00:00:00	2196-06-27 10:30:00	70012	BLOOD CULTURE	80155	STAPHYLOCOCCUS, COAGULASE NEGATIVE	1	90002	PENICILLIN	=>0.5	=>	1	R
322774	24510	166466	2196-06-27 00:00:00	2196-06-27 10:30:00	70012	BLOOD CULTURE	80155	STAPHYLOCOCCUS, COAGULASE NEGATIVE	1	90027	RIFAMPIN	<=0.5	<=	1	S
322775	24510	166466	2196-06-27 00:00:00	2196-06-27 10:30:00	70012	BLOOD CULTURE	80155	STAPHYLOCOCCUS, COAGULASE NEGATIVE	1	90016	OXACILLIN	=>4	=>	4	R
322776	24510	166466	2196-06-27 00:00:00	2196-06-27 10:30:00	70012	BLOOD CULTURE	80155	STAPHYLOCOCCUS, COAGULASE NEGATIVE	2	NULL	NULL	NULL	NULL	NULL	NULL
322777	24510	166466	2196-06-27 00:00:00	2196-06-27 10:30:00	70012	BLOOD CULTURE	80155	STAPHYLOCOCCUS, COAGULASE NEGATIVE	1	90012	GENTAMICIN	<=0.5	<=	1	S
322778	24510	166466	2196-06-27 00:00:00	2196-06-27 10:30:00	70012	BLOOD CULTURE	80155	STAPHYLOCOCCUS, COAGULASE NEGATIVE	1	90025	LEVOFLOXACIN	4.0	=	4	R
322779	24510	166466	2196-06-27 00:00:00	2196-06-27 10:30:00	70012	BLOOD CULTURE	80155	STAPHYLOCOCCUS, COAGULASE NEGATIVE	1	90015	VANCOMYCIN	2.0	=	2	S
322780	24510	166466	2196-06-27 00:00:00	2196-06-27 12:00:00	70012	BLOOD CULTURE	80155	STAPHYLOCOCCUS, COAGULASE NEGATIVE	2	90007	CLINDAMYCIN	<=0.25	<=	0	S
322781	24510	166466	2196-06-27 00:00:00	2196-06-27 12:00:00	70012	BLOOD CULTURE	80155	STAPHYLOCOCCUS, COAGULASE NEGATIVE	2	90002	PENICILLIN	=>0.5	=>	1	R
322782	24510	166466	2196-06-27 00:00:00	2196-06-27 12:00:00	70012	BLOOD CULTURE	80155	STAPHYLOCOCCUS, COAGULASE NEGATIVE	2	90012	GENTAMICIN	<=0.5	<=	1	S
322783	24510	166466	2196-06-27 00:00:00	2196-06-27 12:00:00	70012	BLOOD CULTURE	80155	STAPHYLOCOCCUS, COAGULASE NEGATIVE	2	90027	RIFAMPIN	<=0.5	<=	1	S
322784	24510	166466	2196-06-27 00:00:00	2196-06-27 12:00:00	70012	BLOOD CULTURE	80155	STAPHYLOCOCCUS, COAGULASE NEGATIVE	2	90025	LEVOFLOXACIN	=>8	=>	8	R
322785	24510	166466	2196-06-27 00:00:00	2196-06-27 12:00:00	70012	BLOOD CULTURE	80155	STAPHYLOCOCCUS, COAGULASE NEGATIVE	2	90016	OXACILLIN	=>4	=>	4	R
322786	24510	166466	2196-06-27 00:00:00	2196-06-27 12:00:00	70012	BLOOD CULTURE	80155	STAPHYLOCOCCUS, COAGULASE NEGATIVE	2	90011	TETRACYCLINE	<=1	<=	1	S
322787	24510	166466	2196-06-27 00:00:00	2196-06-27 12:00:00	70012	BLOOD CULTURE	80155	STAPHYLOCOCCUS, COAGULASE NEGATIVE	1	NULL	NULL	NULL	NULL	NULL	NULL
322788	24510	166466	2196-06-27 00:00:00	2196-06-27 12:00:00	70012	BLOOD CULTURE	80155	STAPHYLOCOCCUS, COAGULASE NEGATIVE	2	90006	ERYTHROMYCIN	<=0.25	<=	0	S
322789	24510	166466	2196-06-27 00:00:00	2196-06-27 12:00:00	70012	BLOOD CULTURE	80155	STAPHYLOCOCCUS, COAGULASE NEGATIVE	2	90015	VANCOMYCIN	2.0	=	2	S
322790	24510	166466	2196-06-27 00:00:00	2196-06-27 15:15:00	70062	SPUTUM	80023	STAPH AUREUS COAG +	1	90016	OXACILLIN	=>4	=>	4	R
322791	24510	166466	2196-06-27 00:00:00	2196-06-27 15:15:00	70062	SPUTUM	80023	STAPH AUREUS COAG +	1	90015	VANCOMYCIN	<=1	<=	1	S
322792	24510	166466	2196-06-27 00:00:00	2196-06-27 15:15:00	70062	SPUTUM	80023	STAPH AUREUS COAG +	1	90012	GENTAMICIN	<=0.5	<=	1	S
322793	24510	166466	2196-06-27 00:00:00	2196-06-27 15:15:00	70062	SPUTUM	80023	STAPH AUREUS COAG +	1	90011	TETRACYCLINE	<=1	<=	1	S
322794	24510	166466	2196-06-27 00:00:00	2196-06-27 15:15:00	70062	SPUTUM	80023	STAPH AUREUS COAG +	1	90007	CLINDAMYCIN	=>8	=>	8	R
322795	24510	166466	2196-06-27 00:00:00	2196-06-27 15:15:00	70062	SPUTUM	80023	STAPH AUREUS COAG +	1	90002	PENICILLIN	=>0.5	=>	1	R
322796	24510	166466	2196-06-27 00:00:00	2196-06-27 15:15:00	70062	SPUTUM	80023	STAPH AUREUS COAG +	1	90008	TRIMETHOPRIM/SULFA	NULL	NULL	NULL	S
322797	24510	166466	2196-06-27 00:00:00	2196-06-27 15:15:00	70062	SPUTUM	80004	KLEBSIELLA PNEUMONIAE	1	90018	CEFTRIAXONE	=>64	=>	64	R
322798	24510	166466	2196-06-27 00:00:00	2196-06-27 15:15:00	70062	SPUTUM	80004	KLEBSIELLA PNEUMONIAE	1	90028	CEFEPIME	NULL	NULL	NULL	R
322799	24510	166466	2196-06-27 00:00:00	2196-06-27 15:15:00	70062	SPUTUM	80004	KLEBSIELLA PNEUMONIAE	1	90014	AMIKACIN	=>64	=>	64	R
322800	24510	166466	2196-06-27 00:00:00	2196-06-27 15:15:00	70062	SPUTUM	80004	KLEBSIELLA PNEUMONIAE	1	90013	TOBRAMYCIN	=>16	=>	16	R
322801	24510	166466	2196-06-27 00:00:00	2196-06-27 15:15:00	70062	SPUTUM	80004	KLEBSIELLA PNEUMONIAE	1	90012	GENTAMICIN	<=1	<=	1	S
322802	24510	166466	2196-06-27 00:00:00	2196-06-27 15:15:00	70062	SPUTUM	80004	KLEBSIELLA PNEUMONIAE	1	90005	CEFAZOLIN	=>64	=>	64	R
322803	24510	166466	2196-06-27 00:00:00	2196-06-27 15:15:00	70062	SPUTUM	80023	STAPH AUREUS COAG +	1	90025	LEVOFLOXACIN	=>8	=>	8	R
322804	24510	166466	2196-06-27 00:00:00	2196-06-27 15:15:00	70062	SPUTUM	80023	STAPH AUREUS COAG +	1	90027	RIFAMPIN	<=0.5	<=	1	S
322805	24510	166466	2196-06-27 00:00:00	2196-06-27 15:15:00	70062	SPUTUM	80023	STAPH AUREUS COAG +	1	90006	ERYTHROMYCIN	=>8	=>	8	R
322806	24510	166466	2196-06-27 00:00:00	2196-06-27 15:15:00	70062	SPUTUM	80004	KLEBSIELLA PNEUMONIAE	1	90008	TRIMETHOPRIM/SULFA	<=1	<=	1	S
322807	24510	166466	2196-06-27 00:00:00	2196-06-27 15:15:00	70062	SPUTUM	80004	KLEBSIELLA PNEUMONIAE	1	90019	CIPROFLOXACIN	=>4	=>	4	R
322808	24510	166466	2196-06-27 00:00:00	2196-06-27 15:15:00	70062	SPUTUM	80004	KLEBSIELLA PNEUMONIAE	1	90020	IMIPENEM	<=1	<=	1	S
322809	24510	166466	2196-06-27 00:00:00	2196-06-27 15:15:00	70062	SPUTUM	80004	KLEBSIELLA PNEUMONIAE	1	90022	AMPICILLIN/SULBACTAM	=>32	=>	32	R
322810	24510	166466	2196-06-27 00:00:00	2196-06-27 15:15:00	70062	SPUTUM	80004	KLEBSIELLA PNEUMONIAE	1	90023	CEFUROXIME	=>64	=>	64	R
322811	24510	166466	2196-06-27 00:00:00	2196-06-27 15:15:00	70062	SPUTUM	80004	KLEBSIELLA PNEUMONIAE	1	90026	PIPERACILLIN/TAZO	16.0	=	16	S
322812	24510	166466	2196-06-27 00:00:00	2196-06-27 15:15:00	70062	SPUTUM	80004	KLEBSIELLA PNEUMONIAE	1	90017	CEFTAZIDIME	=>64	=>	64	R
322813	24510	166466	2196-06-27 00:00:00	2196-06-27 15:15:00	70062	SPUTUM	80004	KLEBSIELLA PNEUMONIAE	1	90029	MEROPENEM	<=0.25	<=	0	S
322814	24510	166466	2196-06-27 00:00:00	2196-06-27 15:21:00	70079	URINE	NULL	NULL	NULL	NULL	NULL	NULL	NULL	NULL	NULL
322815	24510	166466	2196-06-27 00:00:00	2196-06-27 18:53:00	70064	STOOL	NULL	NULL	NULL	NULL	NULL	NULL	NULL	NULL	NULL
322816	24510	166466	2196-06-28 00:00:00	2196-06-28 04:24:00	70012	BLOOD CULTURE	80155	STAPHYLOCOCCUS, COAGULASE NEGATIVE	2	90007	CLINDAMYCIN	<=0.25	<=	0	S
322817	24510	166466	2196-06-28 00:00:00	2196-06-28 04:24:00	70012	BLOOD CULTURE	80155	STAPHYLOCOCCUS, COAGULASE NEGATIVE	2	90011	TETRACYCLINE	<=1	<=	1	S
322818	24510	166466	2196-06-28 00:00:00	2196-06-28 04:24:00	70012	BLOOD CULTURE	80155	STAPHYLOCOCCUS, COAGULASE NEGATIVE	2	90012	GENTAMICIN	<=0.5	<=	1	S
322819	24510	166466	2196-06-28 00:00:00	2196-06-28 04:24:00	70012	BLOOD CULTURE	80155	STAPHYLOCOCCUS, COAGULASE NEGATIVE	2	90015	VANCOMYCIN	2.0	=	2	S
322820	24510	166466	2196-06-28 00:00:00	2196-06-28 04:24:00	70012	BLOOD CULTURE	80155	STAPHYLOCOCCUS, COAGULASE NEGATIVE	2	90025	LEVOFLOXACIN	=>8	=>	8	R
322821	24510	166466	2196-06-28 00:00:00	2196-06-28 04:24:00	70012	BLOOD CULTURE	80155	STAPHYLOCOCCUS, COAGULASE NEGATIVE	2	90002	PENICILLIN	=>0.5	=>	1	R
322822	24510	166466	2196-06-28 00:00:00	2196-06-28 04:24:00	70012	BLOOD CULTURE	80155	STAPHYLOCOCCUS, COAGULASE NEGATIVE	2	90006	ERYTHROMYCIN	<=0.25	<=	0	S
322823	24510	166466	2196-06-28 00:00:00	2196-06-28 04:24:00	70012	BLOOD CULTURE	80155	STAPHYLOCOCCUS, COAGULASE NEGATIVE	2	90016	OXACILLIN	=>4	=>	4	R
322824	24510	166466	2196-06-28 00:00:00	2196-06-28 04:24:00	70012	BLOOD CULTURE	80155	STAPHYLOCOCCUS, COAGULASE NEGATIVE	1	NULL	NULL	NULL	NULL	NULL	NULL
322825	24510	166466	2196-06-28 00:00:00	2196-06-28 04:24:00	70012	BLOOD CULTURE	80155	STAPHYLOCOCCUS, COAGULASE NEGATIVE	2	90027	RIFAMPIN	<=0.5	<=	1	S
190489	14348	103713	2201-12-05 00:00:00	2201-12-05 14:08:00	70091	MRSA SCREEN	NULL	NULL	NULL	NULL	NULL	NULL	NULL	NULL	NULL
190490	14348	103713	2201-12-09 00:00:00	2201-12-09 00:21:00	70012	BLOOD CULTURE	NULL	NULL	NULL	NULL	NULL	NULL	NULL	NULL	NULL
190491	14348	103713	2201-12-09 00:00:00	2201-12-09 00:21:00	70012	BLOOD CULTURE	NULL	NULL	NULL	NULL	NULL	NULL	NULL	NULL	NULL
190492	14348	103713	2201-12-09 00:00:00	2201-12-09 08:09:00	70079	URINE	NULL	NULL	NULL	NULL	NULL	NULL	NULL	NULL	NULL
190493	14348	103713	2201-12-11 00:00:00	2201-12-11 01:30:00	70062	SPUTUM	NULL	NULL	NULL	NULL	NULL	NULL	NULL	NULL	NULL
590654	88046	133826	2104-06-04 00:00:00	2104-06-04 18:53:00	70091	MRSA SCREEN	NULL	NULL	NULL	NULL	NULL	NULL	NULL	NULL	NULL
590655	88046	133826	2104-06-07 00:00:00	2104-06-07 19:07:00	70012	BLOOD CULTURE	NULL	NULL	NULL	NULL	NULL	NULL	NULL	NULL	NULL
590656	88046	133826	2104-06-07 00:00:00	2104-06-07 21:00:00	70012	BLOOD CULTURE	NULL	NULL	NULL	NULL	NULL	NULL	NULL	NULL	NULL
590657	88046	133826	2104-06-09 00:00:00	2104-06-09 10:12:00	70079	URINE	NULL	NULL	NULL	NULL	NULL	NULL	NULL	NULL	NULL
192003	14486	183427	2151-02-19 00:00:00	2151-02-19 04:29:00	70026	CSF;SPINAL FLUID	NULL	NULL	NULL	NULL	NULL	NULL	NULL	NULL	NULL
192004	14486	183427	2151-02-19 00:00:00	2151-02-19 11:27:00	70026	CSF;SPINAL FLUID	NULL	NULL	NULL	NULL	NULL	NULL	NULL	NULL	NULL
192005	14486	183427	2151-02-22 00:00:00	2151-02-22 07:58:00	70091	MRSA SCREEN	NULL	NULL	NULL	NULL	NULL	NULL	NULL	NULL	NULL
192006	14486	183427	2151-02-22 00:00:00	2151-02-22 07:58:00	70091	MRSA SCREEN	NULL	NULL	NULL	NULL	NULL	NULL	NULL	NULL	NULL
192007	14486	183427	2151-02-23 00:00:00	2151-02-23 20:53:00	70012	BLOOD CULTURE	80155	STAPHYLOCOCCUS, COAGULASE NEGATIVE	1	90006	ERYTHROMYCIN	=>8	=>	8	R
192008	14486	183427	2151-02-23 00:00:00	2151-02-23 20:53:00	70012	BLOOD CULTURE	80155	STAPHYLOCOCCUS, COAGULASE NEGATIVE	1	90011	TETRACYCLINE	=>16	=>	16	R
192009	14486	183427	2151-02-23 00:00:00	2151-02-23 20:53:00	70012	BLOOD CULTURE	80155	STAPHYLOCOCCUS, COAGULASE NEGATIVE	1	90015	VANCOMYCIN	2.0	=	2	S
192010	14486	183427	2151-02-23 00:00:00	2151-02-23 20:53:00	70012	BLOOD CULTURE	80155	STAPHYLOCOCCUS, COAGULASE NEGATIVE	1	90016	OXACILLIN	=>4	=>	4	R
192011	14486	183427	2151-02-23 00:00:00	2151-02-23 20:53:00	70012	BLOOD CULTURE	80155	STAPHYLOCOCCUS, COAGULASE NEGATIVE	1	90025	LEVOFLOXACIN	<=0.12	<=	0	S
192012	14486	183427	2151-02-23 00:00:00	2151-02-23 20:53:00	70012	BLOOD CULTURE	80155	STAPHYLOCOCCUS, COAGULASE NEGATIVE	1	90012	GENTAMICIN	<=0.5	<=	1	S
192013	14486	183427	2151-02-23 00:00:00	2151-02-23 20:53:00	70012	BLOOD CULTURE	80155	STAPHYLOCOCCUS, COAGULASE NEGATIVE	1	90027	RIFAMPIN	<=0.5	<=	1	S
192014	14486	183427	2151-02-23 00:00:00	2151-02-23 20:53:00	70012	BLOOD CULTURE	80155	STAPHYLOCOCCUS, COAGULASE NEGATIVE	1	90007	CLINDAMYCIN	<=0.25	<=	0	S
192015	14486	183427	2151-02-23 00:00:00	2151-02-23 20:53:00	70012	BLOOD CULTURE	80155	STAPHYLOCOCCUS, COAGULASE NEGATIVE	2	NULL	NULL	NULL	NULL	NULL	NULL
192016	14486	183427	2151-02-23 00:00:00	2151-02-23 20:53:00	70012	BLOOD CULTURE	80155	STAPHYLOCOCCUS, COAGULASE NEGATIVE	1	90002	PENICILLIN	=>0.5	=>	1	R
192017	14486	183427	2151-02-23 00:00:00	2151-02-23 21:00:00	70012	BLOOD CULTURE	80155	STAPHYLOCOCCUS, COAGULASE NEGATIVE	1	90015	VANCOMYCIN	2.0	=	2	S
192018	14486	183427	2151-02-23 00:00:00	2151-02-23 21:00:00	70012	BLOOD CULTURE	80155	STAPHYLOCOCCUS, COAGULASE NEGATIVE	2	90011	TETRACYCLINE	<=1	<=	1	S
192019	14486	183427	2151-02-23 00:00:00	2151-02-23 21:00:00	70012	BLOOD CULTURE	80155	STAPHYLOCOCCUS, COAGULASE NEGATIVE	1	90011	TETRACYCLINE	=>16	=>	16	R
192020	14486	183427	2151-02-23 00:00:00	2151-02-23 21:00:00	70012	BLOOD CULTURE	80155	STAPHYLOCOCCUS, COAGULASE NEGATIVE	1	90002	PENICILLIN	=>0.5	=>	1	R
192021	14486	183427	2151-02-23 00:00:00	2151-02-23 21:00:00	70012	BLOOD CULTURE	80155	STAPHYLOCOCCUS, COAGULASE NEGATIVE	1	90007	CLINDAMYCIN	<=0.25	<=	0	S
192022	14486	183427	2151-02-23 00:00:00	2151-02-23 21:00:00	70012	BLOOD CULTURE	80155	STAPHYLOCOCCUS, COAGULASE NEGATIVE	1	90006	ERYTHROMYCIN	=>8	=>	8	R
192023	14486	183427	2151-02-23 00:00:00	2151-02-23 21:00:00	70012	BLOOD CULTURE	80155	STAPHYLOCOCCUS, COAGULASE NEGATIVE	1	90016	OXACILLIN	=>4	=>	4	R
192024	14486	183427	2151-02-23 00:00:00	2151-02-23 21:00:00	70012	BLOOD CULTURE	80155	STAPHYLOCOCCUS, COAGULASE NEGATIVE	1	90027	RIFAMPIN	<=0.5	<=	1	S
192025	14486	183427	2151-02-23 00:00:00	2151-02-23 21:00:00	70012	BLOOD CULTURE	80155	STAPHYLOCOCCUS, COAGULASE NEGATIVE	1	90025	LEVOFLOXACIN	<=0.12	<=	0	S
192026	14486	183427	2151-02-23 00:00:00	2151-02-23 21:00:00	70012	BLOOD CULTURE	80155	STAPHYLOCOCCUS, COAGULASE NEGATIVE	3	NULL	NULL	NULL	NULL	NULL	NULL
192027	14486	183427	2151-02-23 00:00:00	2151-02-23 21:00:00	70012	BLOOD CULTURE	80155	STAPHYLOCOCCUS, COAGULASE NEGATIVE	2	90016	OXACILLIN	=>4	=>	4	R
192028	14486	183427	2151-02-23 00:00:00	2151-02-23 21:00:00	70012	BLOOD CULTURE	80155	STAPHYLOCOCCUS, COAGULASE NEGATIVE	2	90002	PENICILLIN	=>0.5	=>	1	R
192029	14486	183427	2151-02-23 00:00:00	2151-02-23 21:00:00	70012	BLOOD CULTURE	80155	STAPHYLOCOCCUS, COAGULASE NEGATIVE	2	90015	VANCOMYCIN	<=1	<=	1	S
192030	14486	183427	2151-02-23 00:00:00	2151-02-23 21:00:00	70012	BLOOD CULTURE	80155	STAPHYLOCOCCUS, COAGULASE NEGATIVE	2	90025	LEVOFLOXACIN	<=0.12	<=	0	S
192031	14486	183427	2151-02-23 00:00:00	2151-02-23 21:00:00	70012	BLOOD CULTURE	80155	STAPHYLOCOCCUS, COAGULASE NEGATIVE	2	90027	RIFAMPIN	<=0.5	<=	1	S
192032	14486	183427	2151-02-23 00:00:00	2151-02-23 21:00:00	70012	BLOOD CULTURE	80155	STAPHYLOCOCCUS, COAGULASE NEGATIVE	2	90007	CLINDAMYCIN	=>8	=>	8	R
192033	14486	183427	2151-02-23 00:00:00	2151-02-23 21:00:00	70012	BLOOD CULTURE	80155	STAPHYLOCOCCUS, COAGULASE NEGATIVE	2	90006	ERYTHROMYCIN	=>8	=>	8	R
192034	14486	183427	2151-02-23 00:00:00	2151-02-23 21:00:00	70012	BLOOD CULTURE	80155	STAPHYLOCOCCUS, COAGULASE NEGATIVE	2	90012	GENTAMICIN	1.0	=	1	S
192035	14486	183427	2151-02-23 00:00:00	2151-02-23 21:00:00	70012	BLOOD CULTURE	80155	STAPHYLOCOCCUS, COAGULASE NEGATIVE	1	90012	GENTAMICIN	<=0.5	<=	1	S
192036	14486	183427	2151-02-23 00:00:00	NULL	70026	CSF;SPINAL FLUID	80007	ENTEROBACTER AEROGENES	1	90013	TOBRAMYCIN	<=1	<=	1	S
192037	14486	183427	2151-02-23 00:00:00	NULL	70026	CSF;SPINAL FLUID	80007	ENTEROBACTER AEROGENES	1	90028	CEFEPIME	<=1	<=	1	S
192038	14486	183427	2151-02-23 00:00:00	NULL	70026	CSF;SPINAL FLUID	80007	ENTEROBACTER AEROGENES	1	90017	CEFTAZIDIME	<=1	<=	1	S
192039	14486	183427	2151-02-23 00:00:00	NULL	70026	CSF;SPINAL FLUID	80007	ENTEROBACTER AEROGENES	1	90025	LEVOFLOXACIN	<=0.25	<=	0	S
192040	14486	183427	2151-02-23 00:00:00	NULL	70026	CSF;SPINAL FLUID	80007	ENTEROBACTER AEROGENES	1	90029	MEROPENEM	<=0.25	<=	0	S
192041	14486	183427	2151-02-23 00:00:00	NULL	70026	CSF;SPINAL FLUID	80007	ENTEROBACTER AEROGENES	1	90018	CEFTRIAXONE	<=1	<=	1	S
192042	14486	183427	2151-02-23 00:00:00	NULL	70026	CSF;SPINAL FLUID	80007	ENTEROBACTER AEROGENES	1	90012	GENTAMICIN	<=1	<=	1	S
192043	14486	183427	2151-02-23 00:00:00	NULL	70026	CSF;SPINAL FLUID	80007	ENTEROBACTER AEROGENES	1	90021	PIPERACILLIN	<=4	<=	4	S
192044	14486	183427	2151-02-23 00:00:00	NULL	70026	CSF;SPINAL FLUID	80007	ENTEROBACTER AEROGENES	1	90008	TRIMETHOPRIM/SULFA	<=1	<=	1	S
192045	14486	183427	2151-02-24 00:00:00	2151-02-24 18:00:00	70012	BLOOD CULTURE	NULL	NULL	NULL	NULL	NULL	NULL	NULL	NULL	NULL
192046	14486	183427	2151-02-24 00:00:00	2151-02-24 18:00:00	70011	BLOOD CULTURE ( MYCO/F LYTIC BOTTLE)	NULL	NULL	NULL	NULL	NULL	NULL	NULL	NULL	NULL
192047	14486	183427	2151-02-24 00:00:00	2151-02-24 18:00:00	70012	BLOOD CULTURE	NULL	NULL	NULL	NULL	NULL	NULL	NULL	NULL	NULL
192048	14486	183427	2151-02-24 00:00:00	2151-02-24 18:00:00	70011	BLOOD CULTURE ( MYCO/F LYTIC BOTTLE)	NULL	NULL	NULL	NULL	NULL	NULL	NULL	NULL	NULL
192049	14486	183427	2151-02-25 00:00:00	2151-02-25 03:00:00	70079	URINE	NULL	NULL	NULL	NULL	NULL	NULL	NULL	NULL	NULL
192050	14486	183427	2151-02-25 00:00:00	2151-02-25 04:30:00	70062	SPUTUM	80198	HAEMOPHILUS INFLUENZAE	1	NULL	NULL	NULL	NULL	NULL	NULL
192051	14486	183427	2151-02-25 00:00:00	2151-02-25 12:00:00	70012	BLOOD CULTURE	NULL	NULL	NULL	NULL	NULL	NULL	NULL	NULL	NULL
192052	14486	183427	2151-02-25 00:00:00	2151-02-25 12:05:00	70012	BLOOD CULTURE	NULL	NULL	NULL	NULL	NULL	NULL	NULL	NULL	NULL
192053	14486	183427	2151-02-25 00:00:00	2151-02-25 12:05:00	70062	SPUTUM	NULL	NULL	NULL	NULL	NULL	NULL	NULL	NULL	NULL
192054	14486	183427	2151-02-25 00:00:00	2151-02-25 12:05:00	70079	URINE	NULL	NULL	NULL	NULL	NULL	NULL	NULL	NULL	NULL
192055	14486	183427	2151-02-25 00:00:00	2151-02-25 13:55:00	70026	CSF;SPINAL FLUID	80058	GRAM NEGATIVE ROD(S)	1	NULL	NULL	NULL	NULL	NULL	NULL
192056	14486	183427	2151-02-27 00:00:00	2151-02-27 16:45:00	70026	CSF;SPINAL FLUID	80007	ENTEROBACTER AEROGENES	1	NULL	NULL	NULL	NULL	NULL	NULL
192057	14486	183427	2151-03-01 00:00:00	2151-03-01 08:11:00	70026	CSF;SPINAL FLUID	80007	ENTEROBACTER AEROGENES	1	90018	CEFTRIAXONE	<=1	<=	1	S
192058	14486	183427	2151-03-01 00:00:00	2151-03-01 08:11:00	70026	CSF;SPINAL FLUID	80007	ENTEROBACTER AEROGENES	1	90017	CEFTAZIDIME	<=1	<=	1	S
192059	14486	183427	2151-03-01 00:00:00	2151-03-01 08:11:00	70026	CSF;SPINAL FLUID	80007	ENTEROBACTER AEROGENES	1	90012	GENTAMICIN	<=1	<=	1	S
192060	14486	183427	2151-03-01 00:00:00	2151-03-01 08:11:00	70026	CSF;SPINAL FLUID	80007	ENTEROBACTER AEROGENES	1	90013	TOBRAMYCIN	<=1	<=	1	S
192061	14486	183427	2151-03-01 00:00:00	2151-03-01 08:11:00	70026	CSF;SPINAL FLUID	80007	ENTEROBACTER AEROGENES	1	90008	TRIMETHOPRIM/SULFA	<=1	<=	1	S
192062	14486	183427	2151-03-01 00:00:00	2151-03-01 08:11:00	70026	CSF;SPINAL FLUID	80007	ENTEROBACTER AEROGENES	1	90029	MEROPENEM	<=0.25	<=	0	S
192063	14486	183427	2151-03-01 00:00:00	2151-03-01 08:11:00	70026	CSF;SPINAL FLUID	80007	ENTEROBACTER AEROGENES	1	90028	CEFEPIME	<=1	<=	1	S
192064	14486	183427	2151-03-01 00:00:00	2151-03-01 08:11:00	70026	CSF;SPINAL FLUID	80007	ENTEROBACTER AEROGENES	1	90025	LEVOFLOXACIN	<=0.25	<=	0	S
192065	14486	183427	2151-03-01 00:00:00	2151-03-01 08:11:00	70026	CSF;SPINAL FLUID	80007	ENTEROBACTER AEROGENES	1	90021	PIPERACILLIN	<=4	<=	4	S
192066	14486	183427	2151-03-01 00:00:00	2151-03-01 11:35:00	70091	MRSA SCREEN	NULL	NULL	NULL	NULL	NULL	NULL	NULL	NULL	NULL
192067	14486	183427	2151-03-01 00:00:00	2151-03-01 11:36:00	70091	MRSA SCREEN	NULL	NULL	NULL	NULL	NULL	NULL	NULL	NULL	NULL
192068	14486	183427	2151-03-02 00:00:00	2151-03-02 08:47:00	70026	CSF;SPINAL FLUID	NULL	NULL	NULL	NULL	NULL	NULL	NULL	NULL	NULL
191989	14486	183427	2151-02-13 00:00:00	2151-02-13 20:40:00	70079	URINE	NULL	NULL	NULL	NULL	NULL	NULL	NULL	NULL	NULL
191990	14486	183427	2151-02-13 00:00:00	2151-02-13 21:00:00	70012	BLOOD CULTURE	NULL	NULL	NULL	NULL	NULL	NULL	NULL	NULL	NULL
191991	14486	183427	2151-02-13 00:00:00	2151-02-13 21:05:00	70012	BLOOD CULTURE	NULL	NULL	NULL	NULL	NULL	NULL	NULL	NULL	NULL
191992	14486	183427	2151-02-13 00:00:00	2151-02-13 21:08:00	70062	SPUTUM	NULL	NULL	NULL	NULL	NULL	NULL	NULL	NULL	NULL
191993	14486	183427	2151-02-16 00:00:00	2151-02-16 10:40:00	70091	MRSA SCREEN	NULL	NULL	NULL	NULL	NULL	NULL	NULL	NULL	NULL
191994	14486	183427	2151-02-16 00:00:00	2151-02-16 10:41:00	70091	MRSA SCREEN	NULL	NULL	NULL	NULL	NULL	NULL	NULL	NULL	NULL
191995	14486	183427	2151-02-16 00:00:00	2151-02-16 12:00:00	70062	SPUTUM	NULL	NULL	NULL	NULL	NULL	NULL	NULL	NULL	NULL
191996	14486	183427	2151-02-16 00:00:00	2151-02-16 12:00:00	70079	URINE	NULL	NULL	NULL	NULL	NULL	NULL	NULL	NULL	NULL
191997	14486	183427	2151-02-16 00:00:00	2151-02-16 12:00:00	70012	BLOOD CULTURE	NULL	NULL	NULL	NULL	NULL	NULL	NULL	NULL	NULL
191998	14486	183427	2151-02-16 00:00:00	2151-02-16 12:00:00	70012	BLOOD CULTURE	NULL	NULL	NULL	NULL	NULL	NULL	NULL	NULL	NULL
191999	14486	183427	2151-02-19 00:00:00	2151-02-19 00:30:00	70012	BLOOD CULTURE	NULL	NULL	NULL	NULL	NULL	NULL	NULL	NULL	NULL
192000	14486	183427	2151-02-19 00:00:00	2151-02-19 01:00:00	70012	BLOOD CULTURE	NULL	NULL	NULL	NULL	NULL	NULL	NULL	NULL	NULL
192001	14486	183427	2151-02-19 00:00:00	2151-02-19 01:00:00	70079	URINE	NULL	NULL	NULL	NULL	NULL	NULL	NULL	NULL	NULL
192002	14486	183427	2151-02-19 00:00:00	2151-02-19 01:08:00	70062	SPUTUM	80191	HAEMOPHILUS INFLUENZAE, BETA-LACTAMASE POSITIVE	1	NULL	NULL	NULL	NULL	NULL	NULL
171222	12768	182007	2154-03-10 00:00:00	2154-03-10 11:25:00	70012	BLOOD CULTURE	NULL	NULL	NULL	NULL	NULL	NULL	NULL	NULL	NULL
171223	12768	182007	2154-03-10 00:00:00	2154-03-10 12:00:00	70012	BLOOD CULTURE	NULL	NULL	NULL	NULL	NULL	NULL	NULL	NULL	NULL
171224	12768	182007	2154-03-10 00:00:00	2154-03-10 14:48:00	70042	Influenza A/B by DFA	NULL	NULL	NULL	NULL	NULL	NULL	NULL	NULL	NULL
171225	12768	182007	2154-03-10 00:00:00	2154-03-10 14:48:00	70079	URINE	NULL	NULL	NULL	NULL	NULL	NULL	NULL	NULL	NULL
171226	12768	182007	2154-03-10 00:00:00	2154-03-10 14:48:00	70081	URINE	NULL	NULL	NULL	NULL	NULL	NULL	NULL	NULL	NULL
171227	12768	182007	2154-03-10 00:00:00	2154-03-10 14:48:00	70005	ASPIRATE	NULL	NULL	NULL	NULL	NULL	NULL	NULL	NULL	NULL
171228	12768	182007	2154-03-10 00:00:00	2154-03-10 15:03:00	70021	BRONCHOALVEOLAR LAVAGE	NULL	NULL	NULL	NULL	NULL	NULL	NULL	NULL	NULL
171229	12768	182007	2154-03-10 00:00:00	2154-03-10 16:10:00	70012	BLOOD CULTURE	NULL	NULL	NULL	NULL	NULL	NULL	NULL	NULL	NULL
171230	12768	182007	2154-03-10 00:00:00	2154-03-10 16:10:00	70079	URINE	NULL	NULL	NULL	NULL	NULL	NULL	NULL	NULL	NULL
171231	12768	182007	2154-03-10 00:00:00	2154-03-10 18:35:00	70012	BLOOD CULTURE	NULL	NULL	NULL	NULL	NULL	NULL	NULL	NULL	NULL
171232	12768	182007	2154-03-10 00:00:00	NULL	70079	URINE	NULL	NULL	NULL	NULL	NULL	NULL	NULL	NULL	NULL
171233	12768	182007	2154-03-11 00:00:00	2154-03-11 08:23:00	70012	BLOOD CULTURE	NULL	NULL	NULL	NULL	NULL	NULL	NULL	NULL	NULL
171234	12768	182007	2154-03-11 00:00:00	2154-03-11 08:23:00	70079	URINE	NULL	NULL	NULL	NULL	NULL	NULL	NULL	NULL	NULL
171235	12768	182007	2154-03-11 00:00:00	2154-03-11 08:23:00	70011	BLOOD CULTURE ( MYCO/F LYTIC BOTTLE)	NULL	NULL	NULL	NULL	NULL	NULL	NULL	NULL	NULL
171236	12768	182007	2154-03-11 00:00:00	2154-03-11 08:23:00	70012	BLOOD CULTURE	NULL	NULL	NULL	NULL	NULL	NULL	NULL	NULL	NULL
171237	12768	182007	2154-03-12 00:00:00	2154-03-12 09:42:00	70012	BLOOD CULTURE	NULL	NULL	NULL	NULL	NULL	NULL	NULL	NULL	NULL
171238	12768	182007	2154-03-12 00:00:00	2154-03-12 09:54:00	70012	BLOOD CULTURE	NULL	NULL	NULL	NULL	NULL	NULL	NULL	NULL	NULL
171239	12768	182007	2154-03-14 00:00:00	2154-03-14 09:08:00	70062	SPUTUM	NULL	NULL	NULL	NULL	NULL	NULL	NULL	NULL	NULL
171240	12768	182007	2154-03-14 00:00:00	2154-03-14 09:08:00	70012	BLOOD CULTURE	NULL	NULL	NULL	NULL	NULL	NULL	NULL	NULL	NULL
171241	12768	182007	2154-03-14 00:00:00	2154-03-14 09:08:00	70012	BLOOD CULTURE	NULL	NULL	NULL	NULL	NULL	NULL	NULL	NULL	NULL
171242	12768	182007	2154-03-14 00:00:00	2154-03-14 09:09:00	70079	URINE	NULL	NULL	NULL	NULL	NULL	NULL	NULL	NULL	NULL
171243	12768	182007	2154-03-16 00:00:00	2154-03-16 13:57:00	70045	Immunology (CMV)	NULL	NULL	NULL	NULL	NULL	NULL	NULL	NULL	NULL
171244	12768	182007	2154-03-16 00:00:00	2154-03-16 13:57:00	70017	SEROLOGY/BLOOD	NULL	NULL	NULL	NULL	NULL	NULL	NULL	NULL	NULL
171245	12768	182007	2154-03-16 00:00:00	2154-03-16 13:57:00	70017	SEROLOGY/BLOOD	NULL	NULL	NULL	NULL	NULL	NULL	NULL	NULL	NULL
171246	12768	182007	2154-03-16 00:00:00	2154-03-16 15:01:00	70057	Rapid Respiratory Viral Screen & Culture	NULL	NULL	NULL	NULL	NULL	NULL	NULL	NULL	NULL
171247	12768	182007	2154-03-16 00:00:00	2154-03-16 17:19:00	70088	Blood (EBV)	NULL	NULL	NULL	NULL	NULL	NULL	NULL	NULL	NULL
171248	12768	182007	2154-03-16 00:00:00	2154-03-16 17:19:00	70079	URINE	NULL	NULL	NULL	NULL	NULL	NULL	NULL	NULL	NULL
171249	12768	182007	2154-03-16 00:00:00	NULL	70087	Blood (CMV AB)	NULL	NULL	NULL	NULL	NULL	NULL	NULL	NULL	NULL
171250	12768	182007	2154-03-18 00:00:00	2154-03-18 09:50:00	70057	Rapid Respiratory Viral Screen & Culture	NULL	NULL	NULL	NULL	NULL	NULL	NULL	NULL	NULL
171251	12768	182007	2154-03-18 00:00:00	2154-03-18 09:50:00	70021	BRONCHOALVEOLAR LAVAGE	NULL	NULL	NULL	NULL	NULL	NULL	NULL	NULL	NULL
171252	12768	182007	2154-03-18 00:00:00	2154-03-18 18:02:00	70012	BLOOD CULTURE	NULL	NULL	NULL	NULL	NULL	NULL	NULL	NULL	NULL
171253	12768	182007	2154-03-18 00:00:00	2154-03-18 21:30:00	70092	SWAB, R/O GC	NULL	NULL	NULL	NULL	NULL	NULL	NULL	NULL	NULL
171254	12768	182007	2154-03-19 00:00:00	2154-03-19 16:46:00	70054	PLEURAL FLUID	NULL	NULL	NULL	NULL	NULL	NULL	NULL	NULL	NULL
171255	12768	182007	2154-03-20 00:00:00	2154-03-20 16:21:00	70023	CATHETER TIP-IV	NULL	NULL	NULL	NULL	NULL	NULL	NULL	NULL	NULL
171256	12768	182007	2154-03-20 00:00:00	2154-03-20 16:22:00	70079	URINE	NULL	NULL	NULL	NULL	NULL	NULL	NULL	NULL	NULL
171257	12768	182007	2154-03-21 00:00:00	2154-03-21 16:46:00	70057	Rapid Respiratory Viral Screen & Culture	NULL	NULL	NULL	NULL	NULL	NULL	NULL	NULL	NULL
171258	12768	182007	2154-03-21 00:00:00	2154-03-21 16:46:00	70021	BRONCHOALVEOLAR LAVAGE	NULL	NULL	NULL	NULL	NULL	NULL	NULL	NULL	NULL
171259	12768	182007	2154-03-21 00:00:00	2154-03-21 16:46:00	70043	Influenza A/B by DFA - Bronch Lavage	NULL	NULL	NULL	NULL	NULL	NULL	NULL	NULL	NULL
86593	6465	179953	2169-09-23 00:00:00	2169-09-23 13:15:00	70079	URINE	NULL	NULL	NULL	NULL	NULL	NULL	NULL	NULL	NULL
210867	15977	107856	2183-06-20 00:00:00	2183-06-20 13:22:00	70023	CATHETER TIP-IV	NULL	NULL	NULL	NULL	NULL	NULL	NULL	NULL	NULL
210868	15977	156182	2188-08-27 00:00:00	2188-08-27 15:58:00	70091	MRSA SCREEN	NULL	NULL	NULL	NULL	NULL	NULL	NULL	NULL	NULL
210869	15977	156182	2188-09-04 00:00:00	2188-09-04 10:35:00	70070	SWAB	NULL	NULL	NULL	NULL	NULL	NULL	NULL	NULL	NULL
210870	15977	156182	2188-09-11 00:00:00	2188-09-11 10:49:00	70079	URINE	NULL	NULL	NULL	NULL	NULL	NULL	NULL	NULL	NULL
210871	15977	156182	2188-09-17 00:00:00	2188-09-17 18:55:00	70012	BLOOD CULTURE	NULL	NULL	NULL	NULL	NULL	NULL	NULL	NULL	NULL
210872	15977	156182	2188-09-17 00:00:00	2188-09-17 19:19:00	70079	URINE	NULL	NULL	NULL	NULL	NULL	NULL	NULL	NULL	NULL
210873	15977	156182	2188-09-18 00:00:00	2188-09-18 08:03:00	70012	BLOOD CULTURE	NULL	NULL	NULL	NULL	NULL	NULL	NULL	NULL	NULL
210874	15977	156182	2188-09-21 00:00:00	2188-09-21 15:00:00	70079	URINE	NULL	NULL	NULL	NULL	NULL	NULL	NULL	NULL	NULL
210875	15977	156182	2188-09-24 00:00:00	2188-09-24 18:50:00	70012	BLOOD CULTURE	NULL	NULL	NULL	NULL	NULL	NULL	NULL	NULL	NULL
210876	15977	156182	2188-09-24 00:00:00	2188-09-24 18:51:00	70012	BLOOD CULTURE	NULL	NULL	NULL	NULL	NULL	NULL	NULL	NULL	NULL
187704	14159	169147	2115-12-01 00:00:00	2115-12-01 19:00:00	70062	SPUTUM	80023	STAPH AUREUS COAG +	1	90012	GENTAMICIN	<=0.5	<=	1	S
187705	14159	169147	2115-12-01 00:00:00	2115-12-01 19:00:00	70062	SPUTUM	80023	STAPH AUREUS COAG +	1	90006	ERYTHROMYCIN	<=0.25	<=	0	S
187706	14159	169147	2115-12-01 00:00:00	2115-12-01 19:00:00	70062	SPUTUM	80023	STAPH AUREUS COAG +	1	90025	LEVOFLOXACIN	0.25	=	0	S
187707	14159	169147	2115-12-01 00:00:00	2115-12-01 19:00:00	70062	SPUTUM	80023	STAPH AUREUS COAG +	1	90002	PENICILLIN	=>0.5	=>	1	R
187708	14159	169147	2115-12-01 00:00:00	2115-12-01 19:00:00	70012	BLOOD CULTURE	NULL	NULL	NULL	NULL	NULL	NULL	NULL	NULL	NULL
187709	14159	169147	2115-12-01 00:00:00	2115-12-01 19:00:00	70012	BLOOD CULTURE	NULL	NULL	NULL	NULL	NULL	NULL	NULL	NULL	NULL
187710	14159	169147	2115-12-01 00:00:00	2115-12-01 19:00:00	70062	SPUTUM	80023	STAPH AUREUS COAG +	1	90016	OXACILLIN	0.5	=	1	S
187711	14159	169147	2115-12-01 00:00:00	2115-12-01 19:00:00	70062	SPUTUM	80023	STAPH AUREUS COAG +	1	90007	CLINDAMYCIN	<=0.25	<=	0	S
187712	14159	169147	2115-12-01 00:00:00	2115-12-01 19:00:00	70079	URINE	NULL	NULL	NULL	NULL	NULL	NULL	NULL	NULL	NULL
187713	14159	169147	2115-12-02 00:00:00	2115-12-02 20:59:00	70062	SPUTUM	80023	STAPH AUREUS COAG +	1	NULL	NULL	NULL	NULL	NULL	NULL
187714	14159	169147	2115-12-02 00:00:00	2115-12-02 21:00:00	70079	URINE	NULL	NULL	NULL	NULL	NULL	NULL	NULL	NULL	NULL
187715	14159	169147	2115-12-02 00:00:00	NULL	70012	BLOOD CULTURE	NULL	NULL	NULL	NULL	NULL	NULL	NULL	NULL	NULL
187716	14159	169147	2115-12-03 00:00:00	2115-12-03 11:10:00	70023	CATHETER TIP-IV	NULL	NULL	NULL	NULL	NULL	NULL	NULL	NULL	NULL
187717	14159	169147	2115-12-03 00:00:00	NULL	70012	BLOOD CULTURE	NULL	NULL	NULL	NULL	NULL	NULL	NULL	NULL	NULL
187718	14159	169147	2115-12-04 00:00:00	NULL	70012	BLOOD CULTURE	NULL	NULL	NULL	NULL	NULL	NULL	NULL	NULL	NULL
187719	14159	169147	2115-12-04 00:00:00	NULL	70012	BLOOD CULTURE	NULL	NULL	NULL	NULL	NULL	NULL	NULL	NULL	NULL
369229	27760	126013	2143-11-22 00:00:00	2143-11-22 15:50:00	70012	BLOOD CULTURE	80004	KLEBSIELLA PNEUMONIAE	1	NULL	NULL	NULL	NULL	NULL	NULL
369230	27760	126013	2143-11-22 00:00:00	2143-11-22 15:50:00	70012	BLOOD CULTURE	80058	GRAM NEGATIVE ROD(S)	2	NULL	NULL	NULL	NULL	NULL	NULL
369231	27760	126013	2143-11-22 00:00:00	2143-11-22 15:50:00	70012	BLOOD CULTURE	80058	GRAM NEGATIVE ROD(S)	1	NULL	NULL	NULL	NULL	NULL	NULL
369232	27760	126013	2143-11-22 00:00:00	2143-11-22 15:50:00	70012	BLOOD CULTURE	80004	KLEBSIELLA PNEUMONIAE	2	NULL	NULL	NULL	NULL	NULL	NULL
369233	27760	126013	2143-11-22 00:00:00	2143-11-22 16:00:00	70012	BLOOD CULTURE	80004	KLEBSIELLA PNEUMONIAE	1	90005	CEFAZOLIN	<=4	<=	4	S
369234	27760	126013	2143-11-22 00:00:00	2143-11-22 16:00:00	70012	BLOOD CULTURE	80004	KLEBSIELLA PNEUMONIAE	2	90008	TRIMETHOPRIM/SULFA	<=1	<=	1	S
369235	27760	126013	2143-11-22 00:00:00	2143-11-22 16:00:00	70012	BLOOD CULTURE	80004	KLEBSIELLA PNEUMONIAE	2	90012	GENTAMICIN	<=1	<=	1	S
369236	27760	126013	2143-11-22 00:00:00	2143-11-22 16:00:00	70012	BLOOD CULTURE	80058	GRAM NEGATIVE ROD(S)	1	NULL	NULL	NULL	NULL	NULL	NULL
369237	27760	126013	2143-11-22 00:00:00	2143-11-22 16:00:00	70012	BLOOD CULTURE	80058	GRAM NEGATIVE ROD(S)	2	NULL	NULL	NULL	NULL	NULL	NULL
369238	27760	126013	2143-11-22 00:00:00	2143-11-22 16:00:00	70012	BLOOD CULTURE	80004	KLEBSIELLA PNEUMONIAE	1	90029	MEROPENEM	<=0.25	<=	0	S
369239	27760	126013	2143-11-22 00:00:00	2143-11-22 16:00:00	70012	BLOOD CULTURE	80004	KLEBSIELLA PNEUMONIAE	1	90028	CEFEPIME	<=1	<=	1	S
369240	27760	126013	2143-11-22 00:00:00	2143-11-22 16:00:00	70012	BLOOD CULTURE	80004	KLEBSIELLA PNEUMONIAE	1	90023	CEFUROXIME	<=1	<=	1	S
369241	27760	126013	2143-11-22 00:00:00	2143-11-22 16:00:00	70012	BLOOD CULTURE	80004	KLEBSIELLA PNEUMONIAE	1	90008	TRIMETHOPRIM/SULFA	<=1	<=	1	S
369242	27760	126013	2143-11-22 00:00:00	2143-11-22 16:00:00	70012	BLOOD CULTURE	80004	KLEBSIELLA PNEUMONIAE	1	90022	AMPICILLIN/SULBACTAM	8.0	=	8	S
369243	27760	126013	2143-11-22 00:00:00	2143-11-22 16:00:00	70012	BLOOD CULTURE	80004	KLEBSIELLA PNEUMONIAE	1	90019	CIPROFLOXACIN	<=0.25	<=	0	S
369244	27760	126013	2143-11-22 00:00:00	2143-11-22 16:00:00	70012	BLOOD CULTURE	80004	KLEBSIELLA PNEUMONIAE	1	90013	TOBRAMYCIN	<=1	<=	1	S
369245	27760	126013	2143-11-22 00:00:00	2143-11-22 16:00:00	70012	BLOOD CULTURE	80004	KLEBSIELLA PNEUMONIAE	1	90018	CEFTRIAXONE	<=1	<=	1	S
369246	27760	126013	2143-11-22 00:00:00	2143-11-22 16:00:00	70012	BLOOD CULTURE	80004	KLEBSIELLA PNEUMONIAE	1	90017	CEFTAZIDIME	<=1	<=	1	S
369247	27760	126013	2143-11-22 00:00:00	2143-11-22 16:00:00	70012	BLOOD CULTURE	80004	KLEBSIELLA PNEUMONIAE	1	90012	GENTAMICIN	<=1	<=	1	S
369248	27760	126013	2143-11-22 00:00:00	2143-11-22 16:00:00	70012	BLOOD CULTURE	80004	KLEBSIELLA PNEUMONIAE	1	90026	PIPERACILLIN/TAZO	<=4	<=	4	S
369249	27760	126013	2143-11-22 00:00:00	2143-11-22 16:00:00	70012	BLOOD CULTURE	80004	KLEBSIELLA PNEUMONIAE	2	90005	CEFAZOLIN	<=4	<=	4	S
369250	27760	126013	2143-11-22 00:00:00	2143-11-22 16:00:00	70012	BLOOD CULTURE	80004	KLEBSIELLA PNEUMONIAE	2	90028	CEFEPIME	<=1	<=	1	S
369251	27760	126013	2143-11-22 00:00:00	2143-11-22 16:00:00	70012	BLOOD CULTURE	80004	KLEBSIELLA PNEUMONIAE	2	90026	PIPERACILLIN/TAZO	<=4	<=	4	S
369252	27760	126013	2143-11-22 00:00:00	2143-11-22 16:00:00	70012	BLOOD CULTURE	80004	KLEBSIELLA PNEUMONIAE	2	90023	CEFUROXIME	2.0	=	2	S
369253	27760	126013	2143-11-22 00:00:00	2143-11-22 16:00:00	70012	BLOOD CULTURE	80004	KLEBSIELLA PNEUMONIAE	2	90022	AMPICILLIN/SULBACTAM	4.0	=	4	S
369254	27760	126013	2143-11-22 00:00:00	2143-11-22 16:00:00	70012	BLOOD CULTURE	80004	KLEBSIELLA PNEUMONIAE	2	90019	CIPROFLOXACIN	<=0.25	<=	0	S
369255	27760	126013	2143-11-22 00:00:00	2143-11-22 16:00:00	70012	BLOOD CULTURE	80004	KLEBSIELLA PNEUMONIAE	2	90018	CEFTRIAXONE	<=1	<=	1	S
369256	27760	126013	2143-11-22 00:00:00	2143-11-22 16:00:00	70012	BLOOD CULTURE	80004	KLEBSIELLA PNEUMONIAE	2	90017	CEFTAZIDIME	<=1	<=	1	S
369257	27760	126013	2143-11-22 00:00:00	2143-11-22 16:00:00	70012	BLOOD CULTURE	80004	KLEBSIELLA PNEUMONIAE	2	90013	TOBRAMYCIN	<=1	<=	1	S
369258	27760	126013	2143-11-22 00:00:00	2143-11-22 16:00:00	70012	BLOOD CULTURE	80004	KLEBSIELLA PNEUMONIAE	2	90029	MEROPENEM	<=0.25	<=	0	S
369259	27760	126013	2143-11-22 00:00:00	2143-11-22 18:34:00	70079	URINE	NULL	NULL	NULL	NULL	NULL	NULL	NULL	NULL	NULL
369260	27760	126013	2143-11-23 00:00:00	2143-11-23 04:30:00	70012	BLOOD CULTURE	NULL	NULL	NULL	NULL	NULL	NULL	NULL	NULL	NULL
369261	27760	126013	2143-11-24 00:00:00	2143-11-24 12:33:00	70012	BLOOD CULTURE	80168	ENTEROCOCCUS FAECIUM	1	90004	AMPICILLIN	=>32	=>	32	R
369262	27760	126013	2143-11-24 00:00:00	2143-11-24 12:33:00	70012	BLOOD CULTURE	80168	ENTEROCOCCUS FAECIUM	1	90015	VANCOMYCIN	=>32	=>	32	R
369263	27760	126013	2143-11-24 00:00:00	2143-11-24 12:33:00	70012	BLOOD CULTURE	80168	ENTEROCOCCUS FAECIUM	1	90031	LINEZOLID	2.0	=	2	S
369264	27760	126013	2143-11-24 00:00:00	2143-11-24 12:33:00	70012	BLOOD CULTURE	80055	GRAM POSITIVE COCCUS(COCCI)	2	NULL	NULL	NULL	NULL	NULL	NULL
369265	27760	126013	2143-11-24 00:00:00	2143-11-24 12:33:00	70012	BLOOD CULTURE	80055	GRAM POSITIVE COCCUS(COCCI)	1	NULL	NULL	NULL	NULL	NULL	NULL
369266	27760	126013	2143-11-24 00:00:00	2143-11-24 12:33:00	70012	BLOOD CULTURE	80168	ENTEROCOCCUS FAECIUM	1	90002	PENICILLIN	=>64	=>	64	R
369267	27760	126013	2143-11-24 00:00:00	2143-11-24 14:36:00	70062	SPUTUM	80023	STAPH AUREUS COAG +	1	90011	TETRACYCLINE	<=1	<=	1	S
369268	27760	126013	2143-11-24 00:00:00	2143-11-24 14:36:00	70062	SPUTUM	80023	STAPH AUREUS COAG +	1	90012	GENTAMICIN	<=0.5	<=	1	S
369269	27760	126013	2143-11-24 00:00:00	2143-11-24 14:36:00	70062	SPUTUM	80023	STAPH AUREUS COAG +	1	90015	VANCOMYCIN	<=1	<=	1	S
369270	27760	126013	2143-11-24 00:00:00	2143-11-24 14:36:00	70062	SPUTUM	80023	STAPH AUREUS COAG +	1	90008	TRIMETHOPRIM/SULFA	<=0.5	<=	1	S
369271	27760	126013	2143-11-24 00:00:00	2143-11-24 14:36:00	70062	SPUTUM	80023	STAPH AUREUS COAG +	1	90006	ERYTHROMYCIN	=>8	=>	8	R
369272	27760	126013	2143-11-24 00:00:00	2143-11-24 14:36:00	70062	SPUTUM	80023	STAPH AUREUS COAG +	1	90002	PENICILLIN	=>0.5	=>	1	R
369273	27760	126013	2143-11-24 00:00:00	2143-11-24 14:36:00	70062	SPUTUM	80023	STAPH AUREUS COAG +	1	90027	RIFAMPIN	<=0.5	<=	1	S
369274	27760	126013	2143-11-24 00:00:00	2143-11-24 14:36:00	70062	SPUTUM	80023	STAPH AUREUS COAG +	1	90016	OXACILLIN	=>4	=>	4	R
369275	27760	126013	2143-11-24 00:00:00	2143-11-24 14:36:00	70062	SPUTUM	80075	YEAST	1	NULL	NULL	NULL	NULL	NULL	NULL
369276	27760	126013	2143-11-24 00:00:00	2143-11-24 14:36:00	70062	SPUTUM	80023	STAPH AUREUS COAG +	1	90025	LEVOFLOXACIN	4.0	=	4	R
369277	27760	126013	2143-11-25 00:00:00	2143-11-25 12:10:00	70012	BLOOD CULTURE	NULL	NULL	NULL	NULL	NULL	NULL	NULL	NULL	NULL
369278	27760	126013	2143-11-25 00:00:00	2143-11-25 12:11:00	70012	BLOOD CULTURE	NULL	NULL	NULL	NULL	NULL	NULL	NULL	NULL	NULL
369279	27760	126013	2143-11-26 00:00:00	2143-11-26 11:38:00	70012	BLOOD CULTURE	NULL	NULL	NULL	NULL	NULL	NULL	NULL	NULL	NULL
369280	27760	126013	2143-11-26 00:00:00	2143-11-26 12:46:00	70012	BLOOD CULTURE	NULL	NULL	NULL	NULL	NULL	NULL	NULL	NULL	NULL
369281	27760	126013	2143-11-27 00:00:00	2143-11-27 23:27:00	70064	STOOL	NULL	NULL	NULL	NULL	NULL	NULL	NULL	NULL	NULL
369282	27760	126013	2143-11-28 00:00:00	2143-11-28 04:53:00	70012	BLOOD CULTURE	NULL	NULL	NULL	NULL	NULL	NULL	NULL	NULL	NULL
369283	27760	126013	2143-11-28 00:00:00	2143-11-28 15:05:00	70012	BLOOD CULTURE	NULL	NULL	NULL	NULL	NULL	NULL	NULL	NULL	NULL
369284	27760	126013	2143-11-29 00:00:00	2143-11-29 02:31:00	70012	BLOOD CULTURE	NULL	NULL	NULL	NULL	NULL	NULL	NULL	NULL	NULL
369285	27760	126013	2143-11-29 00:00:00	2143-11-29 11:18:00	70062	SPUTUM	NULL	NULL	NULL	NULL	NULL	NULL	NULL	NULL	NULL
369286	27760	126013	2143-11-30 00:00:00	2143-11-30 02:30:00	70012	BLOOD CULTURE	NULL	NULL	NULL	NULL	NULL	NULL	NULL	NULL	NULL
369287	27760	126013	2143-12-01 00:00:00	2143-12-01 01:33:00	70012	BLOOD CULTURE	NULL	NULL	NULL	NULL	NULL	NULL	NULL	NULL	NULL
369288	27760	126013	2143-12-01 00:00:00	2143-12-01 16:45:00	70064	STOOL	NULL	NULL	NULL	NULL	NULL	NULL	NULL	NULL	NULL
369289	27760	126013	2143-12-01 00:00:00	2143-12-01 23:15:00	70079	URINE	80075	YEAST	1	NULL	NULL	NULL	NULL	NULL	NULL
369290	27760	126013	2143-12-02 00:00:00	2143-12-02 03:01:00	70012	BLOOD CULTURE	NULL	NULL	NULL	NULL	NULL	NULL	NULL	NULL	NULL
369291	27760	126013	2143-12-02 00:00:00	2143-12-02 03:01:00	70012	BLOOD CULTURE	NULL	NULL	NULL	NULL	NULL	NULL	NULL	NULL	NULL
369292	27760	126013	2143-12-03 00:00:00	2143-12-03 11:10:00	70012	BLOOD CULTURE	NULL	NULL	NULL	NULL	NULL	NULL	NULL	NULL	NULL
369293	27760	126013	2143-12-03 00:00:00	2143-12-03 11:10:00	70079	URINE	80075	YEAST	1	NULL	NULL	NULL	NULL	NULL	NULL
369294	27760	126013	2143-12-03 00:00:00	2143-12-03 11:10:00	70062	SPUTUM	NULL	NULL	NULL	NULL	NULL	NULL	NULL	NULL	NULL
369295	27760	126013	2143-12-03 00:00:00	2143-12-03 11:37:00	70012	BLOOD CULTURE	NULL	NULL	NULL	NULL	NULL	NULL	NULL	NULL	NULL
369296	27760	126013	2143-12-04 00:00:00	2143-12-04 21:30:00	70064	STOOL	NULL	NULL	NULL	NULL	NULL	NULL	NULL	NULL	NULL
369297	27760	126013	2143-12-04 00:00:00	2143-12-04 23:00:00	70062	SPUTUM	80075	YEAST	1	NULL	NULL	NULL	NULL	NULL	NULL
369298	27760	126013	2143-12-05 00:00:00	2143-12-05 02:33:00	70079	URINE	80075	YEAST	1	NULL	NULL	NULL	NULL	NULL	NULL
369299	27760	126013	2143-12-05 00:00:00	2143-12-05 02:45:00	70012	BLOOD CULTURE	NULL	NULL	NULL	NULL	NULL	NULL	NULL	NULL	NULL
369300	27760	126013	2143-12-05 00:00:00	2143-12-05 05:40:00	70012	BLOOD CULTURE	NULL	NULL	NULL	NULL	NULL	NULL	NULL	NULL	NULL
369301	27760	126013	2143-12-05 00:00:00	2143-12-05 12:37:00	70023	CATHETER TIP-IV	NULL	NULL	NULL	NULL	NULL	NULL	NULL	NULL	NULL
369302	27760	126013	2143-12-05 00:00:00	2143-12-05 21:55:00	70011	BLOOD CULTURE ( MYCO/F LYTIC BOTTLE)	NULL	NULL	NULL	NULL	NULL	NULL	NULL	NULL	NULL
369303	27760	126013	2143-12-06 00:00:00	2143-12-06 05:45:00	70079	URINE	80075	YEAST	1	NULL	NULL	NULL	NULL	NULL	NULL
369304	27760	126013	2143-12-06 00:00:00	2143-12-06 06:00:00	70012	BLOOD CULTURE	80058	GRAM NEGATIVE ROD(S)	2	NULL	NULL	NULL	NULL	NULL	NULL
369305	27760	126013	2143-12-06 00:00:00	2143-12-06 06:00:00	70012	BLOOD CULTURE	80002	ESCHERICHIA COLI	1	90008	TRIMETHOPRIM/SULFA	=>16	=>	16	R
369306	27760	126013	2143-12-06 00:00:00	2143-12-06 06:00:00	70012	BLOOD CULTURE	80002	ESCHERICHIA COLI	1	90021	PIPERACILLIN	=>128	=>	128	R
369307	27760	126013	2143-12-06 00:00:00	2143-12-06 06:00:00	70012	BLOOD CULTURE	80002	ESCHERICHIA COLI	1	90019	CIPROFLOXACIN	=>4	=>	4	R
369308	27760	126013	2143-12-06 00:00:00	2143-12-06 06:00:00	70012	BLOOD CULTURE	80002	ESCHERICHIA COLI	1	90018	CEFTRIAXONE	<=1	<=	1	S
369309	27760	126013	2143-12-06 00:00:00	2143-12-06 06:00:00	70012	BLOOD CULTURE	80002	ESCHERICHIA COLI	1	90017	CEFTAZIDIME	4.0	=	4	S
369310	27760	126013	2143-12-06 00:00:00	2143-12-06 06:00:00	70012	BLOOD CULTURE	80002	ESCHERICHIA COLI	1	90022	AMPICILLIN/SULBACTAM	=>32	=>	32	R
369311	27760	126013	2143-12-06 00:00:00	2143-12-06 06:00:00	70012	BLOOD CULTURE	80002	ESCHERICHIA COLI	1	90012	GENTAMICIN	<=1	<=	1	S
369312	27760	126013	2143-12-06 00:00:00	2143-12-06 06:00:00	70012	BLOOD CULTURE	80002	ESCHERICHIA COLI	1	90005	CEFAZOLIN	=>64	=>	64	R
369313	27760	126013	2143-12-06 00:00:00	2143-12-06 06:00:00	70012	BLOOD CULTURE	80002	ESCHERICHIA COLI	1	90004	AMPICILLIN	=>32	=>	32	R
369314	27760	126013	2143-12-06 00:00:00	2143-12-06 06:00:00	70012	BLOOD CULTURE	80002	ESCHERICHIA COLI	1	90013	TOBRAMYCIN	=>16	=>	16	R
369315	27760	126013	2143-12-06 00:00:00	2143-12-06 06:00:00	70012	BLOOD CULTURE	80002	ESCHERICHIA COLI	1	90023	CEFUROXIME	=>64	=>	64	R
369316	27760	126013	2143-12-06 00:00:00	2143-12-06 06:00:00	70012	BLOOD CULTURE	80002	ESCHERICHIA COLI	1	90026	PIPERACILLIN/TAZO	64.0	=	64	I
369317	27760	126013	2143-12-06 00:00:00	2143-12-06 06:00:00	70012	BLOOD CULTURE	80002	ESCHERICHIA COLI	1	90029	MEROPENEM	<=0.25	<=	0	S
369318	27760	126013	2143-12-06 00:00:00	2143-12-06 06:00:00	70012	BLOOD CULTURE	80002	ESCHERICHIA COLI	1	90028	CEFEPIME	2.0	=	2	S
369319	27760	126013	2143-12-06 00:00:00	2143-12-06 06:00:00	70012	BLOOD CULTURE	80058	GRAM NEGATIVE ROD(S)	1	NULL	NULL	NULL	NULL	NULL	NULL
369320	27760	126013	2143-12-06 00:00:00	2143-12-06 06:05:00	70012	BLOOD CULTURE	80002	ESCHERICHIA COLI	1	NULL	NULL	NULL	NULL	NULL	NULL
369321	27760	126013	2143-12-06 00:00:00	2143-12-06 06:05:00	70012	BLOOD CULTURE	80058	GRAM NEGATIVE ROD(S)	1	NULL	NULL	NULL	NULL	NULL	NULL
369322	27760	126013	2143-12-06 00:00:00	2143-12-06 06:05:00	70012	BLOOD CULTURE	80058	GRAM NEGATIVE ROD(S)	2	NULL	NULL	NULL	NULL	NULL	NULL
369323	27760	126013	2143-12-06 00:00:00	NULL	70062	SPUTUM	80075	YEAST	1	NULL	NULL	NULL	NULL	NULL	NULL
369324	27760	126013	2143-12-06 00:00:00	NULL	70062	SPUTUM	80075	YEAST	2	NULL	NULL	NULL	NULL	NULL	NULL
574435	82681	124146	2167-07-17 00:00:00	2167-07-17 17:30:00	70091	MRSA SCREEN	NULL	NULL	NULL	NULL	NULL	NULL	NULL	NULL	NULL
574436	82681	124146	2167-07-17 00:00:00	2167-07-17 17:45:00	70012	BLOOD CULTURE	NULL	NULL	NULL	NULL	NULL	NULL	NULL	NULL	NULL
574437	82681	124146	2167-07-17 00:00:00	2167-07-17 17:45:00	70012	BLOOD CULTURE	NULL	NULL	NULL	NULL	NULL	NULL	NULL	NULL	NULL
574438	82681	124146	2167-07-18 00:00:00	2167-07-18 13:28:00	70079	URINE	NULL	NULL	NULL	NULL	NULL	NULL	NULL	NULL	NULL
574439	82681	135490	2168-01-26 00:00:00	2168-01-26 18:15:00	70091	MRSA SCREEN	NULL	NULL	NULL	NULL	NULL	NULL	NULL	NULL	NULL
625472	98466	183770	2189-02-27 00:00:00	2189-02-27 15:22:00	70091	MRSA SCREEN	NULL	NULL	NULL	NULL	NULL	NULL	NULL	NULL	NULL
562859	79427	174326	2154-01-15 00:00:00	2154-01-15 18:51:00	70091	MRSA SCREEN	NULL	NULL	NULL	NULL	NULL	NULL	NULL	NULL	NULL
529752	69701	136064	2168-11-01 00:00:00	2168-11-01 11:28:00	70091	MRSA SCREEN	NULL	NULL	NULL	NULL	NULL	NULL	NULL	NULL	NULL
583183	85586	132776	2160-04-04 00:00:00	2160-04-04 15:15:00	70079	URINE	NULL	NULL	NULL	NULL	NULL	NULL	NULL	NULL	NULL
583184	85586	132776	2160-04-04 00:00:00	2160-04-04 15:24:00	70059	Staph aureus Screen	NULL	NULL	NULL	NULL	NULL	NULL	NULL	NULL	NULL
583185	85586	132776	2160-04-04 00:00:00	2160-04-04 18:00:00	70079	URINE	NULL	NULL	NULL	NULL	NULL	NULL	NULL	NULL	NULL
583186	85586	132776	2160-04-04 00:00:00	2160-04-04 18:00:00	70091	MRSA SCREEN	NULL	NULL	NULL	NULL	NULL	NULL	NULL	NULL	NULL
583187	85586	132776	2160-04-04 00:00:00	2160-04-04 18:00:00	70059	Staph aureus Screen	NULL	NULL	NULL	NULL	NULL	NULL	NULL	NULL	NULL
583188	85586	132776	2160-04-08 00:00:00	2160-04-08 15:09:00	70091	MRSA SCREEN	NULL	NULL	NULL	NULL	NULL	NULL	NULL	NULL	NULL
281484	21127	140221	2172-11-15 00:00:00	2172-11-15 00:15:00	70012	BLOOD CULTURE	NULL	NULL	NULL	NULL	NULL	NULL	NULL	NULL	NULL
281485	21127	140221	2172-11-15 00:00:00	2172-11-15 00:30:00	70012	BLOOD CULTURE	NULL	NULL	NULL	NULL	NULL	NULL	NULL	NULL	NULL
281486	21127	140221	2172-11-15 00:00:00	2172-11-15 02:00:00	70079	URINE	NULL	NULL	NULL	NULL	NULL	NULL	NULL	NULL	NULL
83205	6170	162681	2185-12-10 00:00:00	2185-12-10 07:55:00	70079	URINE	NULL	NULL	NULL	NULL	NULL	NULL	NULL	NULL	NULL
83206	6170	162681	2185-12-10 00:00:00	2185-12-10 09:51:00	70012	BLOOD CULTURE	NULL	NULL	NULL	NULL	NULL	NULL	NULL	NULL	NULL
83207	6170	162681	2185-12-11 00:00:00	2185-12-11 03:56:00	70062	SPUTUM	80076	STREPTOCOCCUS PNEUMONIAE	1	90008	TRIMETHOPRIM/SULFA	NULL	NULL	NULL	S
83208	6170	162681	2185-12-11 00:00:00	2185-12-11 03:56:00	70062	SPUTUM	80076	STREPTOCOCCUS PNEUMONIAE	1	90006	ERYTHROMYCIN	NULL	NULL	NULL	R
83209	6170	162681	2185-12-11 00:00:00	2185-12-11 03:56:00	70062	SPUTUM	80023	STAPH AUREUS COAG +	1	90025	LEVOFLOXACIN	<=0.12	<=	0	S
83210	6170	162681	2185-12-11 00:00:00	2185-12-11 03:56:00	70062	SPUTUM	80076	STREPTOCOCCUS PNEUMONIAE	1	90002	PENICILLIN	NULL	NULL	NULL	R
83211	6170	162681	2185-12-11 00:00:00	2185-12-11 03:56:00	70062	SPUTUM	80023	STAPH AUREUS COAG +	1	90016	OXACILLIN	<=0.25	<=	0	S
83212	6170	162681	2185-12-11 00:00:00	2185-12-11 03:56:00	70062	SPUTUM	80023	STAPH AUREUS COAG +	1	90012	GENTAMICIN	<=0.5	<=	1	S
83213	6170	162681	2185-12-11 00:00:00	2185-12-11 03:56:00	70062	SPUTUM	80076	STREPTOCOCCUS PNEUMONIAE	1	90011	TETRACYCLINE	NULL	NULL	NULL	R
83214	6170	162681	2185-12-11 00:00:00	2185-12-11 03:56:00	70062	SPUTUM	80023	STAPH AUREUS COAG +	1	90006	ERYTHROMYCIN	<=0.25	<=	0	S
83215	6170	162681	2185-12-11 00:00:00	2185-12-11 03:56:00	70062	SPUTUM	80023	STAPH AUREUS COAG +	1	90002	PENICILLIN	=>0.5	=>	1	R
83216	6170	162681	2185-12-11 00:00:00	2185-12-11 03:56:00	70062	SPUTUM	80023	STAPH AUREUS COAG +	1	90007	CLINDAMYCIN	<=0.25	<=	0	S
83217	6170	162681	2185-12-11 00:00:00	2185-12-11 03:56:00	70062	SPUTUM	80076	STREPTOCOCCUS PNEUMONIAE	1	90018	CEFTRIAXONE	0.12	=	0	S
83218	6170	162681	2185-12-11 00:00:00	2185-12-11 03:56:00	70062	SPUTUM	80076	STREPTOCOCCUS PNEUMONIAE	1	90015	VANCOMYCIN	NULL	NULL	NULL	S
83219	6170	162681	2185-12-11 00:00:00	2185-12-11 03:56:00	70062	SPUTUM	80076	STREPTOCOCCUS PNEUMONIAE	1	90025	LEVOFLOXACIN	NULL	NULL	NULL	S
83220	6170	162681	2185-12-11 00:00:00	2185-12-11 21:20:00	70012	BLOOD CULTURE	NULL	NULL	NULL	NULL	NULL	NULL	NULL	NULL	NULL
83221	6170	162681	2185-12-11 00:00:00	2185-12-11 21:37:00	70012	BLOOD CULTURE	NULL	NULL	NULL	NULL	NULL	NULL	NULL	NULL	NULL
83222	6170	162681	2185-12-11 00:00:00	2185-12-11 21:38:00	70079	URINE	NULL	NULL	NULL	NULL	NULL	NULL	NULL	NULL	NULL
83223	6170	162681	2185-12-17 00:00:00	2185-12-17 20:52:00	70079	URINE	NULL	NULL	NULL	NULL	NULL	NULL	NULL	NULL	NULL
83224	6170	162681	2185-12-17 00:00:00	2185-12-17 21:40:00	70012	BLOOD CULTURE	NULL	NULL	NULL	NULL	NULL	NULL	NULL	NULL	NULL
83225	6170	162681	2185-12-17 00:00:00	2185-12-17 23:54:00	70012	BLOOD CULTURE	NULL	NULL	NULL	NULL	NULL	NULL	NULL	NULL	NULL
83226	6170	162681	2185-12-22 00:00:00	2185-12-22 10:50:00	70079	URINE	NULL	NULL	NULL	NULL	NULL	NULL	NULL	NULL	NULL
438279	43632	134238	2164-08-09 00:00:00	2164-08-09 17:10:00	70012	BLOOD CULTURE	80045	BETA STREPTOCOCCUS GROUP B	1	NULL	NULL	NULL	NULL	NULL	NULL
438280	43632	134238	2164-08-09 00:00:00	2164-08-09 17:40:00	70012	BLOOD CULTURE	80045	BETA STREPTOCOCCUS GROUP B	1	90007	CLINDAMYCIN	<=0.25	<=	0	S
438281	43632	134238	2164-08-09 00:00:00	2164-08-09 17:40:00	70012	BLOOD CULTURE	80045	BETA STREPTOCOCCUS GROUP B	1	90006	ERYTHROMYCIN	<=0.25	<=	0	S
438282	43632	134238	2164-08-09 00:00:00	2164-08-09 17:40:00	70012	BLOOD CULTURE	80045	BETA STREPTOCOCCUS GROUP B	1	90003	PENICILLIN G	<=0.12	<=	0	S
438283	43632	134238	2164-08-09 00:00:00	2164-08-09 17:40:00	70012	BLOOD CULTURE	80045	BETA STREPTOCOCCUS GROUP B	1	90015	VANCOMYCIN	<=1	<=	1	S
438284	43632	134238	2164-08-09 00:00:00	2164-08-09 18:20:00	70012	BLOOD CULTURE	80045	BETA STREPTOCOCCUS GROUP B	1	NULL	NULL	NULL	NULL	NULL	NULL
438285	43632	134238	2164-08-09 00:00:00	2164-08-09 22:30:00	70091	MRSA SCREEN	NULL	NULL	NULL	NULL	NULL	NULL	NULL	NULL	NULL
438286	43632	134238	2164-08-09 00:00:00	2164-08-09 22:30:00	70079	URINE	NULL	NULL	NULL	NULL	NULL	NULL	NULL	NULL	NULL
438287	43632	134238	2164-08-10 00:00:00	2164-08-10 13:00:00	70070	SWAB	NULL	ENTEROBACTER CLOACAE COMPLEX	1	90029	MEROPENEM	<=0.25	<=	0	S
438288	43632	134238	2164-08-10 00:00:00	2164-08-10 13:00:00	70070	SWAB	NULL	ENTEROBACTER CLOACAE COMPLEX	1	90013	TOBRAMYCIN	<=1	<=	1	S
438289	43632	134238	2164-08-10 00:00:00	2164-08-10 13:00:00	70070	SWAB	NULL	ENTEROBACTER CLOACAE COMPLEX	1	90012	GENTAMICIN	<=1	<=	1	S
438290	43632	134238	2164-08-10 00:00:00	2164-08-10 13:00:00	70070	SWAB	NULL	ENTEROBACTER CLOACAE COMPLEX	1	90008	TRIMETHOPRIM/SULFA	<=1	<=	1	S
438291	43632	134238	2164-08-10 00:00:00	2164-08-10 13:00:00	70070	SWAB	NULL	ENTEROBACTER CLOACAE COMPLEX	1	90019	CIPROFLOXACIN	<=0.25	<=	0	S
438292	43632	134238	2164-08-10 00:00:00	2164-08-10 13:00:00	70070	SWAB	NULL	ENTEROBACTER CLOACAE COMPLEX	1	90028	CEFEPIME	<=1	<=	1	S
438293	43632	134238	2164-08-10 00:00:00	2164-08-10 13:00:00	70070	SWAB	NULL	ENTEROBACTER CLOACAE COMPLEX	1	90017	CEFTAZIDIME	<=1	<=	1	S
438294	43632	134238	2164-08-10 00:00:00	2164-08-10 13:00:00	70070	SWAB	NULL	ENTEROBACTER CLOACAE COMPLEX	1	90018	CEFTRIAXONE	<=1	<=	1	S
438295	43632	134238	2164-08-10 00:00:00	2164-08-10 13:00:00	70070	SWAB	80155	STAPHYLOCOCCUS, COAGULASE NEGATIVE	1	90006	ERYTHROMYCIN	<=0.25	<=	0	S
438296	43632	134238	2164-08-10 00:00:00	2164-08-10 13:00:00	70070	SWAB	80155	STAPHYLOCOCCUS, COAGULASE NEGATIVE	1	90011	TETRACYCLINE	<=1	<=	1	S
438297	43632	134238	2164-08-10 00:00:00	2164-08-10 13:00:00	70070	SWAB	80155	STAPHYLOCOCCUS, COAGULASE NEGATIVE	1	90012	GENTAMICIN	<=0.5	<=	1	S
438298	43632	134238	2164-08-10 00:00:00	2164-08-10 13:00:00	70070	SWAB	80155	STAPHYLOCOCCUS, COAGULASE NEGATIVE	1	90015	VANCOMYCIN	2.0	=	2	S
438299	43632	134238	2164-08-10 00:00:00	2164-08-10 13:00:00	70070	SWAB	80155	STAPHYLOCOCCUS, COAGULASE NEGATIVE	1	90016	OXACILLIN	<=0.25	<=	0	S
438300	43632	134238	2164-08-10 00:00:00	2164-08-10 13:00:00	70070	SWAB	80155	STAPHYLOCOCCUS, COAGULASE NEGATIVE	1	90025	LEVOFLOXACIN	0.25	=	0	S
438301	43632	134238	2164-08-10 00:00:00	2164-08-10 13:00:00	70070	SWAB	80155	STAPHYLOCOCCUS, COAGULASE NEGATIVE	1	90007	CLINDAMYCIN	<=0.25	<=	0	S
438302	43632	134238	2164-08-10 00:00:00	2164-08-10 13:00:00	70070	SWAB	80172	ENTEROCOCCUS FAECALIS	1	90015	VANCOMYCIN	1.0	=	1	S
438303	43632	134238	2164-08-10 00:00:00	2164-08-10 13:00:00	70070	SWAB	80172	ENTEROCOCCUS FAECALIS	1	90003	PENICILLIN G	1.0	=	1	S
438304	43632	134238	2164-08-10 00:00:00	2164-08-10 13:00:00	70070	SWAB	80172	ENTEROCOCCUS FAECALIS	1	90004	AMPICILLIN	<=2	<=	2	S
438305	43632	134238	2164-08-10 00:00:00	2164-08-10 13:00:00	70070	SWAB	80014	SERRATIA MARCESCENS	1	90019	CIPROFLOXACIN	<=0.25	<=	0	S
438306	43632	134238	2164-08-10 00:00:00	2164-08-10 13:00:00	70070	SWAB	NULL	ENTEROBACTER CLOACAE COMPLEX	1	90026	PIPERACILLIN/TAZO	NULL	NULL	NULL	S
438307	43632	134238	2164-08-10 00:00:00	2164-08-10 13:00:00	70070	SWAB	80045	BETA STREPTOCOCCUS GROUP B	1	NULL	NULL	NULL	NULL	NULL	NULL
438308	43632	134238	2164-08-10 00:00:00	2164-08-10 13:00:00	70070	SWAB	80014	SERRATIA MARCESCENS	1	90012	GENTAMICIN	<=1	<=	1	S
438309	43632	134238	2164-08-10 00:00:00	2164-08-10 13:00:00	70070	SWAB	80014	SERRATIA MARCESCENS	1	90013	TOBRAMYCIN	2.0	=	2	S
438310	43632	134238	2164-08-10 00:00:00	2164-08-10 13:00:00	70070	SWAB	80014	SERRATIA MARCESCENS	1	90018	CEFTRIAXONE	<=1	<=	1	S
438311	43632	134238	2164-08-10 00:00:00	2164-08-10 13:00:00	70070	SWAB	80014	SERRATIA MARCESCENS	1	90028	CEFEPIME	<=1	<=	1	S
438312	43632	134238	2164-08-10 00:00:00	2164-08-10 13:00:00	70070	SWAB	80014	SERRATIA MARCESCENS	1	90008	TRIMETHOPRIM/SULFA	<=1	<=	1	S
438313	43632	134238	2164-08-10 00:00:00	2164-08-10 13:00:00	70070	SWAB	80014	SERRATIA MARCESCENS	1	90017	CEFTAZIDIME	<=1	<=	1	S
438314	43632	134238	2164-08-10 00:00:00	2164-08-10 13:00:00	70070	SWAB	80014	SERRATIA MARCESCENS	1	90029	MEROPENEM	<=0.25	<=	0	S
438315	43632	134238	2164-08-10 00:00:00	2164-08-10 17:45:00	70012	BLOOD CULTURE	NULL	NULL	NULL	NULL	NULL	NULL	NULL	NULL	NULL
438316	43632	134238	2164-08-11 00:00:00	2164-08-11 04:18:00	70012	BLOOD CULTURE	NULL	NULL	NULL	NULL	NULL	NULL	NULL	NULL	NULL
438317	43632	134238	2164-08-11 00:00:00	2164-08-11 04:49:00	70012	BLOOD CULTURE	NULL	NULL	NULL	NULL	NULL	NULL	NULL	NULL	NULL
438318	43632	134238	2164-08-12 00:00:00	NULL	70064	STOOL	NULL	NULL	NULL	NULL	NULL	NULL	NULL	NULL	NULL
438319	43632	134238	2164-08-13 00:00:00	2164-08-13 13:10:00	70070	SWAB	80045	BETA STREPTOCOCCUS GROUP B	1	NULL	NULL	NULL	NULL	NULL	NULL
438320	43632	134238	2164-08-13 00:00:00	2164-08-13 13:10:00	70070	SWAB	80129	CLOSTRIDIUM SEPTICUM	1	NULL	NULL	NULL	NULL	NULL	NULL
438321	43632	134238	2164-08-13 00:00:00	2164-08-13 20:47:00	70064	STOOL	NULL	NULL	NULL	NULL	NULL	NULL	NULL	NULL	NULL
438322	43632	134238	2164-08-15 00:00:00	2164-08-15 16:45:00	70079	URINE	80075	YEAST	1	NULL	NULL	NULL	NULL	NULL	NULL
234390	17647	180968	2188-07-22 00:00:00	2188-07-22 16:20:00	70037	FOOT CULTURE	80026	PSEUDOMONAS AERUGINOSA	2	90017	CEFTAZIDIME	4.0	=	4	S
234391	17647	180968	2188-07-22 00:00:00	2188-07-22 16:20:00	70037	FOOT CULTURE	80026	PSEUDOMONAS AERUGINOSA	2	90020	IMIPENEM	<=0.5	<=	1	S
234392	17647	180968	2188-07-22 00:00:00	2188-07-22 16:20:00	70037	FOOT CULTURE	80073	GRAM NEGATIVE ROD #4	1	NULL	NULL	NULL	NULL	NULL	NULL
234393	17647	180968	2188-07-22 00:00:00	2188-07-22 16:20:00	70037	FOOT CULTURE	80026	PSEUDOMONAS AERUGINOSA	1	90026	PIPERACILLIN/TAZO	=>128	=>	128	R
234394	17647	180968	2188-07-22 00:00:00	2188-07-22 16:20:00	70037	FOOT CULTURE	80026	PSEUDOMONAS AERUGINOSA	1	90012	GENTAMICIN	4.0	=	4	S
234395	17647	180968	2188-07-22 00:00:00	2188-07-22 16:20:00	70037	FOOT CULTURE	80026	PSEUDOMONAS AERUGINOSA	1	90019	CIPROFLOXACIN	0.5	=	1	S
234396	17647	180968	2188-07-22 00:00:00	2188-07-22 16:20:00	70037	FOOT CULTURE	80026	PSEUDOMONAS AERUGINOSA	1	90020	IMIPENEM	<=0.5	<=	1	S
234397	17647	180968	2188-07-22 00:00:00	2188-07-22 16:20:00	70037	FOOT CULTURE	80026	PSEUDOMONAS AERUGINOSA	1	90021	PIPERACILLIN	64.0	=	64	S
234398	17647	180968	2188-07-22 00:00:00	2188-07-22 16:20:00	70037	FOOT CULTURE	80026	PSEUDOMONAS AERUGINOSA	1	90028	CEFEPIME	8.0	=	8	S
234399	17647	180968	2188-07-22 00:00:00	2188-07-22 16:20:00	70037	FOOT CULTURE	80026	PSEUDOMONAS AERUGINOSA	1	90017	CEFTAZIDIME	NULL	NULL	NULL	S
234400	17647	180968	2188-07-22 00:00:00	2188-07-22 16:20:00	70037	FOOT CULTURE	80026	PSEUDOMONAS AERUGINOSA	1	90013	TOBRAMYCIN	<=1	<=	1	S
234401	17647	180968	2188-07-22 00:00:00	2188-07-22 16:20:00	70037	FOOT CULTURE	80026	PSEUDOMONAS AERUGINOSA	2	90021	PIPERACILLIN	16.0	=	16	S
234402	17647	180968	2188-07-22 00:00:00	2188-07-22 16:20:00	70037	FOOT CULTURE	80026	PSEUDOMONAS AERUGINOSA	2	90028	CEFEPIME	4.0	=	4	S
234403	17647	180968	2188-07-22 00:00:00	2188-07-22 16:20:00	70037	FOOT CULTURE	80026	PSEUDOMONAS AERUGINOSA	2	90013	TOBRAMYCIN	<=1	<=	1	S
234404	17647	180968	2188-07-22 00:00:00	2188-07-22 16:20:00	70037	FOOT CULTURE	80026	PSEUDOMONAS AERUGINOSA	2	90026	PIPERACILLIN/TAZO	8.0	=	8	S
234405	17647	180968	2188-07-22 00:00:00	2188-07-22 16:20:00	70037	FOOT CULTURE	80052	ALPHA STREPTOCOCCI	1	NULL	NULL	NULL	NULL	NULL	NULL
234406	17647	180968	2188-07-22 00:00:00	2188-07-22 16:20:00	70037	FOOT CULTURE	80085	CORYNEBACTERIUM SPECIES (DIPHTHEROIDS)	1	NULL	NULL	NULL	NULL	NULL	NULL
234407	17647	180968	2188-07-22 00:00:00	2188-07-22 16:20:00	70037	FOOT CULTURE	80026	PSEUDOMONAS AERUGINOSA	2	90019	CIPROFLOXACIN	<=0.25	<=	0	S
234408	17647	180968	2188-07-22 00:00:00	2188-07-22 16:20:00	70037	FOOT CULTURE	80026	PSEUDOMONAS AERUGINOSA	2	90012	GENTAMICIN	2.0	=	2	S
234409	17647	180968	2188-07-22 00:00:00	2188-07-22 16:20:00	70037	FOOT CULTURE	80058	GRAM NEGATIVE ROD(S)	1	NULL	NULL	NULL	NULL	NULL	NULL
234410	17647	180968	2188-07-31 00:00:00	2188-07-31 03:30:00	70023	CATHETER TIP-IV	NULL	NULL	NULL	NULL	NULL	NULL	NULL	NULL	NULL
234411	17647	180968	2188-08-03 00:00:00	2188-08-03 10:00:00	70012	BLOOD CULTURE	NULL	NULL	NULL	NULL	NULL	NULL	NULL	NULL	NULL
234412	17647	180968	2188-08-03 00:00:00	2188-08-03 10:00:00	70079	URINE	NULL	NULL	NULL	NULL	NULL	NULL	NULL	NULL	NULL
234413	17647	180968	2188-08-03 00:00:00	2188-08-03 13:03:00	70012	BLOOD CULTURE	NULL	NULL	NULL	NULL	NULL	NULL	NULL	NULL	NULL
234414	17647	180968	2188-08-04 00:00:00	2188-08-04 10:10:00	70023	CATHETER TIP-IV	80253	YEAST, PRESUMPTIVELY NOT C. ALBICANS	1	NULL	NULL	NULL	NULL	NULL	NULL
234415	17647	180968	2188-08-06 00:00:00	2188-08-06 13:48:00	70023	CATHETER TIP-IV	NULL	NULL	NULL	NULL	NULL	NULL	NULL	NULL	NULL
234416	17647	180968	2188-08-06 00:00:00	2188-08-06 16:00:00	70079	URINE	80253	YEAST, PRESUMPTIVELY NOT C. ALBICANS	1	NULL	NULL	NULL	NULL	NULL	NULL
234417	17647	180968	2188-08-06 00:00:00	2188-08-06 16:00:00	70012	BLOOD CULTURE	NULL	NULL	NULL	NULL	NULL	NULL	NULL	NULL	NULL
234418	17647	180968	2188-08-06 00:00:00	2188-08-06 17:30:00	70012	BLOOD CULTURE	NULL	NULL	NULL	NULL	NULL	NULL	NULL	NULL	NULL
234419	17647	180968	2188-08-12 00:00:00	2188-08-12 10:45:00	70064	STOOL	NULL	NULL	NULL	NULL	NULL	NULL	NULL	NULL	NULL
453522	48358	149942	2183-10-09 00:00:00	2183-10-09 14:52:00	70079	URINE	80088	LACTOBACILLUS SPECIES	1	NULL	NULL	NULL	NULL	NULL	NULL
453523	48358	149942	2183-10-13 00:00:00	2183-10-13 15:17:00	70091	MRSA SCREEN	NULL	NULL	NULL	NULL	NULL	NULL	NULL	NULL	NULL
453524	48358	149942	2183-10-14 00:00:00	2183-10-14 06:45:00	70091	MRSA SCREEN	NULL	NULL	NULL	NULL	NULL	NULL	NULL	NULL	NULL
270984	20303	187793	2105-03-29 00:00:00	2105-03-29 21:30:00	70064	STOOL	NULL	NULL	NULL	NULL	NULL	NULL	NULL	NULL	NULL
270985	20303	187793	2105-03-29 00:00:00	NULL	70064	STOOL	80139	CLOSTRIDIUM DIFFICILE	1	NULL	NULL	NULL	NULL	NULL	NULL
270986	20303	187793	2105-03-30 00:00:00	2105-03-30 09:45:00	70064	STOOL	NULL	NULL	NULL	NULL	NULL	NULL	NULL	NULL	NULL
7715	629	165308	2185-01-09 00:00:00	2185-01-09 15:30:00	70079	URINE	NULL	NULL	NULL	NULL	NULL	NULL	NULL	NULL	NULL
7716	629	165308	2185-01-09 00:00:00	2185-01-09 17:00:00	70012	BLOOD CULTURE	NULL	NULL	NULL	NULL	NULL	NULL	NULL	NULL	NULL
7717	629	165308	2185-01-09 00:00:00	2185-01-09 18:00:00	70012	BLOOD CULTURE	NULL	NULL	NULL	NULL	NULL	NULL	NULL	NULL	NULL
7718	629	165308	2185-01-10 00:00:00	2185-01-10 19:10:00	70012	BLOOD CULTURE	NULL	NULL	NULL	NULL	NULL	NULL	NULL	NULL	NULL
7719	629	165308	2185-01-10 00:00:00	2185-01-10 19:25:00	70012	BLOOD CULTURE	NULL	NULL	NULL	NULL	NULL	NULL	NULL	NULL	NULL
7720	629	165308	2185-01-10 00:00:00	NULL	70079	URINE	NULL	NULL	NULL	NULL	NULL	NULL	NULL	NULL	NULL
375367	28221	190351	2180-01-17 00:00:00	2180-01-17 16:16:00	70091	MRSA SCREEN	NULL	NULL	NULL	NULL	NULL	NULL	NULL	NULL	NULL
394028	29775	111008	2155-07-03 00:00:00	2155-07-03 22:38:00	70091	MRSA SCREEN	NULL	NULL	NULL	NULL	NULL	NULL	NULL	NULL	NULL
394029	29775	111008	2155-07-03 00:00:00	2155-07-03 22:38:00	70091	MRSA SCREEN	NULL	NULL	NULL	NULL	NULL	NULL	NULL	NULL	NULL
394030	29775	111008	2155-07-06 00:00:00	2155-07-06 19:10:00	70012	BLOOD CULTURE	NULL	NULL	NULL	NULL	NULL	NULL	NULL	NULL	NULL
394031	29775	111008	2155-07-06 00:00:00	2155-07-06 23:57:00	70079	URINE	NULL	NULL	NULL	NULL	NULL	NULL	NULL	NULL	NULL
201806	15254	106439	2114-01-24 00:00:00	2114-01-24 23:40:00	70064	STOOL	NULL	NULL	NULL	NULL	NULL	NULL	NULL	NULL	NULL
201807	15254	106439	2114-01-25 00:00:00	2114-01-25 10:37:00	70064	STOOL	NULL	NULL	NULL	NULL	NULL	NULL	NULL	NULL	NULL
201808	15254	100229	2114-12-24 00:00:00	2114-12-24 12:00:00	70012	BLOOD CULTURE	NULL	NULL	NULL	NULL	NULL	NULL	NULL	NULL	NULL
201809	15254	100229	2114-12-24 00:00:00	2114-12-24 14:15:00	70012	BLOOD CULTURE	NULL	NULL	NULL	NULL	NULL	NULL	NULL	NULL	NULL
201810	15254	100229	2114-12-24 00:00:00	2114-12-24 19:00:00	70012	BLOOD CULTURE	NULL	NULL	NULL	NULL	NULL	NULL	NULL	NULL	NULL
201811	15254	100229	2114-12-24 00:00:00	2114-12-24 20:00:00	70079	URINE	NULL	NULL	NULL	NULL	NULL	NULL	NULL	NULL	NULL
201812	15254	100229	2114-12-24 00:00:00	2114-12-24 20:30:00	70064	STOOL	NULL	NULL	NULL	NULL	NULL	NULL	NULL	NULL	NULL
201813	15254	100229	2114-12-25 00:00:00	2114-12-25 23:57:00	70087	Blood (CMV AB)	NULL	NULL	NULL	NULL	NULL	NULL	NULL	NULL	NULL
201814	15254	100229	2114-12-25 00:00:00	2114-12-25 23:57:00	70045	Immunology (CMV)	NULL	NULL	NULL	NULL	NULL	NULL	NULL	NULL	NULL
201815	15254	100229	2114-12-27 00:00:00	2114-12-27 10:05:00	70064	STOOL	NULL	NULL	NULL	NULL	NULL	NULL	NULL	NULL	NULL
201816	15254	100229	2114-12-27 00:00:00	2114-12-27 18:15:00	70023	CATHETER TIP-IV	NULL	NULL	NULL	NULL	NULL	NULL	NULL	NULL	NULL
201817	15254	100229	2114-12-28 00:00:00	2114-12-28 16:29:00	70064	STOOL	NULL	NULL	NULL	NULL	NULL	NULL	NULL	NULL	NULL
201818	15254	100229	2114-12-29 00:00:00	2114-12-29 02:00:00	70064	STOOL	NULL	NULL	NULL	NULL	NULL	NULL	NULL	NULL	NULL
201819	15254	100229	2114-12-30 00:00:00	2114-12-30 08:02:00	70062	SPUTUM	80075	YEAST	1	NULL	NULL	NULL	NULL	NULL	NULL
442425	45013	120099	2131-09-28 00:00:00	2131-09-28 14:57:00	70091	MRSA SCREEN	NULL	NULL	NULL	NULL	NULL	NULL	NULL	NULL	NULL
442426	45013	120099	2131-09-30 00:00:00	2131-09-30 08:01:00	70012	BLOOD CULTURE	NULL	NULL	NULL	NULL	NULL	NULL	NULL	NULL	NULL
442427	45013	120099	2131-09-30 00:00:00	2131-09-30 08:01:00	70012	BLOOD CULTURE	NULL	NULL	NULL	NULL	NULL	NULL	NULL	NULL	NULL
442428	45013	120099	2131-09-30 00:00:00	2131-09-30 08:01:00	70079	URINE	NULL	NULL	NULL	NULL	NULL	NULL	NULL	NULL	NULL
442429	45013	120099	2131-10-03 00:00:00	2131-10-03 10:16:00	70064	STOOL	NULL	NULL	NULL	NULL	NULL	NULL	NULL	NULL	NULL
513771	65256	129809	2181-11-10 00:00:00	2181-11-10 13:22:00	70091	MRSA SCREEN	NULL	NULL	NULL	NULL	NULL	NULL	NULL	NULL	NULL
522616	67808	117121	2142-04-27 00:00:00	2142-04-27 04:45:00	70012	BLOOD CULTURE	NULL	NULL	NULL	NULL	NULL	NULL	NULL	NULL	NULL
522617	67808	117121	2142-04-27 00:00:00	2142-04-27 10:30:00	70012	BLOOD CULTURE	NULL	NULL	NULL	NULL	NULL	NULL	NULL	NULL	NULL
73766	5506	152512	2115-07-10 00:00:00	2115-07-10 16:20:00	70012	BLOOD CULTURE	NULL	NULL	NULL	NULL	NULL	NULL	NULL	NULL	NULL
73761	5506	133761	2114-10-20 00:00:00	2114-10-20 03:00:00	70079	URINE	80075	YEAST	1	NULL	NULL	NULL	NULL	NULL	NULL
73762	5506	133761	2114-10-27 00:00:00	2114-10-27 13:00:00	70017	SEROLOGY/BLOOD	NULL	NULL	NULL	NULL	NULL	NULL	NULL	NULL	NULL
73763	5506	133761	2114-11-01 00:00:00	2114-11-01 12:00:00	70047	JOINT FLUID	NULL	NULL	NULL	NULL	NULL	NULL	NULL	NULL	NULL
73764	5506	152512	2115-07-10 00:00:00	2115-07-10 12:15:00	70012	BLOOD CULTURE	NULL	NULL	NULL	NULL	NULL	NULL	NULL	NULL	NULL
73765	5506	152512	2115-07-10 00:00:00	2115-07-10 12:30:00	70012	BLOOD CULTURE	NULL	NULL	NULL	NULL	NULL	NULL	NULL	NULL	NULL
73767	5506	152512	2115-07-10 00:00:00	2115-07-10 16:40:00	70012	BLOOD CULTURE	NULL	NULL	NULL	NULL	NULL	NULL	NULL	NULL	NULL
73768	5506	152512	2115-07-10 00:00:00	2115-07-10 23:35:00	70026	CSF;SPINAL FLUID	NULL	NULL	NULL	NULL	NULL	NULL	NULL	NULL	NULL
73769	5506	152512	2115-07-10 00:00:00	2115-07-10 23:35:00	70026	CSF;SPINAL FLUID	NULL	NULL	NULL	NULL	NULL	NULL	NULL	NULL	NULL
73770	5506	152512	2115-07-11 00:00:00	NULL	70079	URINE	NULL	NULL	NULL	NULL	NULL	NULL	NULL	NULL	NULL
73771	5506	152512	2115-07-15 00:00:00	2115-07-15 18:06:00	70047	JOINT FLUID	NULL	NULL	NULL	NULL	NULL	NULL	NULL	NULL	NULL
73772	5506	111309	2115-09-28 00:00:00	2115-09-28 10:15:00	70012	BLOOD CULTURE	NULL	NULL	NULL	NULL	NULL	NULL	NULL	NULL	NULL
73773	5506	111309	2115-09-28 00:00:00	2115-09-28 12:00:00	70012	BLOOD CULTURE	NULL	NULL	NULL	NULL	NULL	NULL	NULL	NULL	NULL
73774	5506	111309	2115-09-29 00:00:00	2115-09-29 03:45:00	70062	SPUTUM	80075	YEAST	1	NULL	NULL	NULL	NULL	NULL	NULL
73775	5506	111309	2115-09-29 00:00:00	2115-09-29 03:45:00	70062	SPUTUM	80023	STAPH AUREUS COAG +	1	90016	OXACILLIN	=>4	=>	4	R
73776	5506	111309	2115-09-29 00:00:00	2115-09-29 03:45:00	70062	SPUTUM	80023	STAPH AUREUS COAG +	1	90011	TETRACYCLINE	<=1	<=	1	S
73777	5506	111309	2115-09-29 00:00:00	2115-09-29 03:45:00	70062	SPUTUM	80023	STAPH AUREUS COAG +	1	90025	LEVOFLOXACIN	=>8	=>	8	R
73778	5506	111309	2115-09-29 00:00:00	2115-09-29 03:45:00	70062	SPUTUM	80023	STAPH AUREUS COAG +	1	90002	PENICILLIN	=>0.5	=>	1	R
73779	5506	111309	2115-09-29 00:00:00	2115-09-29 03:45:00	70062	SPUTUM	80023	STAPH AUREUS COAG +	1	90006	ERYTHROMYCIN	=>8	=>	8	R
73780	5506	111309	2115-09-29 00:00:00	2115-09-29 03:45:00	70062	SPUTUM	80023	STAPH AUREUS COAG +	1	90007	CLINDAMYCIN	=>8	=>	8	R
73781	5506	111309	2115-09-29 00:00:00	2115-09-29 03:45:00	70062	SPUTUM	80023	STAPH AUREUS COAG +	1	90015	VANCOMYCIN	<=1	<=	1	S
73782	5506	111309	2115-09-29 00:00:00	2115-09-29 03:45:00	70062	SPUTUM	80023	STAPH AUREUS COAG +	1	90012	GENTAMICIN	<=0.5	<=	1	S
73783	5506	111309	2115-09-29 00:00:00	2115-09-29 03:45:00	70062	SPUTUM	80023	STAPH AUREUS COAG +	1	90027	RIFAMPIN	<=0.5	<=	1	S
73784	5506	111309	2115-09-29 00:00:00	2115-09-29 03:45:00	70062	SPUTUM	80023	STAPH AUREUS COAG +	2	90012	GENTAMICIN	<=0.5	<=	1	S
73785	5506	111309	2115-09-29 00:00:00	2115-09-29 03:45:00	70062	SPUTUM	80023	STAPH AUREUS COAG +	2	90002	PENICILLIN	=>0.5	=>	1	R
73786	5506	111309	2115-09-29 00:00:00	2115-09-29 03:45:00	70062	SPUTUM	80023	STAPH AUREUS COAG +	2	90027	RIFAMPIN	<=0.5	<=	1	S
73787	5506	111309	2115-09-29 00:00:00	2115-09-29 03:45:00	70062	SPUTUM	80023	STAPH AUREUS COAG +	2	90025	LEVOFLOXACIN	=>8	=>	8	R
73788	5506	111309	2115-09-29 00:00:00	2115-09-29 03:45:00	70062	SPUTUM	80023	STAPH AUREUS COAG +	2	90015	VANCOMYCIN	<=1	<=	1	S
73789	5506	111309	2115-09-29 00:00:00	2115-09-29 03:45:00	70062	SPUTUM	80023	STAPH AUREUS COAG +	2	90011	TETRACYCLINE	<=1	<=	1	S
73790	5506	111309	2115-09-29 00:00:00	2115-09-29 03:45:00	70062	SPUTUM	80023	STAPH AUREUS COAG +	2	90007	CLINDAMYCIN	=>8	=>	8	R
73791	5506	111309	2115-09-29 00:00:00	2115-09-29 03:45:00	70062	SPUTUM	80023	STAPH AUREUS COAG +	2	90006	ERYTHROMYCIN	=>8	=>	8	R
73792	5506	111309	2115-09-29 00:00:00	2115-09-29 03:45:00	70062	SPUTUM	80023	STAPH AUREUS COAG +	2	90016	OXACILLIN	=>4	=>	4	R
73793	5506	111309	2115-10-02 00:00:00	2115-10-02 23:00:00	70012	BLOOD CULTURE	NULL	NULL	NULL	NULL	NULL	NULL	NULL	NULL	NULL
73794	5506	111309	2115-10-02 00:00:00	2115-10-02 23:00:00	70012	BLOOD CULTURE	NULL	NULL	NULL	NULL	NULL	NULL	NULL	NULL	NULL
73795	5506	111309	2115-10-03 00:00:00	2115-10-03 08:45:00	70062	SPUTUM	80023	STAPH AUREUS COAG +	1	NULL	NULL	NULL	NULL	NULL	NULL
73796	5506	111309	2115-10-03 00:00:00	2115-10-03 14:14:00	70021	BRONCHOALVEOLAR LAVAGE	80254	CANDIDA ALBICANS, PRESUMPTIVE IDENTIFICATION	1	NULL	NULL	NULL	NULL	NULL	NULL
73797	5506	111309	2115-10-03 00:00:00	2115-10-03 14:14:00	70021	BRONCHOALVEOLAR LAVAGE	80023	STAPH AUREUS COAG +	1	NULL	NULL	NULL	NULL	NULL	NULL
73798	5506	111309	2115-10-07 00:00:00	2115-10-07 11:30:00	70062	SPUTUM	80023	STAPH AUREUS COAG +	1	90015	VANCOMYCIN	<=1	<=	1	S
73799	5506	111309	2115-10-07 00:00:00	2115-10-07 11:30:00	70062	SPUTUM	80023	STAPH AUREUS COAG +	1	90025	LEVOFLOXACIN	=>8	=>	8	R
73800	5506	111309	2115-10-07 00:00:00	2115-10-07 11:30:00	70062	SPUTUM	80023	STAPH AUREUS COAG +	1	90002	PENICILLIN	=>0.5	=>	1	R
73801	5506	111309	2115-10-07 00:00:00	2115-10-07 11:30:00	70062	SPUTUM	80023	STAPH AUREUS COAG +	1	90006	ERYTHROMYCIN	=>8	=>	8	R
73802	5506	111309	2115-10-07 00:00:00	2115-10-07 11:30:00	70062	SPUTUM	80023	STAPH AUREUS COAG +	1	90007	CLINDAMYCIN	=>8	=>	8	R
73803	5506	111309	2115-10-07 00:00:00	2115-10-07 11:30:00	70062	SPUTUM	80023	STAPH AUREUS COAG +	1	90011	TETRACYCLINE	<=1	<=	1	S
73804	5506	111309	2115-10-07 00:00:00	2115-10-07 11:30:00	70062	SPUTUM	80023	STAPH AUREUS COAG +	1	90012	GENTAMICIN	<=0.5	<=	1	S
73805	5506	111309	2115-10-07 00:00:00	2115-10-07 11:30:00	70062	SPUTUM	80023	STAPH AUREUS COAG +	1	90016	OXACILLIN	=>4	=>	4	R
73806	5506	111309	2115-10-07 00:00:00	2115-10-07 11:30:00	70062	SPUTUM	80023	STAPH AUREUS COAG +	1	90027	RIFAMPIN	<=0.5	<=	1	S
73807	5506	111309	2115-10-07 00:00:00	2115-10-07 11:30:00	70062	SPUTUM	80254	CANDIDA ALBICANS, PRESUMPTIVE IDENTIFICATION	1	NULL	NULL	NULL	NULL	NULL	NULL
73808	5506	111309	2115-10-09 00:00:00	2115-10-09 12:00:00	70062	SPUTUM	80023	STAPH AUREUS COAG +	1	NULL	NULL	NULL	NULL	NULL	NULL
73809	5506	111309	2115-10-17 00:00:00	2115-10-17 06:00:00	70070	SWAB	80026	PSEUDOMONAS AERUGINOSA	1	90026	PIPERACILLIN/TAZO	64.0	=	64	S
73810	5506	111309	2115-10-17 00:00:00	2115-10-17 06:00:00	70070	SWAB	80026	PSEUDOMONAS AERUGINOSA	1	90029	MEROPENEM	NULL	NULL	NULL	R
73811	5506	111309	2115-10-17 00:00:00	2115-10-17 06:00:00	70070	SWAB	80026	PSEUDOMONAS AERUGINOSA	1	90012	GENTAMICIN	8.0	=	8	I
73812	5506	111309	2115-10-17 00:00:00	2115-10-17 06:00:00	70070	SWAB	80026	PSEUDOMONAS AERUGINOSA	1	90028	CEFEPIME	8.0	=	8	S
73813	5506	111309	2115-10-17 00:00:00	2115-10-17 06:00:00	70070	SWAB	80026	PSEUDOMONAS AERUGINOSA	1	90021	PIPERACILLIN	64.0	=	64	S
73814	5506	111309	2115-10-17 00:00:00	2115-10-17 06:00:00	70070	SWAB	80023	STAPH AUREUS COAG +	1	90016	OXACILLIN	=>4	=>	4	R
73815	5506	111309	2115-10-17 00:00:00	2115-10-17 06:00:00	70070	SWAB	80023	STAPH AUREUS COAG +	1	90011	TETRACYCLINE	<=1	<=	1	S
73816	5506	111309	2115-10-17 00:00:00	2115-10-17 06:00:00	70070	SWAB	80023	STAPH AUREUS COAG +	1	90007	CLINDAMYCIN	=>8	=>	8	R
73817	5506	111309	2115-10-17 00:00:00	2115-10-17 06:00:00	70070	SWAB	80023	STAPH AUREUS COAG +	1	90006	ERYTHROMYCIN	=>8	=>	8	R
73818	5506	111309	2115-10-17 00:00:00	2115-10-17 06:00:00	70070	SWAB	80023	STAPH AUREUS COAG +	1	90012	GENTAMICIN	<=0.5	<=	1	S
73819	5506	111309	2115-10-17 00:00:00	2115-10-17 06:00:00	70070	SWAB	80023	STAPH AUREUS COAG +	1	90015	VANCOMYCIN	<=1	<=	1	S
73820	5506	111309	2115-10-17 00:00:00	2115-10-17 06:00:00	70070	SWAB	80023	STAPH AUREUS COAG +	1	90002	PENICILLIN	=>0.5	=>	1	R
73821	5506	111309	2115-10-17 00:00:00	2115-10-17 06:00:00	70070	SWAB	80026	PSEUDOMONAS AERUGINOSA	1	90019	CIPROFLOXACIN	=>4	=>	4	R
73822	5506	111309	2115-10-17 00:00:00	2115-10-17 06:00:00	70070	SWAB	80026	PSEUDOMONAS AERUGINOSA	1	90017	CEFTAZIDIME	16.0	=	16	I
73823	5506	111309	2115-10-17 00:00:00	2115-10-17 06:00:00	70070	SWAB	80026	PSEUDOMONAS AERUGINOSA	1	90013	TOBRAMYCIN	<=1	<=	1	S
73824	5506	111309	2115-10-17 00:00:00	2115-10-17 06:00:00	70070	SWAB	80023	STAPH AUREUS COAG +	1	90025	LEVOFLOXACIN	=>8	=>	8	R
73825	5506	111309	2115-10-17 00:00:00	2115-10-17 06:00:00	70070	SWAB	80023	STAPH AUREUS COAG +	1	90027	RIFAMPIN	<=0.5	<=	1	S
[truncated: 68,771 more rows]
