# Supplementary material for: Support vector machine deep mining of electronic medical records to predict the prognosis of severe acute myocardial infarction
Source: Front Physiol. 2022 Sep 29;13:991990. doi: 10.3389/fphys.2022.991990 (PMC9558165; doi:10.3389/fphys.2022.991990)
Supplement: Supplementary file 7 [file DataSheet1.CSV]

subject_id	hadm_id	icustay_id	apsiii	apsiii_prob	hr_score	meanbp_score	temp_score	resprate_score	pao2_aado2_score	hematocrit_score	wbc_score	creatinine_score	uo_score	bun_score	sodium_score	albumin_score	bilirubin_score	glucose_score	acidbase_score	gcs_score
55973	152234	200001	63	0.18867848336208920422	7	7	0	6	0	3	5	7	15	12	0	NULL	0	0	1	0
20707	129310	200007	33	0.05333159229733887071	1	15	0	6	NULL	3	0	0	5	0	0	0	NULL	3	NULL	0
9514	127229	200014	50	0.11174890826305648295	0	10	8	6	NULL	3	0	0	7	7	0	6	0	0	0	3
21789	112486	200019	49	0.10714319542777458141	5	7	0	6	NULL	3	0	0	5	7	0	NULL	NULL	0	0	16
41710	181955	200028	53	0.12661560605916650078	5	15	0	6	0	3	0	0	5	2	0	0	0	5	12	0
23650	102161	200029	80	0.34181868779409620944	5	23	8	6	NULL	3	1	0	15	0	2	NULL	0	5	12	0
27961	142745	200078	32	0.05099531352946170923	7	7	0	6	0	3	1	0	0	0	2	NULL	NULL	3	3	0
30284	136554	200095	58	0.15512990750656873283	7	23	0	6	NULL	3	0	0	5	11	0	0	0	0	3	0
22800	151019	200113	22	0.03241192637094302324	1	6	0	0	NULL	0	0	0	8	7	0	NULL	0	0	NULL	0
61654	164386	200116	44	0.08654575921862385844	5	10	0	8	0	3	0	4	0	11	2	0	0	0	1	0
8547	131849	200119	57	0.14903624565945043958	5	15	0	0	NULL	3	0	4	5	7	0	6	NULL	3	9	0
11216	188044	200120	0	0.01170459669149691847	NULL	NULL	NULL	NULL	NULL	NULL	NULL	NULL	NULL	NULL	NULL	NULL	NULL	NULL	NULL	NULL
76835	127279	200133	32	0.05099531352946170923	7	15	0	7	NULL	3	0	0	0	0	0	0	0	0	NULL	0
6338	146793	200136	24	0.03551086025244207601	1	7	0	0	0	3	0	0	1	7	0	0	0	3	2	0
18184	198604	200162	41	0.07597463415646097812	5	7	2	8	NULL	3	0	7	NULL	7	2	NULL	NULL	0	NULL	0
44430	183554	200165	17	0.02576639480459462351	0	7	2	0	NULL	3	0	0	0	0	0	NULL	NULL	0	5	0
52620	112966	200172	54	0.13193468156463099942	5	23	0	6	NULL	3	0	4	4	7	2	NULL	0	0	NULL	0
1977	133719	200199	65	0.20357475284653857887	5	23	0	6	NULL	3	5	0	4	7	0	0	0	3	9	0
15382	126234	200210	39	0.06959935463726523380	0	15	0	6	NULL	3	0	0	5	7	0	0	NULL	3	NULL	0
49780	100307	200217	48	0.10270535763990078222	0	23	0	8	NULL	3	0	0	7	7	0	NULL	NULL	0	NULL	0
32559	160065	200223	49	0.10714319542777458141	0	15	0	8	NULL	3	0	7	0	11	2	0	0	0	NULL	3
30183	132536	200224	60	0.16792571677372534419	7	9	0	8	NULL	3	0	7	15	11	0	NULL	NULL	0	NULL	0
40701	102803	200263	43	0.08288186583513243822	0	7	0	6	0	3	0	0	0	11	0	NULL	NULL	0	1	15
14083	185134	200324	21	0.03096209543150773570	7	7	2	0	0	3	0	0	1	0	0	NULL	NULL	0	1	0
2279	122548	200338	34	0.05576861454643114212	0	7	0	6	0	3	0	0	5	11	0	NULL	NULL	0	2	0
9643	120205	200364	35	0.05831013881976549242	1	15	0	0	0	3	0	4	0	7	0	NULL	NULL	0	5	0
25858	159391	200394	27	0.04069983443145165334	0	4	2	0	NULL	3	0	7	0	11	0	NULL	NULL	0	NULL	0
6751	142611	200417	108	0.66107310586074634545	5	23	0	7	0	3	0	10	15	12	0	NULL	0	8	12	13
5062	123244	200421	47	0.09843106954936006351	0	15	2	6	NULL	3	0	0	5	2	0	11	0	0	NULL	3
20583	155983	200427	42	0.07935960673643934218	0	7	0	6	0	3	0	7	4	7	2	NULL	NULL	3	3	0
27799	116592	200429	36	0.06096000946994900188	7	10	0	6	NULL	3	0	0	0	0	0	NULL	0	0	NULL	10
571	193189	200432	67	0.21932915763932657925	5	15	0	18	0	3	0	0	4	7	0	0	0	3	12	0
69702	136918	200445	51	0.11652676581416762719	7	15	2	11	0	3	1	4	0	7	0	0	0	0	1	0
18223	115705	200459	32	0.05099531352946170923	0	15	0	8	2	3	0	0	1	0	0	NULL	NULL	0	3	0
18756	161370	200486	61	0.17463321720211050202	1	15	0	6	NULL	3	0	10	15	11	0	NULL	0	0	NULL	0
29043	124645	200487	44	0.08654575921862385844	5	15	2	9	0	3	1	0	0	7	0	NULL	NULL	0	2	0
16994	115444	200493	0	0.01170459669149691847	NULL	NULL	NULL	NULL	NULL	NULL	NULL	NULL	NULL	NULL	NULL	NULL	NULL	NULL	NULL	NULL
90890	118730	200509	34	0.05576861454643114212	7	7	0	8	NULL	3	0	0	5	2	2	NULL	NULL	0	NULL	0
23304	137801	200548	30	0.04661039743086572009	0	7	2	0	0	3	0	0	5	7	0	NULL	0	3	0	3
31470	190554	200553	38	0.06660057539446086652	0	15	0	6	NULL	3	0	0	7	7	0	0	0	0	NULL	0
12300	172854	200561	56	0.14314139483906223707	0	15	0	6	NULL	3	1	7	5	11	2	NULL	NULL	3	NULL	3
1442	173708	200566	32	0.05099531352946170923	0	15	0	8	NULL	3	0	0	0	0	3	0	0	3	NULL	0
73310	168429	200586	83	0.37439214053811948200	8	23	2	0	NULL	3	0	10	15	7	0	NULL	0	3	12	0
31918	102210	200626	50	0.11174890826305648295	1	15	0	6	NULL	3	5	4	5	11	0	NULL	NULL	0	NULL	0
66054	154173	200653	29	0.04455469432701904035	0	15	2	0	NULL	3	0	0	4	0	2	NULL	NULL	0	3	0
22800	189771	200657	36	0.06096000946994900188	5	15	2	0	0	3	0	0	5	0	0	NULL	NULL	0	6	0
70083	105864	200710	32	0.05099531352946170923	0	7	0	8	NULL	3	0	0	4	7	0	NULL	NULL	3	NULL	0
22120	196321	200712	56	0.14314139483906223707	1	15	0	7	NULL	3	0	7	NULL	11	0	NULL	NULL	9	NULL	3
81359	163088	200724	34	0.05576861454643114212	7	7	2	6	0	0	0	0	0	7	0	0	0	3	2	0
91680	133956	200730	35	0.05831013881976549242	1	15	2	6	0	3	0	0	5	2	0	NULL	NULL	0	1	0
91563	155738	200737	55	0.13744204541560798578	8	15	0	6	NULL	3	0	4	8	11	0	NULL	NULL	0	NULL	0
27598	198591	200738	55	0.13744204541560798578	13	15	2	6	NULL	NULL	NULL	0	7	7	2	NULL	NULL	0	NULL	3
23778	147664	200753	20	0.02957513517896666834	0	7	0	8	NULL	3	1	0	1	0	0	NULL	0	0	NULL	0
3323	168780	200755	24	0.03551086025244207601	1	7	0	7	0	3	0	0	1	0	0	4	0	0	1	0
22578	177351	200820	40	0.07272263795670204476	0	15	2	6	NULL	3	0	0	0	11	0	NULL	NULL	3	NULL	0
8431	188771	200846	28	0.04258560610026450305	0	15	0	8	NULL	3	0	0	0	2	0	0	0	0	NULL	0
83751	161819	200861	46	0.09431596692709329452	1	15	2	8	NULL	3	1	7	NULL	0	0	NULL	NULL	9	NULL	0
1626	117062	200870	67	0.21932915763932657925	1	23	2	0	0	3	0	10	8	11	0	0	0	3	6	0
26830	148931	200910	34	0.05576861454643114212	0	7	0	6	0	3	0	0	4	7	2	NULL	NULL	5	0	0
19012	185265	200921	34	0.05576861454643114212	0	7	2	0	NULL	3	0	7	0	11	0	NULL	NULL	3	1	0
25008	170999	200931	29	0.04455469432701904035	0	15	0	0	NULL	3	0	0	4	7	0	NULL	NULL	0	NULL	0
11003	141393	200942	67	0.21932915763932657925	0	15	0	8	2	3	0	10	15	11	0	NULL	0	3	0	0
51484	192121	200944	50	0.11174890826305648295	1	7	0	6	0	3	0	7	8	11	2	0	0	5	0	0
27545	103561	200945	22	0.03241192637094302324	1	7	2	0	NULL	3	0	0	5	0	2	NULL	NULL	0	2	0
54487	150789	200952	90	0.45447641991400694938	1	15	2	0	0	3	1	0	4	11	2	NULL	NULL	0	3	48
9248	183800	200956	23	0.03392727017844970619	NULL	NULL	NULL	NULL	NULL	3	0	7	NULL	7	0	NULL	NULL	0	6	NULL
6437	125924	200957	44	0.08654575921862385844	8	9	2	0	NULL	3	0	0	4	7	0	0	0	3	5	3
94828	132498	200958	0	0.01170459669149691847	NULL	NULL	NULL	NULL	NULL	NULL	NULL	NULL	NULL	NULL	NULL	NULL	NULL	NULL	NULL	NULL
2639	158120	200972	1	0.01226408859907951120	NULL	NULL	NULL	NULL	0	0	0	0	NULL	0	0	0	0	0	1	NULL
12902	196245	200979	35	0.05831013881976549242	0	15	0	7	NULL	3	0	0	0	7	0	0	0	3	NULL	0
20389	192258	200995	47	0.09843106954936006351	1	4	0	0	0	3	0	10	15	11	0	0	0	3	0	0
12869	154424	200999	41	0.07597463415646097812	0	15	0	7	0	3	1	0	7	2	2	NULL	NULL	3	1	0
9324	191347	201007	23	0.03392727017844970619	5	7	0	6	NULL	0	0	0	5	0	0	0	0	0	NULL	0
4906	136499	201008	30	0.04661039743086572009	0	15	8	0	0	3	0	0	0	0	0	NULL	NULL	0	4	0
90911	175746	201015	24	0.03551086025244207601	0	4	0	9	0	3	0	0	0	7	0	NULL	NULL	0	1	0
16855	192793	201019	46	0.09431596692709329452	7	4	0	6	0	3	0	7	NULL	11	2	0	0	5	1	0
23933	104301	201037	57	0.14903624565945043958	1	15	0	11	0	3	0	7	0	11	0	0	0	9	0	0
53534	121545	201045	35	0.05831013881976549242	0	7	2	6	NULL	3	0	0	0	7	2	0	NULL	5	NULL	3
79954	198661	201065	24	0.03551086025244207601	0	7	0	7	NULL	3	0	0	5	2	0	NULL	NULL	0	NULL	0
69713	174618	201068	51	0.11652676581416762719	1	15	NULL	6	0	3	0	0	7	7	0	NULL	NULL	0	12	0
65190	164805	201083	30	0.04661039743086572009	5	15	2	0	NULL	3	0	0	0	2	0	NULL	NULL	3	NULL	0
21555	147778	201086	29	0.04455469432701904035	0	4	0	6	NULL	3	1	0	5	7	0	NULL	NULL	0	NULL	3
25317	187324	201087	72	0.26244870208189153995	17	15	2	0	0	3	5	7	0	7	2	NULL	NULL	9	5	0
53404	153675	201089	50	0.11174890826305648295	1	15	0	6	0	3	0	0	4	7	2	NULL	8	3	1	0
80024	129024	201092	61	0.17463321720211050202	17	15	2	6	NULL	3	0	4	NULL	11	0	NULL	0	3	NULL	0
8735	123515	201106	20	0.02957513517896666834	0	4	0	6	0	3	0	0	0	7	0	NULL	NULL	0	0	0
9402	175168	201116	72	0.26244870208189153995	7	10	2	6	0	3	0	7	NULL	0	0	NULL	16	3	3	15
81247	102230	201124	30	0.04661039743086572009	7	7	2	6	NULL	3	0	0	5	0	0	NULL	NULL	0	NULL	0
2264	175494	201157	55	0.13744204541560798578	5	9	0	0	NULL	3	0	0	7	7	0	0	16	3	5	0
32380	197428	201180	56	0.14314139483906223707	7	15	2	9	NULL	0	0	7	0	11	2	NULL	NULL	3	NULL	0
6590	113027	201184	39	0.06959935463726523380	7	10	2	0	0	3	0	0	4	7	0	NULL	0	3	3	0
2513	173094	201189	38	0.06660057539446086652	0	7	2	7	NULL	0	0	10	8	2	2	NULL	NULL	0	NULL	0
48881	124984	201191	41	0.07597463415646097812	0	15	0	8	NULL	3	0	0	5	7	0	NULL	NULL	3	NULL	0
13033	144122	201206	58	0.15512990750656873283	5	10	0	17	NULL	0	0	7	8	11	0	NULL	NULL	0	NULL	0
79894	106711	201234	85	0.39678000041362024151	13	15	0	9	0	3	19	0	4	7	2	NULL	8	0	5	0
45013	120099	201251	57	0.14903624565945043958	5	15	8	6	0	3	0	0	5	7	2	NULL	NULL	3	3	NULL
14393	158025	201264	38	0.06660057539446086652	0	15	2	0	0	3	0	0	5	7	0	NULL	NULL	0	6	0
99102	176648	201268	59	0.16142545810793508404	0	23	2	8	NULL	3	0	7	5	11	0	NULL	NULL	0	NULL	0
154	102354	201272	29	0.04455469432701904035	0	15	0	7	NULL	3	0	0	4	0	0	NULL	NULL	0	NULL	0
7783	100161	201274	20	0.02957513517896666834	0	7	0	8	0	3	0	0	0	0	0	0	0	0	2	0
21293	191539	201280	21	0.03096209543150773570	0	7	0	0	NULL	3	0	4	0	7	0	NULL	NULL	0	NULL	0
98195	155149	201281	43	0.08288186583513243822	0	15	2	8	NULL	3	0	0	4	7	0	0	0	0	4	0
31520	199872	201307	27	0.04069983443145165334	5	7	0	0	NULL	3	0	0	5	7	0	NULL	NULL	0	NULL	0
40351	162364	201310	70	0.24456733159346503007	7	15	0	11	NULL	3	1	4	5	11	0	NULL	NULL	5	NULL	8
93900	199677	201333	73	0.27169891855076872780	5	15	2	6	NULL	3	0	7	5	12	0	0	0	3	NULL	15
19994	190753	201348	21	0.03096209543150773570	1	6	0	8	NULL	3	0	0	1	2	0	NULL	0	0	NULL	0
70304	197538	201358	45	0.09035566226894495932	7	10	0	6	NULL	3	0	0	0	0	0	0	0	3	1	15
14347	155421	201388	17	0.02576639480459462351	0	7	0	0	0	3	0	0	0	2	2	NULL	0	3	0	0
24354	111963	201411	93	0.48979641678974487926	0	15	0	9	15	3	NULL	10	15	11	0	NULL	NULL	3	12	0
4792	132916	201431	26	0.03889417597540693197	0	15	2	0	0	3	0	0	0	0	0	NULL	NULL	3	3	0
27530	129816	201501	65	0.20357475284653857887	13	15	0	6	NULL	3	0	7	7	11	0	NULL	NULL	0	NULL	3
25870	139818	201509	36	0.06096000946994900188	8	23	NULL	0	0	3	NULL	NULL	NULL	NULL	NULL	NULL	NULL	NULL	2	NULL
18366	195028	201511	32	0.05099531352946170923	7	15	2	0	NULL	3	0	0	0	0	0	NULL	NULL	3	2	0
71577	122980	201525	54	0.13193468156463099942	0	15	2	6	0	3	0	7	0	11	0	0	0	9	1	0
79137	163450	201540	21	0.03096209543150773570	0	7	0	7	NULL	3	0	0	4	0	0	0	NULL	0	NULL	0
94260	166585	201562	50	0.11174890826305648295	1	23	0	0	NULL	3	0	4	8	7	0	NULL	NULL	0	4	0
29305	138308	201584	54	0.13193468156463099942	13	15	2	6	NULL	3	0	0	5	7	0	NULL	NULL	3	NULL	0
13033	107337	201586	40	0.07272263795670204476	0	7	0	8	NULL	3	0	7	NULL	12	0	NULL	NULL	3	NULL	0
23680	145644	201596	41	0.07597463415646097812	0	15	2	6	NULL	3	0	0	0	7	2	6	0	0	NULL	0
52125	161239	201621	25	0.03716552242416276915	0	15	0	0	0	3	0	0	4	0	0	NULL	NULL	0	3	0
24633	113605	201636	90	0.45447641991400694938	0	15	8	0	NULL	3	NULL	0	7	2	2	NULL	NULL	0	5	48
7884	185731	201640	66	0.21134451556140547031	7	10	2	6	0	3	0	7	0	12	2	NULL	0	3	6	8
7522	170534	201642	49	0.10714319542777458141	8	15	2	0	0	3	0	4	4	7	0	NULL	NULL	0	3	3
15563	177755	201657	57	0.14903624565945043958	8	15	2	8	NULL	3	0	7	7	7	0	NULL	NULL	0	NULL	0
9750	119267	201662	29	0.04455469432701904035	0	10	2	6	0	3	0	0	4	2	0	NULL	NULL	0	2	0
47319	119119	201679	57	0.14903624565945043958	0	15	2	7	0	3	0	0	5	2	2	NULL	NULL	3	3	15
12964	149073	201680	59	0.16142545810793508404	7	23	0	6	NULL	3	1	0	NULL	11	0	NULL	NULL	0	5	3
69000	199292	201696	57	0.14903624565945043958	8	23	0	8	NULL	3	0	0	8	7	0	0	0	0	NULL	0
24591	156441	201698	50	0.11174890826305648295	5	10	2	6	NULL	3	0	0	5	7	0	NULL	0	0	12	0
68391	104896	201705	69	0.23594158364199996208	5	15	2	6	0	3	0	7	4	11	2	0	5	9	0	0
1357	120657	201708	74	0.28115088484147849812	13	7	2	7	NULL	3	0	0	7	2	0	NULL	6	3	NULL	24
22517	137238	201710	35	0.05831013881976549242	5	7	0	8	0	3	0	0	0	7	0	4	0	0	1	0
61667	174217	201711	42	0.07935960673643934218	0	15	2	7	NULL	3	0	4	NULL	11	0	NULL	0	0	NULL	0
25049	193225	201718	54	0.13193468156463099942	0	15	0	8	2	3	0	7	7	11	0	NULL	NULL	0	1	0
998	149668	201728	54	0.13193468156463099942	5	7	0	8	0	3	5	7	5	11	0	NULL	NULL	3	0	0
24307	187905	201739	45	0.09035566226894495932	0	15	0	8	NULL	3	0	7	0	12	0	NULL	NULL	0	NULL	0
98176	140585	201743	28	0.04258560610026450305	5	15	2	0	0	3	0	0	0	0	0	NULL	NULL	0	3	0
8551	163130	201751	22	0.03241192637094302324	0	15	0	0	0	3	0	0	1	0	0	0	NULL	3	0	0
92724	191381	201761	51	0.11652676581416762719	0	15	2	8	NULL	3	0	7	5	11	0	NULL	NULL	0	NULL	0
27071	120696	201768	33	0.05333159229733887071	0	7	2	6	0	3	0	4	0	7	0	NULL	NULL	3	1	0
7973	122900	201791	59	0.16142545810793508404	0	15	0	7	NULL	3	0	7	8	11	2	0	0	3	NULL	3
30284	102690	201795	117	0.74902518268157782184	0	15	8	11	5	3	0	0	8	11	0	NULL	NULL	5	3	48
44412	146575	201797	34	0.05576861454643114212	5	15	8	0	0	3	0	0	0	0	0	NULL	NULL	0	3	0
9488	153750	201812	27	0.04069983443145165334	0	15	0	8	NULL	0	0	0	4	0	0	NULL	NULL	0	NULL	0
93663	129822	201816	33	0.05333159229733887071	7	15	0	8	NULL	3	0	0	0	0	0	NULL	0	0	NULL	0
16531	157022	201824	30	0.04661039743086572009	5	4	0	6	NULL	3	0	0	0	7	0	0	0	5	NULL	0
17072	134921	201852	49	0.10714319542777458141	1	15	0	8	NULL	3	0	7	0	12	0	NULL	NULL	3	NULL	0
32205	194409	201870	51	0.11652676581416762719	0	15	0	0	NULL	3	1	4	7	11	0	0	5	0	5	0
15914	192646	201876	40	0.07272263795670204476	1	15	0	7	NULL	3	0	7	NULL	7	0	NULL	NULL	0	NULL	0
79337	176063	201877	49	0.10714319542777458141	5	15	0	6	NULL	3	5	0	1	7	2	0	0	5	NULL	0
12567	196308	201878	30	0.04661039743086572009	7	7	2	6	NULL	3	1	0	NULL	2	0	NULL	NULL	0	2	0
28064	148976	201883	29	0.04455469432701904035	0	15	0	0	NULL	3	0	0	1	2	0	NULL	0	3	5	0
27022	196712	201885	54	0.13193468156463099942	0	15	2	0	NULL	3	1	0	7	7	2	6	8	3	NULL	0
49024	182358	201891	70	0.24456733159346503007	5	23	0	6	NULL	3	0	7	0	11	0	NULL	NULL	0	NULL	15
25049	133417	201902	65	0.20357475284653857887	0	15	2	18	0	3	5	7	0	11	0	0	0	3	1	0
23517	169594	201903	54	0.13193468156463099942	0	15	0	6	NULL	3	0	7	0	7	0	0	0	0	NULL	16
13455	155660	201912	61	0.17463321720211050202	5	15	0	7	0	3	0	10	15	0	0	NULL	NULL	3	3	NULL
11613	168054	201925	30	0.04661039743086572009	0	4	0	8	NULL	3	0	4	0	11	0	NULL	NULL	0	NULL	0
88481	179181	201930	35	0.05831013881976549242	0	15	0	6	NULL	3	0	0	4	7	0	NULL	NULL	0	NULL	0
1264	169492	201944	47	0.09843106954936006351	5	4	13	8	0	3	0	0	5	7	2	0	0	0	0	0
75215	125626	201979	41	0.07597463415646097812	0	15	2	7	NULL	3	0	0	5	7	2	NULL	NULL	0	NULL	0
580	165653	202011	62	0.18155017975336582656	8	7	2	6	0	3	0	0	0	11	0	NULL	0	0	1	24
14230	166154	202024	44	0.08654575921862385844	1	15	8	9	0	3	0	3	0	0	2	NULL	NULL	0	3	0
22475	149974	202048	37	0.06372215327401275540	0	15	0	0	NULL	3	0	0	4	7	0	0	0	3	5	0
11865	196482	202055	24	0.03551086025244207601	0	15	0	0	NULL	3	0	0	4	0	0	NULL	NULL	0	2	0
80969	146679	202068	24	0.03551086025244207601	0	6	0	8	0	3	0	0	0	2	0	NULL	NULL	0	5	0
18657	143590	202070	78	0.32088231448351916383	13	15	0	6	0	3	0	7	4	11	0	0	0	3	1	15
28651	146272	202099	46	0.09431596692709329452	1	15	2	6	0	3	0	0	7	7	2	NULL	NULL	3	0	0
26410	161944	202122	27	0.04069983443145165334	7	7	0	8	NULL	3	0	0	0	2	0	0	0	0	NULL	0
90533	133492	202136	96	0.52521858271843697992	13	15	0	0	NULL	3	0	0	7	7	0	NULL	NULL	0	3	48
19465	156358	202165	81	0.35252925485606272195	5	15	13	0	NULL	3	0	10	15	11	0	NULL	NULL	3	6	0
85781	143870	202174	21	0.03096209543150773570	0	7	0	6	NULL	3	0	0	4	0	0	NULL	NULL	0	1	0
21220	107938	202190	113	0.71184876165520437283	0	15	13	6	0	3	19	10	15	7	2	6	0	5	12	0
69225	183477	202193	60	0.16792571677372534419	0	15	2	6	NULL	3	0	0	8	7	0	6	0	0	NULL	13
8556	145762	202210	75	0.29080037710989142688	13	15	2	6	0	3	0	0	NULL	11	0	0	0	0	1	24
73770	196446	202211	81	0.35252925485606272195	7	15	0	11	0	3	0	7	7	11	0	0	0	0	5	15
95816	156481	202217	42	0.07935960673643934218	13	10	0	6	NULL	3	0	0	0	0	2	NULL	8	0	NULL	0
81058	139569	202237	44	0.08654575921862385844	0	9	0	7	NULL	3	0	7	4	12	2	0	NULL	0	NULL	0
18756	193667	202252	47	0.09843106954936006351	7	15	2	0	0	3	0	0	5	7	0	NULL	NULL	3	5	0
20643	177851	202263	51	0.11652676581416762719	0	15	0	8	5	3	0	0	7	7	2	NULL	NULL	3	1	0
96662	167476	202266	33	0.05333159229733887071	0	6	0	6	NULL	3	0	0	0	11	2	NULL	0	5	NULL	0
66093	100888	202272	65	0.20357475284653857887	7	23	NULL	18	NULL	3	0	0	NULL	0	2	NULL	NULL	0	12	NULL
97782	102294	202279	36	0.06096000946994900188	0	15	0	7	NULL	3	0	4	0	7	0	NULL	NULL	0	NULL	0
28365	102079	202300	44	0.08654575921862385844	7	15	0	0	5	3	0	0	0	7	0	0	0	3	1	3
10586	187043	202301	36	0.06096000946994900188	5	15	2	0	NULL	3	0	0	4	0	2	NULL	NULL	3	2	0
81317	170212	202304	43	0.08288186583513243822	0	15	0	6	NULL	3	1	0	5	11	2	0	0	0	NULL	0
19999	156853	202334	43	0.08288186583513243822	7	7	0	6	0	3	0	4	0	11	0	NULL	0	3	2	0
74463	106269	202338	64	0.19601963727797905883	7	15	NULL	9	0	3	0	0	0	0	0	NULL	NULL	3	3	24
52703	138938	202347	29	0.04455469432701904035	0	15	2	0	0	3	0	0	4	0	2	NULL	NULL	0	3	0
2410	120015	202354	28	0.04258560610026450305	7	7	2	6	0	3	0	0	0	0	0	NULL	NULL	0	3	0
7799	176753	202357	26	0.03889417597540693197	0	7	2	8	0	3	0	0	0	0	0	0	NULL	0	3	3
8070	131159	202370	43	0.08288186583513243822	0	15	0	6	5	3	0	0	5	2	2	NULL	NULL	0	5	0
21514	117057	202373	53	0.12661560605916650078	0	7	2	6	0	3	0	4	0	7	0	0	0	0	0	24
5239	129387	202376	47	0.09843106954936006351	13	15	0	0	NULL	3	1	0	0	7	0	0	0	3	5	0
11710	177094	202399	34	0.05576861454643114212	0	23	0	0	NULL	3	0	0	5	0	2	0	NULL	0	1	0
68208	136044	202408	81	0.35252925485606272195	7	7	0	6	0	3	0	0	4	2	2	NULL	NULL	0	2	48
67683	178738	202438	46	0.09431596692709329452	0	15	8	6	0	3	0	3	1	0	2	NULL	0	0	5	3
30001	122965	202441	29	0.04455469432701904035	0	7	0	0	NULL	0	0	0	15	7	0	NULL	NULL	0	NULL	0
12648	198052	202481	45	0.09035566226894495932	5	15	0	11	NULL	3	0	0	4	7	0	0	0	0	0	0
40179	183432	202485	22	0.03241192637094302324	1	7	0	0	NULL	3	0	0	8	0	0	NULL	NULL	0	3	0
29937	193815	202488	31	0.04875610828881056678	0	15	2	6	0	3	0	0	0	2	2	NULL	NULL	0	1	0
7638	147653	202494	61	0.17463321720211050202	5	15	2	6	0	3	0	4	7	11	0	0	0	5	3	0
93834	190444	202499	32	0.05099531352946170923	7	10	0	9	0	0	1	0	0	0	0	0	0	0	2	3
50507	133165	202523	41	0.07597463415646097812	13	15	0	6	NULL	3	0	0	4	0	0	NULL	0	0	NULL	0
9194	137560	202524	25	0.03716552242416276915	1	15	0	6	NULL	3	0	0	0	0	0	NULL	NULL	0	NULL	0
17394	126077	202547	45	0.09035566226894495932	0	15	0	8	NULL	3	0	0	15	2	2	NULL	NULL	0	NULL	0
27390	110930	202566	32	0.05099531352946170923	0	15	0	0	0	3	0	0	5	2	0	NULL	NULL	0	4	3
10898	105121	202642	16	0.02460626823863014085	0	6	0	6	0	3	0	0	1	0	0	NULL	0	0	0	0
56611	188009	202644	30	0.04661039743086572009	7	4	2	6	NULL	3	0	0	7	0	0	NULL	NULL	0	1	0
21933	199050	202660	25	0.03716552242416276915	0	7	0	8	NULL	3	0	0	4	0	0	NULL	0	3	NULL	NULL
9258	183354	202664	73	0.27169891855076872780	13	23	2	0	NULL	3	1	0	5	7	2	0	0	5	12	0
92135	147572	202692	40	0.07272263795670204476	1	15	0	0	NULL	3	0	4	4	11	2	NULL	NULL	0	NULL	0
27504	138692	202700	44	0.08654575921862385844	0	7	2	7	NULL	3	0	7	4	11	0	NULL	NULL	3	NULL	0
5727	189570	202782	42	0.07935960673643934218	7	4	2	9	NULL	3	0	7	5	2	0	NULL	0	3	NULL	0
3482	192399	202786	76	0.30064254314208157039	5	15	2	0	NULL	3	0	0	5	7	2	NULL	NULL	0	4	33
84008	154839	202793	22	0.03241192637094302324	1	7	0	6	NULL	3	0	0	5	0	0	NULL	NULL	0	NULL	0
29880	189159	202794	28	0.04258560610026450305	0	6	2	6	NULL	3	0	0	4	7	0	0	0	0	NULL	0
27162	181175	202795	20	0.02957513517896666834	NULL	NULL	NULL	NULL	NULL	3	0	7	NULL	7	2	NULL	NULL	0	1	NULL
82898	170418	202805	41	0.07597463415646097812	1	7	0	0	0	3	1	0	1	7	0	NULL	NULL	0	6	15
25115	119787	202836	30	0.04661039743086572009	0	15	0	0	0	3	0	0	4	7	0	NULL	NULL	0	1	0
23707	127356	202848	21	0.03096209543150773570	0	6	0	7	NULL	3	0	0	5	0	0	NULL	0	0	NULL	0
651	110245	202853	41	0.07597463415646097812	0	15	0	8	NULL	3	0	4	4	7	0	0	0	0	NULL	0
29338	164043	202857	73	0.27169891855076872780	0	23	8	6	NULL	3	0	7	NULL	11	0	0	0	3	12	0
7798	183395	202860	26	0.03889417597540693197	1	15	0	6	0	3	0	0	0	0	0	NULL	NULL	0	1	0
24465	185111	202869	53	0.12661560605916650078	1	7	2	6	NULL	3	0	7	15	7	2	NULL	NULL	3	NULL	0
62699	192983	202873	37	0.06372215327401275540	0	15	2	7	NULL	3	0	0	0	7	0	NULL	NULL	0	NULL	3
49094	129618	202878	19	0.02824849326090944653	0	7	0	7	NULL	3	0	0	0	2	0	NULL	NULL	0	NULL	0
28902	102777	202879	47	0.09843106954936006351	5	4	0	6	0	3	0	7	5	11	0	NULL	NULL	5	1	0
98744	156671	202885	53	0.12661560605916650078	7	15	2	6	NULL	3	0	4	4	7	0	NULL	5	0	NULL	0
15629	167015	202900	92	0.47799422505272710488	5	6	0	9	11	3	0	4	4	7	2	NULL	0	3	5	33
60014	134923	202938	28	0.04258560610026450305	0	7	NULL	6	0	3	0	0	0	2	0	NULL	NULL	9	1	NULL
23161	148180	202955	45	0.09035566226894495932	0	15	2	7	NULL	3	0	4	0	11	0	NULL	NULL	3	NULL	0
26377	182555	202983	30	0.04661039743086572009	0	7	0	8	NULL	3	0	0	1	11	0	NULL	NULL	0	NULL	0
28773	130727	203004	34	0.05576861454643114212	5	6	2	6	0	3	0	0	0	7	2	NULL	NULL	3	0	0
65678	153059	203044	83	0.37439214053811948200	7	23	0	6	0	3	0	0	4	7	0	0	0	3	1	29
17785	183076	203063	33	0.05333159229733887071	0	7	0	6	NULL	3	0	4	4	7	2	NULL	NULL	0	0	0
49544	195469	203072	68	0.22752843138664006582	0	15	0	9	NULL	3	0	7	15	7	0	NULL	NULL	9	NULL	3
57476	141689	203077	29	0.04455469432701904035	0	15	0	6	0	3	0	0	0	0	2	NULL	0	0	3	0
8109	192031	203082	51	0.11652676581416762719	0	15	2	0	NULL	3	1	7	5	12	0	NULL	0	3	3	0
99645	152926	203096	31	0.04875610828881056678	0	15	2	8	0	3	0	0	0	2	0	NULL	NULL	0	1	0
22017	116348	203166	42	0.07935960673643934218	5	7	0	8	NULL	3	0	0	4	0	0	0	0	0	2	13
17586	167243	203198	33	0.05333159229733887071	0	15	0	6	NULL	3	0	0	NULL	7	2	NULL	NULL	0	NULL	0
4600	101568	203207	32	0.05099531352946170923	0	6	0	7	5	3	0	0	0	7	0	NULL	NULL	0	1	3
82915	133798	203209	40	0.07272263795670204476	0	15	2	0	0	3	0	4	5	7	0	NULL	NULL	3	1	0
2208	166923	203223	118	0.75780446594492644903	1	23	2	6	0	3	5	0	7	11	4	6	NULL	5	12	33
15624	192513	203229	30	0.04661039743086572009	5	10	0	0	NULL	3	5	0	0	7	0	0	NULL	0	0	0
12157	182611	203251	44	0.08654575921862385844	0	15	8	0	NULL	3	0	4	0	12	0	0	0	0	2	0
1892	105709	203252	56	0.14314139483906223707	7	7	2	0	0	3	5	7	1	7	0	NULL	NULL	5	12	NULL
61611	146598	203273	38	0.06660057539446086652	5	15	2	6	0	3	0	0	0	2	2	NULL	NULL	0	3	NULL
14540	162150	203292	30	0.04661039743086572009	5	7	0	8	NULL	3	0	0	7	0	0	0	0	0	NULL	0
21597	179456	203293	40	0.07272263795670204476	0	15	0	0	0	3	0	4	5	7	0	NULL	NULL	3	3	0
61667	107635	203355	54	0.13193468156463099942	0	15	2	8	NULL	3	0	0	15	11	0	0	0	0	NULL	0
2917	127682	203359	21	0.03096209543150773570	1	7	8	0	0	3	0	0	0	0	0	NULL	NULL	0	2	0
26487	126645	203377	39	0.06959935463726523380	5	15	0	6	0	3	0	0	5	0	0	NULL	NULL	3	2	0
6894	130001	203382	38	0.06660057539446086652	7	15	0	6	0	3	0	0	0	0	2	NULL	NULL	0	2	3
18353	134705	203400	38	0.06660057539446086652	0	15	2	0	NULL	3	0	7	NULL	7	2	NULL	NULL	0	2	0
9545	189678	203404	55	0.13744204541560798578	1	15	2	6	0	3	0	0	7	7	0	NULL	NULL	0	1	13
50227	183663	203432	70	0.24456733159346503007	7	10	2	6	NULL	3	0	0	8	7	0	NULL	NULL	3	NULL	24
13309	199382	203435	21	0.03096209543150773570	5	4	0	0	NULL	3	5	0	4	0	0	NULL	0	0	NULL	0
9718	143321	203446	41	0.07597463415646097812	7	15	0	0	0	3	0	0	4	0	2	NULL	NULL	5	5	0
29767	163441	203454	49	0.10714319542777458141	5	15	2	6	0	3	0	0	7	7	0	NULL	0	0	4	0
414	153627	203468	56	0.14314139483906223707	0	15	2	6	NULL	3	0	7	8	11	0	0	0	0	4	0
32511	102385	203472	48	0.10270535763990078222	13	7	8	6	0	3	0	0	4	2	2	NULL	NULL	0	0	3
29480	142703	203493	44	0.08654575921862385844	0	15	2	7	NULL	3	0	4	4	7	2	0	0	0	NULL	0
13033	198347	203497	46	0.09431596692709329452	0	9	0	8	NULL	0	0	7	8	11	0	NULL	NULL	3	NULL	0
81871	190823	203500	48	0.10270535763990078222	0	10	2	7	5	0	0	7	7	7	0	0	NULL	0	0	3
17736	159487	203518	17	0.02576639480459462351	0	7	0	7	NULL	3	0	0	0	0	0	NULL	NULL	0	NULL	0
24475	199137	203529	23	0.03392727017844970619	7	6	0	7	0	3	0	0	0	0	0	0	0	0	0	0
48641	137552	203537	21	0.03096209543150773570	0	7	0	7	NULL	3	0	0	4	0	0	NULL	NULL	0	NULL	0
3142	167416	203604	32	0.05099531352946170923	0	7	2	6	NULL	3	0	0	5	7	2	NULL	NULL	0	NULL	0
9263	173382	203615	24	0.03551086025244207601	0	4	2	8	NULL	3	0	0	0	7	0	0	0	0	NULL	0
23582	105770	203633	34	0.05576861454643114212	5	15	0	8	0	3	0	0	0	0	0	NULL	0	0	3	0
14513	151433	203648	62	0.18155017975336582656	7	15	0	9	5	3	0	0	4	7	2	NULL	NULL	5	2	3
13528	190250	203660	24	0.03551086025244207601	1	4	2	6	0	3	0	0	0	7	0	NULL	NULL	0	1	0
78898	194531	203673	75	0.29080037710989142688	7	23	2	6	NULL	3	5	7	7	12	0	0	0	0	NULL	3
24285	155638	203683	41	0.07597463415646097812	1	7	2	8	NULL	3	0	0	7	7	0	NULL	NULL	3	NULL	3
42820	137524	203692	32	0.05099531352946170923	1	15	0	6	0	3	0	0	0	2	0	NULL	NULL	3	2	0
16881	162040	203713	63	0.18867848336208920422	0	15	0	7	0	3	0	10	15	11	0	NULL	NULL	0	2	0
8081	192934	203715	34	0.05576861454643114212	0	4	0	8	0	3	0	7	0	12	0	NULL	NULL	0	0	0
11187	148681	203717	21	0.03096209543150773570	0	7	0	7	NULL	3	0	0	4	0	0	0	0	0	NULL	0
65190	146245	203721	17	0.02576639480459462351	0	6	0	7	NULL	0	0	0	4	0	0	NULL	NULL	0	NULL	0
8426	142053	203723	64	0.19601963727797905883	0	15	2	8	NULL	3	0	7	7	11	2	NULL	NULL	0	1	8
25115	123101	203726	21	0.03096209543150773570	0	7	0	0	NULL	3	0	0	4	7	0	NULL	NULL	0	NULL	0
29686	138340	203729	36	0.06096000946994900188	1	7	2	6	0	3	0	0	4	7	0	NULL	NULL	3	0	3
10506	147087	203748	20	0.02957513517896666834	5	6	0	6	0	3	0	0	0	0	0	NULL	NULL	0	0	0
5542	118344	203750	38	0.06660057539446086652	7	7	2	8	0	3	0	0	4	0	2	NULL	0	5	0	0
84952	176926	203765	31	0.04875610828881056678	13	7	0	6	NULL	3	0	0	0	2	0	NULL	NULL	0	NULL	0
59807	152977	203825	42	0.07935960673643934218	0	15	0	6	NULL	3	0	4	NULL	11	0	NULL	NULL	0	NULL	3
11236	132436	203873	62	0.18155017975336582656	0	15	0	9	0	3	0	7	0	11	0	NULL	NULL	0	4	13
55059	180629	203892	42	0.07935960673643934218	5	7	0	9	5	3	5	0	5	2	0	0	0	0	1	0
27760	126013	203909	73	0.27169891855076872780	7	6	0	6	NULL	3	0	7	1	7	2	0	16	3	12	3
40236	187307	203911	133	0.86407778263869807146	5	23	8	9	0	3	0	4	7	11	3	0	6	0	6	48
13420	192348	203918	26	0.03889417597540693197	0	4	0	7	0	3	0	0	0	7	0	NULL	0	3	2	0
25771	178222	203923	35	0.05831013881976549242	7	7	2	0	0	3	0	0	7	7	0	NULL	NULL	0	2	0
9685	118503	203926	27	0.04069983443145165334	1	15	0	0	0	3	0	0	0	0	2	NULL	NULL	3	3	0
6285	189873	203934	45	0.09035566226894495932	0	15	0	8	NULL	3	0	4	8	7	0	NULL	NULL	0	NULL	0
46202	198651	203941	19	0.02824849326090944653	1	4	2	8	NULL	3	0	0	1	0	0	NULL	NULL	0	NULL	0
17687	145883	203944	36	0.06096000946994900188	1	15	0	6	0	3	0	0	5	2	0	NULL	NULL	0	4	0
4609	167750	203957	21	0.03096209543150773570	5	4	0	6	0	3	0	0	0	0	0	NULL	NULL	3	0	0
68453	185604	203979	52	0.12148096405733765187	1	15	0	6	NULL	3	5	0	5	7	2	NULL	NULL	5	3	0
8323	156685	203987	18	0.02697970561545912951	0	7	0	8	NULL	3	0	0	0	0	0	NULL	NULL	0	NULL	0
12422	170146	203988	47	0.09843106954936006351	5	15	2	6	0	3	0	4	NULL	7	0	NULL	NULL	3	2	0
8072	104104	203990	55	0.13744204541560798578	7	15	0	6	NULL	3	0	4	0	11	0	NULL	NULL	9	NULL	0
14841	106951	203998	41	0.07597463415646097812	5	7	2	0	NULL	3	0	4	5	7	0	0	0	3	2	3
1419	170460	204013	27	0.04069983443145165334	0	7	0	9	0	3	0	0	1	7	0	NULL	NULL	0	0	0
65431	164478	204044	37	0.06372215327401275540	0	15	2	0	NULL	3	0	0	0	7	0	0	0	0	2	8
7493	152154	204085	27	0.04069983443145165334	0	7	0	0	NULL	3	0	0	0	11	0	0	6	0	NULL	0
18250	183165	204086	40	0.07272263795670204476	0	15	2	6	NULL	0	0	0	7	7	0	NULL	NULL	0	NULL	3
11280	185210	204090	64	0.19601963727797905883	7	15	0	0	NULL	3	0	7	4	12	0	11	0	0	5	0
63755	111041	204127	38	0.06660057539446086652	0	15	NULL	0	0	3	0	4	5	7	2	NULL	NULL	0	2	0
72940	197461	204130	26	0.03889417597540693197	0	6	2	0	0	3	0	4	0	0	2	NULL	NULL	3	6	0
8896	140267	204140	54	0.13193468156463099942	0	7	2	6	0	3	0	4	0	11	0	6	0	3	12	0
12472	118363	204141	70	0.24456733159346503007	1	7	0	6	NULL	3	0	0	4	0	0	NULL	NULL	0	1	48
7671	160689	204143	0	0.01170459669149691847	NULL	NULL	NULL	NULL	NULL	NULL	NULL	NULL	NULL	NULL	NULL	NULL	NULL	NULL	NULL	NULL
62622	117047	204145	47	0.09843106954936006351	1	4	2	7	NULL	3	0	7	1	12	2	NULL	0	5	NULL	3
97396	152182	204160	114	0.72144487563908420193	0	15	NULL	6	NULL	3	0	10	15	2	0	NULL	0	3	12	48
17226	128705	204214	56	0.14314139483906223707	1	15	8	0	NULL	3	0	0	8	7	0	0	5	3	6	0
17421	155341	204220	167	0.96942202307807836874	13	23	0	18	NULL	3	5	10	15	12	0	0	8	0	12	48
12375	197471	204239	33	0.05333159229733887071	0	15	2	0	NULL	3	0	0	1	7	0	0	NULL	3	2	0
30469	133322	204243	51	0.11652676581416762719	7	15	0	0	NULL	3	1	4	4	11	2	NULL	0	3	1	0
53534	194151	204280	80	0.34181868779409620944	0	15	8	8	NULL	3	0	4	8	11	0	NULL	NULL	3	4	16
94220	108129	204300	28	0.04258560610026450305	1	7	0	6	0	3	0	0	0	7	2	0	0	0	2	0
11570	158118	204335	31	0.04875610828881056678	1	7	2	6	NULL	3	0	0	7	0	2	NULL	NULL	0	NULL	3
67144	164508	204373	40	0.07272263795670204476	0	15	2	0	0	3	0	0	0	7	2	NULL	NULL	9	2	0
18186	191330	204377	42	0.07935960673643934218	5	23	2	7	NULL	3	0	0	0	0	2	NULL	NULL	0	NULL	0
77661	194451	204396	92	0.47799422505272710488	5	7	0	0	0	3	0	4	5	7	2	NULL	8	0	3	48
8942	104923	204405	25	0.03716552242416276915	0	7	0	0	NULL	3	0	0	1	2	0	NULL	NULL	0	12	0
9032	103591	204408	40	0.07272263795670204476	0	7	0	6	0	3	0	0	5	7	0	NULL	0	3	9	0
11346	178355	204415	38	0.06660057539446086652	0	15	2	0	NULL	3	0	7	NULL	11	0	NULL	NULL	0	NULL	0
11442	122144	204437	47	0.09843106954936006351	0	15	2	0	NULL	3	5	0	4	7	2	NULL	NULL	0	9	0
83709	193392	204467	21	0.03096209543150773570	1	7	0	6	0	3	0	0	0	0	2	NULL	NULL	0	2	0
23014	180505	204504	25	0.03716552242416276915	0	15	0	0	0	3	0	0	0	7	0	NULL	NULL	0	0	0
65824	118760	204512	64	0.19601963727797905883	0	23	8	0	NULL	3	0	7	NULL	11	0	NULL	0	0	12	0
11957	142430	204514	45	0.09035566226894495932	0	15	0	7	NULL	3	0	4	0	11	0	NULL	NULL	5	NULL	0
41266	176953	204522	74	0.28115088484147849812	13	7	0	6	NULL	3	19	0	15	7	2	NULL	NULL	0	2	0
11236	132436	204530	64	0.19601963727797905883	0	15	2	9	15	3	0	4	5	7	0	NULL	NULL	3	1	NULL
16792	150158	204539	76	0.30064254314208157039	13	15	2	9	NULL	3	5	7	0	7	0	NULL	0	3	12	0
29358	127652	204549	61	0.17463321720211050202	5	15	2	9	NULL	3	0	7	NULL	11	2	NULL	NULL	0	4	3
12409	172994	204557	49	0.10714319542777458141	0	15	8	8	NULL	3	0	0	5	7	0	NULL	NULL	0	NULL	3
15135	183612	204583	80	0.34181868779409620944	8	15	0	18	0	3	1	4	7	7	0	NULL	NULL	5	12	NULL
16526	180230	204600	48	0.10270535763990078222	0	23	0	6	0	3	0	0	5	7	2	NULL	NULL	0	2	0
8890	107762	204613	48	0.10270535763990078222	13	10	0	0	NULL	3	1	4	1	7	0	NULL	NULL	3	6	0
53804	193457	204615	120	0.77472739980394709294	1	7	16	6	NULL	3	5	4	4	7	2	NULL	NULL	5	12	48
30248	135325	204625	25	0.03716552242416276915	0	7	0	8	NULL	3	0	0	0	2	2	NULL	0	3	NULL	0
6952	187920	204681	38	0.06660057539446086652	0	15	2	0	NULL	3	0	0	8	7	0	NULL	NULL	0	3	0
79427	174326	204682	28	0.04258560610026450305	5	7	0	6	NULL	3	0	0	0	0	2	NULL	NULL	5	NULL	0
15767	126450	204695	48	0.10270535763990078222	0	15	0	6	NULL	3	0	0	5	7	0	NULL	NULL	0	12	0
26841	195102	204696	38	0.06660057539446086652	7	15	0	6	0	3	0	0	0	7	0	NULL	0	0	0	0
79945	181352	204697	46	0.09431596692709329452	1	7	0	7	15	3	0	0	5	2	0	NULL	NULL	3	0	3
28416	195147	204698	32	0.05099531352946170923	0	7	0	8	0	3	0	0	0	2	0	NULL	0	0	12	0
404	166989	204729	39	0.06959935463726523380	NULL	NULL	NULL	NULL	0	3	5	4	NULL	7	2	NULL	6	0	12	NULL
14042	114261	204742	24	0.03551086025244207601	0	15	0	0	0	3	NULL	0	0	0	0	NULL	NULL	3	3	0
99650	199859	204749	50	0.11174890826305648295	1	15	0	9	NULL	3	0	4	0	11	0	NULL	0	5	2	0
72779	129431	204774	35	0.05831013881976549242	0	15	2	8	NULL	3	0	0	4	0	0	0	0	0	NULL	3
19048	130540	204796	26	0.03889417597540693197	0	4	0	7	NULL	3	0	0	5	7	0	NULL	NULL	0	NULL	0
68579	161848	204799	52	0.12148096405733765187	0	7	2	7	0	3	5	4	7	11	0	NULL	0	3	0	3
61667	150705	204808	42	0.07935960673643934218	0	15	2	7	NULL	3	0	4	NULL	11	0	NULL	0	0	NULL	0
61619	136328	204829	47	0.09843106954936006351	5	15	NULL	0	NULL	0	5	0	0	0	2	6	0	5	9	0
75233	187883	204840	64	0.19601963727797905883	13	9	0	6	0	3	5	0	4	7	0	0	0	0	2	15
99469	179324	204842	68	0.22752843138664006582	13	15	0	6	NULL	3	5	4	4	11	2	0	0	3	2	0
12113	162590	204849	50	0.11174890826305648295	7	15	4	0	NULL	3	0	0	0	7	2	0	0	3	9	0
1493	140633	204907	43	0.08288186583513243822	0	7	2	8	0	3	0	4	4	7	2	0	0	5	1	0
8238	117451	204915	41	0.07597463415646097812	5	15	8	0	NULL	3	0	0	0	2	0	NULL	NULL	3	5	0
58325	130040	204939	48	0.10270535763990078222	0	15	0	8	NULL	3	0	4	0	7	2	4	0	5	NULL	0
19842	122439	204940	50	0.11174890826305648295	0	15	0	6	NULL	3	0	7	5	7	0	NULL	NULL	3	4	NULL
91242	178814	204961	36	0.06096000946994900188	1	4	0	11	0	3	0	0	7	7	0	NULL	NULL	3	0	0
94206	112171	204970	40	0.07272263795670204476	1	15	0	7	NULL	3	0	0	7	7	0	0	0	0	NULL	0
11892	193055	204984	26	0.03889417597540693197	1	7	0	0	0	3	0	0	0	7	2	NULL	NULL	3	3	0
75353	122227	204995	65	0.20357475284653857887	5	23	8	6	NULL	3	0	0	7	7	0	NULL	NULL	3	NULL	3
5139	165318	205003	75	0.29080037710989142688	0	23	0	0	NULL	3	0	10	15	11	2	NULL	NULL	9	2	0
4347	159031	205017	34	0.05576861454643114212	1	6	0	17	0	3	0	0	5	2	0	0	NULL	0	0	0
23238	135795	205036	45	0.09035566226894495932	0	15	0	6	NULL	3	0	7	7	7	0	0	NULL	0	NULL	0
23197	122688	205044	43	0.08288186583513243822	0	4	0	7	NULL	3	0	0	15	7	2	NULL	0	5	NULL	0
42477	130768	205056	40	0.07272263795670204476	0	15	2	8	0	3	0	0	8	0	2	NULL	NULL	0	2	0
65656	191217	205059	34	0.05576861454643114212	0	4	0	6	0	3	0	7	0	11	0	NULL	NULL	3	0	0
81069	116259	205088	45	0.09035566226894495932	0	7	0	8	0	3	0	0	4	2	2	NULL	NULL	3	3	13
17149	183984	205143	52	0.12148096405733765187	0	4	2	11	NULL	3	5	7	0	7	2	0	0	3	5	3
27811	157821	205161	34	0.05576861454643114212	0	15	0	0	NULL	3	0	0	5	7	0	NULL	NULL	3	1	0
82416	153808	205175	21	0.03096209543150773570	0	15	0	0	0	3	0	0	0	0	0	NULL	NULL	0	3	0
19270	105530	205176	67	0.21932915763932657925	0	15	2	6	5	3	0	10	15	11	0	NULL	NULL	0	0	0
11943	130834	205187	34	0.05576861454643114212	7	15	0	0	NULL	0	0	0	7	2	0	NULL	NULL	3	NULL	0
9294	150555	205206	30	0.04661039743086572009	0	15	0	6	NULL	3	0	0	0	0	2	NULL	NULL	0	4	0
51267	174972	205220	57	0.14903624565945043958	8	23	2	6	NULL	3	0	4	4	7	0	NULL	NULL	0	NULL	0
30637	170587	205234	59	0.16142545810793508404	8	9	0	9	NULL	3	0	4	0	7	2	NULL	NULL	5	9	3
65056	124292	205242	38	0.06660057539446086652	0	15	8	9	0	3	0	0	1	0	0	NULL	NULL	0	2	0
5452	133470	205244	71	0.25340384027845091029	1	15	0	0	15	3	0	10	15	12	0	0	0	0	0	0
15209	190054	205246	31	0.04875610828881056678	1	15	0	0	2	3	0	3	0	2	3	0	0	0	2	0
83640	119657	205247	40	0.07272263795670204476	5	6	2	8	NULL	3	0	4	5	7	0	NULL	NULL	0	NULL	0
1280	186100	205252	21	0.03096209543150773570	0	4	0	8	0	3	NULL	0	4	0	0	NULL	0	0	2	0
28616	199981	205264	41	0.07597463415646097812	0	15	2	6	0	3	0	0	4	7	0	NULL	NULL	3	1	0
49544	195469	205278	60	0.16792571677372534419	1	15	0	8	NULL	3	0	7	7	11	2	NULL	NULL	3	NULL	3
23483	127149	205292	37	0.06372215327401275540	0	7	2	8	2	3	0	0	4	7	2	NULL	NULL	0	2	0
55106	186531	205302	19	0.02824849326090944653	0	7	0	7	NULL	3	0	0	0	0	2	0	0	0	NULL	0
25354	129795	205312	46	0.09431596692709329452	0	15	2	6	NULL	3	1	4	4	11	0	NULL	0	0	NULL	0
88294	161903	205349	42	0.07935960673643934218	0	15	2	8	NULL	3	0	0	4	7	0	NULL	NULL	3	NULL	0
88749	156126	205360	19	0.02824849326090944653	0	7	2	7	NULL	3	0	0	0	0	0	NULL	NULL	0	NULL	0
56582	103892	205362	40	0.07272263795670204476	0	15	2	6	0	3	5	0	1	7	0	NULL	NULL	0	1	0
17775	184463	205390	57	0.14903624565945043958	7	15	0	11	NULL	3	0	7	NULL	7	2	NULL	NULL	0	5	0
3250	171462	205405	73	0.27169891855076872780	5	4	2	17	NULL	3	19	0	1	7	2	NULL	0	0	NULL	13
23013	199647	205446	33	0.05333159229733887071	0	6	2	7	NULL	3	0	4	4	7	0	NULL	NULL	0	NULL	0
14579	127016	205450	40	0.07272263795670204476	1	15	8	6	NULL	3	0	0	0	2	2	NULL	NULL	0	3	0
16333	196428	205454	26	0.03889417597540693197	1	15	0	0	0	3	0	0	0	0	2	NULL	NULL	3	2	0
2206	128586	205459	35	0.05831013881976549242	8	15	2	0	NULL	3	0	0	0	2	0	NULL	0	0	5	0
2051	184088	205464	47	0.09843106954936006351	13	10	2	6	NULL	3	0	0	0	7	0	6	0	0	0	0
6092	103191	205492	40	0.07272263795670204476	5	7	0	0	0	3	0	7	NULL	12	0	NULL	NULL	0	6	0
64919	108594	205506	55	0.13744204541560798578	0	15	2	6	0	3	0	4	7	7	2	NULL	NULL	9	0	0
21086	136077	205519	21	0.03096209543150773570	0	7	0	7	NULL	3	0	0	4	0	0	0	0	0	NULL	0
50890	119241	205537	24	0.03551086025244207601	0	15	0	6	NULL	3	0	0	0	0	0	0	0	0	NULL	0
12445	155033	205552	29	0.04455469432701904035	5	7	2	8	0	3	0	0	1	0	0	NULL	0	0	3	0
4799	107198	205585	37	0.06372215327401275540	0	15	0	7	0	3	0	0	4	0	2	0	0	3	3	0
10119	165436	205589	38	0.06660057539446086652	0	10	0	6	NULL	3	0	0	0	11	2	0	0	3	NULL	3
57920	181578	205605	47	0.09843106954936006351	0	23	0	0	NULL	3	1	4	5	11	0	NULL	NULL	0	0	0
21460	146318	205625	62	0.18155017975336582656	5	15	4	8	5	3	0	4	0	7	2	6	0	0	0	3
82122	100504	205633	67	0.21932915763932657925	7	15	2	8	0	3	0	7	5	12	3	NULL	0	5	0	0
28416	103034	205635	31	0.04875610828881056678	0	15	0	8	NULL	3	0	0	5	0	0	NULL	NULL	0	NULL	0
86976	142369	205648	44	0.08654575921862385844	5	23	0	0	0	3	0	0	5	7	0	NULL	0	0	1	0
53220	172530	205650	30	0.04661039743086572009	0	15	NULL	6	0	3	0	0	4	0	0	NULL	NULL	0	2	0
50174	135414	205655	22	0.03241192637094302324	1	7	0	6	0	3	0	0	0	0	2	NULL	NULL	0	3	0
43439	119445	205695	36	0.06096000946994900188	0	15	2	8	NULL	3	0	0	5	0	0	NULL	NULL	0	NULL	3
31721	188701	205702	42	0.07935960673643934218	5	7	0	6	0	3	0	0	0	11	2	NULL	NULL	3	5	0
24750	116527	205704	77	0.31067189650628231730	1	15	0	0	NULL	3	0	0	0	7	0	0	0	3	0	48
16856	184720	205719	41	0.07597463415646097812	0	15	2	0	0	3	0	4	0	11	0	NULL	NULL	3	3	0
25859	160588	205753	26	0.03889417597540693197	1	4	0	6	NULL	3	0	0	5	7	0	NULL	NULL	0	NULL	0
24457	184834	205776	21	0.03096209543150773570	0	6	0	8	0	3	0	0	0	0	0	NULL	NULL	3	1	0
89091	135118	205817	66	0.21134451556140547031	5	15	2	6	0	3	5	0	4	2	0	6	5	0	0	13
84112	123567	205854	26	0.03889417597540693197	5	6	2	6	NULL	0	0	0	5	2	0	NULL	NULL	0	NULL	0
15472	184486	205894	30	0.04661039743086572009	0	9	0	9	NULL	3	0	0	NULL	7	0	0	0	0	2	0
68641	180277	205910	33	0.05333159229733887071	0	15	2	6	0	3	1	0	4	0	0	NULL	NULL	0	2	0
23478	112995	205914	42	0.07935960673643934218	1	23	0	8	NULL	3	0	0	0	7	0	NULL	NULL	0	NULL	0
31332	149438	205939	37	0.06372215327401275540	5	15	0	6	NULL	3	0	0	4	0	0	NULL	NULL	3	1	0
22861	147405	205975	80	0.34181868779409620944	8	15	0	9	NULL	3	1	7	7	11	2	6	NULL	5	6	0
4491	194756	205976	40	0.07272263795670204476	1	23	0	7	2	3	0	3	0	0	0	NULL	NULL	0	1	0
64773	111599	206007	45	0.09035566226894495932	7	7	2	7	2	3	0	0	5	7	0	NULL	NULL	0	5	0
24237	146607	206011	30	0.04661039743086572009	1	15	2	0	NULL	3	0	0	0	7	2	NULL	NULL	0	0	0
26031	127931	206027	38	0.06660057539446086652	1	7	2	8	NULL	3	0	4	4	7	2	0	0	0	NULL	0
67629	160577	206029	39	0.06959935463726523380	1	7	0	8	2	3	0	7	4	7	0	NULL	0	0	0	0
9713	134035	206032	33	0.05333159229733887071	1	9	2	0	0	3	1	4	0	7	0	NULL	NULL	3	3	0
5193	126217	206044	26	0.03889417597540693197	0	9	0	0	NULL	3	0	4	0	7	0	NULL	NULL	0	NULL	3
4787	135251	206077	48	0.10270535763990078222	1	9	2	6	NULL	3	0	7	7	7	0	NULL	NULL	0	3	3
21220	192997	206091	73	0.27169891855076872780	7	15	2	8	0	3	0	7	4	7	0	0	6	9	5	0
23390	153893	206098	79	0.33126704000552879910	13	23	0	6	NULL	3	1	4	5	11	0	NULL	NULL	0	NULL	13
16786	122244	206100	35	0.05831013881976549242	7	6	0	7	NULL	3	0	3	4	2	0	NULL	0	3	NULL	0
16608	100458	206136	27	0.04069983443145165334	0	7	0	6	0	3	0	0	7	0	0	NULL	NULL	0	1	3
24856	171201	206137	41	0.07597463415646097812	1	15	0	0	NULL	3	0	7	5	7	0	NULL	NULL	0	3	0
11196	147937	206153	20	0.02957513517896666834	0	7	0	8	0	3	0	0	0	2	0	NULL	0	0	0	0
93601	180558	206183	48	0.10270535763990078222	1	15	0	9	NULL	3	1	0	5	7	0	NULL	NULL	0	4	3
66158	109407	206189	32	0.05099531352946170923	1	7	0	6	NULL	3	0	4	4	7	0	NULL	0	0	NULL	0
13033	192298	206220	24	0.03551086025244207601	0	10	0	0	NULL	3	0	4	NULL	7	0	NULL	NULL	0	NULL	0
25001	137269	206241	33	0.05333159229733887071	1	7	0	6	NULL	3	0	0	5	11	0	NULL	NULL	0	NULL	0
83749	122354	206253	117	0.74902518268157782184	7	10	0	0	NULL	3	5	7	7	11	0	NULL	8	9	2	48
66093	163645	206256	35	0.05831013881976549242	0	15	0	6	0	3	0	0	8	0	2	NULL	0	0	1	0
8156	125741	206260	46	0.09431596692709329452	1	7	2	6	0	3	0	7	NULL	11	2	NULL	0	3	1	3
17764	158663	206267	24	0.03551086025244207601	NULL	NULL	NULL	NULL	0	3	0	4	NULL	11	3	NULL	NULL	3	0	NULL
1616	194521	206278	32	0.05099531352946170923	0	10	2	11	0	3	0	0	4	0	0	NULL	0	0	2	0
21885	133139	206301	65	0.20357475284653857887	5	23	NULL	6	NULL	3	1	7	5	11	0	NULL	NULL	3	1	0
1395	139826	206305	25	0.03716552242416276915	5	9	0	6	0	3	0	0	0	2	0	NULL	0	0	0	0
21025	197613	206315	31	0.04875610828881056678	1	15	2	0	NULL	3	0	0	5	2	0	NULL	NULL	0	0	3
27961	142745	206317	40	0.07272263795670204476	1	15	0	6	0	3	1	0	5	7	2	0	0	0	0	0
7262	182477	206324	22	0.03241192637094302324	5	7	0	6	NULL	3	0	0	0	0	0	0	0	0	1	0
3222	128402	206336	62	0.18155017975336582656	0	15	8	0	0	3	0	7	5	11	0	NULL	0	0	0	13
20643	194605	206340	36	0.06096000946994900188	5	15	0	6	NULL	3	0	0	4	0	0	NULL	NULL	3	NULL	0
12474	179318	206345	40	0.07272263795670204476	0	15	2	6	0	3	0	0	4	7	0	0	0	0	0	3
16853	131493	206372	71	0.25340384027845091029	0	15	0	0	NULL	3	0	0	0	0	0	NULL	NULL	3	2	48
25111	178755	206377	31	0.04875610828881056678	0	6	2	0	NULL	3	0	0	4	11	2	NULL	NULL	3	0	0
74711	118276	206383	39	0.06959935463726523380	5	15	0	6	0	3	0	0	0	7	0	NULL	NULL	0	0	3
18648	147446	206413	35	0.05831013881976549242	1	7	0	8	NULL	3	0	0	7	0	0	6	NULL	0	NULL	3
20643	117838	206477	29	0.04455469432701904035	0	15	NULL	6	NULL	3	0	0	5	0	0	NULL	0	0	NULL	0
10188	150258	206495	34	0.05576861454643114212	0	15	0	6	NULL	3	0	3	7	0	0	NULL	NULL	0	NULL	0
19296	181850	206500	27	0.04069983443145165334	5	7	2	0	5	3	0	0	0	2	0	0	0	0	0	3
57476	114743	206556	26	0.03889417597540693197	0	7	0	6	0	3	0	0	5	0	0	NULL	NULL	0	5	0
46373	169456	206560	25	0.03716552242416276915	0	7	0	0	0	3	0	0	5	7	0	NULL	NULL	0	3	0
1351	152398	206576	48	0.10270535763990078222	0	15	0	8	NULL	0	0	7	7	11	0	NULL	0	0	NULL	0
45845	195727	206614	22	0.03241192637094302324	1	6	2	8	NULL	3	0	0	0	0	2	NULL	NULL	0	NULL	0
79697	162482	206618	33	0.05333159229733887071	5	10	2	6	0	3	0	0	4	2	0	NULL	NULL	0	1	0
25030	168158	206629	46	0.09431596692709329452	0	10	2	8	NULL	3	0	7	NULL	11	2	NULL	0	3	NULL	0
73905	105853	206672	38	0.06660057539446086652	0	15	2	8	NULL	3	0	0	1	2	2	NULL	NULL	5	NULL	0
19344	162769	206702	52	0.12148096405733765187	0	7	0	6	0	3	0	7	15	11	0	0	0	3	0	0
71119	123743	206711	38	0.06660057539446086652	5	15	0	6	0	3	0	0	5	0	2	NULL	NULL	0	2	0
21686	189422	206721	44	0.08654575921862385844	0	15	2	0	0	3	0	4	7	7	2	NULL	NULL	0	4	0
5227	158866	206735	36	0.06096000946994900188	8	7	2	9	0	3	0	0	0	0	2	NULL	NULL	0	5	0
7159	106975	206741	0	0.01170459669149691847	NULL	NULL	NULL	NULL	NULL	NULL	NULL	NULL	NULL	NULL	NULL	NULL	NULL	NULL	NULL	NULL
75715	173243	206744	21	0.03096209543150773570	1	7	2	7	NULL	3	0	0	1	0	0	NULL	0	0	NULL	0
64874	143929	206762	57	0.14903624565945043958	0	15	0	7	0	3	0	7	4	12	2	0	NULL	3	1	3
27483	149964	206783	29	0.04455469432701904035	7	7	2	6	0	3	0	0	0	0	2	NULL	NULL	0	2	0
25286	118247	206791	56	0.14314139483906223707	5	15	8	6	0	3	0	3	4	0	0	11	0	0	1	0
80764	166769	206799	54	0.13193468156463099942	0	15	0	8	NULL	3	0	7	7	11	0	0	0	3	NULL	0
27705	131223	206815	43	0.08288186583513243822	0	15	2	6	0	3	0	0	1	0	0	NULL	NULL	0	1	15
3691	189609	206839	44	0.08654575921862385844	0	15	0	7	NULL	3	0	7	0	7	2	0	NULL	3	NULL	0
70147	195329	206852	8	0.01699124191200561843	NULL	NULL	NULL	NULL	NULL	3	0	0	NULL	0	2	NULL	NULL	3	NULL	NULL
41602	127501	206857	23	0.03392727017844970619	0	15	2	0	0	3	0	0	0	0	0	NULL	NULL	0	3	0
3399	172999	206883	31	0.04875610828881056678	0	10	2	6	0	3	0	0	5	0	0	NULL	NULL	0	5	0
17497	193775	206888	35	0.05831013881976549242	1	15	0	6	NULL	3	5	0	0	0	0	0	0	5	0	0
16492	104892	206920	36	0.06096000946994900188	5	7	0	11	0	3	0	0	5	0	0	NULL	NULL	3	2	0
55411	192452	206937	31	0.04875610828881056678	0	15	2	7	NULL	3	0	0	4	0	0	NULL	0	0	NULL	0
9040	128304	206939	35	0.05831013881976549242	5	NULL	NULL	0	NULL	3	0	7	NULL	12	2	NULL	NULL	3	3	NULL
20249	152504	206946	58	0.15512990750656873283	0	7	0	7	0	3	0	4	5	7	0	0	0	0	1	24
24825	103369	206949	101	0.58352479102049678750	5	15	8	0	0	3	0	7	7	12	2	0	0	9	0	33
56635	155645	206958	41	0.07597463415646097812	5	15	0	6	NULL	3	1	0	4	2	0	0	NULL	5	NULL	0
30054	180067	206966	54	0.13193468156463099942	7	15	0	11	NULL	3	0	0	7	2	0	6	NULL	0	NULL	3
4104	161930	206973	69	0.23594158364199996208	0	15	0	7	NULL	3	0	10	15	12	2	0	0	5	NULL	0
5037	149150	206974	18	0.02697970561545912951	1	6	0	6	NULL	3	0	0	0	0	2	NULL	NULL	0	NULL	0
5077	105470	206976	30	0.04661039743086572009	0	7	0	8	NULL	3	0	0	5	7	0	NULL	0	0	NULL	0
4787	112600	206977	64	0.19601963727797905883	5	15	2	0	NULL	3	0	7	15	11	0	NULL	NULL	0	6	0
25116	143666	206997	29	0.04455469432701904035	1	15	0	6	NULL	3	0	0	4	0	0	NULL	NULL	0	NULL	0
84266	111385	207008	43	0.08288186583513243822	7	7	0	6	NULL	3	1	0	7	7	0	NULL	NULL	3	2	0
17659	119066	207025	72	0.26244870208189153995	17	15	0	8	0	3	0	7	5	12	0	NULL	NULL	0	5	0
82091	100099	207036	47	0.09843106954936006351	0	15	0	8	NULL	3	0	4	1	11	2	NULL	0	3	NULL	0
3250	171462	207046	45	0.09035566226894495932	1	7	2	7	NULL	3	19	0	4	2	0	NULL	NULL	0	NULL	0
8896	197653	207060	38	0.06660057539446086652	5	15	0	6	NULL	3	0	0	4	2	0	0	0	3	NULL	0
29868	106470	207071	35	0.05831013881976549242	0	15	0	0	0	3	0	0	0	0	0	NULL	NULL	0	2	15
7884	196535	207086	62	0.18155017975336582656	1	15	2	6	0	3	5	7	5	12	0	NULL	NULL	0	3	3
50524	118380	207108	28	0.04258560610026450305	5	10	2	0	0	3	0	0	1	7	0	NULL	NULL	0	0	0
13033	157973	207127	32	0.05099531352946170923	0	7	0	8	NULL	3	0	4	0	7	0	NULL	NULL	3	NULL	0
87685	128961	207128	31	0.04875610828881056678	1	7	2	8	NULL	3	0	0	0	7	0	0	0	3	NULL	0
82836	131966	207130	54	0.13193468156463099942	0	7	2	6	0	3	1	0	5	7	0	6	0	0	2	15
72935	173080	207136	23	0.03392727017844970619	0	7	0	6	NULL	3	0	0	0	7	0	NULL	NULL	0	NULL	0
738	101840	207147	30	0.04661039743086572009	0	23	0	0	0	3	1	0	0	0	0	NULL	0	3	0	0
24465	194574	207153	57	0.14903624565945043958	0	15	2	7	NULL	3	0	7	NULL	11	0	NULL	NULL	9	0	3
88539	143556	207196	71	0.25340384027845091029	0	15	NULL	0	0	3	0	0	0	0	0	NULL	NULL	3	2	48
13033	160898	207202	42	0.07935960673643934218	7	10	0	8	NULL	3	0	4	7	0	0	0	0	3	NULL	0
19668	149482	207215	39	0.06959935463726523380	1	15	0	8	0	3	0	0	5	7	0	NULL	0	0	0	0
99650	199859	207220	48	0.10270535763990078222	5	7	0	6	NULL	3	0	7	0	11	2	NULL	0	5	2	0
73090	178425	207247	38	0.06660057539446086652	0	15	0	7	NULL	3	1	0	0	7	2	NULL	0	3	NULL	0
21857	141720	207251	46	0.09431596692709329452	0	15	0	0	NULL	3	0	0	NULL	7	0	6	0	0	12	3
58154	166504	207253	63	0.18867848336208920422	1	15	0	9	NULL	3	0	7	8	12	0	NULL	0	0	5	3
20752	129909	207255	47	0.09843106954936006351	13	15	0	9	NULL	3	0	0	5	0	0	NULL	NULL	0	2	0
5913	127224	207278	106	0.63958422010919357294	7	15	2	11	NULL	3	5	4	8	7	0	0	0	3	12	29
75823	118718	207313	22	0.03241192637094302324	0	9	0	8	NULL	3	0	0	0	2	0	NULL	NULL	0	NULL	0
16543	134275	207340	34	0.05576861454643114212	0	15	0	6	NULL	3	0	0	0	7	0	NULL	NULL	0	NULL	3
13838	106666	207353	46	0.09431596692709329452	0	15	0	8	NULL	3	0	4	0	11	2	0	NULL	3	NULL	0
15544	168278	207357	106	0.63958422010919357294	7	15	4	6	NULL	3	0	0	1	7	0	NULL	NULL	3	12	48
24121	179295	207366	39	0.06959935463726523380	7	15	0	6	0	3	0	0	NULL	7	0	NULL	NULL	0	1	0
17196	140908	207414	31	0.04875610828881056678	5	15	0	8	NULL	3	0	0	0	NULL	0	NULL	NULL	0	NULL	0
61223	160095	207425	44	0.08654575921862385844	0	7	13	0	0	3	0	0	7	7	2	NULL	NULL	0	5	0
60049	180330	207426	33	0.05333159229733887071	0	15	0	8	NULL	3	0	0	5	2	0	NULL	NULL	0	NULL	0
7884	156234	207461	51	0.11652676581416762719	7	15	2	7	NULL	3	0	4	0	11	2	NULL	NULL	0	NULL	0
29620	135853	207467	50	0.11174890826305648295	0	15	2	8	NULL	3	0	7	4	11	0	0	0	0	NULL	0
24198	157166	207483	55	0.13744204541560798578	7	15	0	6	NULL	3	0	7	NULL	11	0	0	NULL	0	3	3
29488	147767	207484	46	0.09431596692709329452	5	15	8	6	0	3	0	0	0	7	0	NULL	NULL	0	2	0
51180	178470	207495	37	0.06372215327401275540	0	23	2	6	NULL	3	0	0	1	0	2	NULL	0	0	NULL	0
65904	108623	207526	123	0.79850553703511513200	8	23	0	6	2	3	1	0	15	2	2	0	0	9	4	48
6185	183725	207530	34	0.05576861454643114212	0	15	2	6	NULL	3	0	0	NULL	0	2	NULL	NULL	3	3	0
52867	146175	207541	57	0.14903624565945043958	17	23	0	6	NULL	3	0	0	8	0	0	NULL	NULL	0	NULL	0
61377	111738	207547	36	0.06096000946994900188	0	15	0	8	NULL	3	0	0	5	2	0	NULL	NULL	0	NULL	3
25907	153136	207572	30	0.04661039743086572009	0	15	0	8	NULL	3	0	0	4	0	0	NULL	NULL	0	NULL	0
5689	135874	207580	71	0.25340384027845091029	13	15	0	8	0	3	0	7	NULL	11	0	11	0	3	0	0
17122	180135	207582	92	0.47799422505272710488	7	15	0	11	5	3	5	10	15	12	2	NULL	0	3	1	3
22770	162565	207588	54	0.13193468156463099942	0	15	2	6	0	3	5	7	0	11	2	NULL	NULL	0	3	0
25775	143472	207597	55	0.13744204541560798578	0	15	0	9	NULL	3	0	7	5	11	2	NULL	NULL	3	0	NULL
56279	137556	207609	45	0.09035566226894495932	5	7	8	6	0	3	1	0	5	7	0	0	0	3	0	0
15784	196901	207619	28	0.04258560610026450305	1	7	0	6	0	3	0	0	4	7	0	NULL	NULL	0	0	0
15480	177622	207650	36	0.06096000946994900188	0	7	8	0	NULL	3	1	0	0	7	2	0	0	3	5	0
27729	194556	207653	36	0.06096000946994900188	1	6	2	6	NULL	3	0	4	5	7	0	NULL	NULL	0	2	0
30883	112744	207655	39	0.06959935463726523380	5	15	0	6	NULL	3	0	0	5	2	0	0	NULL	3	NULL	0
57853	179542	207669	37	0.06372215327401275540	5	7	0	6	NULL	3	0	4	5	7	0	NULL	NULL	0	0	0
17758	101569	207683	58	0.15512990750656873283	1	6	2	0	NULL	3	0	10	15	7	2	NULL	NULL	3	9	0
27504	154476	207684	57	0.14903624565945043958	5	15	0	6	NULL	3	0	7	7	11	0	NULL	0	3	NULL	0
67887	151061	207690	46	0.09431596692709329452	0	15	2	9	NULL	3	0	0	7	7	0	NULL	NULL	3	NULL	0
68623	179098	207692	65	0.20357475284653857887	0	15	2	6	NULL	3	0	10	15	11	0	NULL	NULL	0	NULL	3
24357	141789	207698	34	0.05576861454643114212	0	15	2	0	NULL	3	0	0	0	11	0	NULL	NULL	3	NULL	0
4084	191231	207704	29	0.04455469432701904035	1	10	2	6	0	3	0	0	1	0	0	NULL	NULL	0	6	0
177	196896	207706	47	0.09843106954936006351	5	15	0	6	NULL	3	0	3	0	7	2	6	NULL	0	NULL	0
71878	106069	207725	47	0.09843106954936006351	0	10	2	8	NULL	3	0	7	0	11	0	NULL	NULL	3	NULL	3
27027	102889	207736	21	0.03096209543150773570	0	15	0	0	NULL	3	1	0	0	0	0	NULL	NULL	0	2	0
54526	116325	207750	36	0.06096000946994900188	5	6	0	18	NULL	3	0	0	1	0	0	NULL	0	0	3	0
25049	128381	207758	51	0.11652676581416762719	0	10	0	7	0	3	0	7	7	11	2	NULL	0	0	4	0
8997	156669	207762	34	0.05576861454643114212	0	7	0	8	0	3	0	0	7	7	2	NULL	NULL	0	0	0
3404	116930	207768	31	0.04875610828881056678	1	7	0	6	0	3	0	4	0	7	0	NULL	0	3	0	0
20322	186000	207791	17	0.02576639480459462351	0	7	0	0	NULL	3	0	0	5	2	0	NULL	0	0	NULL	0
90890	112210	207820	32	0.05099531352946170923	0	15	2	8	0	3	0	0	0	0	2	0	0	0	2	0
14670	190137	207841	24	0.03551086025244207601	0	7	2	0	0	3	0	0	0	0	0	NULL	NULL	0	12	0
68764	102932	207844	26	0.03889417597540693197	0	10	0	0	NULL	3	0	0	5	0	0	NULL	0	3	2	3
25317	114994	207857	42	0.07935960673643934218	1	7	2	0	NULL	3	0	7	5	11	0	0	0	0	6	0
30068	158490	207877	33	0.05333159229733887071	0	7	2	8	NULL	3	NULL	0	0	0	0	NULL	NULL	0	NULL	13
85583	113091	207880	17	0.02576639480459462351	0	7	0	8	NULL	0	0	0	0	0	2	NULL	NULL	0	NULL	0
15961	137996	207901	48	0.10270535763990078222	1	15	0	11	NULL	3	0	7	0	11	0	0	0	0	NULL	0
4955	134136	207918	32	0.05099531352946170923	0	15	0	8	0	3	0	0	5	0	0	NULL	0	0	1	0
87450	136481	207933	48	0.10270535763990078222	7	15	0	6	NULL	3	0	4	4	7	2	0	0	0	0	0
84232	150588	207951	63	0.18867848336208920422	7	7	2	6	2	3	0	3	0	7	0	6	0	0	12	8
2338	114726	207975	60	0.16792571677372534419	5	15	2	0	NULL	3	0	4	5	7	2	NULL	6	8	NULL	3
97042	109905	207977	45	0.09035566226894495932	0	7	0	6	NULL	3	0	0	7	2	0	0	0	5	2	13
41370	118674	207984	22	0.03241192637094302324	0	7	0	8	NULL	0	0	0	0	7	0	NULL	NULL	0	NULL	0
2512	121716	207988	57	0.14903624565945043958	8	15	0	8	NULL	3	0	7	5	11	0	NULL	NULL	0	NULL	0
76030	144739	207993	22	0.03241192637094302324	0	15	NULL	0	0	3	0	0	1	0	0	NULL	NULL	0	3	0
9865	139952	208041	52	0.12148096405733765187	0	15	2	7	NULL	3	0	4	5	11	2	NULL	NULL	0	0	3
2237	142708	208049	48	0.10270535763990078222	7	15	0	6	NULL	3	5	0	0	2	0	NULL	NULL	5	5	0
525	128280	208085	33	0.05333159229733887071	0	7	2	8	0	3	0	0	0	2	2	0	NULL	5	1	3
23238	134936	208086	42	0.07935960673643934218	0	7	2	7	NULL	0	0	7	5	12	2	NULL	NULL	0	NULL	0
12252	181362	208088	43	0.08288186583513243822	0	6	0	6	5	3	0	3	0	7	0	NULL	NULL	3	0	10
27232	178070	208089	36	0.06096000946994900188	0	15	0	0	2	3	0	0	0	2	2	NULL	NULL	0	12	0
22677	169037	208099	47	0.09843106954936006351	0	7	0	7	NULL	3	0	7	7	11	0	0	0	5	NULL	0
9395	140362	208100	44	0.08654575921862385844	0	7	0	9	NULL	3	0	7	NULL	11	2	NULL	0	5	NULL	0
26118	159194	208112	10	0.01864419961898513274	NULL	NULL	NULL	NULL	NULL	3	0	0	NULL	0	2	0	0	5	NULL	NULL
1041	159277	208120	103	0.60629863579634757749	5	15	20	0	0	3	0	0	4	0	0	0	0	3	5	48
13856	130341	208151	34	0.05576861454643114212	0	15	2	6	0	3	0	0	0	0	0	NULL	NULL	3	5	0
2512	194617	208159	38	0.06660057539446086652	1	9	0	0	NULL	3	0	7	5	7	0	0	NULL	0	6	0
23680	136301	208182	62	0.18155017975336582656	8	23	2	0	NULL	3	5	0	5	7	2	NULL	NULL	3	4	0
4787	153907	208183	46	0.09431596692709329452	0	15	2	0	NULL	3	0	7	8	11	0	0	0	0	NULL	0
23197	168116	208188	36	0.06096000946994900188	0	10	0	6	NULL	3	0	0	0	7	0	4	0	3	NULL	3
12167	155167	208196	39	0.06959935463726523380	0	15	0	8	NULL	3	0	0	0	7	0	NULL	NULL	0	6	0
19918	180547	208205	44	0.08654575921862385844	5	15	13	0	0	3	0	0	5	0	0	0	0	3	0	0
11318	112123	208220	61	0.17463321720211050202	7	15	0	8	NULL	3	5	7	0	11	2	NULL	0	3	NULL	0
5685	193803	208236	34	0.05576861454643114212	0	7	2	0	0	3	0	0	5	7	0	NULL	NULL	9	1	0
26532	109486	208240	74	0.28115088484147849812	7	7	4	9	0	3	0	7	15	11	2	NULL	0	3	6	0
68300	128859	208241	61	0.17463321720211050202	5	15	0	6	NULL	3	0	0	0	0	2	NULL	NULL	3	3	24
24571	112621	208248	32	0.05099531352946170923	1	15	0	6	0	3	0	0	NULL	7	0	NULL	NULL	0	0	0
85672	190179	208251	52	0.12148096405733765187	7	15	2	6	0	3	0	0	4	7	0	4	0	0	1	3
32505	198103	208267	67	0.21932915763932657925	8	23	2	0	0	3	0	0	7	7	0	NULL	0	5	12	0
89095	113957	208281	52	0.12148096405733765187	0	15	2	8	NULL	3	0	7	1	11	2	NULL	NULL	3	NULL	0
15782	156512	208285	16	0.02460626823863014085	1	7	0	0	NULL	3	0	0	1	2	2	NULL	NULL	0	NULL	0
1076	141828	208295	30	0.04661039743086572009	0	4	0	6	NULL	3	0	0	5	2	2	0	8	0	NULL	0
28500	149040	208303	37	0.06372215327401275540	0	15	0	6	NULL	3	0	0	1	7	2	0	NULL	0	3	0
3400	111651	208309	70	0.24456733159346503007	0	15	8	6	NULL	3	1	10	15	12	0	0	0	0	NULL	0
78020	121764	208310	37	0.06372215327401275540	0	7	0	8	NULL	3	0	7	5	7	0	NULL	NULL	0	NULL	0
15996	105371	208319	51	0.11652676581416762719	7	7	0	6	NULL	3	0	4	0	12	0	NULL	NULL	0	12	0
11216	116130	208346	65	0.20357475284653857887	5	15	20	0	NULL	3	0	7	NULL	12	0	NULL	NULL	3	0	0
17789	136954	208348	23	0.03392727017844970619	0	7	0	6	NULL	3	0	0	7	0	0	NULL	NULL	0	NULL	0
2689	187799	208360	29	0.04455469432701904035	0	15	0	7	0	3	0	0	4	0	0	NULL	NULL	0	0	0
69701	136064	208363	21	0.03096209543150773570	0	15	0	0	0	3	0	0	0	0	2	NULL	NULL	0	1	0
13033	187370	208367	68	0.22752843138664006582	5	10	0	18	NULL	3	0	7	15	7	0	NULL	NULL	3	NULL	0
3802	196640	208378	23	0.03392727017844970619	0	7	2	6	NULL	3	0	0	0	2	0	NULL	0	0	NULL	3
50507	163741	208386	26	0.03889417597540693197	0	7	2	0	NULL	3	5	0	0	7	2	NULL	NULL	0	0	0
16695	186751	208426	40	0.07272263795670204476	0	15	2	6	NULL	3	0	0	NULL	11	0	NULL	NULL	3	0	0
31569	165121	208453	62	0.18155017975336582656	7	15	8	0	0	0	0	0	5	0	0	NULL	0	9	3	15
14975	101833	208456	44	0.08654575921862385844	1	6	0	6	0	3	0	4	0	7	0	0	NULL	3	1	13
9186	107894	208462	53	0.12661560605916650078	5	15	0	11	NULL	3	0	0	NULL	7	0	NULL	NULL	0	12	0
55962	131890	208480	64	0.19601963727797905883	7	7	0	6	NULL	3	5	7	7	7	0	0	0	3	12	0
82802	102324	208490	64	0.19601963727797905883	5	15	8	17	NULL	3	0	0	4	7	2	0	0	3	NULL	0
23707	118330	208543	20	0.02957513517896666834	5	6	0	6	NULL	3	0	0	0	0	0	NULL	NULL	0	NULL	0
1226	100926	208554	61	0.17463321720211050202	5	23	0	0	NULL	3	1	7	7	12	0	0	0	3	0	0
21388	139037	208572	32	0.05099531352946170923	1	6	0	6	0	3	0	0	1	7	0	0	0	3	5	0
18965	103819	208604	24	0.03551086025244207601	0	10	0	8	0	3	0	0	0	0	0	0	NULL	3	0	0
11236	179800	208626	45	0.09035566226894495932	0	15	2	9	NULL	3	0	4	5	7	0	NULL	NULL	0	NULL	0
16666	112150	208638	45	0.09035566226894495932	0	15	2	7	NULL	3	0	4	0	11	0	NULL	NULL	0	NULL	3
9744	186400	208670	46	0.09431596692709329452	13	15	2	6	0	3	0	0	1	0	0	NULL	NULL	0	3	3
51664	113413	208680	21	0.03096209543150773570	8	7	0	6	NULL	0	0	0	0	0	0	NULL	NULL	0	NULL	0
88227	131508	208689	57	0.14903624565945043958	7	15	0	7	NULL	3	0	4	8	11	2	0	NULL	0	NULL	0
18353	192908	208698	48	0.10270535763990078222	0	7	0	8	0	3	0	7	NULL	11	0	NULL	NULL	3	1	8
14102	188173	208701	90	0.45447641991400694938	13	7	0	9	NULL	3	5	10	15	11	2	0	0	3	12	0
56128	127394	208704	71	0.25340384027845091029	5	23	0	8	0	3	0	7	NULL	7	2	NULL	0	5	1	10
3914	175643	208706	49	0.10714319542777458141	5	15	0	0	NULL	3	0	7	5	11	0	0	0	3	0	0
24094	102199	208709	16	0.02460626823863014085	0	7	0	6	NULL	3	0	0	0	0	0	NULL	NULL	0	NULL	0
8580	136943	208722	24	0.03551086025244207601	1	10	0	8	2	3	0	0	0	0	0	0	NULL	0	0	0
48524	122218	208742	45	0.09035566226894495932	0	7	2	0	NULL	3	0	0	5	0	0	NULL	NULL	3	1	24
89585	162970	208752	32	0.05099531352946170923	0	15	2	7	NULL	3	0	0	5	0	0	0	0	0	NULL	0
24858	147686	208774	39	0.06959935463726523380	1	15	0	0	NULL	3	0	0	7	7	0	NULL	NULL	3	3	0
20009	190619	208781	110	0.68191795556991739664	0	15	0	9	NULL	3	0	7	15	11	0	0	0	0	2	48
93667	129223	208782	43	0.08288186583513243822	0	15	2	0	0	3	0	0	5	7	2	NULL	NULL	3	3	3
96686	169726	208806	62	0.18155017975336582656	0	15	2	8	NULL	3	0	4	0	11	2	NULL	NULL	5	12	0
7533	166898	208809	92	0.47799422505272710488	0	15	NULL	6	NULL	3	0	0	5	7	0	NULL	0	3	5	48
60719	146081	208821	80	0.34181868779409620944	1	15	0	6	0	3	0	0	5	0	0	NULL	NULL	0	2	48
79413	184497	208832	30	0.04661039743086572009	1	15	0	8	NULL	3	0	0	1	2	0	NULL	0	0	NULL	0
31385	124462	208834	43	0.08288186583513243822	0	15	2	6	NULL	3	0	0	0	7	0	NULL	NULL	9	1	0
23197	103789	208836	40	0.07272263795670204476	0	7	0	6	0	3	0	4	0	11	0	0	NULL	3	3	3
1369	186547	208845	25	0.03716552242416276915	0	4	0	0	NULL	3	1	0	5	7	0	0	0	3	2	0
90418	183078	208847	73	0.27169891855076872780	1	10	2	17	0	3	0	7	4	12	2	0	0	0	12	3
23707	104817	208850	23	0.03392727017844970619	7	4	0	9	0	3	0	0	NULL	0	0	NULL	NULL	0	0	0
16342	170526	208891	28	0.04258560610026450305	1	4	2	6	NULL	3	0	0	0	7	3	0	NULL	0	2	0
57172	161086	208898	39	0.06959935463726523380	5	15	0	9	NULL	3	0	0	0	7	0	0	NULL	0	NULL	0
24588	151610	208941	27	0.04069983443145165334	1	6	0	7	5	3	0	0	1	2	2	NULL	NULL	0	0	0
89936	136208	208950	44	0.08654575921862385844	5	15	2	7	0	3	0	0	4	7	0	NULL	NULL	0	1	0
23004	176302	208956	18	0.02697970561545912951	5	4	0	6	NULL	3	0	0	0	0	0	NULL	NULL	0	NULL	0
5865	139606	208962	43	0.08288186583513243822	5	15	0	8	0	3	0	0	NULL	7	0	0	NULL	0	5	0
29749	157662	208968	53	0.12661560605916650078	7	15	0	9	0	3	1	0	7	7	2	NULL	NULL	0	2	0
11346	159127	208970	27	0.04069983443145165334	0	4	0	6	NULL	3	0	7	NULL	7	0	NULL	NULL	0	NULL	0
78864	186167	208989	73	0.27169891855076872780	7	23	2	6	0	3	0	4	5	11	2	NULL	NULL	5	5	0
81923	101866	209048	19	0.02824849326090944653	0	7	0	7	NULL	3	0	0	0	2	0	0	0	0	NULL	0
13778	101184	209060	78	0.32088231448351916383	5	23	2	6	15	3	0	7	5	7	2	0	0	3	0	0
16261	152135	209100	61	0.17463321720211050202	8	15	0	7	NULL	3	0	4	0	11	0	NULL	NULL	0	NULL	13
27601	192059	209104	31	0.04875610828881056678	5	7	2	7	NULL	3	0	0	7	0	0	NULL	NULL	0	NULL	NULL
10928	124987	209106	29	0.04455469432701904035	8	10	0	0	NULL	3	0	0	1	0	2	NULL	NULL	3	2	0
14245	101072	209108	56	0.14314139483906223707	0	15	2	6	5	3	0	4	4	7	0	NULL	NULL	0	2	8
67559	183991	209110	40	0.07272263795670204476	0	15	0	6	NULL	3	0	4	5	7	0	NULL	0	0	NULL	0
21015	180668	209141	45	0.09035566226894495932	5	7	2	0	NULL	3	0	7	0	11	2	0	0	5	3	0
14975	127677	209148	48	0.10270535763990078222	5	4	2	6	NULL	3	0	7	5	11	2	0	0	3	NULL	0
68651	122672	209159	23	0.03392727017844970619	0	7	0	0	0	3	0	0	4	7	0	NULL	0	0	2	0
13542	159934	209170	59	0.16142545810793508404	5	23	2	6	0	3	0	7	NULL	11	2	0	0	0	0	0
28883	110084	209173	105	0.62861973306056535906	1	23	2	6	NULL	3	5	10	15	11	0	NULL	0	0	NULL	29
98481	152219	209192	42	0.07935960673643934218	0	7	0	7	NULL	3	0	7	7	11	0	NULL	NULL	0	NULL	0
72197	130412	209201	21	0.03096209543150773570	0	7	0	0	0	3	0	0	4	0	2	NULL	NULL	0	2	3
5689	135874	209204	79	0.33126704000552879910	17	10	0	6	0	3	1	10	15	11	0	NULL	0	3	3	0
24759	146694	209205	43	0.08288186583513243822	5	15	8	6	0	3	0	0	4	2	0	NULL	NULL	0	0	0
61463	115279	209206	51	0.11652676581416762719	0	23	2	11	0	3	0	0	0	7	0	NULL	0	0	5	0
59067	124051	209230	44	0.08654575921862385844	0	15	0	8	NULL	3	0	4	5	7	2	NULL	NULL	0	NULL	0
12781	182840	209252	38	0.06660057539446086652	5	15	0	7	0	3	0	0	0	7	0	NULL	NULL	0	1	0
4583	177359	209276	35	0.05831013881976549242	7	15	0	8	0	3	0	0	0	0	0	NULL	NULL	0	2	0
66761	156200	209278	30	0.04661039743086572009	5	15	0	0	0	3	0	0	0	2	2	NULL	NULL	0	3	0
59674	139692	209280	42	0.07935960673643934218	5	15	0	0	0	3	0	0	4	11	0	NULL	NULL	0	4	0
22687	173897	209283	42	0.07935960673643934218	5	10	8	6	0	3	0	0	0	7	0	NULL	NULL	0	3	0
13403	106842	209293	36	0.06096000946994900188	0	15	0	7	0	3	0	0	0	7	0	NULL	NULL	3	1	0
15636	172683	209307	33	0.05333159229733887071	0	7	0	8	NULL	3	0	0	5	7	0	0	NULL	3	NULL	0
25416	159389	209309	44	0.08654575921862385844	7	7	8	6	NULL	3	0	0	4	7	2	NULL	NULL	0	NULL	0
5604	161464	209312	42	0.07935960673643934218	0	15	2	8	NULL	3	0	7	NULL	7	0	NULL	NULL	0	NULL	0
17996	184347	209328	44	0.08654575921862385844	1	10	2	8	0	3	5	0	4	7	0	NULL	NULL	3	1	0
1647	123937	209330	51	0.11652676581416762719	7	15	2	7	0	3	0	0	4	2	0	NULL	NULL	5	6	0
952	197486	209366	26	0.03889417597540693197	1	7	2	0	0	3	0	0	4	0	2	NULL	NULL	3	4	0
23618	114569	209390	30	0.04661039743086572009	0	15	0	7	NULL	3	0	0	5	0	0	NULL	NULL	0	NULL	0
23568	173185	209406	37	0.06372215327401275540	1	7	2	6	0	3	0	0	15	0	0	NULL	NULL	0	0	3
99469	189343	209410	35	0.05831013881976549242	1	15	2	6	NULL	3	0	0	5	0	0	NULL	NULL	3	NULL	0
8896	164203	209426	52	0.12148096405733765187	1	15	2	9	NULL	3	0	7	5	7	0	NULL	0	3	0	0
5142	118845	209439	54	0.13193468156463099942	1	15	2	6	0	3	0	7	0	11	0	NULL	NULL	3	6	0
14210	115013	209446	26	0.03889417597540693197	0	6	0	8	NULL	3	0	0	0	7	2	NULL	NULL	0	NULL	0
20643	191145	209451	39	0.06959935463726523380	7	15	0	0	NULL	3	0	0	5	7	0	NULL	NULL	0	2	0
86590	151517	209460	28	0.04258560610026450305	1	6	0	7	0	3	0	0	7	2	0	0	0	0	2	0
29483	104672	209483	64	0.19601963727797905883	0	15	2	7	5	3	0	0	7	0	2	NULL	NULL	8	2	13
30089	138463	209486	43	0.08288186583513243822	0	15	0	7	NULL	3	0	0	5	7	0	NULL	NULL	3	NULL	3
23440	129294	209489	28	0.04258560610026450305	0	6	0	8	5	3	0	0	4	0	2	0	0	0	0	0
79898	164523	209491	49	0.10714319542777458141	0	15	2	8	0	3	0	0	5	11	2	NULL	NULL	0	3	0
15149	191128	209498	15	0.02349711630981868143	0	4	2	6	NULL	3	0	0	0	0	0	0	0	0	0	0
1442	144749	209520	38	0.06660057539446086652	1	15	8	0	0	3	0	0	1	0	0	NULL	NULL	9	1	0
13690	157392	209529	39	0.06959935463726523380	5	7	0	6	NULL	3	0	0	0	7	0	6	0	3	2	0
5689	157267	209546	56	0.14314139483906223707	7	15	2	8	NULL	3	0	7	NULL	11	0	NULL	NULL	3	NULL	0
11466	159610	209617	30	0.04661039743086572009	1	15	0	7	NULL	3	0	0	4	0	0	NULL	0	0	NULL	0
26418	125970	209635	38	0.06660057539446086652	0	15	0	6	NULL	3	1	0	0	7	0	0	0	3	3	0
42948	178084	209637	31	0.04875610828881056678	5	4	2	8	NULL	3	0	0	0	2	2	NULL	NULL	5	NULL	0
10820	192649	209643	27	0.04069983443145165334	0	15	2	0	NULL	3	0	0	0	7	0	NULL	NULL	0	NULL	0
23178	143763	209649	42	0.07935960673643934218	1	15	0	6	0	3	0	3	5	0	0	6	NULL	3	0	0
56855	150289	209661	32	0.05099531352946170923	7	4	0	8	NULL	3	0	0	0	7	0	NULL	NULL	3	NULL	0
28883	155511	209669	33	0.05333159229733887071	0	15	0	7	NULL	3	0	3	5	0	0	NULL	0	0	NULL	0
49482	191442	209686	20	0.02957513517896666834	0	7	0	7	0	3	0	0	NULL	0	0	NULL	NULL	0	3	0
9402	100640	209688	59	0.16142545810793508404	7	7	0	6	NULL	3	0	10	15	11	0	0	0	0	NULL	0
8556	184798	209696	61	0.17463321720211050202	5	15	2	18	0	3	0	0	5	7	0	NULL	NULL	3	3	0
4826	101492	209722	35	0.05831013881976549242	1	6	2	7	NULL	3	0	0	5	11	0	0	0	0	NULL	0
8758	177645	209727	43	0.08288186583513243822	5	15	0	6	NULL	3	0	7	0	7	0	0	0	0	NULL	0
1552	184338	209734	36	0.06096000946994900188	1	7	2	6	NULL	3	0	0	15	2	0	0	NULL	0	NULL	0
20410	116747	209742	40	0.07272263795670204476	5	15	0	11	0	3	1	0	0	0	0	0	0	0	5	0
97042	186645	209748	76	0.30064254314208157039	0	15	2	6	NULL	3	0	3	7	7	4	NULL	NULL	5	NULL	24
31009	166163	209760	40	0.07272263795670204476	0	15	2	0	NULL	3	5	4	NULL	7	2	NULL	NULL	0	2	0
86487	181870	209773	24	0.03551086025244207601	0	7	2	8	0	3	1	3	0	0	0	NULL	0	0	0	0
2598	182517	209784	62	0.18155017975336582656	1	15	13	0	NULL	3	1	0	5	7	0	0	NULL	5	12	0
12508	137241	209798	76	0.30064254314208157039	0	23	2	8	NULL	3	5	7	NULL	7	2	11	0	0	NULL	8
953	175948	209800	17	0.02576639480459462351	1	7	2	0	0	3	0	0	1	0	0	NULL	NULL	0	3	0
27431	177037	209813	33	0.05333159229733887071	NULL	NULL	NULL	6	15	3	1	0	NULL	7	0	NULL	NULL	0	1	NULL
47956	154518	209832	42	0.07935960673643934218	1	7	0	6	0	3	0	0	5	7	2	0	0	3	5	3
29252	122060	209863	66	0.21134451556140547031	8	15	0	0	NULL	3	0	4	8	7	0	NULL	NULL	3	3	15
88472	185526	209865	22	0.03241192637094302324	0	7	0	8	0	3	0	0	1	0	2	0	NULL	0	1	0
7397	124514	209880	24	0.03551086025244207601	0	15	0	0	2	3	0	0	4	0	0	NULL	0	0	0	0
4787	123124	209897	61	0.17463321720211050202	0	15	0	6	2	3	0	7	15	11	2	NULL	0	0	0	0
9566	100184	209900	42	0.07935960673643934218	8	15	0	6	NULL	3	0	0	0	7	0	NULL	NULL	0	3	0
24588	176009	209901	14	0.02243681045149745325	0	7	2	0	NULL	3	0	0	0	2	0	NULL	NULL	0	NULL	0
9261	106934	209905	0	0.01170459669149691847	NULL	NULL	NULL	NULL	NULL	NULL	NULL	NULL	NULL	NULL	NULL	NULL	NULL	NULL	NULL	NULL
32413	106465	209937	25	0.03716552242416276915	0	15	0	7	0	3	0	0	0	0	0	NULL	NULL	0	0	0
57911	109348	209943	41	0.07597463415646097812	0	6	2	7	NULL	3	0	7	0	11	2	0	0	3	NULL	0
15057	102540	209989	37	0.06372215327401275540	1	7	0	6	NULL	3	0	7	1	7	0	NULL	NULL	3	2	0
67937	105961	209992	14	0.02243681045149745325	1	6	0	7	NULL	0	0	0	0	0	0	NULL	0	0	NULL	0
81437	153086	210011	90	0.45447641991400694938	13	23	2	9	0	3	0	10	15	7	2	NULL	NULL	0	3	3
25326	186963	210024	31	0.04875610828881056678	0	7	0	7	NULL	3	0	7	NULL	7	0	NULL	NULL	0	NULL	0
13033	108977	210032	65	0.20357475284653857887	7	9	0	6	0	3	5	7	15	7	0	NULL	0	3	3	0
69596	174074	210033	36	0.06096000946994900188	0	7	2	6	5	3	0	0	5	7	0	NULL	0	0	1	0
20316	188664	210044	33	0.05333159229733887071	1	7	0	8	0	0	0	0	4	7	0	0	0	3	3	0
11369	103786	210081	39	0.06959935463726523380	1	7	0	0	NULL	3	0	4	4	7	2	11	NULL	0	NULL	0
19980	178573	210089	53	0.12661560605916650078	0	15	2	0	NULL	3	0	0	7	11	0	6	NULL	9	NULL	0
20643	150047	210092	43	0.08288186583513243822	7	15	0	6	0	3	0	0	5	2	0	NULL	NULL	3	2	0
66244	183858	210099	35	0.05831013881976549242	0	15	0	8	NULL	3	0	0	0	7	2	0	0	0	NULL	0
26527	180846	210109	44	0.08654575921862385844	0	7	0	6	0	3	1	7	0	7	0	0	8	0	5	0
17203	141997	210115	40	0.07272263795670204476	7	7	2	6	NULL	3	0	0	5	7	0	0	0	0	NULL	3
6952	164466	210119	42	0.07935960673643934218	5	15	0	7	NULL	3	0	0	NULL	7	2	NULL	NULL	3	NULL	0
9204	166257	210130	21	0.03096209543150773570	0	15	0	0	NULL	3	0	0	0	0	0	0	NULL	0	3	0
16490	152091	210141	57	0.14903624565945043958	13	15	0	9	NULL	3	0	7	NULL	7	0	0	0	3	NULL	0
14034	154257	210146	23	0.03392727017844970619	5	7	0	8	0	3	0	0	0	0	0	NULL	NULL	0	0	0
13861	171535	210176	27	0.04069983443145165334	0	7	0	6	NULL	0	0	4	0	7	0	NULL	NULL	3	NULL	0
20865	172392	210177	69	0.23594158364199996208	0	7	0	6	0	3	0	4	5	7	2	11	16	3	5	0
15784	197204	210182	42	0.07935960673643934218	5	4	2	0	NULL	3	0	0	0	7	0	6	0	3	12	0
69579	119124	210190	27	0.04069983443145165334	0	15	0	8	NULL	3	0	0	1	0	0	NULL	NULL	0	NULL	0
59049	104501	210196	28	0.04258560610026450305	0	15	2	8	NULL	3	0	0	0	0	0	NULL	NULL	0	NULL	0
24825	129347	210204	34	0.05576861454643114212	5	7	2	6	0	3	0	4	0	7	0	0	0	0	0	0
1728	120815	210236	38	0.06660057539446086652	0	15	8	9	0	3	0	0	0	0	0	NULL	NULL	0	3	0
56134	141412	210245	28	0.04258560610026450305	1	7	0	6	NULL	3	0	0	1	0	2	NULL	0	0	5	3
17658	101227	210246	16	0.02460626823863014085	0	7	2	6	NULL	0	0	0	1	0	0	NULL	NULL	0	NULL	0
47511	132223	210266	34	0.05576861454643114212	0	15	0	0	NULL	3	0	0	4	7	0	0	0	3	2	0
89798	194322	210270	39	0.06959935463726523380	0	15	0	6	NULL	3	0	0	5	7	0	0	0	3	NULL	0
81810	185625	210277	38	0.06660057539446086652	1	15	0	6	NULL	3	0	0	4	7	2	0	0	0	NULL	0
44277	123123	210289	30	0.04661039743086572009	0	7	0	6	NULL	3	0	0	0	7	0	4	0	0	0	3
12733	176695	210302	71	0.25340384027845091029	1	15	2	8	NULL	3	0	10	15	12	0	0	0	5	NULL	0
22165	157670	210308	42	0.07935960673643934218	0	7	2	6	0	3	0	7	1	11	0	NULL	0	5	0	0
11993	195428	210320	36	0.06096000946994900188	0	15	2	0	NULL	3	0	0	NULL	0	0	11	0	0	5	0
52000	116111	210321	58	0.15512990750656873283	17	23	0	6	NULL	3	0	0	4	2	0	NULL	NULL	0	NULL	3
19983	197311	210346	50	0.11174890826305648295	0	15	0	8	NULL	3	0	4	7	7	0	6	NULL	0	NULL	0
57911	143222	210356	50	0.11174890826305648295	0	15	0	6	NULL	3	0	7	7	7	2	0	0	3	NULL	0
11710	168855	210384	48	0.10270535763990078222	5	7	8	0	0	3	0	3	15	2	2	NULL	NULL	0	3	0
47956	127104	210387	48	0.10270535763990078222	7	15	0	6	NULL	3	0	0	5	7	2	0	0	3	NULL	0
64830	185071	210399	36	0.06096000946994900188	0	15	0	0	NULL	3	0	0	7	0	0	11	0	0	NULL	0
272	164716	210407	21	0.03096209543150773570	0	7	0	9	NULL	3	0	0	0	2	0	0	0	0	NULL	0
12621	100224	210425	39	0.06959935463726523380	5	15	0	8	0	3	0	0	4	2	2	NULL	NULL	0	0	0
22882	110485	210426	17	0.02576639480459462351	0	4	2	0	NULL	3	0	0	0	0	0	NULL	NULL	0	5	3
28425	164384	210433	101	0.58352479102049678750	7	15	13	6	0	3	0	10	15	11	0	6	0	3	12	0
49649	118113	210458	3	0.01346347349053213615	NULL	NULL	NULL	NULL	0	3	0	0	NULL	0	0	0	0	0	0	NULL
28006	106150	210483	18	0.02697970561545912951	0	7	0	6	0	3	0	0	0	0	0	NULL	NULL	0	2	0
71293	154679	210484	58	0.15512990750656873283	7	15	2	0	NULL	3	0	4	7	11	3	NULL	0	3	3	0
15883	155271	210488	46	0.09431596692709329452	0	15	0	6	5	3	0	4	4	7	0	0	0	0	2	0
42702	110343	210511	31	0.04875610828881056678	1	15	0	0	0	3	0	0	4	0	2	NULL	NULL	3	3	0
51670	112085	210565	37	0.06372215327401275540	0	7	0	7	NULL	3	0	0	5	7	0	0	8	0	NULL	0
17868	199527	210571	18	0.02697970561545912951	0	7	0	6	NULL	3	0	0	0	0	0	NULL	NULL	0	2	0
4787	114129	210575	50	0.11174890826305648295	0	15	2	6	NULL	3	0	7	15	2	0	0	0	0	NULL	0
906	113399	210602	75	0.29080037710989142688	7	23	2	6	NULL	3	0	7	8	7	0	6	0	3	3	0
10684	154427	210603	22	0.03241192637094302324	0	7	0	8	NULL	3	0	0	4	0	0	NULL	NULL	0	NULL	0
13748	190132	210618	56	0.14314139483906223707	13	7	2	6	5	3	0	0	5	7	2	NULL	NULL	5	1	0
11318	151558	210622	36	0.06096000946994900188	0	15	0	7	NULL	3	0	4	NULL	7	0	NULL	NULL	0	NULL	0
17795	179589	210638	61	0.17463321720211050202	7	10	0	6	NULL	3	1	0	5	11	0	NULL	5	0	NULL	13
11638	136238	210641	47	0.09843106954936006351	0	15	2	6	NULL	3	0	4	1	11	2	NULL	0	3	NULL	0
42937	176468	210642	23	0.03392727017844970619	1	6	0	6	NULL	0	1	0	0	7	0	0	0	0	2	0
97042	156089	210644	74	0.28115088484147849812	0	15	8	6	0	3	0	0	7	7	0	NULL	NULL	3	1	24
48498	111331	210649	32	0.05099531352946170923	5	15	0	8	NULL	3	0	0	1	0	0	NULL	NULL	0	NULL	0
6534	183762	210672	52	0.12148096405733765187	0	15	0	6	NULL	3	0	0	0	7	2	NULL	NULL	3	1	15
10527	139371	210704	27	0.04069983443145165334	0	15	0	0	NULL	3	0	0	5	2	2	NULL	NULL	0	NULL	0
18353	114793	210715	55	0.13744204541560798578	7	10	2	6	NULL	3	0	7	NULL	7	0	NULL	NULL	9	4	0
48463	173608	210741	36	0.06096000946994900188	0	15	0	6	NULL	3	0	0	5	7	0	NULL	NULL	0	NULL	0
50976	196624	210742	38	0.06660057539446086652	0	7	0	6	NULL	3	0	4	4	11	0	0	0	3	NULL	0
23680	136301	210753	35	0.05831013881976549242	1	15	0	0	NULL	3	0	0	0	7	2	0	0	3	4	0
10142	184055	210754	22	0.03241192637094302324	0	6	0	7	NULL	3	0	0	4	0	2	NULL	NULL	0	NULL	0
94229	146659	210765	66	0.21134451556140547031	0	15	2	8	0	3	0	7	7	11	2	0	0	3	5	3
40837	162403	210769	3	0.01346347349053213615	NULL	NULL	NULL	NULL	NULL	3	0	0	NULL	0	0	NULL	NULL	0	NULL	NULL
67206	174522	210772	106	0.63958422010919357294	8	10	20	18	0	3	0	10	15	7	0	0	0	0	12	3
24772	110438	210799	34	0.05576861454643114212	1	7	2	6	0	3	0	0	0	7	2	NULL	NULL	3	3	0
15185	120114	210804	38	0.06660057539446086652	7	10	0	6	NULL	0	0	0	0	7	0	NULL	NULL	0	0	8
18648	146400	210814	49	0.10714319542777458141	0	15	2	6	NULL	3	0	0	7	7	0	NULL	NULL	0	9	0
42	119203	210828	28	0.04258560610026450305	7	7	2	7	NULL	3	0	0	0	2	0	0	0	0	NULL	0
12270	156081	210833	34	0.05576861454643114212	0	10	2	8	0	3	0	0	5	2	2	0	NULL	0	2	0
24334	175080	210846	43	0.08288186583513243822	8	4	0	0	NULL	3	0	7	5	11	0	NULL	NULL	0	5	0
31665	156663	210872	49	0.10714319542777458141	5	15	0	11	0	3	0	0	7	7	0	0	0	0	1	0
7065	186288	210883	18	0.02697970561545912951	1	7	0	0	0	3	0	0	0	7	0	NULL	NULL	0	0	0
40972	153267	210888	46	0.09431596692709329452	7	15	2	6	NULL	3	1	0	0	0	0	0	NULL	0	12	0
12853	191448	210899	32	0.05099531352946170923	0	7	2	6	NULL	0	0	3	0	0	0	6	0	0	NULL	8
26174	184433	210900	44	0.08654575921862385844	0	10	2	0	0	3	0	7	5	11	0	NULL	0	0	6	0
11279	100078	210952	35	0.05831013881976549242	0	7	0	11	2	3	0	0	4	7	0	0	0	0	1	0
66093	163645	210958	65	0.20357475284653857887	5	15	0	6	NULL	3	1	0	5	7	2	6	NULL	0	0	15
5090	184896	210959	46	0.09431596692709329452	0	7	0	6	NULL	3	0	0	4	0	2	6	16	0	2	0
846	195564	210974	32	0.05099531352946170923	0	15	0	0	NULL	3	0	0	7	7	0	NULL	NULL	0	NULL	0
13033	144350	210998	41	0.07597463415646097812	1	10	0	8	0	3	0	7	0	7	0	NULL	0	5	0	0
12567	196308	211017	27	0.04069983443145165334	0	7	0	0	NULL	3	5	0	8	0	2	NULL	NULL	0	2	0
45160	163821	211018	25	0.03716552242416276915	1	15	NULL	0	0	3	0	0	1	0	0	NULL	NULL	3	2	0
23547	107214	211022	54	0.13193468156463099942	0	15	2	0	NULL	3	0	7	8	11	0	0	0	3	5	0
79863	150239	211028	33	0.05333159229733887071	5	10	0	8	NULL	3	0	0	0	7	0	NULL	0	0	NULL	0
20423	137573	211032	98	0.54871497224897326186	5	23	0	6	0	3	0	10	15	11	2	11	0	8	4	0
17902	151946	211044	25	0.03716552242416276915	0	7	0	8	NULL	3	0	0	0	7	0	NULL	NULL	0	NULL	0
12468	143679	211094	25	0.03716552242416276915	0	7	0	8	0	3	0	0	7	0	0	NULL	NULL	0	0	0
71665	113811	211101	34	0.05576861454643114212	0	7	0	7	NULL	3	0	4	1	7	2	0	0	3	NULL	0
13033	168452	211104	44	0.08654575921862385844	7	10	0	6	0	3	1	4	NULL	7	0	0	0	3	3	0
63519	170597	211145	44	0.08654575921862385844	0	15	2	8	0	3	5	0	1	0	2	NULL	NULL	5	3	0
23161	132008	211159	53	0.12661560605916650078	7	15	4	6	NULL	3	0	4	0	7	0	NULL	NULL	3	4	0
78435	146904	211188	27	0.04069983443145165334	1	7	0	8	NULL	3	0	0	1	2	0	NULL	NULL	5	NULL	0
629	151847	211190	38	0.06660057539446086652	1	15	0	0	NULL	3	NULL	4	0	7	2	NULL	NULL	5	1	0
30817	145451	211195	62	0.18155017975336582656	8	23	8	0	0	3	0	0	5	7	2	NULL	NULL	3	3	0
24091	129761	211201	29	0.04455469432701904035	1	15	0	6	0	3	0	0	0	0	0	NULL	NULL	3	1	0
25326	101523	211205	52	0.12148096405733765187	7	15	4	6	NULL	3	0	7	NULL	7	0	NULL	NULL	0	NULL	3
14858	191758	211210	110	0.68191795556991739664	17	23	2	11	0	3	NULL	NULL	1	NULL	0	NULL	0	3	2	48
580	195290	211212	26	0.03889417597540693197	0	7	0	0	NULL	3	0	4	5	7	0	NULL	NULL	0	NULL	0
7455	188733	211244	50	0.11174890826305648295	13	10	2	6	0	3	0	0	0	7	0	0	0	8	1	0
46620	134031	211263	38	0.06660057539446086652	5	15	0	8	NULL	3	0	0	5	2	0	0	NULL	0	NULL	0
71652	120838	211266	33	0.05333159229733887071	0	7	NULL	6	0	3	0	0	4	7	2	NULL	NULL	3	1	0
13864	129255	211310	39	0.06959935463726523380	1	15	0	6	NULL	3	1	0	0	7	0	0	0	3	3	0
24761	175628	211386	16	0.02460626823863014085	1	7	0	0	NULL	3	0	0	0	0	0	NULL	NULL	3	2	0
8686	111319	211391	32	0.05099531352946170923	0	7	0	8	NULL	3	0	0	5	7	2	0	0	0	NULL	0
12856	155190	211397	46	0.09431596692709329452	0	15	2	8	NULL	3	0	7	0	11	0	NULL	NULL	0	NULL	0
58286	110529	211419	54	0.13193468156463099942	0	15	2	6	0	3	1	4	0	7	2	NULL	NULL	0	1	13
25757	107532	211420	43	0.08288186583513243822	5	15	0	8	NULL	3	0	0	5	7	0	NULL	0	0	NULL	0
75435	136056	211435	62	0.18155017975336582656	7	10	0	11	NULL	3	0	7	7	11	2	0	0	3	1	0
12231	108116	211446	22	0.03241192637094302324	0	7	0	6	NULL	3	0	0	5	0	0	NULL	NULL	0	1	0
53355	104515	211459	48	0.10270535763990078222	0	15	2	6	NULL	3	0	7	1	12	2	NULL	NULL	0	NULL	0
61748	166725	211495	48	0.10270535763990078222	1	15	2	6	0	3	0	0	4	7	2	0	NULL	0	5	3
9377	199774	211526	36	0.06096000946994900188	0	7	2	8	NULL	3	0	4	5	7	0	NULL	NULL	0	NULL	0
13033	139630	211529	56	0.14314139483906223707	0	10	0	11	NULL	3	0	7	8	11	0	NULL	NULL	3	NULL	3
16013	174375	211556	0	0.01170459669149691847	NULL	NULL	NULL	NULL	NULL	NULL	NULL	NULL	NULL	NULL	NULL	NULL	NULL	NULL	NULL	NULL
22673	121853	211557	30	0.04661039743086572009	7	6	0	6	0	3	0	0	1	7	0	NULL	NULL	0	0	0
9965	194053	211568	75	0.29080037710989142688	1	15	2	9	0	3	5	10	15	11	0	NULL	0	3	1	NULL
4110	107925	211589	57	0.14903624565945043958	0	9	0	7	NULL	3	1	7	0	12	2	NULL	NULL	3	NULL	13
631	168097	211592	45	0.09035566226894495932	0	15	0	6	NULL	3	0	7	4	7	0	NULL	NULL	0	3	0
91242	181458	211596	52	0.12148096405733765187	5	15	0	6	0	3	0	7	5	11	0	0	0	0	0	0
14062	139881	211599	31	0.04875610828881056678	0	15	0	7	0	3	0	0	0	2	0	0	NULL	3	1	0
25847	141621	211604	10	0.01864419961898513274	NULL	NULL	NULL	NULL	0	3	0	4	NULL	0	2	NULL	NULL	0	1	NULL
24571	176896	211611	43	0.08288186583513243822	0	15	0	6	NULL	3	0	0	7	7	0	4	0	0	1	0
16645	188673	211612	26	0.03889417597540693197	0	7	0	6	NULL	3	0	0	0	7	0	NULL	NULL	0	NULL	3
29453	157477	211615	15	0.02349711630981868143	5	6	0	0	0	3	0	0	NULL	0	0	NULL	NULL	0	1	0
8238	166038	211619	9	0.01779888978877320630	0	6	0	0	NULL	3	0	0	0	0	0	NULL	NULL	0	NULL	0
6978	101976	211627	54	0.13193468156463099942	0	15	0	6	NULL	3	0	7	0	7	0	NULL	NULL	3	NULL	13
16053	193287	211632	35	0.05831013881976549242	1	7	0	6	5	3	0	0	0	7	0	0	NULL	5	1	0
67984	113948	211646	25	0.03716552242416276915	0	7	NULL	6	0	3	0	0	0	7	0	NULL	NULL	0	2	0
27023	148205	211657	32	0.05099531352946170923	0	15	0	7	NULL	3	0	0	5	2	0	NULL	NULL	0	NULL	0
41217	163724	211677	75	0.29080037710989142688	8	15	20	0	NULL	0	1	7	7	0	2	NULL	0	3	12	0
8535	183861	211717	19	0.02824849326090944653	1	7	2	0	NULL	3	0	0	0	0	2	NULL	NULL	3	1	0
6543	164087	211719	44	0.08654575921862385844	0	15	2	6	NULL	3	0	7	0	11	0	0	0	0	NULL	0
23082	158330	211726	29	0.04455469432701904035	0	10	2	0	0	3	0	0	0	0	0	NULL	NULL	9	5	0
26377	133552	211738	44	0.08654575921862385844	5	10	0	8	NULL	3	0	7	0	11	0	NULL	NULL	0	NULL	0
88174	106908	211779	55	0.13744204541560798578	0	23	0	17	0	3	0	0	5	0	3	NULL	NULL	0	1	3
17899	175635	211833	46	0.09431596692709329452	1	15	0	8	0	3	0	4	0	7	2	NULL	NULL	5	1	0
17122	187374	211834	59	0.16142545810793508404	0	15	2	6	NULL	3	0	7	0	12	2	0	0	0	12	0
19344	159893	211837	66	0.21134451556140547031	0	15	0	6	0	3	0	7	7	12	2	NULL	0	5	9	0
68796	155761	211842	29	0.04455469432701904035	0	15	2	6	0	3	0	0	0	0	2	NULL	NULL	0	1	0
328	121438	211849	16	0.02460626823863014085	0	6	0	0	0	3	0	0	0	0	0	NULL	NULL	5	2	0
631	100660	211885	50	0.11174890826305648295	0	15	2	6	0	3	0	7	0	11	0	0	0	0	3	3
24613	152930	211900	34	0.05576861454643114212	0	15	8	0	0	3	0	0	4	0	0	NULL	NULL	3	1	0
13164	115087	211912	19	0.02824849326090944653	0	15	0	0	0	3	0	0	0	0	0	0	0	0	1	0
93774	170317	211930	38	0.06660057539446086652	8	6	2	8	NULL	3	0	4	0	7	0	NULL	NULL	0	NULL	0
92589	187384	211967	64	0.19601963727797905883	1	15	0	17	NULL	3	0	7	5	7	0	NULL	0	9	NULL	0
61500	145120	211969	47	0.09843106954936006351	5	15	0	6	0	3	0	0	15	0	0	0	0	0	3	0
7684	146601	212013	29	0.04455469432701904035	0	15	0	7	2	3	0	0	0	0	2	NULL	0	0	0	0
4587	198345	212019	52	0.12148096405733765187	0	23	NULL	8	NULL	NULL	NULL	NULL	15	NULL	NULL	NULL	NULL	NULL	3	3
25177	188419	212043	54	0.13193468156463099942	5	15	8	6	5	3	0	0	1	0	0	NULL	0	3	5	3
20643	162218	212044	31	0.04875610828881056678	13	6	0	6	NULL	3	0	0	0	2	0	NULL	NULL	0	1	0
26856	166036	212050	42	0.07935960673643934218	1	15	0	6	NULL	3	5	0	5	0	0	0	0	3	4	0
32696	159646	212079	17	0.02576639480459462351	0	7	0	8	NULL	0	0	0	0	2	0	NULL	NULL	0	NULL	0
24825	154415	212086	54	0.13193468156463099942	5	15	2	6	NULL	3	0	7	4	12	0	0	0	0	NULL	0
27084	162264	212102	30	0.04661039743086572009	1	15	0	0	0	3	0	0	4	0	2	NULL	NULL	0	5	0
55398	114857	212104	49	0.10714319542777458141	5	15	2	0	0	3	5	0	4	7	2	NULL	NULL	3	3	0
48656	199229	212122	26	0.03889417597540693197	1	7	NULL	6	0	3	1	0	0	2	0	NULL	NULL	3	3	0
423	170890	212138	31	0.04875610828881056678	0	15	0	6	NULL	3	0	0	5	0	2	NULL	NULL	0	NULL	0
5149	105785	212157	30	0.04661039743086572009	7	7	0	0	NULL	3	0	0	4	0	0	6	NULL	0	3	0
13864	189937	212170	33	0.05333159229733887071	0	9	0	6	NULL	3	0	0	5	7	0	0	0	0	NULL	3
72067	199756	212182	46	0.09431596692709329452	7	15	0	0	NULL	3	0	7	0	11	0	NULL	NULL	3	NULL	0
97004	127867	212191	17	0.02576639480459462351	1	7	0	0	0	3	1	0	4	0	0	NULL	NULL	0	1	NULL
88685	162643	212221	22	0.03241192637094302324	5	7	0	0	NULL	3	0	0	5	0	2	NULL	NULL	0	NULL	0
18531	123412	212222	49	0.10714319542777458141	1	10	16	0	0	3	0	0	4	7	0	0	0	3	5	0
68221	119703	212226	60	0.16792571677372534419	5	7	0	9	15	3	0	0	5	7	0	0	0	0	1	8
11212	140957	212299	47	0.09843106954936006351	5	7	2	6	0	3	0	7	4	11	2	0	0	0	0	0
3980	177616	212311	33	0.05333159229733887071	0	15	0	0	NULL	3	0	0	NULL	7	0	NULL	NULL	5	3	0
16013	113853	212312	78	0.32088231448351916383	7	7	2	9	0	3	0	0	15	7	0	0	0	0	4	24
2757	106076	212319	24	0.03551086025244207601	1	7	0	11	NULL	0	1	0	0	2	0	0	0	0	2	0
52680	125032	212331	27	0.04069983443145165334	1	15	2	0	NULL	3	0	0	4	0	2	NULL	NULL	0	NULL	0
77595	113896	212335	31	0.04875610828881056678	0	7	0	6	NULL	3	0	3	5	0	2	0	0	5	NULL	0
48755	111320	212363	30	0.04661039743086572009	1	15	0	11	NULL	3	0	0	0	0	0	NULL	NULL	0	NULL	0
17651	164636	212368	43	0.08288186583513243822	0	15	8	0	NULL	3	1	0	1	7	0	0	0	3	5	0
21845	137847	212370	30	0.04661039743086572009	5	15	2	0	0	3	0	3	1	0	0	0	0	0	1	0
15893	123514	212382	56	0.14314139483906223707	0	15	8	6	NULL	3	5	4	7	7	0	NULL	NULL	0	1	0
94828	150832	212410	60	0.16792571677372534419	0	15	0	6	NULL	3	0	7	0	11	0	NULL	0	5	NULL	13
27504	122586	212412	52	0.12148096405733765187	0	15	2	7	NULL	3	0	7	4	11	0	NULL	NULL	3	0	0
8980	101170	212432	51	0.11652676581416762719	0	10	2	9	0	3	5	0	7	2	2	6	0	0	5	0
86722	151315	212458	24	0.03551086025244207601	NULL	NULL	NULL	NULL	NULL	3	0	7	NULL	11	0	NULL	0	3	NULL	NULL
18737	112468	212492	37	0.06372215327401275540	0	15	0	7	NULL	3	0	0	5	7	0	NULL	0	0	NULL	0
11206	110388	212501	49	0.10714319542777458141	5	15	2	6	0	3	0	0	5	7	2	NULL	NULL	3	1	0
28508	145742	212512	57	0.14903624565945043958	1	15	2	6	NULL	3	1	7	NULL	12	2	NULL	NULL	5	0	3
30054	125658	212532	57	0.14903624565945043958	7	15	0	6	0	3	5	0	7	0	0	6	NULL	0	5	3
79713	169181	212535	59	0.16142545810793508404	0	15	0	9	NULL	3	0	7	5	11	0	0	0	9	NULL	0
50976	139823	212538	51	0.11652676581416762719	0	15	2	7	NULL	3	0	7	0	12	2	NULL	NULL	3	NULL	0
5559	176938	212546	47	0.09843106954936006351	0	15	2	8	NULL	3	0	0	7	7	2	NULL	NULL	0	3	0
73941	128172	212549	35	0.05831013881976549242	7	7	2	6	2	3	1	3	0	0	0	0	0	3	1	0
15370	137132	212556	0	0.01170459669149691847	NULL	NULL	NULL	NULL	NULL	NULL	NULL	NULL	NULL	NULL	NULL	NULL	NULL	NULL	NULL	NULL
83429	171097	212559	61	0.17463321720211050202	1	15	0	9	0	3	0	0	7	11	0	NULL	NULL	3	12	0
17122	187374	212620	62	0.18155017975336582656	0	15	0	6	NULL	3	0	0	5	11	2	0	0	0	4	16
24692	135810	212635	47	0.09843106954936006351	13	10	0	11	NULL	3	0	0	5	0	0	0	0	3	2	0
18036	164343	212636	53	0.12661560605916650078	7	7	13	8	NULL	3	0	0	NULL	7	2	NULL	NULL	3	NULL	3
456	113035	212654	31	0.04875610828881056678	1	15	0	0	NULL	3	1	0	1	0	2	0	0	3	2	3
13778	124646	212660	43	0.08288186583513243822	0	7	8	7	NULL	3	0	4	0	11	0	NULL	NULL	3	NULL	0
25941	116752	212662	34	0.05576861454643114212	7	15	0	6	0	3	0	0	0	0	0	0	0	3	0	0
45213	149134	212669	57	0.14903624565945043958	5	15	2	6	0	3	0	4	7	7	0	NULL	NULL	3	5	0
26557	150536	212671	28	0.04258560610026450305	0	15	0	8	NULL	3	0	0	0	0	2	NULL	NULL	0	NULL	0
2722	140268	212673	22	0.03241192637094302324	1	7	2	6	NULL	0	0	0	0	2	0	NULL	NULL	3	1	0
59637	171676	212705	27	0.04069983443145165334	0	7	0	7	NULL	3	0	0	1	7	2	NULL	NULL	0	NULL	0
10785	178369	212717	29	0.04455469432701904035	5	9	0	9	0	3	0	0	0	0	2	NULL	NULL	0	1	0
18452	134512	212725	26	0.03889417597540693197	0	7	0	8	0	3	0	0	4	0	0	NULL	NULL	0	4	0
90889	168745	212744	49	0.10714319542777458141	1	15	0	6	0	3	0	0	4	0	2	0	0	0	3	15
52260	157479	212748	40	0.07272263795670204476	0	15	2	0	NULL	3	0	0	7	7	0	6	0	0	NULL	0
30635	183137	212753	23	0.03392727017844970619	0	7	0	6	NULL	3	0	0	0	7	0	NULL	NULL	0	NULL	0
23809	166647	212754	16	0.02460626823863014085	0	7	0	0	0	3	0	0	4	0	0	NULL	NULL	0	2	0
77873	143428	212759	25	0.03716552242416276915	0	7	NULL	6	0	3	0	0	5	0	2	NULL	NULL	0	2	0
59874	113640	212769	42	0.07935960673643934218	0	15	0	0	0	3	0	0	0	7	0	NULL	NULL	0	2	15
1042	165314	212776	55	0.13744204541560798578	5	6	0	6	NULL	3	0	7	4	7	0	0	16	0	1	0
4506	196510	212787	31	0.04875610828881056678	1	7	0	6	0	3	0	0	4	7	2	NULL	0	0	1	0
17918	101826	212791	47	0.09843106954936006351	8	15	2	6	5	3	0	0	0	7	0	0	NULL	0	1	0
6918	117193	212807	23	0.03392727017844970619	0	7	2	6	NULL	3	1	0	0	2	2	NULL	0	0	NULL	0
80883	172093	212808	37	0.06372215327401275540	1	15	0	6	0	3	0	0	4	7	0	NULL	0	0	1	0
10257	112273	212817	31	0.04875610828881056678	1	6	0	6	NULL	3	0	0	1	7	2	NULL	NULL	5	NULL	NULL
12818	127520	212829	21	0.03096209543150773570	1	4	0	6	NULL	3	0	0	0	2	0	NULL	NULL	5	NULL	0
21460	179115	212855	62	0.18155017975336582656	0	15	2	8	0	3	0	7	15	12	0	NULL	0	0	0	0
13681	138352	212873	30	0.04661039743086572009	1	4	0	6	5	3	0	0	4	7	0	0	0	0	0	0
5806	157649	212882	25	0.03716552242416276915	0	7	0	8	NULL	3	0	0	4	0	0	NULL	NULL	0	0	3
12856	143768	212886	68	0.22752843138664006582	0	15	2	6	NULL	3	5	10	15	7	2	NULL	NULL	3	0	0
82494	171794	212893	32	0.05099531352946170923	5	7	0	0	NULL	3	0	7	5	2	0	NULL	NULL	0	0	3
29894	151045	212897	36	0.06096000946994900188	0	4	0	0	NULL	3	0	4	0	7	4	NULL	NULL	3	1	10
15853	111874	212905	100	0.57199613293151863923	7	15	0	6	0	3	0	7	7	7	0	NULL	0	0	0	48
11722	171142	212906	44	0.08654575921862385844	0	15	0	6	0	0	0	7	0	12	0	0	0	0	4	0
4516	142853	212909	35	0.05831013881976549242	0	7	0	6	0	3	0	0	4	7	0	NULL	NULL	3	5	0
25941	194097	212931	32	0.05099531352946170923	5	15	0	6	NULL	NULL	NULL	NULL	0	NULL	NULL	NULL	NULL	5	1	0
29358	195405	212943	68	0.22752843138664006582	0	23	0	0	NULL	3	0	4	4	7	0	NULL	NULL	0	12	15
59246	122852	212952	0	0.01170459669149691847	NULL	NULL	NULL	NULL	NULL	NULL	NULL	NULL	NULL	NULL	NULL	NULL	NULL	NULL	NULL	NULL
29130	106375	212954	90	0.45447641991400694938	5	23	2	9	NULL	3	5	10	15	11	2	0	0	5	0	0
30183	111909	212965	44	0.08654575921862385844	5	9	0	9	NULL	3	0	7	NULL	11	0	NULL	0	0	NULL	0
10297	132760	212979	20	0.02957513517896666834	5	7	0	8	NULL	0	0	0	0	0	0	NULL	0	0	NULL	0
2779	113282	212985	70	0.24456733159346503007	0	15	2	8	NULL	3	5	7	8	11	0	0	8	0	NULL	3
10229	137096	212988	19	0.02824849326090944653	0	7	2	6	0	3	0	0	1	0	0	NULL	NULL	0	0	0
3822	136527	212990	34	0.05576861454643114212	8	7	0	6	NULL	3	0	0	NULL	7	0	NULL	NULL	3	NULL	0
14975	119358	213012	31	0.04875610828881056678	0	10	0	7	NULL	3	0	0	0	11	0	NULL	0	0	NULL	0
18642	138073	213018	67	0.21932915763932657925	13	15	8	0	0	3	0	0	1	2	2	6	0	5	12	0
80862	192071	213058	57	0.14903624565945043958	7	4	0	6	NULL	3	0	0	5	0	0	0	0	3	5	24
7671	117672	213081	34	0.05576861454643114212	1	15	0	8	NULL	3	0	0	0	0	2	NULL	NULL	5	NULL	0
49291	104004	213105	27	0.04069983443145165334	0	15	0	6	NULL	3	0	0	0	0	0	0	0	0	NULL	3
96278	141459	213108	25	0.03716552242416276915	0	15	2	0	0	3	0	0	0	2	0	NULL	NULL	0	3	0
5913	157465	213111	66	0.21134451556140547031	5	15	2	6	NULL	3	5	0	5	7	0	0	0	0	5	13
97599	135263	213113	63	0.18867848336208920422	5	15	8	6	NULL	3	0	0	0	7	2	0	0	5	12	0
87646	195790	213115	21	0.03096209543150773570	0	6	0	7	NULL	3	0	4	1	0	0	NULL	0	0	NULL	0
9933	185774	213119	30	0.04661039743086572009	5	7	0	8	NULL	0	0	0	0	7	0	NULL	NULL	0	NULL	3
20966	186079	213125	32	0.05099531352946170923	1	15	0	8	NULL	3	0	0	5	0	0	NULL	0	0	NULL	0
49597	130164	213162	38	0.06660057539446086652	0	15	NULL	6	0	3	0	0	7	7	0	NULL	NULL	0	0	0
26837	137261	213169	45	0.09035566226894495932	1	7	0	0	NULL	3	0	7	15	11	0	NULL	NULL	0	1	0
30303	140765	213170	42	0.07935960673643934218	1	15	0	8	0	3	0	0	7	7	0	NULL	NULL	0	1	0
58242	184796	213184	31	0.04875610828881056678	7	7	0	7	NULL	3	1	0	4	2	0	0	0	0	NULL	0
4587	167141	213218	64	0.19601963727797905883	1	15	0	0	NULL	3	0	10	15	12	2	6	NULL	0	0	0
18267	177788	213219	34	0.05576861454643114212	0	7	0	17	0	3	0	0	1	0	0	NULL	0	3	3	0
51847	193505	213247	88	0.43115998739139114435	0	23	0	0	NULL	3	0	0	4	7	0	0	0	3	NULL	48
62646	144912	213263	85	0.39678000041362024151	13	23	0	11	NULL	3	1	0	5	7	0	0	5	0	9	8
434	141168	213299	61	0.17463321720211050202	13	7	2	0	0	3	0	7	1	11	0	NULL	8	0	9	0
88046	133826	213309	21	0.03096209543150773570	7	7	NULL	0	0	3	0	0	4	0	0	NULL	NULL	0	0	0
25208	167918	213325	20	0.02957513517896666834	5	6	0	6	NULL	3	0	0	0	0	0	NULL	NULL	0	0	0
18353	134705	213345	64	0.19601963727797905883	0	23	8	8	0	3	0	7	NULL	11	0	NULL	NULL	0	1	3
9289	106868	213369	41	0.07597463415646097812	0	15	0	8	NULL	3	0	4	NULL	11	0	NULL	NULL	0	NULL	0
66151	180870	213373	32	0.05099531352946170923	0	15	2	0	NULL	3	0	0	0	2	0	6	0	0	1	3
11378	130429	213376	74	0.28115088484147849812	5	15	2	9	NULL	3	1	7	4	11	0	NULL	0	5	12	0
48276	165137	213390	40	0.07272263795670204476	0	15	0	6	NULL	3	0	4	0	7	2	0	NULL	3	NULL	0
31112	146735	213400	47	0.09843106954936006351	1	15	0	0	0	3	0	4	5	11	0	0	NULL	5	3	0
6215	163251	213401	64	0.19601963727797905883	5	7	0	0	7	3	0	0	0	7	2	0	NULL	0	0	33
18655	179529	213407	45	0.09035566226894495932	17	15	2	6	0	3	0	0	0	0	0	NULL	NULL	0	2	0
11901	151189	213425	40	0.07272263795670204476	5	6	0	0	NULL	3	0	4	4	11	2	0	0	3	2	0
79826	127503	213452	35	0.05831013881976549242	5	7	2	6	0	3	0	4	0	7	0	NULL	NULL	0	1	0
12253	171045	213461	90	0.45447641991400694938	5	9	2	17	NULL	3	0	7	0	11	0	NULL	NULL	3	NULL	33
3433	191469	213490	55	0.13744204541560798578	NULL	NULL	NULL	NULL	0	3	5	7	NULL	12	2	11	0	3	12	NULL
61128	120177	213530	55	0.13744204541560798578	0	15	0	0	NULL	3	5	10	15	7	0	NULL	NULL	0	NULL	0
31904	116137	213539	69	0.23594158364199996208	0	7	2	6	NULL	3	0	4	15	12	0	4	16	0	NULL	0
61667	134025	213544	60	0.16792571677372534419	1	23	0	9	0	3	5	4	5	7	0	NULL	0	0	0	3
29166	184227	213546	20	0.02957513517896666834	0	7	2	6	0	3	1	0	0	0	0	NULL	NULL	0	1	0
24237	146607	213549	32	0.05099531352946170923	0	15	0	8	NULL	3	0	0	4	0	2	NULL	NULL	0	NULL	0
61081	132889	213581	29	0.04455469432701904035	5	10	NULL	0	0	3	0	0	4	2	0	0	0	0	5	0
43812	154293	213584	43	0.08288186583513243822	0	15	0	6	0	3	0	3	5	0	2	6	0	3	0	0
17647	180968	213594	40	0.07272263795670204476	0	15	0	0	NULL	3	0	4	0	7	0	6	0	3	2	0
16013	126395	213608	31	0.04875610828881056678	0	4	2	6	NULL	3	0	0	4	7	0	0	0	5	NULL	0
7968	113016	213618	28	0.04258560610026450305	5	7	0	6	0	3	0	0	0	7	0	NULL	NULL	0	0	0
65678	153059	213644	43	0.08288186583513243822	7	15	2	0	NULL	3	0	0	7	7	0	NULL	0	0	2	0
20248	103417	213666	30	0.04661039743086572009	0	15	0	6	0	3	0	0	4	0	0	NULL	NULL	0	2	0
22565	149018	213683	38	0.06660057539446086652	0	15	0	6	0	3	0	0	0	11	0	0	0	3	0	0
26472	142114	213684	42	0.07935960673643934218	1	7	20	0	0	3	0	0	8	0	0	0	0	0	3	0
92967	176502	213692	82	0.36339013544336734819	5	23	16	0	0	3	0	7	NULL	11	0	0	0	5	12	NULL
29378	199531	213693	53	0.12661560605916650078	7	4	0	9	0	3	NULL	NULL	5	NULL	0	NULL	NULL	0	1	24
12735	155137	213703	54	0.13193468156463099942	7	15	0	6	NULL	3	0	0	5	11	0	NULL	NULL	3	4	0
58881	154334	213721	23	0.03392727017844970619	0	4	2	8	NULL	3	0	0	1	2	0	NULL	NULL	3	NULL	0
54971	112750	213724	23	0.03392727017844970619	0	7	0	6	NULL	3	0	0	0	7	0	NULL	NULL	0	NULL	0
10976	140892	213731	46	0.09431596692709329452	8	15	0	6	NULL	3	0	7	NULL	7	0	0	0	0	NULL	0
11043	138702	213737	14	0.02243681045149745325	NULL	NULL	NULL	NULL	NULL	3	0	4	NULL	7	0	NULL	NULL	0	NULL	NULL
23344	117845	213779	29	0.04455469432701904035	0	15	0	0	NULL	3	0	0	0	2	0	0	NULL	5	4	0
6248	127488	213790	23	0.03392727017844970619	0	7	0	0	0	3	0	0	0	7	0	NULL	NULL	3	3	0
32600	119757	213792	19	0.02824849326090944653	0	7	0	7	NULL	0	0	0	5	0	0	0	NULL	0	NULL	0
11318	196078	213793	41	0.07597463415646097812	1	7	0	0	0	3	5	4	5	7	0	0	0	9	0	0
14715	173979	213809	48	0.10270535763990078222	7	15	0	11	0	3	0	0	1	0	0	NULL	NULL	9	2	0
17443	121954	213824	25	0.03716552242416276915	0	4	2	8	0	3	0	3	0	2	0	0	0	0	3	0
24571	137086	213835	53	0.12661560605916650078	5	15	0	11	NULL	3	0	0	5	11	0	NULL	NULL	0	NULL	3
59268	146336	213843	70	0.24456733159346503007	0	15	2	6	NULL	3	0	7	7	11	2	0	0	5	12	0
18250	163048	213865	71	0.25340384027845091029	5	23	0	6	NULL	0	5	4	4	7	2	NULL	0	3	12	0
15472	169182	213873	28	0.04258560610026450305	0	7	2	6	0	3	0	0	5	0	0	NULL	NULL	3	2	0
2479	186583	213874	101	0.58352479102049678750	1	15	0	9	NULL	3	0	7	0	7	0	0	0	5	6	48
32348	165332	213876	64	0.19601963727797905883	5	15	2	8	NULL	3	0	7	7	12	2	NULL	NULL	3	NULL	0
64177	181884	213878	34	0.05576861454643114212	0	15	2	0	NULL	3	0	7	0	7	0	NULL	NULL	0	0	0
26260	170520	213880	22	0.03241192637094302324	7	7	2	0	NULL	3	0	0	1	0	0	NULL	NULL	0	2	0
10820	123664	213889	41	0.07597463415646097812	5	7	0	6	NULL	3	0	4	5	7	0	NULL	NULL	3	1	0
10659	127473	213894	45	0.09035566226894495932	1	15	2	6	15	3	0	0	0	0	0	0	0	3	0	0
3869	174894	213900	68	0.22752843138664006582	0	15	0	17	0	3	0	7	4	11	0	0	0	5	6	0
61132	129627	213911	43	0.08288186583513243822	0	7	0	6	5	3	0	0	5	7	0	0	0	0	0	10
17412	187840	213913	44	0.08654575921862385844	1	15	0	6	NULL	3	0	4	4	11	0	0	0	0	NULL	0
58242	189391	213914	15	0.02349711630981868143	NULL	NULL	NULL	NULL	0	3	0	0	NULL	0	0	NULL	NULL	0	12	NULL
15450	131666	213930	44	0.08654575921862385844	0	15	2	0	2	3	0	4	0	12	0	0	NULL	0	6	0
22588	177685	213931	49	0.10714319542777458141	1	7	2	7	NULL	3	0	7	15	7	0	NULL	0	0	NULL	0
53875	126012	213964	63	0.18867848336208920422	7	15	0	9	0	3	0	7	4	11	2	NULL	NULL	0	5	0
14245	174786	214039	55	0.13744204541560798578	0	15	2	8	NULL	0	0	7	1	12	2	0	5	3	NULL	0
99165	199565	214080	23	0.03392727017844970619	1	15	2	0	0	3	0	0	0	0	0	NULL	NULL	0	2	0
1458	161890	214092	15	0.02349711630981868143	0	7	2	0	2	3	0	0	1	0	0	NULL	NULL	0	0	0
13033	124115	214129	43	0.08288186583513243822	0	10	0	6	NULL	3	0	7	7	7	0	NULL	NULL	3	NULL	0
26317	129902	214130	41	0.07597463415646097812	1	15	2	6	0	3	0	0	4	7	0	NULL	NULL	0	3	0
1281	120241	214160	22	0.03241192637094302324	0	7	0	7	0	0	0	0	0	2	0	NULL	NULL	5	1	0
23450	152360	214163	45	0.09035566226894495932	0	15	2	6	NULL	3	0	4	4	11	0	NULL	0	0	NULL	0
17658	101195	214200	68	0.22752843138664006582	7	15	8	11	NULL	3	0	0	5	7	2	NULL	6	0	1	3
27162	114765	214216	44	0.08654575921862385844	0	7	2	8	NULL	3	0	7	8	7	2	0	0	0	NULL	0
17065	165066	214218	37	0.06372215327401275540	0	10	0	11	0	3	0	0	5	7	0	NULL	NULL	0	1	0
24552	154051	214220	45	0.09035566226894495932	0	15	0	6	NULL	3	0	7	7	7	0	NULL	NULL	0	NULL	0
62975	166032	214248	85	0.39678000041362024151	7	23	0	6	5	3	0	7	7	11	0	0	16	0	0	0
57529	133942	214250	48	0.10270535763990078222	0	15	2	8	NULL	3	0	0	5	7	3	NULL	0	5	NULL	0
20536	195960	214251	45	0.09035566226894495932	0	15	2	9	0	3	0	0	0	0	2	6	0	3	5	0
51495	100034	214267	21	0.03096209543150773570	0	15	0	0	0	3	0	0	0	2	0	NULL	NULL	0	1	0
22746	110514	214310	59	0.16142545810793508404	5	15	0	0	0	3	0	4	4	11	0	11	NULL	0	6	0
46188	144514	214368	35	0.05831013881976549242	5	15	0	7	NULL	3	0	0	0	0	0	NULL	NULL	5	NULL	0
55356	152362	214370	54	0.13193468156463099942	1	15	0	6	NULL	3	0	0	7	11	2	0	0	3	6	0
15624	120407	214389	102	0.59496280774939554555	7	15	0	17	NULL	3	5	0	0	7	0	NULL	NULL	0	NULL	48
6692	141308	214392	38	0.06660057539446086652	0	15	0	7	0	3	0	0	1	7	2	NULL	NULL	3	0	0
5727	134531	214491	66	0.21134451556140547031	7	4	2	6	NULL	3	0	7	15	11	2	NULL	NULL	9	NULL	0
12597	140802	214496	17	0.02576639480459462351	0	7	0	7	0	3	0	0	0	0	0	NULL	NULL	0	0	0
29141	126838	214502	61	0.17463321720211050202	7	15	0	6	0	3	0	4	0	11	0	NULL	NULL	0	12	3
23675	125101	214514	46	0.09431596692709329452	1	15	2	6	0	3	0	0	1	7	0	NULL	NULL	8	3	0
1029	137563	214525	28	0.04258560610026450305	7	9	0	7	2	3	0	0	0	0	0	0	0	0	0	0
6212	195604	214556	54	0.13193468156463099942	1	15	0	18	0	3	5	0	0	7	0	NULL	NULL	3	2	0
12733	163392	214585	47	0.09843106954936006351	1	15	0	0	NULL	3	0	7	NULL	11	2	NULL	NULL	3	2	3
26688	109766	214589	77	0.31067189650628231730	7	23	4	9	NULL	3	5	7	NULL	7	0	NULL	0	0	12	0
27829	165301	214597	48	0.10270535763990078222	7	15	0	6	NULL	3	0	0	15	0	2	NULL	NULL	0	NULL	0
28600	117010	214598	93	0.48979641678974487926	0	15	2	6	0	3	0	0	5	7	2	0	0	3	2	48
16053	133486	214602	42	0.07935960673643934218	1	10	2	11	2	3	0	0	1	7	0	NULL	NULL	3	2	0
6315	104516	214614	74	0.28115088484147849812	5	15	0	9	15	3	1	7	NULL	11	2	0	0	5	1	NULL
2600	124863	214622	54	0.13193468156463099942	7	15	2	0	NULL	3	0	4	7	7	0	NULL	NULL	0	9	0
23167	145172	214634	35	0.05831013881976549242	0	15	2	0	NULL	3	0	0	0	7	0	NULL	NULL	3	5	0
18012	184189	214640	19	0.02824849326090944653	0	6	0	7	2	3	0	0	1	0	0	NULL	0	0	0	0
75034	152797	214648	37	0.06372215327401275540	1	10	0	0	0	3	0	0	0	7	0	NULL	NULL	0	3	13
23680	131103	214683	42	0.07935960673643934218	1	7	0	6	0	3	0	0	0	7	0	NULL	0	3	12	3
58984	165232	214723	49	0.10714319542777458141	1	15	0	0	0	3	0	7	7	7	0	0	0	3	6	0
29378	164381	214777	53	0.12661560605916650078	17	7	2	8	2	3	0	0	7	2	0	0	0	3	2	0
95988	155366	214789	33	0.05333159229733887071	1	15	0	7	NULL	3	0	0	7	0	0	NULL	NULL	0	NULL	0
1498	137660	214803	49	0.10714319542777458141	0	15	2	7	0	3	0	0	0	2	0	NULL	0	0	5	15
11957	114920	214813	50	0.11174890826305648295	5	15	2	7	NULL	3	0	4	0	11	0	NULL	NULL	3	NULL	0
86763	109147	214823	36	0.06096000946994900188	0	15	2	0	NULL	3	0	0	8	7	0	NULL	NULL	0	1	0
99556	196292	214831	117	0.74902518268157782184	13	23	8	9	NULL	3	0	10	15	11	2	0	0	3	4	16
9718	157346	214839	39	0.06959935463726523380	8	23	NULL	8	NULL	NULL	NULL	NULL	NULL	NULL	NULL	NULL	NULL	NULL	NULL	0
9248	189104	214869	76	0.30064254314208157039	5	15	20	11	NULL	3	0	4	7	7	0	NULL	0	0	4	0
19894	134199	214878	26	0.03889417597540693197	0	15	0	8	NULL	3	0	0	0	0	0	NULL	0	0	NULL	0
11122	186974	214887	41	0.07597463415646097812	7	23	0	8	0	3	0	0	0	0	0	NULL	NULL	0	0	0
65582	151772	214893	85	0.39678000041362024151	1	15	0	6	NULL	3	0	7	5	11	0	0	0	3	1	33
15036	198418	214900	37	0.06372215327401275540	0	7	0	6	NULL	3	0	7	0	7	2	NULL	NULL	0	2	3
82300	197198	214901	40	0.07272263795670204476	0	10	0	8	NULL	3	0	7	0	7	2	0	0	3	NULL	0
22432	139364	214913	34	0.05576861454643114212	0	15	0	6	0	3	0	0	1	7	0	NULL	0	0	2	NULL
1573	152099	214932	33	0.05333159229733887071	0	7	8	8	0	3	0	0	4	0	0	NULL	0	0	3	0
25326	107112	214936	33	0.05333159229733887071	0	7	2	6	NULL	0	0	7	NULL	11	0	0	0	0	NULL	0
60198	193360	214950	19	0.02824849326090944653	0	7	2	0	0	3	1	0	4	2	0	NULL	0	0	0	0
19048	123204	214959	102	0.59496280774939554555	7	23	0	6	0	3	19	0	8	7	3	6	0	8	12	0
30349	159115	214964	14	0.02243681045149745325	NULL	NULL	NULL	NULL	NULL	3	1	0	NULL	7	0	NULL	0	3	NULL	NULL
12091	181099	214970	54	0.13193468156463099942	5	15	0	6	NULL	3	0	4	7	7	2	0	5	0	0	0
22936	174504	214975	33	0.05333159229733887071	5	7	0	7	NULL	3	0	4	0	7	0	0	0	0	NULL	0
20558	100547	214985	26	0.03889417597540693197	1	15	0	0	NULL	3	0	0	4	0	0	0	0	3	0	0
24074	106115	215006	45	0.09035566226894495932	5	15	0	0	NULL	3	5	0	5	7	0	0	0	5	0	0
21015	124114	215024	30	0.04661039743086572009	1	7	0	8	0	3	0	4	0	7	0	NULL	NULL	0	0	0
249	116935	215044	59	0.16142545810793508404	5	15	0	6	0	3	5	4	5	11	0	NULL	0	3	2	0
46339	104882	215084	7	0.01621963692253805502	NULL	NULL	NULL	NULL	0	3	0	0	NULL	2	2	NULL	NULL	0	0	NULL
27799	173300	215087	19	0.02824849326090944653	5	4	0	7	NULL	3	0	0	0	0	0	NULL	0	0	NULL	0
99491	125502	215100	41	0.07597463415646097812	0	4	2	6	NULL	3	1	7	0	12	0	0	0	3	3	0
16666	153456	215106	30	0.04661039743086572009	0	7	0	8	NULL	3	0	4	1	7	0	NULL	NULL	0	NULL	0
22782	152810	215133	54	0.13193468156463099942	5	15	2	11	NULL	3	0	0	7	7	0	0	NULL	3	1	0
29483	122617	215138	51	0.11652676581416762719	7	15	0	6	NULL	3	5	0	NULL	7	0	0	0	3	5	0
18100	103585	215147	27	0.04069983443145165334	0	7	0	6	5	3	0	0	4	0	2	0	0	0	0	0
27425	152034	215161	27	0.04069983443145165334	0	15	0	6	NULL	3	0	0	0	0	0	NULL	NULL	3	NULL	0
5397	190850	215172	39	0.06959935463726523380	1	7	0	6	NULL	3	0	4	0	11	2	0	0	5	NULL	0
9950	173995	215192	37	0.06372215327401275540	0	7	0	11	0	3	0	0	4	7	0	0	0	0	5	0
1804	157298	215206	37	0.06372215327401275540	0	15	0	0	NULL	3	5	0	5	7	0	NULL	0	0	2	0
65973	131872	215216	38	0.06660057539446086652	1	15	2	0	NULL	3	0	0	7	7	0	NULL	NULL	0	NULL	3
6062	186821	215245	44	0.08654575921862385844	1	9	2	9	NULL	3	1	0	5	7	0	NULL	0	3	4	0
79585	179104	215250	59	0.16142545810793508404	0	23	0	7	NULL	3	0	7	4	12	0	NULL	NULL	3	NULL	0
9651	142074	215253	68	0.22752843138664006582	8	10	2	6	NULL	3	0	10	15	7	0	NULL	NULL	3	4	0
12357	150188	215254	58	0.15512990750656873283	5	15	0	0	NULL	3	1	7	0	11	2	NULL	NULL	5	9	0
25658	114728	215260	56	0.14314139483906223707	5	15	2	8	NULL	3	0	7	5	11	0	0	0	0	NULL	0
43472	126007	215264	34	0.05576861454643114212	0	9	0	6	0	3	0	0	4	7	0	NULL	NULL	0	2	3
8888	122030	215267	46	0.09431596692709329452	13	9	2	8	NULL	3	0	4	0	7	0	NULL	NULL	0	NULL	0
55180	158604	215271	64	0.19601963727797905883	5	15	2	6	NULL	3	0	7	15	7	0	NULL	0	0	4	0
14245	171966	215296	36	0.06096000946994900188	0	15	0	0	0	3	1	0	5	7	0	NULL	NULL	3	2	0
81425	109321	215305	45	0.09035566226894495932	13	9	2	6	NULL	3	5	0	0	7	0	0	0	0	NULL	0
11920	171086	215322	55	0.13744204541560798578	0	15	2	6	0	3	0	7	4	11	2	0	0	3	2	0
12018	173482	215324	54	0.13193468156463099942	5	9	0	6	0	3	0	7	0	11	2	NULL	NULL	3	5	3
80265	139055	215334	44	0.08654575921862385844	0	15	2	8	NULL	3	0	0	5	2	0	6	NULL	3	NULL	0
51482	136600	215335	71	0.25340384027845091029	1	7	0	9	NULL	3	0	7	5	11	0	6	0	9	NULL	13
13619	112030	215341	35	0.05831013881976549242	1	7	2	6	NULL	3	0	0	4	7	0	0	5	0	NULL	0
56478	171250	215361	63	0.18867848336208920422	0	15	2	6	NULL	3	0	7	4	11	0	0	0	0	12	3
4113	151066	215362	36	0.06096000946994900188	1	7	0	6	2	3	0	0	7	2	0	0	NULL	3	2	3
22938	190428	215393	41	0.07597463415646097812	0	15	2	7	NULL	3	0	0	4	7	0	NULL	0	3	NULL	0
55122	160937	215396	33	0.05333159229733887071	7	15	0	0	0	3	0	0	0	0	2	0	0	0	3	3
87926	129040	215414	21	0.03096209543150773570	0	15	2	0	0	3	0	0	0	0	0	NULL	0	0	1	0
31994	177546	215417	45	0.09035566226894495932	0	23	2	0	NULL	3	0	7	NULL	7	0	0	0	3	0	0
5051	183810	215419	0	0.01170459669149691847	NULL	NULL	NULL	NULL	NULL	NULL	NULL	NULL	NULL	NULL	NULL	NULL	NULL	NULL	NULL	NULL
60409	173019	215420	26	0.03889417597540693197	5	7	0	0	0	3	0	0	5	0	2	NULL	NULL	3	1	0
86821	161523	215459	57	0.14903624565945043958	0	15	2	7	NULL	3	0	7	8	12	0	NULL	0	3	NULL	0
20629	145254	215461	27	0.04069983443145165334	5	6	0	6	NULL	3	0	0	7	0	0	NULL	NULL	0	NULL	0
29130	108013	215463	35	0.05831013881976549242	0	7	2	11	0	3	0	0	0	7	2	NULL	NULL	0	3	0
16380	120026	215468	55	0.13744204541560798578	8	23	8	0	NULL	3	0	0	1	7	0	NULL	0	0	5	0
23707	124305	215476	24	0.03551086025244207601	1	7	2	11	0	3	0	0	0	0	0	NULL	0	0	0	0
15243	137159	215486	24	0.03551086025244207601	5	7	0	0	NULL	3	0	0	0	0	0	NULL	NULL	3	6	0
21514	132252	215504	25	0.03716552242416276915	8	4	2	8	NULL	3	0	0	0	0	0	NULL	NULL	0	NULL	0
98347	110484	215510	52	0.12148096405733765187	5	23	0	0	NULL	3	5	0	0	7	0	NULL	0	5	4	0
580	194220	215524	24	0.03551086025244207601	0	7	2	0	NULL	3	0	0	NULL	11	0	NULL	NULL	0	1	0
82051	103355	215565	52	0.12148096405733765187	0	23	0	0	0	3	0	0	4	2	0	NULL	NULL	3	2	15
16994	154581	215583	80	0.34181868779409620944	13	23	2	11	NULL	3	0	7	NULL	12	0	0	0	5	4	0
93595	103423	215597	35	0.05831013881976549242	1	15	0	6	NULL	3	0	0	0	2	0	NULL	0	0	NULL	8
29854	191176	215622	63	0.18867848336208920422	5	15	2	6	NULL	3	0	7	0	12	0	0	0	5	NULL	8
16728	181102	215630	22	0.03241192637094302324	5	4	2	8	NULL	3	0	NULL	0	NULL	0	0	0	NULL	NULL	0
74955	189532	215641	50	0.11174890826305648295	7	15	2	6	NULL	3	0	0	7	7	0	NULL	NULL	0	NULL	3
50976	142575	215659	89	0.44278668685386750329	0	15	2	0	0	3	0	7	15	12	2	0	0	9	0	24
10581	123247	215663	48	0.10270535763990078222	0	15	2	6	0	3	0	0	5	7	2	NULL	NULL	0	5	3
15263	167189	215691	42	0.07935960673643934218	7	15	2	0	0	3	0	0	4	7	2	NULL	NULL	0	2	0
32380	196943	215693	77	0.31067189650628231730	0	15	2	6	NULL	0	0	10	15	11	2	0	16	0	NULL	0
28292	174824	215698	66	0.21134451556140547031	1	15	8	0	0	3	5	7	15	7	2	NULL	NULL	0	3	0
25775	186198	215701	54	0.13193468156463099942	0	15	2	11	NULL	3	0	7	5	11	0	NULL	NULL	0	NULL	0
5909	160240	215709	26	0.03889417597540693197	NULL	NULL	NULL	NULL	NULL	3	0	7	NULL	7	0	6	0	3	NULL	NULL
13033	161468	215710	59	0.16142545810793508404	0	15	2	8	NULL	3	0	7	15	7	2	NULL	NULL	0	NULL	0
30093	149433	215731	24	0.03551086025244207601	0	15	0	6	NULL	3	0	0	0	0	0	NULL	NULL	0	NULL	0
80616	175273	215742	69	0.23594158364199996208	0	15	0	6	0	3	0	7	15	11	0	0	NULL	0	12	0
5728	192039	215743	30	0.04661039743086572009	0	7	2	0	0	3	0	4	1	7	0	NULL	NULL	3	3	0
78691	103139	215768	51	0.11652676581416762719	13	9	0	6	NULL	3	0	7	0	11	0	NULL	0	0	2	0
9084	132951	215788	33	0.05333159229733887071	5	15	0	0	NULL	3	0	0	5	0	0	NULL	NULL	3	2	0
16296	153734	215801	36	0.06096000946994900188	0	7	2	8	0	3	0	0	5	7	0	NULL	NULL	0	1	3
55512	106200	215817	33	0.05333159229733887071	0	15	0	0	0	3	0	0	4	7	2	NULL	NULL	0	2	0
77041	193659	215823	37	0.06372215327401275540	0	15	NULL	0	0	3	0	0	7	7	2	NULL	NULL	0	3	0
88401	178191	215844	36	0.06096000946994900188	0	7	0	8	NULL	3	0	4	4	7	0	NULL	NULL	3	NULL	0
18779	188333	215865	67	0.21932915763932657925	13	15	0	18	NULL	3	1	0	0	7	2	0	NULL	3	5	0
2136	171143	215948	46	0.09431596692709329452	1	15	2	8	NULL	3	0	7	NULL	7	0	NULL	NULL	0	NULL	3
23680	163438	215981	29	0.04455469432701904035	0	7	0	8	NULL	3	0	0	1	7	0	NULL	NULL	3	NULL	0
3935	192670	215983	50	0.11174890826305648295	0	15	0	7	0	3	0	0	15	7	0	NULL	NULL	0	0	3
26317	126656	215992	28	0.04258560610026450305	1	15	0	0	NULL	3	0	0	NULL	7	0	NULL	0	0	2	0
12795	170060	216007	50	0.11174890826305648295	0	15	2	6	NULL	3	0	4	0	11	0	NULL	NULL	9	NULL	0
51453	185335	216018	15	0.02349711630981868143	5	7	0	0	NULL	3	0	0	0	0	0	NULL	NULL	0	NULL	0
22656	109656	216020	34	0.05576861454643114212	0	15	0	6	2	3	0	0	1	7	0	NULL	0	0	0	0
768	170167	216049	36	0.06096000946994900188	1	10	0	6	0	3	0	0	7	7	0	0	0	0	2	0
4735	199213	216058	38	0.06660057539446086652	1	15	2	11	0	3	0	0	1	0	0	NULL	NULL	3	2	0
57073	132020	216091	40	0.07272263795670204476	1	15	2	8	0	3	0	4	0	2	0	NULL	5	0	0	0
50832	195485	216092	41	0.07597463415646097812	0	15	0	8	NULL	0	0	4	7	7	0	NULL	NULL	0	NULL	0
78168	153246	216117	49	0.10714319542777458141	1	23	2	0	0	3	0	0	15	0	2	NULL	0	0	0	3
17072	117275	216131	51	0.11652676581416762719	0	15	2	8	NULL	3	0	4	1	11	2	0	0	5	NULL	0
95218	127006	216137	31	0.04875610828881056678	0	7	0	6	NULL	3	0	0	8	7	0	NULL	NULL	0	NULL	0
23150	139583	216145	73	0.27169891855076872780	7	15	0	6	NULL	3	0	7	7	11	0	NULL	0	5	12	0
16608	100458	216181	58	0.15512990750656873283	13	4	4	6	2	NULL	NULL	NULL	15	NULL	NULL	NULL	NULL	NULL	1	13
84914	115147	216183	32	0.05099531352946170923	0	4	2	6	NULL	3	0	7	NULL	7	2	NULL	0	0	1	0
21771	186130	216189	13	0.02142330113773033737	0	4	0	6	NULL	3	0	0	0	0	NULL	0	0	NULL	NULL	0
99509	191200	216203	43	0.08288186583513243822	1	15	0	17	NULL	3	0	0	0	7	0	0	0	0	NULL	0
3404	122896	216215	45	0.09035566226894495932	7	15	0	9	0	3	0	0	0	7	0	NULL	NULL	3	1	0
17651	153297	216222	44	0.08654575921862385844	5	10	0	8	NULL	3	0	4	5	7	2	NULL	NULL	0	NULL	0
60262	124023	216225	62	0.18155017975336582656	7	7	2	0	NULL	3	0	7	8	11	0	NULL	5	3	9	0
9757	121234	216228	21	0.03096209543150773570	5	4	0	6	NULL	3	0	3	0	0	0	NULL	NULL	0	NULL	0
30240	185682	216231	30	0.04661039743086572009	0	15	0	0	0	3	0	0	4	7	0	0	0	0	1	0
70092	166390	216233	34	0.05576861454643114212	1	15	0	8	NULL	3	0	0	4	0	0	NULL	NULL	3	NULL	0
29483	117482	216251	63	0.18867848336208920422	13	15	0	6	5	3	1	4	0	11	0	0	0	5	0	0
68453	166143	216259	54	0.13193468156463099942	13	15	0	9	NULL	3	0	0	4	7	0	0	0	3	NULL	0
23680	136301	216264	45	0.09035566226894495932	0	10	0	7	0	3	0	4	4	11	2	NULL	0	3	1	0
52314	170599	216268	44	0.08654575921862385844	5	7	0	6	NULL	3	0	7	4	11	0	NULL	NULL	0	1	0
8996	198641	216321	64	0.19601963727797905883	7	15	2	9	0	3	0	0	5	11	2	NULL	NULL	3	4	3
53372	140193	216328	21	0.03096209543150773570	1	4	0	6	NULL	3	0	0	0	7	0	NULL	0	0	NULL	0
23249	116775	216330	48	0.10270535763990078222	0	4	2	18	NULL	3	0	7	NULL	11	0	NULL	NULL	0	NULL	3
54473	159458	216331	78	0.32088231448351916383	0	7	0	0	0	3	0	7	0	11	2	0	0	0	0	48
29620	120438	216335	29	0.04455469432701904035	1	7	0	6	NULL	3	0	0	5	7	0	NULL	NULL	0	NULL	0
15439	157032	216346	12	0.02045461583702580654	0	7	0	0	0	3	0	0	NULL	2	0	NULL	NULL	0	0	0
12830	190486	216351	27	0.04069983443145165334	0	15	0	6	0	3	1	0	0	2	0	NULL	NULL	0	0	0
87926	108251	216353	38	0.06660057539446086652	5	9	2	0	NULL	3	0	0	0	0	0	0	0	3	0	16
99650	158023	216378	62	0.18155017975336582656	5	15	2	0	NULL	3	5	7	5	11	0	NULL	NULL	3	6	0
26398	140524	216379	62	0.18155017975336582656	17	15	0	11	5	0	0	0	5	7	0	NULL	NULL	0	2	0
23481	103619	216382	55	0.13744204541560798578	5	7	8	0	NULL	3	0	4	4	11	2	0	0	5	6	0
30717	199895	216383	46	0.09431596692709329452	8	7	2	8	NULL	3	0	4	4	7	0	NULL	NULL	3	NULL	0
1639	176027	216398	51	0.11652676581416762719	5	23	0	0	0	3	0	0	5	7	0	NULL	NULL	0	0	8
76542	161319	216399	12	0.02045461583702580654	0	4	0	8	NULL	0	0	0	0	0	0	NULL	NULL	0	NULL	0
74514	195795	216407	51	0.11652676581416762719	0	15	2	6	NULL	3	0	7	NULL	11	0	0	0	3	4	0
12033	146730	216408	42	0.07935960673643934218	5	15	2	6	0	3	0	0	5	2	0	NULL	NULL	3	1	0
77565	189804	216416	39	0.06959935463726523380	1	4	0	7	NULL	3	0	4	7	7	0	6	0	0	NULL	0
13055	170957	216425	25	0.03716552242416276915	7	7	0	0	0	3	0	0	0	0	2	0	0	3	3	0
47724	151887	216444	26	0.03889417597540693197	1	6	0	7	0	3	0	0	5	0	0	NULL	NULL	0	4	0
10810	195991	216498	45	0.09035566226894495932	5	15	2	0	0	3	0	4	5	11	0	0	0	0	0	0
11608	175381	216508	63	0.18867848336208920422	7	15	0	11	NULL	3	0	0	4	7	0	NULL	NULL	0	1	15
43585	115452	216518	35	0.05831013881976549242	0	15	0	8	NULL	3	0	0	4	2	0	NULL	NULL	3	NULL	0
69219	188153	216526	43	0.08288186583513243822	7	15	0	9	NULL	0	0	0	0	7	0	NULL	0	3	2	0
55022	104234	216537	37	0.06372215327401275540	0	15	0	0	NULL	3	0	4	7	7	0	NULL	NULL	0	1	0
12753	169859	216558	88	0.43115998739139114435	0	10	2	0	NULL	3	0	0	4	7	0	6	NULL	3	5	48
10674	131363	216571	45	0.09035566226894495932	0	15	8	7	5	3	0	0	5	2	0	0	0	0	0	0
21743	198812	216598	35	0.05831013881976549242	5	4	0	6	NULL	3	0	0	4	7	0	NULL	0	3	NULL	3
42820	182099	216615	52	0.12148096405733765187	1	15	0	6	NULL	3	0	0	7	7	2	NULL	NULL	3	NULL	8
64352	104747	216626	74	0.28115088484147849812	13	7	4	6	0	3	5	7	5	7	0	0	0	5	12	0
12183	145571	216643	37	0.06372215327401275540	0	7	2	6	NULL	0	0	7	0	11	0	0	0	0	4	0
31009	166163	216681	27	0.04069983443145165334	0	7	0	6	NULL	3	0	0	4	7	0	0	0	0	NULL	0
26494	112397	216713	75	0.29080037710989142688	1	4	2	6	15	3	0	7	15	12	2	0	0	3	5	0
20865	164583	216717	33	0.05333159229733887071	0	7	0	6	NULL	3	0	4	4	7	2	0	0	0	NULL	0
12623	135292	216763	57	0.14903624565945043958	1	15	8	6	0	3	0	4	5	11	0	NULL	NULL	0	1	3
40972	153267	216770	52	0.12148096405733765187	5	23	0	6	0	3	1	0	0	0	2	NULL	NULL	0	12	0
4548	174423	216791	25	0.03716552242416276915	1	15	0	0	NULL	3	0	0	0	0	0	NULL	NULL	3	3	0
3214	120779	216811	32	0.05099531352946170923	5	15	2	0	NULL	3	0	0	0	2	2	NULL	NULL	0	3	0
28354	147171	216828	31	0.04875610828881056678	5	15	0	6	2	3	0	0	0	0	0	0	0	0	0	0
21177	127669	216887	24	0.03551086025244207601	0	7	0	7	NULL	3	0	0	5	2	0	NULL	NULL	0	NULL	0
5728	192039	216893	43	0.08288186583513243822	0	15	2	8	NULL	3	0	0	8	7	0	NULL	NULL	0	NULL	0
52186	156402	216923	31	0.04875610828881056678	0	15	NULL	0	0	3	0	0	5	0	2	NULL	NULL	3	3	0
11195	158700	216930	23	0.03392727017844970619	7	7	0	6	NULL	3	0	0	NULL	0	0	NULL	NULL	0	NULL	0
950	101579	216951	57	0.14903624565945043958	1	10	0	8	0	3	0	7	8	11	0	NULL	NULL	0	9	0
94961	102853	216954	35	0.05831013881976549242	7	15	2	6	NULL	3	0	0	0	0	2	NULL	NULL	0	0	0
5194	104989	216963	24	0.03551086025244207601	0	7	0	0	0	3	0	0	0	7	0	NULL	NULL	3	4	0
52248	177240	216976	57	0.14903624565945043958	1	15	0	7	NULL	3	0	4	5	11	0	NULL	0	3	NULL	8
25728	170391	216979	23	0.03392727017844970619	0	7	0	0	NULL	3	0	0	1	7	2	NULL	0	0	3	0
69699	151538	216980	42	0.07935960673643934218	0	15	2	8	NULL	3	0	0	4	7	0	NULL	NULL	0	NULL	3
23680	162446	216992	45	0.09035566226894495932	5	15	2	6	0	3	0	0	0	7	2	NULL	NULL	3	2	0
96959	115786	217004	31	0.04875610828881056678	0	15	2	8	NULL	3	0	0	1	0	2	0	0	0	NULL	0
13123	182813	217028	68	0.22752843138664006582	5	23	0	8	NULL	3	0	7	8	12	2	0	0	0	NULL	0
23108	128788	217029	51	0.11652676581416762719	0	15	0	8	NULL	3	0	4	7	11	0	NULL	NULL	0	NULL	3
19127	185382	217033	17	0.02576639480459462351	0	6	0	8	NULL	0	0	0	1	2	0	0	0	0	NULL	0
46590	159539	217043	70	0.24456733159346503007	7	7	NULL	0	0	3	0	0	0	0	0	NULL	NULL	0	5	48
21514	119574	217076	42	0.07935960673643934218	8	10	2	9	NULL	3	0	0	0	7	0	0	0	0	NULL	3
26398	152784	217086	40	0.07272263795670204476	7	15	2	6	0	0	0	0	0	7	2	0	0	0	1	0
64450	137962	217112	67	0.21932915763932657925	0	15	NULL	6	0	3	1	10	15	7	2	NULL	0	3	5	NULL
46809	109529	217124	46	0.09431596692709329452	0	23	0	7	NULL	3	0	0	1	7	2	0	0	3	NULL	0
3202	181207	217147	58	0.15512990750656873283	1	15	0	8	0	3	1	0	5	7	0	NULL	5	0	0	13
7910	120268	217156	54	0.13193468156463099942	5	15	0	0	NULL	3	0	0	7	7	0	11	0	0	6	0
16787	158429	217158	56	0.14314139483906223707	0	15	8	0	0	3	0	4	5	11	2	NULL	NULL	3	5	0
12537	138457	217169	73	0.27169891855076872780	5	15	0	6	0	3	5	7	8	11	0	0	0	0	5	8
11043	153424	217170	52	0.12148096405733765187	0	15	2	6	0	3	0	4	1	11	2	NULL	NULL	8	0	0
49053	153986	217175	60	0.16792571677372534419	0	15	0	0	NULL	3	5	7	15	11	0	0	0	3	1	0
10039	162849	217185	34	0.05576861454643114212	5	15	0	7	NULL	3	0	0	1	0	0	NULL	NULL	3	NULL	0
16342	107809	217188	37	0.06372215327401275540	5	10	0	7	NULL	3	0	0	5	7	0	NULL	NULL	0	NULL	0
30393	110783	217193	38	0.06660057539446086652	0	15	2	7	NULL	0	0	0	7	7	0	NULL	NULL	0	NULL	0
11694	127743	217196	39	0.06959935463726523380	0	15	0	6	0	3	0	0	5	7	0	NULL	0	3	0	0
93391	152993	217202	40	0.07272263795670204476	5	15	0	6	NULL	3	0	0	4	7	0	NULL	NULL	0	NULL	0
16856	193531	217204	70	0.24456733159346503007	0	15	2	8	2	3	0	7	15	12	2	NULL	NULL	3	1	0
43633	168124	217209	28	0.04258560610026450305	0	7	8	8	NULL	3	0	0	0	2	0	NULL	NULL	0	NULL	0
17260	180007	217253	26	0.03889417597540693197	0	7	2	7	NULL	3	0	0	1	2	0	NULL	NULL	0	1	3
12008	162597	217254	34	0.05576861454643114212	1	6	0	8	0	3	0	0	7	7	0	NULL	0	0	2	0
8115	188008	217266	44	0.08654575921862385844	1	15	0	6	0	3	1	0	0	11	2	0	0	5	0	0
19778	151043	217267	8	0.01699124191200561843	0	4	0	0	NULL	3	0	0	1	0	0	NULL	NULL	0	NULL	0
86531	161845	217268	72	0.26244870208189153995	7	10	0	7	0	3	5	4	7	7	0	6	16	0	0	0
22204	160986	217270	98	0.54871497224897326186	7	15	20	6	0	3	0	10	15	7	0	NULL	0	3	12	0
55571	192580	217294	59	0.16142545810793508404	5	15	0	0	NULL	3	0	3	8	7	0	0	0	0	3	15
17286	137198	217308	26	0.03889417597540693197	0	7	0	7	2	3	0	0	0	7	0	NULL	0	0	0	0
27022	196712	217314	57	0.14903624565945043958	5	10	2	9	NULL	3	0	0	0	7	0	0	8	0	5	8
28698	192990	217338	77	0.31067189650628231730	5	15	0	6	NULL	3	1	0	0	7	0	NULL	0	5	2	33
32805	168079	217347	44	0.08654575921862385844	NULL	NULL	NULL	NULL	0	3	5	7	NULL	11	3	0	6	3	6	NULL
48340	144841	217362	42	0.07935960673643934218	1	7	0	6	NULL	3	0	4	5	7	0	6	NULL	3	NULL	0
44823	177612	217372	21	0.03096209543150773570	0	10	2	0	NULL	3	0	0	4	0	2	0	0	0	NULL	0
28683	175941	217392	58	0.15512990750656873283	1	15	0	6	2	3	0	0	0	11	2	NULL	NULL	3	12	3
18974	195954	217406	53	0.12661560605916650078	1	7	8	6	0	3	0	7	5	11	0	NULL	NULL	0	5	0
95038	119672	217412	18	0.02697970561545912951	0	7	0	0	0	3	0	0	5	2	0	NULL	NULL	0	1	0
4647	141820	217419	25	0.03716552242416276915	0	15	0	6	NULL	3	0	0	0	0	0	0	0	0	1	0
54945	111044	217424	42	0.07935960673643934218	0	15	2	0	NULL	3	0	0	5	7	0	6	NULL	3	1	0
9622	159206	217436	63	0.18867848336208920422	5	9	2	6	0	3	5	7	7	7	2	0	0	5	5	0
16435	152320	217442	22	0.03241192637094302324	1	15	0	0	0	3	0	0	0	0	0	NULL	NULL	0	3	NULL
55180	158604	217447	66	0.21134451556140547031	5	15	0	6	NULL	3	0	7	15	11	0	NULL	0	0	4	0
2550	176519	217451	58	0.15512990750656873283	0	15	2	6	NULL	3	0	10	15	7	0	0	0	0	NULL	0
16249	164809	217480	42	0.07935960673643934218	NULL	NULL	NULL	NULL	NULL	3	1	7	NULL	12	2	0	0	5	12	NULL
16465	192433	217497	43	0.08288186583513243822	0	7	0	8	NULL	0	0	7	7	11	0	NULL	NULL	3	NULL	0
21271	140427	217526	59	0.16142545810793508404	7	15	0	6	NULL	3	0	7	0	12	0	0	NULL	5	4	0
12351	179698	217537	29	0.04455469432701904035	0	15	0	0	NULL	3	0	0	7	2	0	NULL	NULL	0	2	0
90441	164533	217548	42	0.07935960673643934218	1	4	0	17	NULL	3	0	0	7	7	0	NULL	0	3	NULL	0
31618	108933	217561	35	0.05831013881976549242	5	6	2	9	0	3	0	0	0	7	2	NULL	NULL	0	1	0
24595	167816	217574	92	0.47799422505272710488	0	15	2	9	0	3	0	0	1	7	4	NULL	NULL	0	3	48
28576	118596	217601	49	0.10714319542777458141	0	15	0	6	NULL	3	1	4	5	7	0	0	8	0	NULL	0
22499	166901	217614	50	0.11174890826305648295	7	10	0	9	0	3	0	7	0	11	0	0	NULL	0	3	0
11205	193883	217624	53	0.12661560605916650078	0	23	0	6	NULL	3	0	7	0	11	0	NULL	0	3	0	0
96686	138595	217655	57	0.14903624565945043958	5	7	2	6	NULL	3	5	7	4	11	2	0	0	5	NULL	0
24432	198411	217662	66	0.21134451556140547031	1	15	2	6	NULL	3	5	7	7	11	0	NULL	NULL	0	6	3
31569	109284	217664	39	0.06959935463726523380	1	7	0	8	NULL	3	0	4	5	11	0	0	0	0	NULL	0
24950	124783	217679	31	0.04875610828881056678	5	9	0	0	NULL	3	0	0	5	7	0	NULL	0	0	2	0
56478	171250	217680	51	0.11652676581416762719	1	7	2	9	NULL	3	0	7	5	12	0	NULL	NULL	0	2	3
30568	169789	217707	33	0.05333159229733887071	1	7	2	6	NULL	3	0	0	0	7	0	4	0	3	NULL	0
3243	111092	217746	31	0.04875610828881056678	1	15	0	7	NULL	3	0	0	5	0	0	NULL	NULL	0	NULL	0
74419	109597	217752	69	0.23594158364199996208	5	23	0	6	5	0	0	3	15	0	3	NULL	NULL	9	0	0
25060	145509	217774	41	0.07597463415646097812	0	15	2	0	0	3	0	4	4	11	2	NULL	NULL	0	0	0
31709	101360	217780	30	0.04661039743086572009	0	7	0	8	NULL	3	0	0	5	7	0	0	0	0	NULL	0
89927	105017	217793	46	0.09431596692709329452	0	15	2	0	NULL	3	0	3	4	7	0	NULL	0	0	12	0
32133	157871	217823	28	0.04258560610026450305	1	7	0	8	5	3	0	0	4	0	0	NULL	0	0	0	0
59801	142880	217825	53	0.12661560605916650078	7	15	2	9	NULL	3	0	0	8	7	2	0	0	0	NULL	0
11340	152780	217826	48	0.10270535763990078222	1	15	0	0	0	3	0	7	5	11	0	NULL	NULL	3	3	0
23150	167216	217828	35	0.05831013881976549242	1	6	2	0	NULL	3	0	7	0	11	0	NULL	NULL	5	NULL	0
8896	141038	217829	80	0.34181868779409620944	13	15	0	11	0	3	0	7	7	7	0	NULL	0	3	1	13
64421	127150	217840	27	0.04069983443145165334	0	15	2	7	0	3	0	0	0	0	0	0	0	0	0	0
14579	168345	217845	46	0.09431596692709329452	0	15	0	6	2	3	0	4	NULL	7	0	NULL	0	9	0	0
48297	149732	217867	56	0.14314139483906223707	5	15	2	6	NULL	3	1	0	15	7	2	NULL	NULL	0	NULL	0
28496	145663	217878	48	0.10270535763990078222	5	15	0	0	5	3	0	0	0	11	2	NULL	NULL	3	1	3
5193	142691	217918	39	0.06959935463726523380	1	15	0	9	NULL	3	0	0	5	0	0	NULL	NULL	3	NULL	3
31709	166288	217938	50	0.11174890826305648295	0	15	2	8	NULL	3	0	0	15	7	0	0	0	0	NULL	0
14444	114251	217945	15	0.02349711630981868143	NULL	NULL	NULL	NULL	0	3	1	3	NULL	0	0	0	NULL	3	5	NULL
49649	167237	217953	61	0.17463321720211050202	7	10	0	7	NULL	3	0	3	0	0	2	NULL	NULL	0	NULL	29
17810	154569	217954	84	0.38552552186955414597	0	15	0	0	0	3	0	0	5	7	0	NULL	NULL	3	3	48
2639	176944	217957	41	0.07597463415646097812	7	15	0	6	NULL	3	0	0	0	7	0	0	0	0	3	0
58541	198352	218001	40	0.07272263795670204476	0	15	2	6	0	3	0	0	5	7	0	NULL	NULL	0	2	0
77912	128946	218038	60	0.16792571677372534419	1	9	0	6	NULL	0	1	0	7	7	0	NULL	NULL	5	NULL	24
18988	110978	218044	49	0.10714319542777458141	0	15	0	6	NULL	3	0	0	15	7	0	0	0	0	0	3
85501	100606	218075	36	0.06096000946994900188	0	15	NULL	6	0	3	0	0	0	7	0	0	0	0	5	0
44890	187443	218101	58	0.15512990750656873283	1	15	2	8	NULL	3	1	7	7	11	0	0	0	3	NULL	0
95688	190190	218128	51	0.11652676581416762719	5	15	2	0	0	3	0	7	7	7	2	NULL	NULL	3	0	0
30086	171279	218159	11	0.01952885693241728487	0	6	2	0	NULL	3	0	0	0	0	0	0	0	0	NULL	0
18704	137385	218160	31	0.04875610828881056678	0	7	2	11	0	3	0	0	4	0	0	NULL	NULL	3	1	0
12183	189730	218163	44	0.08654575921862385844	1	9	2	6	NULL	3	1	4	7	7	0	NULL	NULL	0	4	0
28540	119175	218178	37	0.06372215327401275540	0	15	0	11	0	3	0	3	0	0	2	NULL	NULL	0	3	0
6092	103191	218181	58	0.15512990750656873283	1	15	0	0	NULL	3	0	7	7	11	0	6	0	3	5	0
22187	186466	218189	26	0.03889417597540693197	5	7	0	7	0	3	0	0	0	0	0	NULL	0	0	1	3
25621	157211	218217	44	0.08654575921862385844	7	23	0	8	0	3	0	0	1	2	0	0	0	0	0	0
66957	180185	218227	33	0.05333159229733887071	5	7	0	8	NULL	3	0	0	5	0	2	NULL	0	3	NULL	0
96848	193525	218228	33	0.05333159229733887071	0	7	0	6	5	3	0	0	0	7	0	NULL	NULL	3	2	0
71825	125810	218243	55	0.13744204541560798578	0	23	0	6	NULL	3	0	7	5	11	0	NULL	NULL	0	NULL	0
26446	150657	218288	45	0.09035566226894495932	0	7	0	7	5	3	0	0	0	7	0	NULL	16	0	0	0
28698	101851	218328	29	0.04455469432701904035	0	10	2	0	NULL	3	0	0	0	7	0	NULL	0	5	2	0
81787	137441	218383	14	0.02243681045149745325	0	7	0	0	NULL	0	0	0	0	7	0	NULL	NULL	0	NULL	0
12733	158238	218389	64	0.19601963727797905883	5	10	0	11	NULL	3	5	7	NULL	11	0	NULL	NULL	0	12	0
4787	120913	218414	36	0.06096000946994900188	5	4	2	6	NULL	3	0	4	5	7	0	0	0	0	NULL	0
29676	115207	218428	38	0.06660057539446086652	0	7	2	7	0	3	0	0	7	7	0	0	0	3	2	0
19155	106584	218454	43	0.08288186583513243822	0	15	0	6	0	3	0	0	4	0	2	NULL	NULL	0	0	13
26432	159480	218461	30	0.04661039743086572009	0	15	2	0	NULL	3	0	0	0	2	2	NULL	NULL	3	3	0
25354	163643	218462	31	0.04875610828881056678	1	6	2	6	NULL	3	0	4	NULL	7	2	NULL	NULL	0	NULL	0
17765	177072	218480	20	0.02957513517896666834	5	4	0	0	0	3	0	0	5	0	0	NULL	0	3	0	0
68702	151137	218491	35	0.05831013881976549242	0	15	2	6	0	3	0	0	4	2	0	NULL	NULL	0	0	3
16237	156162	218520	14	0.02243681045149745325	1	4	0	0	5	3	0	0	0	0	0	NULL	NULL	0	1	0
5100	138747	218523	41	0.07597463415646097812	5	15	0	8	NULL	3	0	0	5	2	0	NULL	NULL	3	NULL	0
13033	133210	218540	46	0.09431596692709329452	1	15	0	8	NULL	3	0	7	NULL	7	0	0	0	5	NULL	0
48456	132768	218541	72	0.26244870208189153995	1	15	NULL	0	0	3	0	0	0	0	0	NULL	NULL	3	2	48
11236	156425	218554	77	0.31067189650628231730	0	23	2	0	NULL	3	0	10	15	12	0	NULL	NULL	0	12	NULL
86392	193556	218560	37	0.06372215327401275540	13	7	0	6	5	3	0	0	0	0	0	NULL	NULL	0	3	0
17262	134125	218569	56	0.14314139483906223707	0	15	8	0	NULL	3	5	7	0	7	0	0	0	5	6	0
12980	140258	218576	80	0.34181868779409620944	13	15	2	11	NULL	3	5	0	0	11	0	NULL	NULL	0	12	8
9003	107192	218585	29	0.04455469432701904035	0	4	0	0	NULL	3	0	0	15	7	0	0	NULL	0	0	0
31112	198071	218589	58	0.15512990750656873283	1	23	0	6	5	3	0	0	5	7	2	NULL	0	5	1	0
87942	175929	218615	34	0.05576861454643114212	0	6	0	6	NULL	0	0	4	7	11	0	NULL	NULL	0	NULL	0
6156	146623	218632	44	0.08654575921862385844	13	15	0	8	NULL	3	0	0	5	0	0	NULL	NULL	0	NULL	0
13033	111075	218639	53	0.12661560605916650078	0	9	0	8	NULL	3	0	7	15	11	0	NULL	NULL	0	NULL	0
16856	147865	218660	52	0.12148096405733765187	0	15	2	6	NULL	0	0	7	5	12	2	0	0	3	NULL	0
4777	195608	218682	24	0.03551086025244207601	0	15	0	6	NULL	3	0	0	0	0	0	0	0	0	NULL	0
2598	141834	218695	48	0.10270535763990078222	0	15	0	6	NULL	3	0	0	15	7	2	NULL	NULL	0	NULL	0
70518	177172	218718	70	0.24456733159346503007	5	7	2	18	0	3	0	10	15	7	0	0	0	0	3	0
15883	152805	218733	54	0.13193468156463099942	0	7	8	0	0	3	0	10	15	11	0	0	0	0	0	0
20913	128124	218746	45	0.09035566226894495932	0	15	2	0	NULL	3	0	7	7	11	0	0	0	0	NULL	0
94241	191706	218756	51	0.11652676581416762719	7	9	2	0	NULL	3	1	7	0	11	0	6	NULL	5	NULL	0
14612	158239	218761	45	0.09035566226894495932	7	15	2	6	NULL	3	0	0	5	7	0	NULL	NULL	0	NULL	0
17357	163534	218764	13	0.02142330113773033737	0	7	0	0	NULL	3	0	0	0	0	0	0	0	0	NULL	3
30231	177448	218774	42	0.07935960673643934218	5	15	2	6	NULL	3	0	4	0	7	0	NULL	NULL	0	NULL	0
2479	167165	218782	29	0.04455469432701904035	0	7	0	9	NULL	3	0	0	0	7	0	0	0	3	NULL	0
21692	178071	218784	19	0.02824849326090944653	NULL	NULL	NULL	NULL	0	3	NULL	0	NULL	0	2	NULL	NULL	5	9	NULL
57734	157829	218786	32	0.05099531352946170923	0	15	NULL	0	0	3	0	0	5	2	2	NULL	NULL	0	5	0
8604	102784	218796	13	0.02142330113773033737	NULL	NULL	NULL	NULL	0	3	NULL	NULL	NULL	NULL	2	NULL	NULL	3	5	NULL
42351	174564	218804	80	0.34181868779409620944	0	23	2	0	0	3	0	0	0	2	0	NULL	NULL	0	2	48
14179	107108	218815	23	0.03392727017844970619	0	7	2	8	NULL	0	0	0	4	2	0	NULL	0	0	NULL	0
8254	146023	218833	18	0.02697970561545912951	0	4	NULL	0	NULL	3	0	0	4	7	0	NULL	NULL	0	NULL	0
42375	169540	218847	42	0.07935960673643934218	0	15	0	0	NULL	3	0	0	4	2	2	0	16	0	NULL	0
28968	102894	218913	64	0.19601963727797905883	7	15	8	6	NULL	3	5	0	1	11	0	0	0	5	3	0
20745	118272	218920	75	0.29080037710989142688	0	7	2	0	NULL	3	0	10	15	11	0	6	0	0	6	15
67858	168695	218924	70	0.24456733159346503007	0	15	2	8	NULL	3	0	7	15	11	0	NULL	NULL	9	NULL	0
13033	161891	218925	60	0.16792571677372534419	5	10	2	8	NULL	3	0	7	15	7	0	NULL	NULL	3	NULL	0
24074	167353	218935	50	0.11174890826305648295	1	15	2	6	NULL	3	1	4	1	11	0	NULL	0	3	NULL	3
16296	177242	218967	42	0.07935960673643934218	0	15	0	0	0	3	0	0	5	11	2	0	0	3	3	0
11442	167649	218970	45	0.09035566226894495932	0	7	2	6	NULL	3	0	4	7	11	2	NULL	NULL	3	NULL	0
21514	192874	218993	34	0.05576861454643114212	0	6	2	8	2	3	0	0	5	7	0	NULL	0	0	1	0
888	182214	218995	36	0.06096000946994900188	0	10	0	6	NULL	3	0	0	0	11	0	NULL	NULL	3	NULL	3
3796	195517	218999	52	0.12148096405733765187	1	15	2	8	NULL	3	0	7	0	11	2	0	0	0	NULL	3
31319	126535	219016	63	0.18867848336208920422	17	7	0	9	NULL	3	0	4	5	7	2	0	0	3	6	0
5067	175732	219035	33	0.05333159229733887071	0	15	0	8	NULL	3	0	0	0	7	0	NULL	NULL	0	NULL	0
20643	175210	219065	24	0.03551086025244207601	1	7	0	6	NULL	3	0	0	NULL	7	0	NULL	NULL	0	NULL	0
88809	150401	219068	67	0.21932915763932657925	7	15	2	6	NULL	3	5	4	7	11	2	NULL	NULL	3	2	0
3860	121445	219077	49	0.10714319542777458141	1	15	0	0	NULL	3	0	7	NULL	12	2	6	0	3	NULL	0
25394	108990	219100	39	0.06959935463726523380	5	15	2	6	0	3	0	0	4	0	2	NULL	NULL	0	2	0
2730	149875	219112	39	0.06959935463726523380	0	23	2	8	0	3	0	0	1	0	0	NULL	NULL	0	2	0
79539	191126	219114	60	0.16792571677372534419	0	7	0	6	0	3	0	7	8	11	0	0	0	5	0	13
31994	130132	219133	47	0.09843106954936006351	1	15	0	8	0	3	0	7	NULL	11	2	NULL	NULL	0	0	0
96958	102063	219136	83	0.37439214053811948200	7	15	0	6	NULL	3	0	7	1	12	2	0	0	3	12	15
30089	136556	219137	78	0.32088231448351916383	0	23	0	8	NULL	3	0	7	4	11	4	0	0	5	NULL	13
61648	146254	219152	58	0.15512990750656873283	5	4	0	6	5	3	0	7	15	7	0	0	0	3	3	0
11236	176081	219153	49	0.10714319542777458141	0	15	0	6	0	3	0	4	7	7	0	NULL	NULL	3	4	NULL
19243	124928	219174	43	0.08288186583513243822	5	15	0	9	NULL	3	0	0	0	2	0	6	0	0	3	0
426	191682	219182	36	0.06096000946994900188	0	7	2	6	0	3	0	4	7	7	0	0	0	0	0	0
15632	194552	219192	34	0.05576861454643114212	0	15	0	0	NULL	3	0	0	5	11	0	NULL	NULL	0	NULL	0
84150	130592	219195	74	0.28115088484147849812	1	7	NULL	0	0	3	0	0	4	0	0	NULL	NULL	9	2	48
13935	155383	219204	56	0.14314139483906223707	0	15	2	6	0	3	0	4	4	11	0	NULL	NULL	3	5	3
6212	181125	219214	34	0.05576861454643114212	0	15	0	7	NULL	3	0	0	NULL	7	2	0	NULL	0	NULL	0
4903	194150	219215	20	0.02957513517896666834	0	7	0	7	NULL	3	0	0	1	2	0	0	0	0	NULL	0
5727	160367	219221	45	0.09035566226894495932	7	6	0	9	NULL	3	0	7	NULL	11	2	NULL	0	0	NULL	0
45410	197584	219230	56	0.14314139483906223707	0	10	2	6	0	3	0	7	5	11	0	NULL	NULL	0	12	0
29336	193056	219251	13	0.02142330113773033737	0	7	0	0	NULL	3	0	0	0	0	0	NULL	NULL	3	0	0
69537	122775	219252	17	0.02576639480459462351	0	4	2	8	NULL	3	0	0	0	0	0	NULL	NULL	0	NULL	0
6082	198323	219296	47	0.09843106954936006351	7	7	2	6	0	3	0	0	1	2	2	NULL	NULL	5	12	0
43386	167797	219344	41	0.07597463415646097812	0	15	NULL	6	0	3	0	4	4	7	0	NULL	NULL	0	2	0
26709	118461	219358	45	0.09035566226894495932	0	15	2	8	0	3	5	0	5	7	0	NULL	NULL	0	0	0
94229	146659	219381	70	0.24456733159346503007	5	15	2	6	5	3	0	7	0	11	0	0	5	3	5	3
1478	177940	219396	17	0.02576639480459462351	0	6	0	0	NULL	3	0	0	5	0	0	NULL	NULL	3	NULL	0
30503	144657	219410	39	0.06959935463726523380	1	15	0	7	0	3	0	0	4	7	0	NULL	NULL	0	2	0
15843	136930	219411	38	0.06660057539446086652	1	15	0	9	0	3	0	0	0	7	0	NULL	NULL	0	0	3
16490	152091	219426	54	0.13193468156463099942	7	23	2	7	2	3	0	7	NULL	0	0	NULL	NULL	3	0	0
68946	182954	219462	93	0.48979641678974487926	5	15	8	18	NULL	3	0	10	15	11	2	0	0	3	3	0
73362	195396	219463	14	0.02243681045149745325	NULL	NULL	NULL	NULL	NULL	3	0	4	NULL	7	0	0	NULL	0	0	NULL
87769	198349	219470	21	0.03096209543150773570	0	15	NULL	0	0	3	0	0	0	0	0	NULL	NULL	0	3	0
9754	145043	219472	28	0.04258560610026450305	7	10	0	6	0	3	0	0	0	0	2	NULL	NULL	0	0	0
20643	173237	219481	18	0.02697970561545912951	1	7	0	0	NULL	3	0	0	NULL	7	0	NULL	NULL	0	NULL	0
94292	133011	219484	52	0.12148096405733765187	1	15	0	8	0	3	0	7	8	7	2	0	0	0	1	0
26368	100139	219509	50	0.11174890826305648295	5	7	2	0	NULL	3	0	7	15	7	2	NULL	NULL	0	2	0
83341	150751	219518	38	0.06660057539446086652	1	7	2	8	0	3	0	4	0	7	2	NULL	NULL	3	1	0
16960	167312	219530	45	0.09035566226894495932	0	15	8	9	0	3	0	0	1	2	2	NULL	NULL	3	2	0
60198	193360	219534	32	0.05099531352946170923	5	7	2	0	NULL	3	0	0	8	7	0	0	0	0	NULL	0
19617	127959	219554	65	0.20357475284653857887	13	23	8	11	NULL	0	0	0	0	7	0	NULL	0	3	NULL	0
23707	180222	219557	31	0.04875610828881056678	0	7	0	6	NULL	3	0	0	5	7	0	0	0	3	NULL	0
4260	102599	219576	37	0.06372215327401275540	5	15	0	0	NULL	3	0	0	0	11	0	NULL	0	0	0	3
6080	139903	219584	20	0.02957513517896666834	0	6	0	8	2	3	0	0	0	0	0	0	0	0	1	0
5205	197225	219604	57	0.14903624565945043958	1	15	0	18	NULL	3	0	0	7	7	2	NULL	NULL	3	1	0
9663	121655	219605	23	0.03392727017844970619	1	7	0	0	0	3	0	0	4	2	0	NULL	NULL	3	3	0
53767	188488	219606	35	0.05831013881976549242	0	10	2	6	NULL	3	0	4	5	0	2	NULL	NULL	3	NULL	0
6421	115731	219646	55	0.13744204541560798578	1	15	8	8	0	3	0	0	4	7	0	NULL	NULL	0	9	0
25338	166076	219663	44	0.08654575921862385844	0	15	0	7	2	3	0	4	4	7	0	NULL	NULL	0	2	0
4861	183425	219707	22	0.03241192637094302324	7	4	0	0	NULL	3	1	0	1	0	0	0	0	3	3	0
20326	105475	219708	47	0.09843106954936006351	7	15	0	6	0	3	5	0	0	2	2	0	0	3	4	0
55973	164256	219717	63	0.18867848336208920422	1	15	0	6	0	3	0	10	15	11	2	0	0	0	0	0
40997	111040	219772	28	0.04258560610026450305	5	4	2	7	0	3	0	0	0	7	0	NULL	NULL	0	0	0
25027	198610	219804	27	0.04069983443145165334	7	7	2	0	0	3	0	0	5	2	0	NULL	NULL	0	1	0
19566	109795	219807	31	0.04875610828881056678	7	15	0	6	0	3	0	0	0	0	0	NULL	0	0	0	0
2213	180694	219825	45	0.09035566226894495932	1	23	0	6	NULL	3	1	0	0	11	0	NULL	NULL	0	NULL	0
28190	163622	219827	65	0.20357475284653857887	7	15	0	6	NULL	3	5	4	7	11	0	6	0	0	1	NULL
8735	100361	219843	41	0.07597463415646097812	7	15	0	0	NULL	3	5	0	8	0	0	NULL	NULL	0	3	0
63368	175479	219855	37	0.06372215327401275540	0	15	0	6	NULL	3	0	0	0	0	2	6	0	3	2	0
58229	120778	219862	58	0.15512990750656873283	0	7	16	6	NULL	3	1	7	0	7	2	0	0	5	4	0
54498	148144	219865	35	0.05831013881976549242	0	6	2	7	NULL	3	0	0	5	7	2	NULL	NULL	3	NULL	0
9829	132665	219905	48	0.10270535763990078222	7	15	2	6	0	3	0	0	5	7	0	NULL	NULL	0	3	0
31461	114319	219915	26	0.03889417597540693197	1	15	2	0	0	3	0	0	0	0	0	NULL	NULL	0	5	0
74258	190956	219926	76	0.30064254314208157039	0	6	0	6	0	3	1	0	5	2	2	NULL	NULL	3	0	48
64874	148105	219962	49	0.10714319542777458141	1	15	2	0	0	3	1	0	4	11	0	NULL	NULL	0	12	0
10515	107232	219994	64	0.19601963727797905883	0	15	2	8	NULL	3	0	10	15	11	0	NULL	NULL	0	NULL	0
4837	100559	219999	25	0.03716552242416276915	1	15	2	0	0	3	0	0	0	0	0	NULL	NULL	3	1	0
4113	138805	220023	41	0.07597463415646097812	0	15	0	8	NULL	3	0	0	5	7	0	NULL	NULL	3	NULL	0
20061	127362	220035	62	0.18155017975336582656	7	15	2	6	0	3	0	4	7	11	0	NULL	NULL	3	4	0
66574	188759	220044	60	0.16792571677372534419	0	15	2	0	NULL	3	0	0	4	7	2	NULL	0	0	12	15
12108	106520	220045	33	0.05333159229733887071	0	15	0	7	0	3	0	0	1	7	0	NULL	NULL	0	0	0
10928	108955	220051	72	0.26244870208189153995	0	15	0	6	NULL	3	0	0	0	0	0	NULL	NULL	0	0	48
77975	134713	220058	16	0.02460626823863014085	1	7	0	0	NULL	3	0	0	4	0	0	NULL	NULL	0	1	0
15254	106439	220094	48	0.10270535763990078222	7	4	0	8	NULL	3	0	7	5	12	2	NULL	NULL	0	NULL	0
55411	192452	220099	43	0.08288186583513243822	1	15	8	11	0	3	0	0	0	0	2	NULL	NULL	0	3	0
25411	117757	220112	37	0.06372215327401275540	7	15	0	0	NULL	3	0	0	0	7	0	0	0	3	2	0
76261	146784	220128	34	0.05576861454643114212	5	15	0	6	NULL	3	0	0	5	0	0	NULL	NULL	0	NULL	0
60341	157867	220156	17	0.02576639480459462351	0	7	2	0	0	3	0	0	0	0	0	NULL	NULL	3	2	0
17820	148206	220173	17	0.02576639480459462351	5	4	0	8	NULL	0	0	0	0	0	0	NULL	0	0	NULL	0
25477	134613	220178	36	0.06096000946994900188	5	15	0	6	NULL	3	0	0	0	7	0	NULL	NULL	0	NULL	0
12014	168159	220186	42	0.07935960673643934218	0	15	2	11	0	3	1	0	0	7	2	NULL	NULL	0	1	0
69243	155212	220207	47	0.09843106954936006351	7	15	0	0	NULL	3	1	0	5	7	2	NULL	NULL	5	2	0
29252	144018	220212	41	0.07597463415646097812	0	15	2	0	0	3	0	0	7	0	2	NULL	NULL	9	3	0
91090	169412	220218	50	0.11174890826305648295	7	15	0	6	0	3	0	7	0	11	0	0	0	0	1	0
22201	151201	220241	24	0.03551086025244207601	1	15	2	6	NULL	0	0	0	0	0	0	NULL	0	0	NULL	0
3617	138693	220249	20	0.02957513517896666834	0	7	0	7	NULL	3	0	0	1	2	0	NULL	NULL	0	NULL	0
9540	184513	220253	27	0.04069983443145165334	0	7	0	7	0	3	0	0	7	2	0	0	NULL	0	1	0
28660	185655	220257	81	0.35252925485606272195	5	23	2	18	NULL	3	0	4	4	11	0	0	NULL	5	3	3
32367	101033	220258	55	0.13744204541560798578	7	15	2	6	0	3	0	0	7	7	2	0	0	3	3	0
3277	163302	220265	45	0.09035566226894495932	7	15	0	6	5	3	0	0	0	0	0	NULL	NULL	9	0	0
9377	190275	220284	24	0.03551086025244207601	0	7	0	7	NULL	3	0	0	0	7	0	0	NULL	0	NULL	0
45292	108644	220313	30	0.04661039743086572009	1	6	0	6	NULL	3	0	0	7	7	0	0	0	0	0	0
25779	166291	220314	73	0.27169891855076872780	1	15	0	9	NULL	3	5	10	15	0	0	6	0	0	1	8
99660	189028	220315	59	0.16142545810793508404	0	15	2	8	0	3	0	7	7	11	2	0	0	0	1	3
4787	199008	220335	57	0.14903624565945043958	7	15	0	6	0	3	0	7	NULL	0	0	NULL	0	0	4	15
270	188028	220345	41	0.07597463415646097812	8	15	0	8	NULL	0	0	0	0	7	0	NULL	NULL	3	NULL	0
23568	198677	220378	39	0.06959935463726523380	7	15	0	6	NULL	3	0	0	0	0	0	6	0	0	2	NULL
18866	148071	220407	37	0.06372215327401275540	7	15	2	0	NULL	0	5	0	0	2	0	0	0	3	3	0
96430	113912	220421	45	0.09035566226894495932	5	10	NULL	0	0	3	1	0	4	7	0	11	0	0	4	0
5689	199384	220439	50	0.11174890826305648295	0	23	0	0	0	3	5	7	NULL	11	0	0	0	0	1	0
27022	196712	220452	70	0.24456733159346503007	1	15	2	7	NULL	3	1	0	7	11	2	0	8	0	NULL	13
47569	114532	220455	30	0.04661039743086572009	0	7	0	0	NULL	3	0	7	5	7	0	NULL	0	0	1	0
23641	164136	220468	40	0.07272263795670204476	1	15	2	0	NULL	3	1	0	5	7	0	NULL	NULL	3	3	0
25076	147889	220485	90	0.45447641991400694938	7	15	2	6	14	3	5	0	4	7	2	11	5	3	6	0
87817	123475	220506	70	0.24456733159346503007	0	7	NULL	0	0	3	0	0	0	7	0	0	0	0	5	48
15558	121748	220556	58	0.15512990750656873283	0	15	0	0	NULL	3	0	10	15	7	2	NULL	NULL	3	3	0
25391	141078	220593	41	0.07597463415646097812	5	6	2	6	NULL	3	0	7	0	12	0	0	0	0	NULL	0
56250	160285	220612	47	0.09843106954936006351	7	7	0	6	0	3	0	0	15	7	0	NULL	NULL	0	2	0
22718	129883	220639	12	0.02045461583702580654	NULL	NULL	NULL	NULL	0	3	0	0	NULL	7	2	NULL	NULL	0	0	NULL
1398	155582	220648	18	0.02697970561545912951	0	7	0	7	0	3	0	0	1	0	0	NULL	NULL	0	0	0
389	134048	220654	34	0.05576861454643114212	0	7	0	9	NULL	3	0	4	0	11	0	0	0	0	NULL	0
94450	182673	220655	37	0.06372215327401275540	1	15	0	6	0	3	0	4	0	7	0	0	0	0	1	0
75838	105075	220658	41	0.07597463415646097812	5	9	0	6	0	3	0	0	4	0	0	NULL	NULL	0	4	10
4481	190649	220675	31	0.04875610828881056678	0	15	2	7	NULL	3	0	0	0	2	2	NULL	NULL	0	NULL	0
80592	159996	220682	46	0.09431596692709329452	0	15	2	8	NULL	3	0	7	0	11	0	NULL	NULL	0	NULL	0
4787	106780	220687	28	0.04258560610026450305	0	7	0	0	NULL	3	0	7	NULL	11	0	0	0	0	NULL	0
85598	193220	220734	96	0.52521858271843697992	0	23	16	0	0	3	0	10	15	11	0	6	0	3	9	0
10581	119056	220737	23	0.03392727017844970619	0	7	2	6	0	3	0	0	0	2	0	0	NULL	0	3	0
51226	105929	220761	43	0.08288186583513243822	1	9	0	6	0	3	0	0	8	11	0	NULL	NULL	0	2	3
15002	125654	220771	38	0.06660057539446086652	0	10	2	6	0	3	0	4	5	7	0	NULL	NULL	0	1	0
52347	173792	220788	47	0.09843106954936006351	0	15	0	6	0	3	0	4	5	7	2	NULL	0	3	2	0
87577	148546	220790	42	0.07935960673643934218	7	7	0	6	NULL	3	0	4	4	11	0	0	0	0	NULL	0
9545	158060	220802	0	0.01170459669149691847	NULL	NULL	NULL	NULL	NULL	NULL	NULL	NULL	NULL	NULL	NULL	NULL	NULL	NULL	NULL	NULL
30581	198570	220815	22	0.03241192637094302324	1	15	0	0	0	3	0	0	0	0	0	NULL	NULL	0	3	0
14230	172385	220816	28	0.04258560610026450305	1	15	NULL	0	0	3	0	0	5	0	2	NULL	NULL	0	2	0
16544	102218	220834	28	0.04258560610026450305	0	15	2	7	NULL	3	0	0	1	0	0	NULL	NULL	0	0	0
4104	160122	220838	42	0.07935960673643934218	0	15	0	7	NULL	3	0	7	NULL	7	0	NULL	NULL	3	NULL	0
22432	125333	220851	25	0.03716552242416276915	1	7	0	6	0	3	0	0	5	2	0	NULL	NULL	0	1	0
11786	192947	220860	22	0.03241192637094302324	0	15	2	0	NULL	3	NULL	0	0	0	0	NULL	NULL	0	2	0
22096	110582	220908	46	0.09431596692709329452	0	7	2	8	NULL	3	0	7	4	11	0	NULL	NULL	3	1	0
25557	163957	220938	50	0.11174890826305648295	7	15	0	6	0	3	0	0	4	7	2	NULL	NULL	3	3	0
16992	134503	220940	38	0.06660057539446086652	5	7	0	11	NULL	3	0	0	8	2	2	0	NULL	0	NULL	0
64160	185586	220946	33	0.05333159229733887071	1	7	0	0	NULL	3	0	7	1	11	0	NULL	NULL	3	0	0
31051	122907	220956	40	0.07272263795670204476	0	15	2	6	NULL	3	0	4	0	7	0	NULL	NULL	0	NULL	3
27266	165453	220957	30	0.04661039743086572009	0	7	8	0	0	3	0	0	7	0	2	NULL	NULL	0	3	0
27374	167166	220965	67	0.21932915763932657925	5	15	0	6	NULL	3	0	7	15	7	0	6	0	3	NULL	0
92543	192987	220970	29	0.04455469432701904035	0	15	2	0	0	3	0	0	0	7	2	NULL	NULL	0	0	0
23680	141859	220975	0	0.01170459669149691847	NULL	NULL	NULL	NULL	NULL	NULL	NULL	NULL	NULL	NULL	NULL	NULL	NULL	NULL	NULL	NULL
93900	171664	220980	45	0.09035566226894495932	0	15	2	0	NULL	3	0	7	4	11	0	NULL	NULL	0	NULL	3
25124	132514	220983	32	0.05099531352946170923	7	7	2	6	NULL	3	1	0	1	2	0	NULL	0	0	3	0
41442	135608	221013	27	0.04069983443145165334	0	15	0	7	0	3	0	0	0	2	0	0	0	0	0	0
29305	191380	221045	33	0.05333159229733887071	0	15	0	8	NULL	3	0	0	7	0	0	NULL	NULL	0	NULL	0
74174	195853	221075	28	0.04258560610026450305	5	15	NULL	0	0	3	0	0	1	0	2	NULL	NULL	0	2	0
28340	159718	221097	50	0.11174890826305648295	7	15	2	11	5	3	0	0	0	7	0	NULL	NULL	0	0	0
74755	148217	221117	41	0.07597463415646097812	0	15	0	8	0	3	0	4	0	11	0	NULL	NULL	0	0	0
69658	134015	221123	29	0.04455469432701904035	0	15	0	6	NULL	3	0	0	5	0	0	NULL	0	0	NULL	0
15893	123514	221131	52	0.12148096405733765187	0	23	0	6	NULL	3	0	4	NULL	11	2	0	0	0	3	0
54609	173864	221161	40	0.07272263795670204476	0	15	4	0	NULL	3	0	0	5	7	0	NULL	NULL	0	6	0
3310	140811	221191	88	0.43115998739139114435	17	15	8	6	0	3	0	4	5	11	0	NULL	0	3	1	15
320	172849	221205	71	0.25340384027845091029	13	23	0	0	0	3	0	10	15	7	0	NULL	0	0	0	0
11418	172277	221235	19	0.02824849326090944653	0	7	0	8	NULL	0	0	0	4	0	0	NULL	0	0	NULL	0
70188	195501	221238	43	0.08288186583513243822	0	7	2	8	NULL	3	0	7	0	11	2	NULL	0	3	NULL	0
32429	194278	221256	57	0.14903624565945043958	0	15	0	6	NULL	3	0	7	5	11	2	NULL	NULL	3	2	3
19064	182441	221271	58	0.15512990750656873283	13	15	0	6	NULL	3	1	3	5	7	0	0	NULL	3	2	0
9467	129697	221286	87	0.41960868073517630064	7	15	2	6	0	3	0	10	15	7	2	11	0	0	9	0
50286	127611	221293	42	0.07935960673643934218	5	15	0	6	NULL	3	0	4	NULL	7	2	NULL	NULL	0	NULL	0
14189	108934	221300	23	0.03392727017844970619	0	7	2	0	0	3	0	0	5	2	0	NULL	NULL	3	1	0
15853	199461	221302	59	0.16142545810793508404	13	10	0	9	5	3	0	4	5	7	0	NULL	NULL	0	0	3
18928	151739	221316	34	0.05576861454643114212	0	15	0	6	NULL	3	0	0	0	7	0	NULL	NULL	3	NULL	0
8081	134455	221367	34	0.05576861454643114212	0	7	2	0	NULL	3	0	7	5	7	0	NULL	0	3	0	0
24477	107872	221391	50	0.11174890826305648295	0	7	8	11	NULL	3	0	7	0	11	0	0	0	3	NULL	0
14131	138678	221413	52	0.12148096405733765187	0	15	0	6	NULL	3	0	7	7	11	0	0	0	3	NULL	NULL
29186	170284	221418	39	0.06959935463726523380	7	15	0	0	NULL	3	0	0	0	0	2	NULL	0	0	12	0
19618	130580	221467	39	0.06959935463726523380	1	7	2	6	0	3	0	0	0	2	0	NULL	NULL	0	5	13
26031	180426	221481	46	0.09431596692709329452	0	15	2	6	NULL	3	0	7	0	11	2	NULL	NULL	0	NULL	0
57664	109248	221485	20	0.02957513517896666834	1	7	0	7	NULL	3	0	0	0	2	0	NULL	NULL	0	NULL	0
5542	164697	221489	31	0.04875610828881056678	0	7	2	6	NULL	0	0	0	4	7	0	NULL	NULL	5	NULL	0
29712	176597	221513	47	0.09843106954936006351	5	15	2	0	0	3	0	0	7	7	0	6	0	0	2	0
66823	195532	221514	60	0.16792571677372534419	0	15	0	6	5	3	19	0	5	7	0	0	0	0	0	0
29334	153633	221531	21	0.03096209543150773570	0	15	2	0	0	3	0	0	0	0	0	NULL	NULL	0	1	0
63390	158369	221542	40	0.07272263795670204476	0	15	0	7	NULL	3	0	0	4	7	0	4	0	0	NULL	0
22515	114216	221582	22	0.03241192637094302324	0	7	0	7	NULL	3	0	0	0	0	0	NULL	NULL	5	NULL	0
12248	142177	221591	67	0.21932915763932657925	17	15	0	6	NULL	3	0	0	4	7	0	0	0	3	12	0
24691	100744	221615	54	0.13193468156463099942	0	7	2	0	NULL	3	0	7	8	12	0	NULL	NULL	3	12	0
14004	132439	221616	56	0.14314139483906223707	5	4	8	6	5	3	0	0	15	0	0	NULL	NULL	0	0	10
17421	171993	221617	91	0.46621655164528888657	0	15	0	6	0	3	5	0	4	7	0	NULL	NULL	0	3	48
14466	150784	221628	14	0.02243681045149745325	0	4	0	6	NULL	3	0	0	1	0	0	0	0	0	NULL	0
67808	117121	221641	19	0.02824849326090944653	1	7	2	6	NULL	3	0	0	0	0	0	0	0	0	NULL	0
61648	146254	221645	39	0.06959935463726523380	7	4	2	0	NULL	3	0	7	0	11	0	0	NULL	3	2	0
62248	149164	221656	51	0.11652676581416762719	1	23	2	6	NULL	3	0	0	7	0	2	6	0	0	1	0
5865	138226	221673	37	0.06372215327401275540	0	15	0	8	NULL	3	0	0	0	11	0	NULL	NULL	0	NULL	0
23893	171761	221693	40	0.07272263795670204476	5	7	0	8	NULL	3	0	0	7	7	0	NULL	0	0	NULL	3
13033	154594	221743	46	0.09431596692709329452	0	10	2	17	NULL	3	0	7	NULL	7	0	NULL	NULL	0	NULL	0
11604	178435	221758	0	0.01170459669149691847	NULL	NULL	NULL	NULL	NULL	NULL	NULL	NULL	NULL	NULL	NULL	NULL	NULL	NULL	NULL	NULL
53856	155343	221797	91	0.46621655164528888657	0	15	0	0	NULL	3	5	7	NULL	11	2	NULL	NULL	0	NULL	48
14131	177623	221801	50	0.11174890826305648295	0	10	8	0	NULL	3	0	4	7	7	0	0	NULL	5	6	0
12277	175101	221805	23	0.03392727017844970619	0	7	2	8	0	3	0	0	1	2	0	0	0	0	0	0
15538	195067	221808	32	0.05099531352946170923	5	15	2	7	NULL	3	0	0	0	0	0	NULL	NULL	0	NULL	0
4155	104007	221818	46	0.09431596692709329452	1	15	8	0	NULL	3	0	0	5	7	2	NULL	NULL	3	2	0
3274	126662	221820	25	0.03716552242416276915	0	15	0	7	NULL	3	0	0	0	0	0	NULL	NULL	0	NULL	0
26639	172227	221829	57	0.14903624565945043958	0	15	16	6	NULL	3	0	0	4	7	0	NULL	NULL	3	3	0
24762	169291	221836	31	0.04875610828881056678	5	7	0	0	0	3	1	0	0	7	2	NULL	NULL	3	3	0
1931	162613	221841	53	0.12661560605916650078	0	23	0	6	NULL	3	0	4	1	12	4	NULL	0	0	NULL	0
13192	196731	221889	46	0.09431596692709329452	0	15	2	0	0	3	0	4	5	11	0	NULL	NULL	3	3	0
94241	118015	221919	51	0.11652676581416762719	5	7	2	8	NULL	3	0	7	5	11	0	NULL	NULL	3	NULL	0
8734	148224	221921	56	0.14314139483906223707	0	4	0	8	NULL	3	0	7	15	11	2	NULL	NULL	3	NULL	3
61030	193011	221923	78	0.32088231448351916383	1	15	0	6	NULL	3	1	7	7	11	2	0	0	5	5	15
13575	123524	221926	71	0.25340384027845091029	0	15	8	6	NULL	3	5	7	7	11	0	0	6	3	NULL	NULL
27799	147861	221948	42	0.07935960673643934218	1	7	0	8	2	3	0	0	0	7	2	NULL	NULL	0	12	0
29415	186139	221951	50	0.11174890826305648295	7	15	0	6	NULL	3	0	0	0	0	0	0	0	0	3	16
44976	138114	221964	42	0.07935960673643934218	5	15	NULL	6	0	3	0	0	5	0	2	NULL	NULL	3	3	0
10717	136182	221979	27	0.04069983443145165334	7	6	0	7	0	3	0	0	4	0	0	NULL	0	0	0	0
14233	138776	221994	34	0.05576861454643114212	7	15	0	6	0	3	0	0	0	0	0	NULL	NULL	3	0	0
28524	142960	222029	29	0.04455469432701904035	0	7	2	6	NULL	3	1	0	0	7	0	NULL	NULL	3	0	0
17088	157127	222066	21	0.03096209543150773570	NULL	NULL	NULL	NULL	0	3	0	4	NULL	11	2	0	NULL	0	1	NULL
90642	101946	222070	19	0.02824849326090944653	NULL	NULL	NULL	NULL	0	3	0	0	NULL	7	2	0	0	3	4	NULL
29280	185830	222084	38	0.06660057539446086652	0	23	0	6	0	0	0	0	4	2	2	NULL	NULL	0	1	0
93900	156863	222088	61	0.17463321720211050202	7	7	2	6	NULL	3	0	4	5	12	0	0	0	5	NULL	10
27971	125213	222093	7	0.01621963692253805502	0	4	0	0	0	3	0	0	0	0	0	NULL	NULL	0	0	0
63298	186939	222098	51	0.11652676581416762719	0	15	16	8	NULL	3	0	0	5	2	2	NULL	NULL	0	NULL	0
47216	116008	222100	0	0.01170459669149691847	NULL	NULL	NULL	NULL	NULL	NULL	NULL	NULL	NULL	NULL	NULL	NULL	NULL	NULL	NULL	NULL
30495	105306	222105	55	0.13744204541560798578	1	15	0	8	NULL	3	5	7	7	7	2	NULL	NULL	0	NULL	0
12522	157497	222123	48	0.10270535763990078222	0	10	0	6	0	3	0	7	5	11	0	NULL	NULL	3	0	3
6952	164466	222127	47	0.09843106954936006351	1	15	2	7	NULL	3	0	7	0	12	0	NULL	0	0	NULL	0
25941	119219	222155	33	0.05333159229733887071	1	4	2	6	0	3	0	0	0	11	2	NULL	NULL	3	1	0
96793	107349	222166	49	0.10714319542777458141	0	15	2	6	0	3	0	4	8	7	0	0	0	0	1	3
97417	149619	222173	14	0.02243681045149745325	0	7	0	0	NULL	3	0	0	0	0	0	4	0	0	NULL	0
29088	180976	222176	55	0.13744204541560798578	13	10	2	11	NULL	0	0	0	0	7	0	NULL	0	0	12	0
10373	196788	222192	57	0.14903624565945043958	13	15	0	6	NULL	3	0	0	NULL	7	0	NULL	0	0	NULL	13
16705	116711	222230	32	0.05099531352946170923	0	15	0	8	0	3	0	0	1	0	0	NULL	NULL	0	5	0
48351	194788	222248	55	0.13744204541560798578	5	15	0	0	NULL	3	1	7	5	11	2	NULL	0	0	6	0
29531	186081	222266	60	0.16792571677372534419	7	23	4	6	NULL	3	0	4	0	7	0	NULL	0	3	NULL	3
83430	186677	222268	53	0.12661560605916650078	5	15	0	6	NULL	3	0	4	4	12	0	4	0	0	NULL	0
77395	102137	222313	47	0.09843106954936006351	5	15	0	8	NULL	3	0	0	8	0	0	NULL	NULL	0	NULL	8
32568	130734	222338	34	0.05576861454643114212	7	7	0	8	NULL	0	0	0	7	2	0	NULL	0	0	NULL	3
96958	103076	222354	47	0.09843106954936006351	0	6	0	6	0	3	0	4	4	12	0	NULL	0	0	12	0
29872	161650	222361	72	0.26244870208189153995	7	15	0	6	NULL	3	0	7	15	0	0	11	NULL	0	NULL	8
18483	183703	222365	29	0.04455469432701904035	0	15	8	0	0	3	0	0	1	0	0	NULL	NULL	0	2	0
66437	171698	222390	34	0.05576861454643114212	0	15	0	7	2	3	0	0	0	7	0	NULL	0	0	0	0
25184	191458	222395	51	0.11652676581416762719	17	15	2	0	0	3	0	0	NULL	7	0	NULL	NULL	3	4	0
16769	146538	222408	18	0.02697970561545912951	0	6	2	7	NULL	3	0	0	0	0	0	NULL	NULL	0	NULL	0
12078	184820	222435	93	0.48979641678974487926	5	7	20	9	NULL	3	5	4	1	7	0	4	0	3	12	13
11441	137013	222438	17	0.02576639480459462351	0	7	0	6	NULL	3	0	0	1	0	0	NULL	0	0	NULL	0
5935	171152	222439	45	0.09035566226894495932	0	15	0	8	NULL	3	0	4	4	11	0	NULL	NULL	0	NULL	0
4374	159305	222441	29	0.04455469432701904035	0	15	2	7	NULL	3	0	0	0	2	0	NULL	NULL	0	NULL	0
60146	163985	222451	63	0.18867848336208920422	0	15	2	0	0	3	0	0	4	7	2	NULL	NULL	0	1	29
43459	178442	222467	24	0.03551086025244207601	0	4	0	6	NULL	3	0	0	0	7	0	4	0	0	NULL	0
25286	117293	222483	49	0.10714319542777458141	7	15	2	6	NULL	3	0	3	0	0	2	11	0	0	NULL	0
24995	101468	222487	77	0.31067189650628231730	7	23	2	8	NULL	3	0	7	15	7	0	NULL	NULL	5	NULL	0
7357	151027	222496	19	0.02824849326090944653	0	7	0	7	NULL	3	0	0	0	0	2	NULL	NULL	0	NULL	0
90585	112627	222500	40	0.07272263795670204476	7	15	0	6	0	3	1	0	0	0	0	NULL	NULL	3	2	3
92014	132218	222504	28	0.04258560610026450305	5	15	2	0	0	3	0	0	0	0	0	NULL	NULL	0	3	0
99358	138254	222576	33	0.05333159229733887071	0	6	2	7	0	3	0	0	5	7	0	NULL	NULL	3	0	0
83692	115842	222586	46	0.09431596692709329452	17	15	0	8	NULL	3	0	0	1	2	0	NULL	NULL	0	NULL	0
13850	151826	222587	27	0.04069983443145165334	5	7	0	7	0	3	0	0	0	0	2	0	0	3	0	0
50920	179195	222588	48	0.10270535763990078222	0	23	2	6	NULL	3	0	0	7	7	0	0	0	0	NULL	0
56128	155213	222612	49	0.10714319542777458141	0	15	0	11	NULL	3	0	7	NULL	11	2	NULL	0	0	NULL	0
5397	159333	222615	0	0.01170459669149691847	NULL	NULL	NULL	NULL	NULL	NULL	NULL	NULL	NULL	NULL	NULL	NULL	NULL	NULL	NULL	NULL
4776	112029	222649	24	0.03551086025244207601	7	7	0	6	NULL	3	0	0	1	0	0	NULL	0	0	NULL	0
30707	161993	222658	59	0.16142545810793508404	0	10	0	7	5	3	0	7	NULL	11	0	4	0	3	1	8
10899	132881	222661	69	0.23594158364199996208	7	15	2	6	0	3	5	7	NULL	11	2	6	0	0	5	0
18928	172770	222681	30	0.04661039743086572009	0	7	0	6	NULL	3	0	0	7	7	0	NULL	0	0	NULL	0
7529	167096	222690	27	0.04069983443145165334	0	6	0	8	NULL	3	0	0	0	7	0	NULL	NULL	3	NULL	0
54915	146906	222721	66	0.21134451556140547031	0	15	0	6	NULL	3	1	10	15	11	2	NULL	NULL	0	NULL	3
66158	154318	222755	69	0.23594158364199996208	5	15	2	6	0	3	0	4	0	7	0	NULL	NULL	9	3	15
10241	193822	222781	40	0.07272263795670204476	0	15	2	11	NULL	3	0	0	0	0	0	NULL	NULL	9	0	0
45181	164504	222792	26	0.03889417597540693197	1	7	2	6	NULL	3	0	0	5	0	0	NULL	NULL	0	2	0
17357	163534	222797	76	0.30064254314208157039	0	15	0	0	NULL	3	0	0	0	2	2	NULL	NULL	3	3	48
95770	140927	222807	20	0.02957513517896666834	0	15	0	0	NULL	3	0	0	0	2	0	NULL	NULL	0	0	0
11335	177530	222829	35	0.05831013881976549242	1	15	0	6	2	3	0	0	0	0	0	0	0	3	5	0
23334	136306	222907	59	0.16142545810793508404	5	15	8	9	0	3	0	0	5	7	2	NULL	NULL	3	2	0
58643	109931	222912	35	0.05831013881976549242	0	15	2	6	0	3	0	0	0	7	0	0	0	0	2	0
31391	102693	222946	36	0.06096000946994900188	1	15	0	7	NULL	3	0	0	0	7	0	NULL	NULL	3	NULL	0
10638	185942	222948	95	0.51342177480185646965	5	23	2	6	NULL	3	1	10	15	11	2	0	0	5	12	0
19842	186772	222950	44	0.08654575921862385844	5	15	0	7	NULL	3	0	7	NULL	7	0	NULL	NULL	0	NULL	0
16667	101633	222966	45	0.09035566226894495932	1	15	0	8	5	3	0	0	0	7	2	NULL	0	3	1	0
45849	197305	222977	46	0.09431596692709329452	0	7	2	7	NULL	3	0	10	15	2	0	0	NULL	0	NULL	0
25030	132107	222992	104	0.61752115913872058716	1	15	8	8	NULL	3	5	10	15	7	0	NULL	0	3	NULL	29
10820	125172	223012	39	0.06959935463726523380	5	7	8	6	NULL	3	0	0	0	7	0	0	0	0	3	0
7522	178146	223029	31	0.04875610828881056678	0	9	0	8	NULL	3	0	4	0	7	0	NULL	NULL	0	NULL	0
31275	199871	223042	37	0.06372215327401275540	7	15	2	8	NULL	3	0	0	0	2	0	NULL	NULL	0	NULL	0
32574	131887	223098	0	0.01170459669149691847	NULL	NULL	NULL	NULL	NULL	NULL	NULL	NULL	NULL	NULL	NULL	NULL	NULL	NULL	NULL	NULL
10954	109166	223103	47	0.09843106954936006351	7	10	2	11	0	3	0	7	NULL	7	0	NULL	NULL	0	0	0
25423	123642	223111	20	0.02957513517896666834	0	7	2	0	0	3	1	0	4	2	0	NULL	NULL	0	1	0
28992	194607	223134	44	0.08654575921862385844	0	15	2	6	0	3	0	4	5	7	0	NULL	NULL	0	2	0
2338	172326	223138	56	0.14314139483906223707	1	7	0	6	NULL	3	5	7	1	11	0	0	0	3	12	0
96686	155881	223178	40	0.07272263795670204476	1	7	0	8	NULL	3	0	7	7	7	0	NULL	NULL	0	NULL	0
9446	154895	223204	88	0.43115998739139114435	5	15	0	9	0	3	NULL	0	5	0	0	NULL	NULL	0	3	48
15256	117706	223240	23	0.03392727017844970619	0	15	2	0	0	3	0	0	0	0	0	NULL	NULL	3	0	0
4787	109022	223243	53	0.12661560605916650078	1	15	0	6	NULL	3	0	7	8	11	2	NULL	NULL	0	0	0
12659	137744	223244	71	0.25340384027845091029	0	15	2	0	NULL	3	1	4	5	11	0	0	0	3	12	15
47963	120433	223248	22	0.03241192637094302324	0	7	0	0	0	3	0	0	5	7	0	NULL	NULL	0	0	0
11710	197902	223249	52	0.12148096405733765187	0	15	0	6	NULL	3	0	0	5	7	2	NULL	NULL	0	6	8
23150	155910	223257	52	0.12148096405733765187	1	15	2	7	0	3	5	0	NULL	7	0	NULL	NULL	3	9	0
7654	173031	223262	35	0.05831013881976549242	7	15	0	6	0	3	0	0	0	0	2	NULL	0	0	2	0
12856	154176	223265	55	0.13744204541560798578	1	15	0	9	NULL	3	0	7	7	11	2	NULL	NULL	0	NULL	0
15209	157023	223278	44	0.08654575921862385844	1	15	0	8	NULL	3	0	4	0	7	3	NULL	0	0	NULL	3
13033	196709	223300	57	0.14903624565945043958	0	10	0	8	NULL	3	0	7	15	11	0	NULL	0	3	NULL	0
23691	174063	223301	43	0.08288186583513243822	1	7	0	6	NULL	3	0	0	4	7	0	0	NULL	0	12	3
55571	142595	223308	32	0.05099531352946170923	7	7	0	6	NULL	3	0	3	4	0	2	NULL	0	0	NULL	NULL
61667	125899	223310	48	0.10270535763990078222	5	15	0	6	NULL	3	0	4	5	7	0	NULL	NULL	0	NULL	3
1816	180390	223319	51	0.11652676581416762719	5	15	0	8	0	3	0	4	5	7	0	NULL	0	0	1	3
11770	134103	223321	45	0.09035566226894495932	5	15	0	0	NULL	3	0	7	4	11	0	0	NULL	0	0	0
45297	192333	223325	34	0.05576861454643114212	1	15	2	7	NULL	3	0	0	1	2	0	NULL	NULL	3	NULL	0
28041	170437	223365	56	0.14314139483906223707	0	15	2	0	0	3	0	7	0	11	0	NULL	6	0	12	0
8656	161410	223369	40	0.07272263795670204476	1	15	0	7	0	3	0	0	8	2	0	NULL	0	0	1	3
61667	171998	223372	63	0.18867848336208920422	0	15	2	7	NULL	3	0	10	15	11	0	NULL	0	0	NULL	0
20705	188765	223384	29	0.04455469432701904035	1	9	0	6	NULL	3	0	0	1	7	2	NULL	0	0	NULL	0
18831	183261	223389	43	0.08288186583513243822	0	7	2	6	NULL	3	0	7	0	11	0	NULL	0	3	4	0
26688	186457	223397	44	0.08654575921862385844	0	15	0	7	0	3	0	0	4	7	2	0	0	5	1	0
91242	172372	223405	44	0.08654575921862385844	1	15	0	11	NULL	3	0	0	7	7	0	NULL	NULL	0	NULL	0
95238	110402	223406	41	0.07597463415646097812	1	15	NULL	0	0	3	5	0	5	7	2	NULL	NULL	0	3	0
23680	162446	223412	35	0.05831013881976549242	0	15	0	7	NULL	3	0	0	0	7	0	NULL	NULL	3	NULL	0
7968	113016	223456	34	0.05576861454643114212	1	15	0	6	NULL	3	0	0	4	2	0	NULL	NULL	3	NULL	0
32574	153415	223457	42	0.07935960673643934218	0	15	0	6	NULL	0	0	4	0	7	0	4	6	0	NULL	0
13033	147192	223466	39	0.06959935463726523380	5	10	0	7	NULL	3	0	4	NULL	7	0	0	0	3	NULL	0
17775	160582	223494	60	0.16792571677372534419	0	10	2	6	0	3	0	7	15	12	0	0	0	3	2	0
2653	176671	223495	5	0.01477839905689201457	NULL	NULL	NULL	NULL	NULL	3	0	0	NULL	0	2	NULL	NULL	0	0	NULL
16617	127046	223498	64	0.19601963727797905883	13	15	0	8	NULL	3	0	7	7	11	0	NULL	NULL	0	NULL	0
62931	143296	223518	31	0.04875610828881056678	0	7	0	6	0	3	0	0	7	7	0	NULL	NULL	0	1	0
32226	148721	223523	20	0.02957513517896666834	0	7	2	0	0	3	0	0	0	7	0	NULL	NULL	0	1	0
25251	188623	223534	104	0.61752115913872058716	13	9	0	0	NULL	3	5	0	8	7	0	6	0	0	5	48
16695	138713	223552	31	0.04875610828881056678	0	7	2	6	0	3	0	0	4	7	2	NULL	0	0	0	0
21754	165130	223560	36	0.06096000946994900188	0	15	0	6	NULL	3	0	0	4	2	0	6	0	0	NULL	0
19768	130903	223577	117	0.74902518268157782184	13	23	0	18	0	3	1	10	15	11	0	6	5	0	12	0
76010	148300	223581	40	0.07272263795670204476	0	15	2	8	5	3	0	0	0	2	0	4	0	0	1	0
16096	118105	223590	32	0.05099531352946170923	7	7	2	9	0	3	0	0	0	0	2	NULL	NULL	0	2	0
26494	110083	223612	39	0.06959935463726523380	0	7	0	6	NULL	3	0	7	4	12	0	0	0	0	NULL	0
1746	107267	223622	43	0.08288186583513243822	5	15	8	7	0	3	0	0	0	0	2	NULL	0	0	0	3
2652	125804	223632	49	0.10714319542777458141	5	15	2	9	0	3	0	0	5	2	2	NULL	NULL	0	6	0
6534	157162	223656	46	0.09431596692709329452	5	7	0	6	0	3	0	0	1	7	0	0	NULL	5	12	0
82055	168021	223663	36	0.06096000946994900188	5	10	0	6	0	3	0	0	0	0	0	4	0	5	3	0
25779	155168	223674	0	0.01170459669149691847	NULL	NULL	NULL	NULL	NULL	NULL	NULL	NULL	NULL	NULL	NULL	NULL	NULL	NULL	NULL	NULL
68457	164074	223678	31	0.04875610828881056678	0	7	NULL	11	0	3	0	0	0	7	0	NULL	NULL	0	3	0
95694	117851	223690	17	0.02576639480459462351	1	4	0	6	0	3	0	0	0	0	0	NULL	NULL	3	0	0
95759	124594	223696	22	0.03241192637094302324	0	7	0	0	NULL	3	0	0	5	7	0	NULL	NULL	0	NULL	0
56459	157405	223721	35	0.05831013881976549242	0	10	0	0	0	3	0	7	4	2	0	NULL	0	5	4	0
22501	174525	223735	28	0.04258560610026450305	0	15	0	0	NULL	3	0	0	0	7	0	0	0	3	NULL	0
21033	188125	223739	17	0.02576639480459462351	NULL	NULL	NULL	NULL	NULL	3	NULL	NULL	NULL	NULL	2	NULL	NULL	NULL	12	NULL
5239	125055	223743	53	0.12661560605916650078	5	15	0	6	NULL	3	0	0	5	7	0	0	NULL	0	12	0
86531	161845	223754	47	0.09843106954936006351	5	15	0	0	0	3	0	0	5	2	2	NULL	NULL	3	12	0
31592	119552	223762	38	0.06660057539446086652	1	6	0	0	0	3	0	0	4	7	0	NULL	0	5	12	0
21707	121885	223767	30	0.04661039743086572009	1	15	2	6	0	3	0	0	0	2	0	0	0	0	1	0
10502	123058	223771	59	0.16142545810793508404	5	4	2	6	NULL	3	0	7	4	12	2	0	0	3	1	10
25326	126406	223773	40	0.07272263795670204476	5	15	0	8	0	NULL	NULL	NULL	NULL	NULL	NULL	NULL	NULL	9	0	3
28631	174281	223775	37	0.06372215327401275540	5	15	2	6	0	3	0	0	0	0	2	NULL	NULL	3	1	0
89202	189971	223776	17	0.02576639480459462351	0	7	0	6	NULL	0	0	0	4	0	0	NULL	NULL	0	NULL	0
11006	167524	223796	32	0.05099531352946170923	0	15	8	0	0	3	0	0	4	0	2	NULL	NULL	0	0	0
8159	188063	223807	26	0.03889417597540693197	0	15	2	0	0	3	0	0	5	0	0	NULL	NULL	0	1	0
72781	169273	223808	22	0.03241192637094302324	0	7	NULL	6	0	3	0	0	5	0	0	NULL	NULL	0	1	0
6653	139920	223811	29	0.04455469432701904035	0	15	0	6	NULL	3	0	0	0	0	2	NULL	NULL	0	NULL	3
19842	169734	223813	58	0.15512990750656873283	0	15	0	7	NULL	3	0	7	0	11	0	NULL	NULL	0	NULL	15
69225	118713	223815	52	0.12148096405733765187	7	10	2	6	0	3	0	0	5	11	0	NULL	0	0	5	3
11003	167847	223836	51	0.11652676581416762719	0	15	0	8	0	3	0	7	NULL	7	2	NULL	0	3	3	3
61739	131681	223845	22	0.03241192637094302324	0	10	2	0	0	3	0	0	0	0	2	NULL	NULL	3	2	0
11318	155281	223848	47	0.09843106954936006351	5	15	0	8	NULL	3	0	4	0	7	2	NULL	NULL	3	NULL	0
68894	148637	223852	41	0.07597463415646097812	0	15	0	9	0	3	5	0	4	2	0	NULL	NULL	0	3	0
77661	163813	223864	65	0.20357475284653857887	7	10	0	6	NULL	3	0	4	7	7	0	0	5	0	3	13
64411	196741	223866	18	0.02697970561545912951	0	4	0	0	NULL	3	0	0	4	7	0	NULL	NULL	0	0	0
29191	124964	223875	30	0.04661039743086572009	0	7	2	0	NULL	3	0	4	0	7	2	NULL	NULL	5	NULL	0
72324	168851	223884	39	0.06959935463726523380	1	23	2	0	NULL	3	0	0	5	0	2	0	NULL	0	NULL	3
27360	109632	223888	51	0.11652676581416762719	7	15	2	11	0	3	0	0	4	0	0	6	NULL	3	0	0
19223	189320	223900	43	0.08288186583513243822	7	15	0	9	NULL	3	0	0	0	7	0	0	0	0	2	0
19754	192477	223907	35	0.05831013881976549242	5	10	0	6	NULL	3	0	0	8	0	0	NULL	NULL	0	NULL	3
18756	193667	223932	49	0.10714319542777458141	0	10	0	11	NULL	3	5	4	0	11	0	NULL	NULL	3	2	0
29496	185056	223950	103	0.60629863579634757749	13	15	2	9	NULL	3	5	10	15	7	0	11	0	0	NULL	13
13542	115692	223970	62	0.18155017975336582656	5	10	2	6	NULL	3	0	10	15	11	0	0	0	0	0	0
4787	189443	224007	58	0.15512990750656873283	0	15	8	6	2	3	0	7	8	7	2	NULL	0	0	0	0
90495	197816	224010	43	0.08288186583513243822	0	23	2	8	NULL	3	0	0	5	2	0	0	0	0	NULL	0
5386	179627	224017	33	0.05333159229733887071	0	7	2	6	0	3	NULL	4	0	7	0	NULL	NULL	0	1	3
149	154869	224026	50	0.11174890826305648295	0	15	2	6	0	3	1	4	5	11	0	NULL	NULL	0	0	3
85860	161940	224028	42	0.07935960673643934218	0	15	0	0	0	3	0	4	7	7	0	0	0	3	3	0
73502	111915	224042	30	0.04661039743086572009	5	7	0	8	NULL	3	0	0	5	2	0	NULL	0	0	NULL	0
40132	114856	224067	72	0.26244870208189153995	0	7	2	6	0	3	0	0	5	0	0	NULL	NULL	0	1	48
88647	111496	224076	35	0.05831013881976549242	0	15	0	8	NULL	3	0	0	4	0	2	NULL	NULL	3	NULL	0
29711	193902	224098	52	0.12148096405733765187	0	15	2	0	0	3	0	4	5	11	0	NULL	NULL	0	12	0
25317	105186	224121	65	0.20357475284653857887	5	23	2	0	0	3	0	7	7	7	2	NULL	0	3	6	0
94005	174933	224142	34	0.05576861454643114212	1	7	2	9	NULL	3	0	0	5	7	0	NULL	NULL	0	NULL	0
67598	145807	224147	40	0.07272263795670204476	5	15	0	6	NULL	3	0	0	0	11	0	0	0	0	NULL	0
9933	151885	224179	5	0.01477839905689201457	NULL	NULL	NULL	NULL	0	3	0	0	NULL	2	0	NULL	NULL	0	0	NULL
72940	123074	224188	34	0.05576861454643114212	5	15	0	0	0	3	0	4	0	7	0	0	0	0	0	0
26711	172231	224230	25	0.03716552242416276915	7	7	0	0	NULL	3	0	0	0	0	2	4	0	0	2	0
2136	174241	224238	29	0.04455469432701904035	1	7	0	0	NULL	3	0	7	NULL	11	0	NULL	NULL	0	NULL	0
55672	193172	224244	28	0.04258560610026450305	5	15	0	0	NULL	3	0	0	4	0	0	0	0	0	1	0
12768	182007	224267	38	0.06660057539446086652	7	7	0	9	NULL	3	1	0	5	0	0	0	0	3	3	0
24510	199516	224283	77	0.31067189650628231730	0	23	8	6	0	3	0	7	5	11	0	NULL	0	5	9	0
13542	159797	224321	52	0.12148096405733765187	0	15	0	6	5	3	0	7	NULL	11	0	NULL	NULL	3	2	0
83802	133440	224343	46	0.09431596692709329452	0	7	2	8	NULL	3	0	7	7	12	0	0	0	0	NULL	0
88542	123987	224347	25	0.03716552242416276915	0	7	0	7	NULL	3	0	0	5	0	0	NULL	NULL	0	NULL	3
7476	184920	224381	34	0.05576861454643114212	1	7	0	0	NULL	3	5	0	NULL	7	2	NULL	0	9	NULL	0
9233	168130	224389	62	0.18155017975336582656	0	7	13	6	NULL	3	0	4	7	7	0	0	0	3	12	0
10687	130363	224399	41	0.07597463415646097812	1	15	2	6	0	3	0	0	5	2	2	NULL	NULL	3	2	0
9395	182837	224411	29	0.04455469432701904035	NULL	NULL	NULL	NULL	NULL	3	0	7	NULL	12	2	NULL	0	5	NULL	NULL
16007	134806	224414	60	0.16792571677372534419	7	15	0	7	NULL	3	0	0	7	0	2	6	0	0	NULL	13
55059	171208	224453	46	0.09431596692709329452	5	15	2	11	NULL	3	0	0	8	2	0	NULL	NULL	0	NULL	0
5727	101587	224454	28	0.04258560610026450305	0	10	2	6	NULL	3	0	0	4	0	0	NULL	0	3	NULL	0
40083	151654	224482	45	0.09035566226894495932	1	15	0	0	0	3	0	4	5	11	0	NULL	NULL	3	0	3
14159	169147	224483	46	0.09431596692709329452	7	7	2	6	0	3	0	0	5	7	0	0	0	3	6	0
14222	191857	224485	27	0.04069983443145165334	5	7	2	6	0	3	0	0	0	2	2	NULL	0	0	0	0
6653	199969	224507	46	0.09431596692709329452	0	10	0	0	NULL	3	0	0	4	0	2	11	0	0	1	15
29767	121844	224511	35	0.05831013881976549242	5	15	2	6	NULL	3	0	0	0	2	0	NULL	NULL	0	2	0
62646	113150	224515	50	0.11174890826305648295	0	10	2	11	0	3	0	0	5	2	2	NULL	0	3	12	0
13938	167820	224556	45	0.09035566226894495932	5	15	2	0	0	3	1	3	0	2	2	11	0	0	1	0
10773	183526	224577	53	0.12661560605916650078	1	15	0	0	0	3	0	0	0	2	2	0	0	3	3	24
11832	129836	224600	61	0.17463321720211050202	5	15	8	0	0	3	0	4	4	7	0	NULL	0	3	12	0
30155	140050	224615	69	0.23594158364199996208	0	7	8	0	NULL	NULL	NULL	NULL	5	NULL	NULL	NULL	NULL	0	1	48
23483	108568	224624	24	0.03551086025244207601	0	7	0	9	NULL	3	0	0	0	0	0	0	5	0	NULL	0
62478	112654	224629	21	0.03096209543150773570	1	15	0	0	NULL	0	0	0	0	2	0	NULL	NULL	0	NULL	3
73036	178240	224645	25	0.03716552242416276915	0	15	0	0	0	3	0	0	0	0	2	0	0	3	2	0
30303	168845	224671	42	0.07935960673643934218	5	15	0	6	0	3	0	0	8	2	0	NULL	0	3	0	0
3225	158862	224700	45	0.09035566226894495932	13	7	0	9	NULL	3	0	3	5	0	2	0	0	0	NULL	3
6661	184708	224709	30	0.04661039743086572009	0	7	2	7	0	3	0	0	1	7	0	0	0	3	0	0
68251	150426	224711	38	0.06660057539446086652	0	23	0	6	NULL	3	0	0	1	0	2	NULL	NULL	3	NULL	0
17912	137787	224718	59	0.16142545810793508404	7	15	0	6	NULL	3	0	0	5	11	0	NULL	0	0	12	0
11892	193055	224730	37	0.06372215327401275540	1	15	0	0	0	3	0	0	4	11	0	0	0	3	0	0
2213	180694	224736	49	0.10714319542777458141	8	15	2	6	0	3	5	0	0	7	0	NULL	0	0	3	0
8070	121121	224750	54	0.13193468156463099942	0	15	0	8	0	3	0	0	0	11	0	0	0	5	12	0
12567	188892	224790	50	0.11174890826305648295	7	4	0	6	15	3	0	0	7	7	0	NULL	NULL	0	1	0
9139	128960	224792	32	0.05099531352946170923	0	10	0	0	NULL	3	0	4	4	11	0	NULL	NULL	0	0	0
27232	161552	224824	65	0.20357475284653857887	1	23	2	6	15	3	0	3	4	7	0	0	0	0	1	0
15247	121375	224830	46	0.09431596692709329452	0	15	0	6	5	3	0	0	5	7	0	NULL	0	3	2	0
1931	109646	224852	33	0.05333159229733887071	0	15	0	0	NULL	3	0	4	0	11	0	NULL	NULL	0	NULL	0
51657	195624	224871	35	0.05831013881976549242	0	15	0	6	0	3	0	0	7	2	0	NULL	NULL	0	2	0
25236	145634	224900	23	0.03392727017844970619	7	4	0	8	NULL	3	0	0	1	0	0	NULL	NULL	0	NULL	0
12987	138882	224954	28	0.04258560610026450305	0	7	2	8	0	3	0	0	1	7	0	NULL	NULL	0	0	0
16546	135577	224961	29	0.04455469432701904035	0	15	2	6	0	3	0	0	0	0	0	NULL	NULL	3	0	0
99556	107452	224970	37	0.06372215327401275540	0	15	2	7	0	3	0	0	0	7	0	NULL	NULL	0	3	0
20891	183146	224983	31	0.04875610828881056678	5	7	2	0	0	3	0	4	0	7	0	NULL	NULL	0	3	0
25251	142346	225000	42	0.07935960673643934218	7	15	0	0	NULL	3	1	0	5	2	2	NULL	NULL	3	4	0
22432	186927	225007	23	0.03392727017844970619	0	7	2	6	NULL	0	0	0	0	7	0	0	0	0	1	0
8225	193661	225014	23	0.03392727017844970619	0	10	0	0	NULL	3	0	0	0	0	0	0	0	0	0	10
17838	121308	225030	22	0.03241192637094302324	7	7	0	0	0	3	0	0	0	0	0	NULL	NULL	3	2	0
2309	125182	225040	71	0.25340384027845091029	0	7	0	8	NULL	3	0	10	15	7	0	0	0	5	NULL	16
94872	123622	225041	47	0.09843106954936006351	0	4	8	6	NULL	3	0	7	5	11	3	NULL	NULL	0	NULL	0
24083	175357	225058	32	0.05099531352946170923	7	4	0	7	NULL	3	0	0	4	7	0	NULL	0	0	NULL	0
13645	156013	225062	24	0.03551086025244207601	0	15	0	0	0	3	0	0	1	0	0	NULL	NULL	3	2	0
23568	173420	225150	52	0.12148096405733765187	7	15	2	9	NULL	3	0	3	0	0	0	NULL	NULL	0	3	10
40567	169331	225153	21	0.03096209543150773570	1	15	2	0	0	3	0	0	0	0	0	NULL	NULL	0	0	0
11980	130573	225174	41	0.07597463415646097812	0	7	0	8	NULL	3	0	7	NULL	11	2	NULL	NULL	0	NULL	3
1114	164691	225222	57	0.14903624565945043958	7	10	0	9	0	3	0	7	5	11	0	NULL	NULL	0	5	0
53090	147897	225247	25	0.03716552242416276915	8	7	0	0	NULL	3	0	0	0	7	0	NULL	NULL	0	NULL	0
27232	102652	225266	42	0.07935960673643934218	0	15	0	0	0	3	5	0	5	7	2	0	0	3	2	0
31275	169132	225299	38	0.06660057539446086652	0	15	2	8	NULL	3	0	0	5	2	0	NULL	NULL	3	0	0
26101	145001	225302	40	0.07272263795670204476	0	7	2	6	NULL	3	0	7	7	7	0	0	0	0	1	0
6875	168723	225303	30	0.04661039743086572009	0	7	0	8	0	3	0	0	5	0	0	0	0	3	4	0
11289	195234	225308	43	0.08288186583513243822	7	7	2	6	0	3	0	0	5	2	0	NULL	NULL	3	5	3
48647	146670	225341	65	0.20357475284653857887	0	15	2	6	NULL	3	19	3	4	7	0	0	6	0	NULL	0
5727	192993	225368	77	0.31067189650628231730	5	15	0	9	NULL	3	0	7	NULL	11	0	NULL	NULL	0	3	24
60195	171014	225370	42	0.07935960673643934218	1	15	0	6	NULL	3	0	0	5	7	2	0	0	3	NULL	0
16560	109090	225372	47	0.09843106954936006351	0	15	0	6	NULL	3	0	3	4	12	0	NULL	NULL	3	1	0
8458	129898	225396	16	0.02460626823863014085	0	6	0	8	0	0	0	0	0	2	0	0	0	0	0	0
80799	171120	225447	42	0.07935960673643934218	0	15	0	6	5	3	0	0	1	0	0	NULL	NULL	0	12	0
43812	131495	225456	42	0.07935960673643934218	5	15	2	0	0	3	0	3	0	0	0	6	0	3	5	0
13033	151787	225465	43	0.08288186583513243822	5	10	0	8	NULL	3	0	7	0	7	0	0	0	3	NULL	0
22177	180166	225476	73	0.27169891855076872780	0	15	0	18	NULL	3	0	7	4	11	0	0	0	3	12	0
17260	152928	225485	62	0.18155017975336582656	0	15	0	0	2	3	5	10	15	11	0	NULL	NULL	0	1	0
13033	106445	225504	54	0.13193468156463099942	5	10	2	8	NULL	3	0	7	7	7	0	0	NULL	5	NULL	0
64996	181151	225507	37	0.06372215327401275540	0	15	0	7	NULL	3	0	0	4	2	0	NULL	NULL	3	NULL	3
7495	160504	225540	74	0.28115088484147849812	1	15	0	6	NULL	3	0	10	15	7	0	6	0	5	6	0
28	162569	225559	79	0.33126704000552879910	1	15	2	6	NULL	3	0	0	0	2	0	NULL	NULL	0	2	48
57055	137252	225571	39	0.06959935463726523380	0	7	0	8	NULL	3	0	0	4	7	2	NULL	NULL	5	NULL	3
18468	127972	225580	62	0.18155017975336582656	1	15	0	6	0	3	0	0	5	7	0	0	5	3	9	8
24326	119304	225596	39	0.06959935463726523380	7	7	0	6	NULL	3	0	0	5	2	0	0	NULL	3	3	3
30756	177962	225616	25	0.03716552242416276915	0	7	0	6	0	3	0	0	4	2	0	NULL	NULL	0	3	0
19840	138367	225675	37	0.06372215327401275540	5	15	2	8	NULL	3	0	0	4	0	0	NULL	NULL	0	NULL	0
10403	124386	225682	8	0.01699124191200561843	0	6	2	0	NULL	0	0	0	0	0	0	NULL	NULL	0	NULL	0
11672	190919	225694	21	0.03096209543150773570	1	6	0	9	NULL	3	0	0	0	2	0	0	0	0	NULL	0
30154	188029	225709	29	0.04455469432701904035	7	4	2	6	NULL	3	0	0	7	0	0	0	NULL	0	NULL	0
59801	142880	225721	48	0.10270535763990078222	7	15	0	6	NULL	3	1	0	7	7	2	NULL	NULL	0	NULL	0
11638	122879	225740	43	0.08288186583513243822	0	15	0	0	NULL	3	0	7	4	11	2	0	0	0	1	NULL
15472	109655	225748	25	0.03716552242416276915	0	4	0	6	0	3	0	0	0	11	0	0	0	0	1	0
9637	110835	225749	29	0.04455469432701904035	0	15	2	6	0	3	0	3	0	0	0	0	0	0	0	0
14057	140755	225799	48	0.10270535763990078222	5	15	0	6	NULL	3	1	0	5	7	0	0	0	0	6	0
19649	132894	225801	28	0.04258560610026450305	0	4	0	7	0	3	0	0	1	7	0	0	NULL	3	3	0
28454	130766	225807	13	0.02142330113773033737	1	4	0	0	NULL	3	0	0	0	2	0	NULL	NULL	0	NULL	3
90441	157639	225824	41	0.07597463415646097812	0	15	0	8	0	3	0	0	0	7	2	NULL	NULL	5	1	0
746	117382	225829	29	0.04455469432701904035	1	7	0	6	NULL	3	0	0	5	7	0	NULL	NULL	0	NULL	0
13684	103397	225830	35	0.05831013881976549242	7	15	2	0	NULL	3	0	0	1	0	0	NULL	0	3	4	0
19894	124247	225869	26	0.03889417597540693197	1	7	0	8	NULL	3	0	0	7	0	0	NULL	NULL	0	NULL	0
29596	173710	225886	77	0.31067189650628231730	0	7	8	6	0	3	0	0	0	0	2	NULL	NULL	0	3	48
3426	178125	225898	31	0.04875610828881056678	0	15	0	6	0	3	0	0	0	7	0	0	0	0	0	0
85163	101922	225899	37	0.06372215327401275540	5	7	2	6	0	3	0	0	0	0	2	0	0	0	12	0
12771	135943	225904	24	0.03551086025244207601	0	4	0	0	NULL	3	0	7	0	7	0	NULL	NULL	0	NULL	3
43911	172718	225906	35	0.05831013881976549242	1	7	8	0	0	3	0	0	5	7	0	NULL	NULL	3	1	0
49879	114661	225911	41	0.07597463415646097812	0	15	NULL	0	0	3	5	0	4	0	2	NULL	NULL	9	3	0
16994	182616	225913	66	0.21134451556140547031	17	15	2	6	0	3	1	7	NULL	11	0	NULL	NULL	3	1	0
14101	144927	225926	53	0.12661560605916650078	0	15	0	11	NULL	3	0	7	0	7	2	0	0	8	NULL	0
98744	153703	225937	87	0.41960868073517630064	17	23	0	6	0	3	5	7	7	11	0	0	5	0	0	3
45601	180922	225940	43	0.08288186583513243822	0	15	2	0	NULL	3	0	7	5	11	0	NULL	0	0	NULL	0
59067	171931	225955	76	0.30064254314208157039	1	15	2	6	NULL	3	0	10	15	12	0	NULL	NULL	0	12	0
3214	181901	225961	63	0.18867848336208920422	13	15	0	6	2	3	0	0	15	7	0	NULL	NULL	0	2	0
20580	167008	225970	77	0.31067189650628231730	7	23	2	11	NULL	3	0	7	7	11	2	NULL	NULL	0	4	0
62199	110277	225971	76	0.30064254314208157039	0	15	2	0	0	3	0	0	0	7	0	0	0	0	1	48
15134	127083	225982	26	0.03889417597540693197	0	15	0	0	0	3	0	0	0	0	0	NULL	NULL	3	5	0
18036	164343	225990	43	0.08288186583513243822	5	4	2	17	0	3	0	0	0	7	0	NULL	NULL	0	5	0
42792	134033	226009	25	0.03716552242416276915	0	7	0	11	NULL	NULL	NULL	NULL	4	NULL	NULL	NULL	NULL	3	NULL	0
68702	177868	226020	40	0.07272263795670204476	0	23	2	6	0	3	0	0	5	0	0	0	NULL	0	1	0
8222	156134	226041	43	0.08288186583513243822	0	15	0	6	NULL	3	0	7	5	7	0	NULL	NULL	0	NULL	0
4609	107158	226054	25	0.03716552242416276915	1	7	0	7	NULL	3	0	3	1	0	0	NULL	NULL	3	NULL	0
29239	190998	226060	24	0.03551086025244207601	1	7	0	0	0	0	0	0	1	0	0	0	0	3	12	0
8081	175774	226082	54	0.13193468156463099942	0	15	2	8	NULL	3	0	7	8	11	0	0	NULL	0	NULL	0
24432	198411	226109	49	0.10714319542777458141	0	15	0	6	NULL	3	5	7	NULL	7	0	NULL	NULL	0	6	0
30443	167469	226110	52	0.12148096405733765187	0	7	2	8	0	3	0	7	4	12	0	0	0	3	6	0
21220	168219	226132	33	0.05333159229733887071	7	7	0	6	NULL	3	0	4	1	0	2	0	0	3	NULL	0
17275	177258	226157	29	0.04455469432701904035	5	15	0	0	0	3	NULL	0	0	0	0	NULL	NULL	3	3	0
25523	188128	226167	32	0.05099531352946170923	1	15	0	6	NULL	3	0	0	0	7	0	NULL	0	0	0	0
22224	198494	226175	45	0.09035566226894495932	13	15	2	0	0	3	0	0	5	0	2	NULL	NULL	0	5	0
29601	133895	226176	42	0.07935960673643934218	0	7	0	7	NULL	3	0	7	4	11	0	NULL	NULL	0	NULL	3
15439	159101	226186	34	0.05576861454643114212	7	15	0	0	0	3	0	0	4	2	0	NULL	NULL	0	3	0
28065	179802	226228	42	0.07935960673643934218	1	15	0	6	NULL	3	0	0	5	7	2	NULL	NULL	3	NULL	0
3481	117708	226245	37	0.06372215327401275540	5	15	0	11	NULL	3	0	0	0	0	0	NULL	NULL	3	NULL	0
17650	130178	226251	15	0.02349711630981868143	1	7	2	0	0	3	1	0	0	0	0	0	0	0	1	0
17586	157113	226257	38	0.06660057539446086652	0	15	0	0	0	3	1	0	4	2	2	NULL	NULL	8	3	0
12878	107015	226258	29	0.04455469432701904035	1	15	0	9	0	3	0	0	0	0	0	0	NULL	0	1	0
1477	159077	226298	22	0.03241192637094302324	1	7	0	6	NULL	0	0	0	1	7	0	NULL	NULL	0	NULL	0
26477	147033	226309	54	0.13193468156463099942	1	15	0	7	0	3	0	7	7	11	0	NULL	NULL	0	3	0
28600	189217	226330	0	0.01170459669149691847	NULL	NULL	NULL	NULL	NULL	NULL	NULL	NULL	NULL	NULL	NULL	NULL	NULL	NULL	NULL	NULL
57982	178781	226362	41	0.07597463415646097812	1	7	0	8	0	3	0	0	5	7	2	NULL	NULL	3	2	3
76578	153765	226370	15	0.02349711630981868143	0	7	2	0	0	3	0	0	0	0	2	NULL	NULL	0	1	0
25775	116699	226377	92	0.47799422505272710488	17	10	8	9	NULL	3	0	7	7	11	2	NULL	0	3	12	3
50976	180908	226390	54	0.13193468156463099942	0	15	0	6	NULL	3	0	7	5	11	2	NULL	NULL	5	NULL	0
30610	142728	226396	62	0.18155017975336582656	5	6	2	6	NULL	3	5	7	5	11	0	6	0	0	6	0
96686	135439	226409	66	0.21134451556140547031	0	15	2	8	0	3	0	7	0	12	2	NULL	0	5	12	0
53417	135707	226412	75	0.29080037710989142688	0	15	0	6	0	3	0	0	0	0	0	NULL	NULL	0	3	48
16964	164234	226422	49	0.10714319542777458141	1	15	0	0	0	3	0	4	5	7	0	6	0	3	5	0
79069	115164	226424	32	0.05099531352946170923	1	15	0	8	0	3	0	0	4	0	0	0	NULL	0	1	0
5713	102848	226430	63	0.18867848336208920422	7	6	0	6	NULL	3	1	7	7	11	0	0	0	3	12	0
61005	158487	226453	41	0.07597463415646097812	7	15	0	6	NULL	3	0	0	0	7	0	0	0	0	0	3
25029	100678	226467	67	0.21932915763932657925	1	15	8	18	0	3	0	7	1	11	0	NULL	NULL	3	0	0
83947	128881	226491	22	0.03241192637094302324	0	7	2	8	NULL	3	0	0	0	2	0	0	0	0	NULL	0
5077	108056	226502	0	0.01170459669149691847	NULL	NULL	NULL	NULL	NULL	NULL	NULL	NULL	NULL	NULL	NULL	NULL	NULL	NULL	NULL	NULL
22380	167728	226510	25	0.03716552242416276915	0	7	2	8	0	3	0	0	0	2	0	0	0	3	0	0
564	188343	226524	41	0.07597463415646097812	0	15	2	6	0	3	0	7	0	7	0	NULL	NULL	0	1	0
42067	118467	226529	29	0.04455469432701904035	5	4	2	6	0	3	0	0	1	7	0	0	0	0	1	0
2639	193734	226531	50	0.11174890826305648295	1	15	2	6	5	3	0	3	15	0	0	0	0	0	0	0
99901	131711	226541	59	0.16142545810793508404	0	23	2	8	NULL	3	0	7	0	11	2	NULL	NULL	3	NULL	0
9704	158299	226542	44	0.08654575921862385844	7	23	2	7	NULL	3	0	0	0	2	0	NULL	NULL	0	NULL	0
70664	176735	226581	17	0.02576639480459462351	1	7	2	0	0	3	0	0	0	2	0	NULL	NULL	0	2	0
76261	116501	226606	62	0.18155017975336582656	5	7	0	18	0	3	0	0	4	7	0	NULL	NULL	0	3	15
29946	104077	226625	57	0.14903624565945043958	1	15	2	8	0	0	1	4	4	11	2	0	0	3	6	0
31226	167178	226635	25	0.03716552242416276915	0	15	0	0	NULL	3	0	0	0	7	0	NULL	NULL	0	NULL	0
15412	147643	226651	40	0.07272263795670204476	1	4	2	6	NULL	3	0	0	7	7	0	0	NULL	0	NULL	10
27687	115813	226658	59	0.16142545810793508404	8	15	2	8	NULL	3	0	7	0	11	2	NULL	NULL	3	NULL	0
14395	196368	226660	23	0.03392727017844970619	7	10	0	0	0	3	0	0	0	0	0	NULL	0	0	3	0
24510	166466	226689	76	0.30064254314208157039	0	15	0	9	NULL	3	0	7	15	7	0	0	0	8	12	0
17367	151231	226700	47	0.09843106954936006351	7	7	0	6	NULL	3	0	7	5	12	0	0	0	0	0	0
7014	155195	226725	37	0.06372215327401275540	5	7	0	11	0	3	0	0	5	0	2	NULL	NULL	3	1	0
6086	163690	226729	33	0.05333159229733887071	8	15	0	6	NULL	3	0	0	1	NULL	NULL	NULL	NULL	NULL	NULL	0
27602	160354	226738	66	0.21134451556140547031	5	15	0	6	0	3	5	3	7	7	0	NULL	NULL	3	12	0
53404	110463	226739	51	0.11652676581416762719	0	15	2	8	0	3	0	3	0	0	0	NULL	6	9	2	3
4200	126439	226757	99	0.56038876831239393298	7	15	2	6	NULL	3	NULL	NULL	15	NULL	NULL	NULL	NULL	3	0	48
13778	188885	226768	53	0.12661560605916650078	0	15	0	6	0	3	0	7	4	11	0	4	0	3	0	0
51226	168546	226777	32	0.05099531352946170923	0	7	0	8	NULL	3	0	0	4	7	0	NULL	NULL	0	NULL	3
4462	156372	226784	30	0.04661039743086572009	1	10	0	6	NULL	3	0	0	5	2	0	NULL	0	0	3	0
9863	151197	226787	20	0.02957513517896666834	0	4	2	8	0	0	0	0	1	2	0	NULL	NULL	0	3	0
93348	135234	226804	28	0.04258560610026450305	0	7	2	7	NULL	0	0	0	0	7	0	NULL	NULL	5	NULL	0
44298	134239	226807	60	0.16792571677372534419	7	7	8	6	0	3	1	0	5	0	2	6	0	3	12	0
62032	106825	226871	55	0.13744204541560798578	0	15	0	8	NULL	3	0	0	4	0	0	6	16	3	NULL	0
16122	182442	226886	32	0.05099531352946170923	0	7	0	6	NULL	3	0	0	NULL	0	0	0	0	0	1	15
9680	131543	226930	32	0.05099531352946170923	5	10	0	6	0	3	0	0	5	2	0	NULL	NULL	0	1	0
23116	179643	226940	69	0.23594158364199996208	7	23	2	0	NULL	3	0	NULL	15	NULL	2	NULL	0	5	12	0
57321	161002	226961	77	0.31067189650628231730	7	7	0	9	0	3	1	7	15	11	2	4	6	5	0	0
85315	190958	226963	43	0.08288186583513243822	0	15	2	8	NULL	3	0	0	5	7	0	NULL	NULL	3	NULL	NULL
55973	160118	226977	112	0.70205858881925824702	0	15	8	0	0	3	0	7	15	11	2	NULL	NULL	0	3	48
13033	124112	226979	62	0.18155017975336582656	5	10	2	6	0	3	0	7	15	11	0	NULL	NULL	3	0	0
13033	166885	226981	55	0.13744204541560798578	7	15	0	6	NULL	3	0	4	4	7	0	4	0	5	NULL	0
15883	198646	226994	16	0.02460626823863014085	0	6	0	0	NULL	3	0	0	0	7	0	NULL	0	0	NULL	0
31088	156169	226998	23	0.03392727017844970619	0	10	2	0	0	3	0	0	5	0	0	NULL	NULL	0	3	0
40975	106750	227006	35	0.05831013881976549242	0	15	2	8	NULL	3	0	0	0	7	0	NULL	NULL	0	NULL	0
13259	113514	227021	41	0.07597463415646097812	1	7	8	0	NULL	3	1	0	NULL	7	2	NULL	NULL	3	9	0
1816	180390	227036	15	0.02349711630981868143	NULL	NULL	NULL	NULL	NULL	3	0	4	NULL	7	0	NULL	NULL	0	1	NULL
4502	178493	227049	28	0.04258560610026450305	1	7	0	8	NULL	0	0	0	5	7	0	NULL	NULL	0	NULL	0
23568	113930	227054	41	0.07597463415646097812	5	7	0	6	NULL	3	5	0	15	0	0	NULL	NULL	0	NULL	0
54197	184819	227060	48	0.10270535763990078222	0	15	0	9	NULL	3	0	0	7	11	0	NULL	0	3	NULL	0
3935	195716	227064	45	0.09035566226894495932	7	15	0	11	2	3	0	0	0	2	2	NULL	NULL	0	3	0
26079	175615	227079	37	0.06372215327401275540	7	7	0	0	NULL	3	0	0	8	7	2	NULL	0	3	0	0
11318	198530	227112	43	0.08288186583513243822	7	15	0	8	0	3	0	0	0	7	0	NULL	0	0	0	3
77772	172268	227122	39	0.06959935463726523380	5	7	2	8	NULL	3	0	0	5	7	2	NULL	0	0	NULL	0
29791	111465	227126	39	0.06959935463726523380	0	15	0	6	NULL	3	0	0	1	0	2	6	6	0	NULL	0
12508	177115	227154	47	0.09843106954936006351	1	7	0	9	NULL	3	0	7	0	11	0	NULL	NULL	0	9	0
12763	111190	227170	56	0.14314139483906223707	0	15	20	0	NULL	3	0	4	0	11	2	NULL	NULL	0	1	0
4039	115874	227175	18	0.02697970561545912951	0	4	2	6	NULL	0	0	0	4	2	0	NULL	NULL	0	NULL	0
8445	139977	227184	37	0.06372215327401275540	1	7	0	7	NULL	0	0	0	0	7	0	NULL	0	0	NULL	15
5142	131847	227215	35	0.05831013881976549242	5	4	2	7	NULL	3	0	7	0	7	0	NULL	NULL	0	NULL	0
13375	153975	227229	13	0.02142330113773033737	0	4	0	0	NULL	0	0	0	5	0	0	0	0	3	1	0
52260	110896	227238	44	0.08654575921862385844	0	15	2	0	NULL	3	0	0	4	7	2	6	5	0	NULL	0
12746	117402	227240	40	0.07272263795670204476	0	15	2	6	NULL	3	0	7	0	7	0	0	0	0	NULL	0
11318	187786	227245	69	0.23594158364199996208	7	23	0	0	NULL	3	0	7	0	11	0	0	NULL	3	12	3
11085	190627	227247	29	0.04455469432701904035	0	10	2	7	NULL	3	0	0	5	2	0	NULL	NULL	0	NULL	0
123	195632	227264	35	0.05831013881976549242	5	15	2	8	0	3	0	0	0	0	0	NULL	0	0	2	0
26730	111965	227268	49	0.10714319542777458141	5	15	0	8	NULL	3	0	3	8	7	0	0	0	0	NULL	0
9402	122069	227284	52	0.12148096405733765187	0	15	0	6	NULL	3	0	7	7	11	0	0	0	3	NULL	0
[truncated: 5,382 more rows]
