# Supplementary material for: Support vector machine deep mining of electronic medical records to predict the prognosis of severe acute myocardial infarction
Source: Front Physiol. 2022 Sep 29;13:991990. doi: 10.3389/fphys.2022.991990 (PMC9558165; doi:10.3389/fphys.2022.991990)
Supplement: Supplementary file 8 [file DataSheet2.CSV]

row_id	subject_id	hadm_id	admittime	dischtime	deathtime	admission_type	admission_location	discharge_location	insurance	language	religion	marital_status	ethnicity	edregtime	edouttime	diagnosis	hospital_expire_flag	has_chartevents_data
31733	25949	182402	2110-11-25 20:10:00	2110-12-05 17:09:00	NULL	EMERGENCY	TRANSFER FROM HOSP/EXTRAM	HOME HEALTH CARE	Medicare	NULL	JEWISH	MARRIED	UNKNOWN/NOT SPECIFIED	NULL	NULL	CONGESTIVE HEART FAILURE	0	1
31734	25949	153600	2112-02-12 14:54:00	2112-02-25 17:00:00	NULL	URGENT	TRANSFER FROM HOSP/EXTRAM	HOME HEALTH CARE	Medicare	NULL	JEWISH	MARRIED	UNKNOWN/NOT SPECIFIED	NULL	NULL	CORONARY ARTERY DISEASE\CATH	0	1
31735	25949	116199	2113-07-23 18:19:00	2113-08-23 14:30:00	NULL	EMERGENCY	TRANSFER FROM HOSP/EXTRAM	REHAB/DISTINCT PART HOSP	Medicare	NULL	JEWISH	MARRIED	UNKNOWN/NOT SPECIFIED	NULL	NULL	ST ELEEVATION MI	0	1
23990	19626	190506	2120-05-23 02:21:00	2120-05-26 12:58:00	NULL	EMERGENCY	TRANSFER FROM HOSP/EXTRAM	HOME	Medicare	NULL	PROTESTANT QUAKER	WIDOWED	WHITE	NULL	NULL	CORONARY ARTERY DISEASE	0	1
45605	58154	166504	2155-11-21 20:19:00	2155-11-26 03:54:00	2155-11-26 03:54:00	EMERGENCY	EMERGENCY ROOM ADMIT	DEAD/EXPIRED	Medicare	ENGL	NOT SPECIFIED	MARRIED	WHITE	2155-11-21 17:58:00	2155-11-21 22:24:00	URINARY TRACT INFECTION;PYELONEPHRITIS	1	1
37542	30832	183218	2127-12-26 14:24:00	2128-01-03 15:15:00	NULL	URGENT	TRANSFER FROM HOSP/EXTRAM	HOME HEALTH CARE	Private	ENGL	CATHOLIC	MARRIED	WHITE	NULL	NULL	MYOCARDIAL INFARCTION\CATH	0	1
9168	7494	152286	2123-01-11 05:00:00	2123-01-13 18:05:00	NULL	EMERGENCY	TRANSFER FROM HOSP/EXTRAM	HOME HEALTH CARE	Medicare	NULL	CATHOLIC	MARRIED	WHITE	NULL	NULL	CHEST PAIN	0	1
9169	7494	169113	2123-09-27 11:30:00	2123-10-15 13:25:00	NULL	ELECTIVE	PHYS REFERRAL/NORMAL DELI	REHAB/DISTINCT PART HOSP	Medicare	ENGL	CATHOLIC	MARRIED	WHITE	NULL	NULL	AORTIC STENOSIS;CORONARY ARTERY DISEASE\CORONARY ARTERY BYPASS GRAFT; WITH AVR/SDA	0	1
14620	11890	179470	2136-04-26 16:40:00	2136-05-02 16:00:00	NULL	EMERGENCY	CLINIC REFERRAL/PREMATURE	HOME HEALTH CARE	Medicare	NULL	NOT SPECIFIED	MARRIED	WHITE	NULL	NULL	CHEST PAIN\CATH	0	1
43079	50445	132607	2176-10-19 13:55:00	2176-10-22 19:20:00	NULL	EMERGENCY	CLINIC REFERRAL/PREMATURE	HOME	Medicare	ENGL	CATHOLIC	WIDOWED	WHITE	2176-10-19 06:20:00	2176-10-19 15:27:00	ASTHMA/COPD EXACERBATION	0	1
43080	50445	151528	2176-12-16 07:15:00	2177-01-05 20:40:00	2177-01-05 20:40:00	ELECTIVE	PHYS REFERRAL/NORMAL DELI	DEAD/EXPIRED	Medicare	ENGL	CATHOLIC	WIDOWED	WHITE	NULL	NULL	ABDOMINAL AORTIC ANEURYSM/SDA	1	1
19911	16298	109097	2112-10-07 07:15:00	2112-10-18 15:35:00	NULL	ELECTIVE	PHYS REFERRAL/NORMAL DELI	SNF	Medicare	NULL	JEWISH	MARRIED	WHITE	NULL	NULL	BLADDER CA/SDA	0	1
19912	16298	134573	2119-12-08 17:32:00	2119-12-12 14:45:00	NULL	EMERGENCY	CLINIC REFERRAL/PREMATURE	HOME	Medicare	ENGL	JEWISH	MARRIED	WHITE	2119-12-08 14:17:00	2119-12-08 19:24:00	BRADYCARDIA;CHEST PAIN	0	1
29212	23901	141777	2169-05-19 18:29:00	2169-05-22 14:12:00	NULL	EMERGENCY	TRANSFER FROM HOSP/EXTRAM	HOME	Medicaid	NULL	CATHOLIC	SINGLE	UNKNOWN/NOT SPECIFIED	NULL	NULL	ST ELEVATED MYOCRDIAL INFARCT\CARDIAC CATH	0	1
12204	9970	179985	2172-01-20 12:02:00	2172-02-14 13:56:00	NULL	EMERGENCY	TRANSFER FROM HOSP/EXTRAM	SNF	Medicaid	NULL	CATHOLIC	WIDOWED	WHITE	NULL	NULL	ACUTE MYOCARDIAL INFARCTION\CATH	0	1
31143	25462	120411	2113-12-01 02:29:00	2113-12-06 14:08:00	NULL	EMERGENCY	EMERGENCY ROOM ADMIT	HOME HEALTH CARE	Private	NULL	UNOBTAINABLE	WIDOWED	WHITE	2113-12-01 00:58:00	2113-12-01 02:58:00	ACUTE CORONARY SYNDROME	0	1
58815	99469	189343	2181-10-16 16:02:00	2181-10-23 15:35:00	NULL	EMERGENCY	TRANSFER FROM HOSP/EXTRAM	HOME HEALTH CARE	Medicare	ENGL	PROTESTANT QUAKER	MARRIED	WHITE	NULL	NULL	CORONARY ARTERY DISEASE\RIGHT AND LEFT HEART CATH	0	1
58816	99469	126023	2182-03-08 19:26:00	2182-03-10 17:00:00	NULL	EMERGENCY	CLINIC REFERRAL/PREMATURE	HOME	Medicare	ENGL	PROTESTANT QUAKER	MARRIED	WHITE	NULL	NULL	CORONARY ARTERY DISEASE\RIGHT AND LEFT HEART CATH	0	1
58817	99469	179324	2183-04-16 23:20:00	2183-05-13 16:20:00	2183-05-13 16:20:00	EMERGENCY	EMERGENCY ROOM ADMIT	DEAD/EXPIRED	Medicare	ENGL	PROTESTANT QUAKER	MARRIED	WHITE	2183-04-16 20:12:00	2183-04-17 01:10:00	SHOCK	1	1
11679	9545	158060	2193-06-03 01:08:00	2193-06-07 17:17:00	NULL	EMERGENCY	EMERGENCY ROOM ADMIT	DISC-TRAN CANCER/CHLDRN H	Medicare	NULL	JEWISH	WIDOWED	WHITE	2193-06-02 19:49:00	2193-06-03 02:15:00	CVA	0	0
11680	9545	196386	2199-03-26 07:59:00	2199-04-01 14:54:00	NULL	EMERGENCY	EMERGENCY ROOM ADMIT	REHAB/DISTINCT PART HOSP	Medicare	ENGL	JEWISH	WIDOWED	WHITE	2199-03-26 03:49:00	2199-03-26 09:25:00	ACUTE SUBDURAL HEMATOMA	0	1
11681	9545	120642	2199-04-17 14:18:00	2199-04-22 14:37:00	NULL	EMERGENCY	EMERGENCY ROOM ADMIT	REHAB/DISTINCT PART HOSP	Medicare	ENGL	JEWISH	WIDOWED	WHITE	2199-04-17 13:16:00	2199-04-17 15:15:00	CARDIAC ARREST	0	1
11682	9545	189678	2199-05-19 12:35:00	2199-06-04 15:55:00	NULL	EMERGENCY	EMERGENCY ROOM ADMIT	SNF	Medicare	ENGL	JEWISH	WIDOWED	WHITE	2199-05-19 09:20:00	2199-05-19 13:45:00	CONGESTIVE HEART FAILURE	0	1
37175	30542	193194	2135-10-04 04:55:00	2135-10-26 12:48:00	NULL	EMERGENCY	TRANSFER FROM HOSP/EXTRAM	HOME HEALTH CARE	Medicare	PTUN	UNOBTAINABLE	MARRIED	UNKNOWN/NOT SPECIFIED	NULL	NULL	HYPOTENSION	0	1
41045	44064	189505	2200-02-23 22:35:00	2200-03-19 12:30:00	NULL	EMERGENCY	EMERGENCY ROOM ADMIT	SNF	Medicare	ENGL	OTHER	SINGLE	WHITE	2200-02-23 21:09:00	2200-02-24 00:10:00	UNRESPONSIVE	0	1
41046	44064	126583	2200-04-21 00:48:00	2200-04-25 13:40:00	NULL	EMERGENCY	EMERGENCY ROOM ADMIT	HOME HEALTH CARE	Medicare	ENGL	OTHER	SINGLE	WHITE	2200-04-20 18:39:00	2200-04-21 02:57:00	FEVER	0	1
41047	44064	136380	2200-04-27 15:28:00	2200-05-06 15:10:00	NULL	EMERGENCY	EMERGENCY ROOM ADMIT	SNF	Medicare	ENGL	OTHER	SINGLE	WHITE	2200-04-27 13:52:00	2200-04-27 17:52:00	PNA,CHF	0	1
34640	28365	129055	2187-11-07 00:54:00	2187-11-07 16:40:00	NULL	EMERGENCY	EMERGENCY ROOM ADMIT	HOME	Medicaid	ENGL	NOT SPECIFIED	NULL	WHITE	2187-11-06 15:21:00	2187-11-07 01:39:00	PERSISTENT HYPOTENSION	0	1
34641	28365	121835	2190-01-05 21:05:00	2190-01-08 18:00:00	NULL	EMERGENCY	EMERGENCY ROOM ADMIT	HOME	Medicaid	ENGL	NOT SPECIFIED	NULL	WHITE	2190-01-05 15:18:00	2190-01-05 22:00:00	HYPOTENSION	0	1
34642	28365	102079	2192-06-20 18:06:00	2192-06-22 12:58:00	NULL	EMERGENCY	CLINIC REFERRAL/PREMATURE	HOME	Medicaid	ENGL	NOT SPECIFIED	NULL	WHITE	2192-06-20 14:15:00	2192-06-20 19:31:00	HYPOTENSIVE	0	1
4005	3323	168780	2198-01-13 02:29:00	2198-01-16 15:15:00	NULL	EMERGENCY	TRANSFER FROM HOSP/EXTRAM	HOME	Private	ENGL	CATHOLIC	MARRIED	WHITE	NULL	NULL	ST ELEVATION MI	0	1
15205	12377	158232	2149-08-20 08:00:00	2149-08-26 11:50:00	NULL	ELECTIVE	PHYS REFERRAL/NORMAL DELI	HOME HEALTH CARE	Medicare	ENGL	CATHOLIC	MARRIED	WHITE	NULL	NULL	CORONARY ARTERY DISEASE\CORONARY ARTERY BYPASS GRAFT /SDA	0	1
16097	13116	174797	2170-07-24 07:15:00	2170-07-29 12:30:00	NULL	ELECTIVE	PHYS REFERRAL/NORMAL DELI	HOME HEALTH CARE	Medicare	NULL	UNOBTAINABLE	SEPARATED	UNKNOWN/NOT SPECIFIED	NULL	NULL	CORONARY ARTERY DISEASE\CORONARY ARTERY BYPASS GRAFT; W/ ? MVR/SDA	0	1
27760	22770	162565	2121-07-30 00:32:00	2121-08-11 13:45:00	NULL	EMERGENCY	EMERGENCY ROOM ADMIT	SNF	Medicare	NULL	GREEK ORTHODOX	WIDOWED	WHITE	2121-07-29 17:25:00	2121-07-30 01:58:00	R/O MI,NEW ACUTE RENAL FAILURE,ANEMIA	0	1
31689	25919	104758	2184-08-30 08:30:00	2184-09-08 14:05:00	NULL	EMERGENCY	EMERGENCY ROOM ADMIT	HOME	Medicaid	ENGL	PROTESTANT QUAKER	SINGLE	BLACK/AFRICAN AMERICAN	2184-08-30 04:09:00	2184-08-30 09:06:00	RULE-OUT MYOCARDIAL INFARCTION;TELEMETRY	0	1
48536	67206	158647	2128-06-16 07:15:00	2128-06-20 11:46:00	NULL	ELECTIVE	PHYS REFERRAL/NORMAL DELI	HOME HEALTH CARE	Medicare	ENGL	CATHOLIC	DIVORCED	BLACK/AFRICAN AMERICAN	NULL	NULL	BREAST CA/SDA	0	0
48537	67206	174522	2129-09-21 00:58:00	2129-09-21 12:06:00	2129-09-21 12:06:00	EMERGENCY	EMERGENCY ROOM ADMIT	DEAD/EXPIRED	Medicare	ENGL	CATHOLIC	DIVORCED	BLACK/AFRICAN AMERICAN	2129-09-20 22:10:00	2129-09-21 02:00:00	HYPERTHERMIA	1	1
39751	32788	111585	2127-12-24 20:30:00	2128-03-12 14:00:00	NULL	EMERGENCY	TRANSFER FROM HOSP/EXTRAM	SNF	Medicare	PTUN	CATHOLIC	MARRIED	WHITE	NULL	NULL	TACCHYCARDIA/BRADYCARDIA;ATRIAL FLUTTER\A-FLUTTER ABLATION;BV PACER	0	1
28011	22960	197452	2180-09-06 23:56:00	2180-09-11 15:05:00	NULL	EMERGENCY	TRANSFER FROM HOSP/EXTRAM	HOME	Private	NULL	CATHOLIC	MARRIED	WHITE	NULL	NULL	CORONARY ARTERY DISEASE\CARDIAC CATHERIZATION	0	1
20927	17116	101603	2175-11-13 18:12:00	2175-11-17 18:40:00	NULL	EMERGENCY	TRANSFER FROM HOSP/EXTRAM	HOME	Medicare	NULL	OTHER	SINGLE	WHITE	NULL	NULL	MYOCARDIAL INFARCTION\CATH	0	1
5905	4875	155268	2154-09-21 23:47:00	2154-10-11 11:04:00	2154-10-11 11:04:00	EMERGENCY	TRANSFER FROM HOSP/EXTRAM	DEAD/EXPIRED	Medicare	NULL	NOT SPECIFIED	MARRIED	WHITE	NULL	NULL	ACUTE MYOCARDIAL INFARCTION/CATH	1	1
39462	32531	119826	2156-06-12 15:53:00	2156-06-18 14:40:00	NULL	EMERGENCY	TRANSFER FROM HOSP/EXTRAM	SNF	Medicare	ENGL	CATHOLIC	WIDOWED	WHITE	NULL	NULL	GI BLEED	0	1
44361	54270	114104	2140-05-24 07:15:00	2140-05-29 16:50:00	NULL	ELECTIVE	PHYS REFERRAL/NORMAL DELI	HOME HEALTH CARE	Private	ENGL	CATHOLIC	DIVORCED	WHITE	NULL	NULL	CORONARY ARTERY DISEASE\CORONARY ARTERY BYPASS GRAFT /SDA	0	1
48199	66093	163645	2174-07-15 12:17:00	2174-07-29 17:30:00	NULL	EMERGENCY	CLINIC REFERRAL/PREMATURE	LONG TERM CARE HOSPITAL	Medicare	ENGL	CATHOLIC	MARRIED	WHITE	NULL	NULL	WOUND INFECTION	0	1
48200	66093	151072	2174-07-31 23:11:00	2174-08-09 14:05:00	NULL	EMERGENCY	CLINIC REFERRAL/PREMATURE	HOME HEALTH CARE	Medicare	ENGL	CATHOLIC	MARRIED	WHITE	2174-07-31 19:42:00	2174-08-01 00:08:00	GASTROINTESTINAL BLEED	0	1
48201	66093	100888	2175-05-24 22:37:00	2175-05-25 01:00:00	2175-05-25 01:00:00	EMERGENCY	CLINIC REFERRAL/PREMATURE	DEAD/EXPIRED	Medicare	ENGL	CATHOLIC	MARRIED	WHITE	2175-05-24 18:41:00	2175-05-24 23:53:00	GI BLEED;UNRESPONSIVE;HYPOTENTION	1	1
6367	5237	173479	2189-08-27 07:15:00	2189-09-07 15:05:00	NULL	ELECTIVE	PHYS REFERRAL/NORMAL DELI	HOME WITH HOME IV PROVIDR	Private	NULL	PROTESTANT QUAKER	MARRIED	WHITE	NULL	NULL	AORTIC STENOSIS\AORTIC VALVE REPLACEMENT/SDA	0	1
25464	20865	148739	2114-12-26 15:38:00	2114-12-28 18:20:00	NULL	EMERGENCY	CLINIC REFERRAL/PREMATURE	HOME	Private	ENGL	CATHOLIC	MARRIED	WHITE	NULL	NULL	HYPERTENSION\ TIPS	0	1
25465	20865	172392	2115-02-21 06:16:00	2115-03-13 14:50:00	NULL	EMERGENCY	PHYS REFERRAL/NORMAL DELI	HOME HEALTH CARE	Private	ENGL	CATHOLIC	MARRIED	WHITE	NULL	NULL	LIVER FAILURE	0	1
25466	20865	136953	2118-12-16 23:40:00	2118-12-21 17:50:00	NULL	EMERGENCY	EMERGENCY ROOM ADMIT	HOME HEALTH CARE	Private	ENGL	CATHOLIC	MARRIED	WHITE	2118-12-16 19:46:00	2118-12-17 01:44:00	CHOLANGITIS	0	1
25467	20865	152825	2120-01-21 07:40:00	2120-01-29 16:20:00	NULL	EMERGENCY	CLINIC REFERRAL/PREMATURE	HOME HEALTH CARE	Private	ENGL	CATHOLIC	MARRIED	WHITE	2120-01-21 06:28:00	2120-01-21 11:38:00	RUQ PAIN	0	1
25468	20865	164583	2120-06-19 10:59:00	2120-06-22 15:58:00	NULL	EMERGENCY	CLINIC REFERRAL/PREMATURE	HOME HEALTH CARE	Private	ENGL	CATHOLIC	MARRIED	WHITE	2120-06-19 06:55:00	2120-06-19 12:03:00	CHOLANGITIS	0	1
23962	19613	144918	2187-03-07 17:16:00	2187-03-09 15:56:00	NULL	EMERGENCY	CLINIC REFERRAL/PREMATURE	HOME	Private	NULL	UNOBTAINABLE	NULL	WHITE	2187-03-07 15:20:00	2187-03-07 17:20:00	CORONARY ARTERY DISEASE	0	1
12902	10558	141540	2169-05-21 20:17:00	2169-06-01 21:42:00	2169-06-01 21:42:00	EMERGENCY	EMERGENCY ROOM ADMIT	DEAD/EXPIRED	Private	NULL	CATHOLIC	MARRIED	UNKNOWN/NOT SPECIFIED	2169-05-21 08:07:00	2169-05-21 20:17:00	MENINGITIS	1	1
462	359	144265	2176-06-30 03:00:00	2176-07-03 15:12:00	NULL	EMERGENCY	TRANSFER FROM HOSP/EXTRAM	HOME	Self Pay	VIET	BUDDHIST	MARRIED	UNKNOWN/NOT SPECIFIED	NULL	NULL	R/O MYOCARDIAL INFARCTION	0	1
49340	69591	119828	2172-06-13 23:47:00	2172-06-24 15:40:00	NULL	EMERGENCY	CLINIC REFERRAL/PREMATURE	LONG TERM CARE HOSPITAL	Medicare	ENGL	UNITARIAN-UNIVERSALIST	MARRIED	WHITE	2172-06-13 20:52:00	2172-06-14 01:46:00	INTRACRANIAL HEMORRHAGE	0	1
26	26	197661	2126-05-06 15:16:00	2126-05-13 15:00:00	NULL	EMERGENCY	TRANSFER FROM HOSP/EXTRAM	HOME	Medicare	NULL	CATHOLIC	SINGLE	UNKNOWN/NOT SPECIFIED	NULL	NULL	V-TACH	0	1
1804	1478	177940	2141-01-01 23:34:00	2141-01-05 16:58:00	NULL	EMERGENCY	EMERGENCY ROOM ADMIT	HOME	Private	ENGL	JEWISH	MARRIED	WHITE	2141-01-01 18:52:00	2141-01-01 20:31:00	PED STRUCK	0	1
1805	1478	151978	2141-01-06 02:51:00	2141-01-15 16:13:00	NULL	EMERGENCY	EMERGENCY ROOM ADMIT	HOME	Private	NULL	JEWISH	MARRIED	WHITE	2141-01-05 22:15:00	2141-01-06 03:49:00	WEAKNESS	0	1
1806	1478	158399	2142-09-17 21:20:00	2142-09-25 14:30:00	NULL	EMERGENCY	CLINIC REFERRAL/PREMATURE	HOME HEALTH CARE	Private	NULL	JEWISH	MARRIED	WHITE	2142-09-17 18:22:00	2142-09-17 19:15:00	CORONARY ARTERY DISEASE	0	1
29962	24552	124040	2152-12-04 06:22:00	2152-12-15 13:27:00	NULL	EMERGENCY	EMERGENCY ROOM ADMIT	SNF	Medicare	RUSS	JEWISH	WIDOWED	WHITE	2152-12-04 05:13:00	2152-12-04 08:00:00	CHEST PAIN R/O ISCHEMIA	0	0
29963	24552	154051	2155-07-03 17:02:00	2155-07-14 17:30:00	NULL	ELECTIVE	PHYS REFERRAL/NORMAL DELI	REHAB/DISTINCT PART HOSP	Medicare	RUSS	JEWISH	WIDOWED	WHITE	NULL	NULL	SHORTNESS OF BREATH\CATH ? RENAL ANGIOGRAM	0	1
7697	6312	133613	2122-05-12 17:19:00	2122-05-15 18:55:00	NULL	EMERGENCY	CLINIC REFERRAL/PREMATURE	HOME	Private	ENGL	NOT SPECIFIED	MARRIED	WHITE	NULL	NULL	VENTRICULAR TACHYCARDIA\VENTRICULAR TACHYCARDIA ABLATION	0	1
36318	29801	188410	2145-07-15 21:36:00	2145-07-23 01:36:00	2145-07-23 01:36:00	EMERGENCY	TRANSFER FROM HOSP/EXTRAM	DEAD/EXPIRED	Medicare	PTUN	PROTESTANT QUAKER	MARRIED	UNABLE TO OBTAIN	NULL	NULL	PANCYTOPENIA	1	1
14256	11638	158546	2172-09-17 19:42:00	2172-09-29 15:05:00	NULL	EMERGENCY	TRANSFER FROM HOSP/EXTRAM	HOME	Private	NULL	PROTESTANT QUAKER	SINGLE	WHITE	NULL	NULL	ATRIAL FIBRILLATION;CONGESTIVE HEART FAILURE	0	1
14257	11638	172531	2175-03-20 15:59:00	2175-03-24 18:30:00	NULL	EMERGENCY	EMERGENCY ROOM ADMIT	HOME	Medicare	ENGL	PROTESTANT QUAKER	SINGLE	WHITE	2175-03-20 12:17:00	2175-03-20 17:05:00	SYNCOPE;TELEMETRY	0	1
14258	11638	133678	2179-09-16 21:42:00	2179-09-22 14:10:00	NULL	EMERGENCY	TRANSFER FROM HOSP/EXTRAM	SNF	Medicare	ENGL	PROTESTANT QUAKER	SINGLE	WHITE	NULL	NULL	CONGESTIVE HEART FAILURE	0	1
14259	11638	136238	2179-10-26 00:33:00	2179-11-06 17:00:00	NULL	EMERGENCY	EMERGENCY ROOM ADMIT	SNF	Medicare	ENGL	PROTESTANT QUAKER	SINGLE	WHITE	2179-10-25 22:32:00	2179-10-26 02:02:00	CONGESTIVE HEART FAILURE	0	1
14260	11638	122879	2179-11-21 01:05:00	2179-12-03 16:20:00	NULL	EMERGENCY	EMERGENCY ROOM ADMIT	SNF	Medicare	ENGL	PROTESTANT QUAKER	SINGLE	WHITE	NULL	NULL	BIVENTRICULAR HEART FAILURE	0	1
14261	11638	155878	2180-01-12 15:21:00	2180-01-21 14:50:00	NULL	EMERGENCY	EMERGENCY ROOM ADMIT	SNF	Medicare	ENGL	PROTESTANT QUAKER	SINGLE	WHITE	2180-01-12 12:51:00	2180-01-12 16:24:00	CONGESTIVE HEART FAILURE	0	1
50415	73113	161301	2188-11-04 12:15:00	2188-11-09 15:15:00	NULL	ELECTIVE	PHYS REFERRAL/NORMAL DELI	SNF	Medicare	ENGL	PROTESTANT QUAKER	MARRIED	WHITE	NULL	NULL	CORONARY ARTERY DISEASE\CORONARY ARTERY BYPASS GRAFT /SDA	0	1
15511	12648	198052	2116-09-28 15:17:00	2116-10-05 08:49:00	NULL	URGENT	TRANSFER FROM HOSP/EXTRAM	HOME	Private	NULL	NULL	MARRIED	UNKNOWN/NOT SPECIFIED	NULL	NULL	ACUTE MI\LEFT HEART CATHETERIZATION	0	1
56224	91461	158919	2194-03-06 11:30:00	2194-03-11 17:17:00	NULL	ELECTIVE	PHYS REFERRAL/NORMAL DELI	REHAB/DISTINCT PART HOSP	Medicare	ENGL	CATHOLIC	MARRIED	WHITE	NULL	NULL	CORONARY ARTERY DISEASE\BiV ICD IMPLANT IN O.R. /SDA	0	1
25962	21273	167890	2113-07-19 03:38:00	2113-07-28 15:38:00	NULL	EMERGENCY	EMERGENCY ROOM ADMIT	SNF	Medicare	ENGL	CATHOLIC	MARRIED	WHITE	2113-07-18 21:29:00	2113-07-19 04:43:00	SEIZURE	0	1
25963	21273	107846	2114-06-21 15:10:00	2114-06-27 15:30:00	NULL	EMERGENCY	TRANSFER FROM SKILLED NUR	SNF	Medicare	ENGL	CATHOLIC	MARRIED	WHITE	2114-06-21 13:33:00	2114-06-21 16:21:00	SEIZURE	0	1
45900	58940	129487	2198-01-11 21:33:00	2198-01-16 20:13:00	NULL	EMERGENCY	CLINIC REFERRAL/PREMATURE	HOME	Medicaid	ENGL	CATHOLIC	SINGLE	HISPANIC/LATINO - PUERTO RICAN	2198-01-11 20:25:00	2198-01-11 22:41:00	ST ELEVATED MYOCARDIAL INFARCTION	0	1
31108	25428	187711	2160-08-08 17:18:00	2160-09-02 14:18:00	NULL	EMERGENCY	CLINIC REFERRAL/PREMATURE	REHAB/DISTINCT PART HOSP	Medicare	NULL	NULL	MARRIED	UNKNOWN/NOT SPECIFIED	NULL	NULL	PLEURAL EFFUSION\CATH	0	1
56221	91458	190457	2189-02-02 17:15:00	2189-02-11 13:00:00	NULL	EMERGENCY	TRANSFER FROM HOSP/EXTRAM	REHAB/DISTINCT PART HOSP	Medicare	ENGL	PROTESTANT QUAKER	MARRIED	WHITE	NULL	NULL	CORONARY ARTERY DISEASE;MITRAL REGURGITATION	0	1
2670	2206	128586	2105-07-30 21:00:00	2105-08-11 11:59:00	NULL	EMERGENCY	TRANSFER FROM HOSP/EXTRAM	SHORT TERM HOSPITAL	Medicare	NULL	OTHER	MARRIED	UNKNOWN/NOT SPECIFIED	NULL	NULL	CORONARY ARTERY DISEASE	0	1
1814	1487	134269	2151-12-28 13:31:00	2152-01-05 14:26:00	NULL	URGENT	TRANSFER FROM HOSP/EXTRAM	REHAB/DISTINCT PART HOSP	Private	NULL	UNOBTAINABLE	WIDOWED	UNKNOWN/NOT SPECIFIED	NULL	NULL	UNSTABLE ANGINA\CATH	0	1
42388	48231	152796	2174-11-21 06:52:00	2174-11-25 13:00:00	NULL	EMERGENCY	EMERGENCY ROOM ADMIT	REHAB/DISTINCT PART HOSP	Medicare	ENGL	JEWISH	DIVORCED	WHITE	2174-11-20 14:49:00	2174-11-21 08:18:00	SEVERE SPINAL STENOSIS	0	1
18911	15480	177622	2185-11-29 17:58:00	2185-12-07 19:40:00	NULL	EMERGENCY	TRANSFER FROM HOSP/EXTRAM	HOME HEALTH CARE	Private	ENGL	PROTESTANT QUAKER	MARRIED	PATIENT DECLINED TO ANSWER	NULL	NULL	ST ELEVATED MYOCARDIAL INFARCTION\CARDIAC CATH	0	1
31086	25411	117757	2156-01-08 15:03:00	2156-01-20 13:24:00	NULL	EMERGENCY	EMERGENCY ROOM ADMIT	SNF	Medicare	ENGL	CATHOLIC	MARRIED	WHITE	2156-01-08 09:54:00	2156-01-08 14:45:00	CONGESTIVE HEART FAILURE	0	1
31087	25411	118216	2156-12-04 22:42:00	2156-12-13 00:15:00	2156-12-13 00:15:00	EMERGENCY	EMERGENCY ROOM ADMIT	DEAD/EXPIRED	Medicare	ENGL	CATHOLIC	MARRIED	WHITE	2156-12-04 16:16:00	2156-12-05 04:09:00	HYPOXIA	1	1
40495	42222	166563	2115-10-31 07:15:00	2115-11-07 15:24:00	NULL	ELECTIVE	PHYS REFERRAL/NORMAL DELI	HOME HEALTH CARE	Private	ENGL	OTHER	DIVORCED	OTHER	NULL	NULL	CORONARY ARTERY DISEASE\CORONARY ARTERY BYPASS GRAFT /SDA	0	1
11507	9402	171096	2153-10-02 06:17:00	2153-10-06 16:00:00	NULL	EMERGENCY	EMERGENCY ROOM ADMIT	HOME HEALTH CARE	Medicaid	ENGL	PROTESTANT QUAKER	WIDOWED	BLACK/AFRICAN AMERICAN	2153-10-02 05:40:00	2153-10-02 10:45:00	CHEST PAIN	0	1
11508	9402	140418	2154-01-17 21:29:00	2154-01-24 19:03:00	NULL	EMERGENCY	EMERGENCY ROOM ADMIT	HOME HEALTH CARE	Medicare	ENGL	PROTESTANT QUAKER	WIDOWED	BLACK/AFRICAN AMERICAN	2154-01-17 17:26:00	2154-01-18 01:48:00	LOWER GASTROINTESTINAL BLEED	0	1
11509	9402	138054	2154-02-17 14:47:00	2154-02-22 21:04:00	NULL	EMERGENCY	EMERGENCY ROOM ADMIT	HOME HEALTH CARE	Medicare	ENGL	PROTESTANT QUAKER	WIDOWED	BLACK/AFRICAN AMERICAN	2154-02-17 10:13:00	2154-02-17 17:24:00	UPPER GI BLEED	0	1
11510	9402	174146	2154-02-26 20:48:00	2154-03-01 15:30:00	NULL	EMERGENCY	EMERGENCY ROOM ADMIT	HOME HEALTH CARE	Medicare	ENGL	PROTESTANT QUAKER	WIDOWED	BLACK/AFRICAN AMERICAN	2154-02-26 16:07:00	2154-02-27 17:28:00	UPPER GASTRO INTESTINAL BLEED	0	1
11511	9402	100640	2154-04-01 11:05:00	2154-04-03 13:46:00	NULL	EMERGENCY	EMERGENCY ROOM ADMIT	HOME HEALTH CARE	Medicare	ENGL	PROTESTANT QUAKER	WIDOWED	BLACK/AFRICAN AMERICAN	2154-04-01 09:04:00	2154-04-01 11:45:00	CONGESTIVE HEART FAILURE	0	1
11512	9402	122069	2154-08-16 04:51:00	2154-08-17 14:50:00	NULL	EMERGENCY	EMERGENCY ROOM ADMIT	HOME HEALTH CARE	Medicare	ENGL	PROTESTANT QUAKER	WIDOWED	BLACK/AFRICAN AMERICAN	2154-08-16 01:50:00	2154-08-16 05:42:00	CONGESTIVE HEART FAILURE	0	1
11513	9402	113230	2156-05-05 21:09:00	2156-06-03 14:58:00	NULL	EMERGENCY	EMERGENCY ROOM ADMIT	SNF	Medicare	ENGL	PROTESTANT QUAKER	WIDOWED	BLACK/AFRICAN AMERICAN	2156-05-05 15:23:00	2156-05-05 22:24:00	ALTERED MENTAL STATUS	0	1
11514	9402	106278	2156-06-04 20:20:00	2156-06-30 19:35:00	NULL	EMERGENCY	EMERGENCY ROOM ADMIT	SNF	Medicare	ENGL	PROTESTANT QUAKER	WIDOWED	BLACK/AFRICAN AMERICAN	2156-06-04 12:14:00	2156-06-05 01:36:00	HYPOTENSION WITH HEMODIALYSIS	0	1
11515	9402	175168	2156-07-03 12:46:00	2156-07-08 09:45:00	2156-07-08 09:45:00	EMERGENCY	EMERGENCY ROOM ADMIT	DEAD/EXPIRED	Medicare	ENGL	PROTESTANT QUAKER	WIDOWED	BLACK/AFRICAN AMERICAN	2156-07-03 11:35:00	2156-07-03 13:47:00	HYPOTENSION/ ALTERED MENTAL STATUS	1	1
9909	8087	103455	2125-09-07 12:06:00	2125-09-10 15:56:00	2125-09-10 15:56:00	EMERGENCY	TRANSFER FROM HOSP/EXTRAM	DEAD/EXPIRED	Private	NULL	UNOBTAINABLE	SINGLE	WHITE	NULL	NULL	ACUTE MYOCARDIAL INFARCTION\CATH	1	1
15733	12830	190486	2153-01-22 17:49:00	2153-01-30 17:53:00	NULL	EMERGENCY	CLINIC REFERRAL/PREMATURE	HOME	Medicare	NULL	CATHOLIC	MARRIED	WHITE	NULL	NULL	CORONARY ARTERY DISEASE\CATH	0	1
15734	12830	196942	2153-08-01 01:07:00	2153-08-06 15:45:00	NULL	EMERGENCY	EMERGENCY ROOM ADMIT	HOME	Medicare	NULL	CATHOLIC	MARRIED	WHITE	2153-07-31 15:31:00	2153-08-01 01:58:00	GASTROENTERITIS,CHEST PAIN	0	1
43146	50648	102957	2108-05-10 22:36:00	2108-05-28 17:16:00	NULL	EMERGENCY	CLINIC REFERRAL/PREMATURE	HOME HEALTH CARE	Private	ENGL	CATHOLIC	MARRIED	WHITE	2108-05-10 18:32:00	2108-05-11 00:05:00	HYPONATREMIA	0	1
43147	50648	166459	2108-05-30 23:31:00	2108-06-01 19:22:00	2108-06-01 19:22:00	EMERGENCY	CLINIC REFERRAL/PREMATURE	DEAD/EXPIRED	Private	ENGL	CATHOLIC	MARRIED	WHITE	2108-05-30 20:46:00	2108-05-31 01:11:00	INTRACRANIAL HEMORRHAGE	1	1
25321	20745	158634	2156-01-01 02:27:00	2156-01-11 14:08:00	NULL	EMERGENCY	EMERGENCY ROOM ADMIT	SNF	Medicare	ENGL	CATHOLIC	MARRIED	WHITE	2155-12-31 21:49:00	2156-01-01 02:25:00	CHOLECYSTITIS	0	1
25322	20745	118272	2157-03-16 21:33:00	2157-04-18 16:25:00	NULL	EMERGENCY	EMERGENCY ROOM ADMIT	REHAB/DISTINCT PART HOSP	Medicare	ENGL	CATHOLIC	MARRIED	WHITE	2157-03-16 17:58:00	2157-03-16 22:40:00	CHOLECYSTITIS	0	1
25323	20745	103746	2159-02-08 09:00:00	2159-02-10 13:47:00	NULL	ELECTIVE	PHYS REFERRAL/NORMAL DELI	HOME	Medicare	ENGL	CATHOLIC	MARRIED	WHITE	NULL	NULL	BLADDER TUMOR/SDA	0	1
6260	5142	131847	2126-09-24 17:42:00	2126-10-01 14:45:00	NULL	EMERGENCY	TRANSFER FROM HOSP/EXTRAM	HOME	Medicare	NULL	CATHOLIC	MARRIED	UNKNOWN/NOT SPECIFIED	NULL	NULL	UNSTABLE ANGINA;TELEMETRY\CATH	0	1
6261	5142	118845	2126-10-28 13:51:00	2126-11-03 15:00:00	NULL	EMERGENCY	CLINIC REFERRAL/PREMATURE	HOME HEALTH CARE	Medicare	NULL	CATHOLIC	MARRIED	UNKNOWN/NOT SPECIFIED	NULL	NULL	CORONARY ARTERY BYPASS GRAFT	0	1
57623	95818	102242	2172-05-20 15:42:00	2172-05-27 13:30:00	NULL	EMERGENCY	TRANSFER FROM HOSP/EXTRAM	HOME HEALTH CARE	Medicare	ENGL	CATHOLIC	MARRIED	WHITE	NULL	NULL	LEFT MAIN DISEASE;CORONARY ARTERY DISEASE	0	1
3789	3142	167416	2193-10-08 19:09:00	2193-10-12 14:35:00	NULL	EMERGENCY	TRANSFER FROM HOSP/EXTRAM	HOME	Medicare	NULL	PROTESTANT QUAKER	MARRIED	UNKNOWN/NOT SPECIFIED	NULL	NULL	UNSTABLE ANGINA;TELEMETRY\CATH	0	1
13873	11330	172269	2145-01-26 00:49:00	2145-01-28 09:10:00	NULL	EMERGENCY	TRANSFER FROM HOSP/EXTRAM	SHORT TERM HOSPITAL	Medicaid	NULL	UNOBTAINABLE	SINGLE	UNKNOWN/NOT SPECIFIED	NULL	NULL	CAD,CHF,S/P V-FIB ARREST,S/P CATH	0	1
41622	45871	178380	2192-10-22 18:34:00	2192-10-30 11:44:00	NULL	EMERGENCY	TRANSFER FROM HOSP/EXTRAM	SNF	Medicare	ENGL	CATHOLIC	DIVORCED	WHITE	NULL	NULL	CORONARY ARTERY DISEASE\CARDIAC CATH	0	1
35530	29127	150613	2139-05-13 11:30:00	2139-05-16 12:00:00	NULL	EMERGENCY	TRANSFER FROM HOSP/EXTRAM	HOME HEALTH CARE	Medicare	NULL	UNOBTAINABLE	NULL	UNABLE TO OBTAIN	NULL	NULL	ST SEGMENT MYOCARDIAL INFARCTION\CATH	0	1
8482	6960	178048	2120-10-30 07:15:00	2120-11-29 18:55:00	NULL	ELECTIVE	PHYS REFERRAL/NORMAL DELI	DISC-TRAN CANCER/CHLDRN H	Medicare	NULL	PROTESTANT QUAKER	WIDOWED	BLACK/AFRICAN AMERICAN	NULL	NULL	ANEURYSM/SDA	0	1
8483	6960	150938	2120-12-02 06:16:00	2120-12-13 14:54:00	NULL	EMERGENCY	EMERGENCY ROOM ADMIT	DISC-TRAN CANCER/CHLDRN H	Medicare	NULL	PROTESTANT QUAKER	WIDOWED	BLACK/AFRICAN AMERICAN	2120-12-02 04:52:00	2120-12-02 08:24:00	HYPOXIC RESPIRATORY FAILURE	0	1
55980	90716	149105	2168-02-13 19:13:00	2168-02-17 18:30:00	NULL	EMERGENCY	CLINIC REFERRAL/PREMATURE	HOME	Private	ENGL	JEWISH	DIVORCED	WHITE	2168-02-13 18:21:00	2168-02-13 19:16:00	ST ELEVATED MYOCARDIAL INFARCTION	0	1
35537	29133	142953	2197-05-26 12:35:00	2197-05-29 15:29:00	NULL	EMERGENCY	EMERGENCY ROOM ADMIT	HOME	Private	ENGL	CATHOLIC	MARRIED	WHITE	2197-05-26 10:18:00	2197-05-26 12:43:00	MYOCARDIAL INFARCTION	0	1
5827	4808	197764	2183-09-01 12:06:00	2183-09-04 14:35:00	NULL	URGENT	TRANSFER FROM HOSP/EXTRAM	HOME HEALTH CARE	Medicare	NULL	PROTESTANT QUAKER	MARRIED	WHITE	NULL	NULL	ANGINA\CATH	0	1
53434	82416	153808	2119-07-11 07:15:00	2119-07-17 12:00:00	NULL	ELECTIVE	PHYS REFERRAL/NORMAL DELI	HOME HEALTH CARE	Private	ENGL	CATHOLIC	MARRIED	WHITE	NULL	NULL	CORONARY ARTERY DISEASE\CORONARY ARTERY BYPASS GRAFT RIMA/SDA	0	1
36396	29868	106470	2126-09-27 13:00:00	2126-10-01 13:40:00	NULL	ELECTIVE	PHYS REFERRAL/NORMAL DELI	SNF	Medicare	PTUN	PROTESTANT QUAKER	MARRIED	WHITE	NULL	NULL	CORONARY ARTERY DISEASE\CORONARY ARTERY BYPASS GRAFT /SDA	0	1
41525	45570	159856	2155-09-18 00:22:00	2155-10-03 12:45:00	NULL	EMERGENCY	EMERGENCY ROOM ADMIT	LONG TERM CARE HOSPITAL	Medicare	ENGL	CATHOLIC	MARRIED	WHITE	2155-09-17 20:42:00	2155-09-18 01:53:00	DEHYDRATION;MALNUTRITION	0	1
51109	75361	185720	2166-03-26 13:00:00	2166-03-29 14:19:00	NULL	EMERGENCY	PHYS REFERRAL/NORMAL DELI	HOME	Private	ENGL	JEWISH	SINGLE	WHITE	2166-03-26 11:35:00	2166-03-26 14:08:00	ST ELEVATED MYOCARDIAL INFARCTION	0	1
1210	974	132333	2200-05-05 12:57:00	2200-05-08 14:06:00	NULL	EMERGENCY	EMERGENCY ROOM ADMIT	DISC-TRAN CANCER/CHLDRN H	Government	NULL	PROTESTANT QUAKER	SINGLE	WHITE	2200-05-05 09:10:00	2200-05-05 13:55:00	MYOCARDIAL INFARCTION	0	1
7343	6003	120938	2200-02-10 15:07:00	2200-02-18 15:13:00	NULL	EMERGENCY	TRANSFER FROM HOSP/EXTRAM	HOME	Medicare	NULL	PROTESTANT QUAKER	MARRIED	UNKNOWN/NOT SPECIFIED	NULL	NULL	CORONARY ARTERY DISEASE	0	1
57858	96519	199659	2103-01-10 12:26:00	2103-01-18 18:44:00	NULL	EMERGENCY	TRANSFER FROM HOSP/EXTRAM	HOME HEALTH CARE	Medicaid	RUSS	UNOBTAINABLE	MARRIED	WHITE	NULL	NULL	CORONARY ARTERY DISEASE	0	1
52553	79878	154650	2156-12-24 14:51:00	2156-12-27 20:20:00	NULL	EMERGENCY	TRANSFER FROM HOSP/EXTRAM	HOME	Government	ENGL	NOT SPECIFIED	DIVORCED	UNKNOWN/NOT SPECIFIED	NULL	NULL	ST SEGMENT ELEVATION MYOCARDIAL INFARCTION; HYPERTENSION	0	1
47817	64996	181151	2135-04-13 20:02:00	2135-05-06 16:20:00	NULL	EMERGENCY	CLINIC REFERRAL/PREMATURE	LONG TERM CARE HOSPITAL	Medicare	ENGL	CATHOLIC	MARRIED	WHITE	2135-04-13 15:40:00	2135-04-13 20:15:00	INTRAPARENCHYMAL HEMORRHAGE	0	1
13628	11138	199775	2145-02-17 17:20:00	2145-02-28 14:18:00	NULL	EMERGENCY	CLINIC REFERRAL/PREMATURE	HOME	Private	NULL	CATHOLIC	MARRIED	WHITE	NULL	NULL	+ETT\CATH	0	1
13629	11138	128629	2152-09-19 11:30:00	2152-09-19 15:40:00	NULL	ELECTIVE	PHYS REFERRAL/NORMAL DELI	HOME	Medicare	ENGL	CATHOLIC	MARRIED	WHITE	NULL	NULL	HYDRONEPHROSIS & URETERAL STENT OBSTRUCTION/SDA	0	0
13630	11138	147854	2153-11-29 19:27:00	2153-12-11 16:35:00	NULL	EMERGENCY	CLINIC REFERRAL/PREMATURE	LONG TERM CARE HOSPITAL	Medicare	ENGL	CATHOLIC	MARRIED	WHITE	2153-11-29 17:28:00	2153-11-29 22:12:00	LYMPHOMA;HIP FRACTURE	0	1
55842	90354	126132	2146-09-13 09:30:00	2146-10-07 14:25:00	NULL	ELECTIVE	PHYS REFERRAL/NORMAL DELI	REHAB/DISTINCT PART HOSP	Medicare	ENGL	CATHOLIC	MARRIED	WHITE	NULL	NULL	ABDOMINAL AORTIC ANEURYSM/SDA	0	1
55843	90354	165601	2147-11-25 11:27:00	2147-11-29 16:19:00	NULL	EMERGENCY	CLINIC REFERRAL/PREMATURE	HOME HEALTH CARE	Medicare	ENGL	CATHOLIC	MARRIED	WHITE	2147-11-25 06:07:00	2147-11-25 13:12:00	SMALL BOWEL OBSTRUCTION	0	1
30311	24825	129347	2163-03-18 03:24:00	2163-03-26 15:30:00	NULL	EMERGENCY	EMERGENCY ROOM ADMIT	HOME HEALTH CARE	Medicare	ENGL	JEWISH	MARRIED	WHITE	2163-03-17 18:16:00	2163-03-18 06:23:00	ACUTE CORONARY SYNDROME	0	1
30312	24825	136162	2164-02-03 12:30:00	2164-02-09 11:20:00	NULL	ELECTIVE	PHYS REFERRAL/NORMAL DELI	SNF	Medicare	ENGL	JEWISH	MARRIED	WHITE	NULL	NULL	CORONARY ARTERY DISEASE & MITRAL REGURGITATION\ CORONARY ARTERY BYPASS GRAFT W/MVR/SDA	0	1
30313	24825	154415	2166-12-08 20:33:00	2166-12-14 14:45:00	NULL	EMERGENCY	EMERGENCY ROOM ADMIT	HOME HEALTH CARE	Medicare	ENGL	JEWISH	MARRIED	WHITE	2166-12-08 15:34:00	2166-12-08 21:42:00	ACUTE RENAL FAILURE	0	1
30314	24825	156835	2166-12-18 16:09:00	2166-12-25 15:38:00	NULL	EMERGENCY	EMERGENCY ROOM ADMIT	HOME HEALTH CARE	Medicare	ENGL	JEWISH	MARRIED	WHITE	2166-12-18 12:52:00	2166-12-18 16:51:00	ACUTE RENAL FAILURE	0	1
30315	24825	103369	2167-01-27 15:21:00	2167-01-30 15:05:00	2167-01-30 15:05:00	EMERGENCY	EMERGENCY ROOM ADMIT	DEAD/EXPIRED	Medicare	ENGL	JEWISH	MARRIED	WHITE	2167-01-27 14:30:00	2167-01-27 17:59:00	BRADYCARDIA;TELEMETRY	1	1
37737	31007	113867	2127-12-20 10:10:00	2127-12-27 18:00:00	NULL	EMERGENCY	EMERGENCY ROOM ADMIT	HOME HEALTH CARE	Medicare	ENGL	EPISCOPALIAN	MARRIED	WHITE	2127-12-20 07:55:00	2127-12-20 10:27:00	CHOLECYSTITIS	0	1
22755	18657	172840	2112-03-10 15:53:00	2112-03-16 14:38:00	NULL	URGENT	PHYS REFERRAL/NORMAL DELI	DISC-TRAN CANCER/CHLDRN H	Medicare	NULL	PROTESTANT QUAKER	WIDOWED	BLACK/AFRICAN AMERICAN	NULL	NULL	CHEST PAIN	0	0
22756	18657	108960	2115-05-23 17:41:00	2115-05-31 11:45:00	NULL	EMERGENCY	TRANSFER FROM HOSP/EXTRAM	REHAB/DISTINCT PART HOSP	Medicare	NULL	PROTESTANT QUAKER	WIDOWED	BLACK/AFRICAN AMERICAN	NULL	NULL	S/P MI	0	1
22757	18657	179992	2121-01-21 22:10:00	2121-01-24 16:37:00	NULL	EMERGENCY	EMERGENCY ROOM ADMIT	SNF	Medicare	ENGL	PROTESTANT QUAKER	WIDOWED	BLACK/AFRICAN AMERICAN	2121-01-21 18:26:00	2121-01-22 02:59:00	CONGESTIVE HEART FAILURE	0	1
22758	18657	121778	2121-02-11 16:51:00	2121-02-17 15:58:00	NULL	EMERGENCY	EMERGENCY ROOM ADMIT	SNF	Medicare	ENGL	PROTESTANT QUAKER	WIDOWED	BLACK/AFRICAN AMERICAN	2121-02-11 13:49:00	2121-02-11 18:36:00	CONGESTIVE HEART FAILURE	0	1
22759	18657	143590	2121-02-24 16:52:00	2121-02-26 17:00:00	NULL	EMERGENCY	EMERGENCY ROOM ADMIT	SNF	Medicare	ENGL	PROTESTANT QUAKER	WIDOWED	BLACK/AFRICAN AMERICAN	2121-02-24 15:43:00	2121-02-24 19:27:00	SHORTNESS OF BREATH	0	1
22760	18657	193070	2121-02-28 21:24:00	2121-03-09 22:15:00	2121-03-09 22:15:00	EMERGENCY	EMERGENCY ROOM ADMIT	DEAD/EXPIRED	Medicare	ENGL	PROTESTANT QUAKER	WIDOWED	BLACK/AFRICAN AMERICAN	2121-02-28 20:40:00	2121-02-28 22:39:00	CONGESTIVE HEART FAILURE;HYPOXIA	1	1
53992	84232	150588	2110-03-06 18:25:00	2110-03-30 16:41:00	NULL	EMERGENCY	TRANSFER FROM HOSP/EXTRAM	LONG TERM CARE HOSPITAL	Medicare	ENGL	NOT SPECIFIED	DIVORCED	WHITE	NULL	NULL	CLOSTRIDIUM DIFFICILE COLITIS	0	1
58033	96959	115786	2140-03-09 13:01:00	2140-03-11 18:00:00	NULL	EMERGENCY	CLINIC REFERRAL/PREMATURE	HOME	Medicare	ENGL	NOT SPECIFIED	WIDOWED	WHITE	2140-03-09 12:02:00	2140-03-09 14:28:00	UPPER GI BLEED	0	1
53908	83947	128881	2105-12-21 11:47:00	2105-12-25 17:25:00	NULL	EMERGENCY	EMERGENCY ROOM ADMIT	HOME	Medicaid	PORT	OTHER	MARRIED	HISPANIC OR LATINO	2105-12-21 10:19:00	2105-12-21 11:04:00	CORONARY ARTERY DISEASE	0	1
51339	76035	168594	2129-12-31 07:08:00	2130-01-01 09:10:00	NULL	EMERGENCY	TRANSFER FROM HOSP/EXTRAM	HOME	Private	ENGL	UNOBTAINABLE	MARRIED	WHITE	NULL	NULL	CHEST PAIN	0	1
6764	5561	157906	2143-10-28 21:10:00	2143-11-21 13:32:00	NULL	EMERGENCY	TRANSFER FROM HOSP/EXTRAM	REHAB/DISTINCT PART HOSP	Private	NULL	JEWISH	SINGLE	WHITE	NULL	NULL	G I BLEED	0	1
6765	5561	191387	2143-11-28 03:54:00	2143-11-28 12:11:00	2143-11-28 12:11:00	EMERGENCY	PHYS REFERRAL/NORMAL DELI	DEAD/EXPIRED	Private	NULL	JEWISH	SINGLE	WHITE	NULL	NULL	END STAGE LIVER DISEASE	1	0
38060	31288	136246	2100-07-16 11:29:00	2100-07-22 18:00:00	NULL	EMERGENCY	EMERGENCY ROOM ADMIT	SNF	Medicare	ENGL	UNOBTAINABLE	WIDOWED	WHITE	2100-07-16 08:08:00	2100-07-16 12:20:00	INTRACRANIAL HEMORRHAGE	0	1
26525	21712	137871	2192-10-29 18:24:00	2192-10-31 18:00:00	NULL	EMERGENCY	EMERGENCY ROOM ADMIT	HOME HEALTH CARE	Private	NULL	PROTESTANT QUAKER	DIVORCED	BLACK/AFRICAN AMERICAN	2192-10-29 16:58:00	2192-10-29 17:20:00	ACUTE MYOCARDIAL INFARCTION;TELEMETRY	0	1
44217	53804	193457	2123-04-17 15:50:00	2123-04-27 16:46:00	NULL	EMERGENCY	CLINIC REFERRAL/PREMATURE	REHAB/DISTINCT PART HOSP	Private	ENGL	UNOBTAINABLE	NULL	UNKNOWN/NOT SPECIFIED	2123-04-17 11:47:00	2123-04-17 14:12:00	STEMI	0	1
44218	53804	168109	2125-08-05 18:49:00	2125-08-09 13:11:00	NULL	EMERGENCY	CLINIC REFERRAL/PREMATURE	REHAB/DISTINCT PART HOSP	Private	ENGL	NOT SPECIFIED	SINGLE	WHITE	2125-08-05 15:26:00	2125-08-05 20:03:00	RIB FRACTURES	0	1
22182	18159	199093	2185-11-22 14:05:00	2185-11-29 15:30:00	NULL	EMERGENCY	CLINIC REFERRAL/PREMATURE	HOME HEALTH CARE	Medicare	NULL	NOT SPECIFIED	MARRIED	WHITE	NULL	NULL	CORONARY ARTERY DISEASE	0	1
52031	78061	179483	2165-09-09 12:55:00	2165-09-11 16:30:00	NULL	EMERGENCY	CLINIC REFERRAL/PREMATURE	HOME	Medicaid	ENGL	NOT SPECIFIED	MARRIED	ASIAN	2165-09-09 10:03:00	2165-09-09 14:25:00	ST ELEVATED MYOCARDIAL INFARCTION	0	1
43807	52592	136506	2187-10-11 16:51:00	2187-10-20 16:00:00	NULL	EMERGENCY	TRANSFER FROM HOSP/EXTRAM	SNF	Private	ENGL	NOT SPECIFIED	SINGLE	WHITE	NULL	NULL	CORONARY ARTERY DISEASE	0	1
43808	52592	115663	2187-10-21 16:57:00	2187-10-23 16:30:00	NULL	EMERGENCY	CLINIC REFERRAL/PREMATURE	SNF	Private	ENGL	NOT SPECIFIED	SINGLE	WHITE	2187-10-21 11:30:00	2187-10-21 17:23:00	POST OP	0	1
43886	52807	115688	2126-08-11 11:53:00	2126-08-21 11:45:00	NULL	EMERGENCY	TRANSFER FROM HOSP/EXTRAM	SNF	Medicare	ENGL	CATHOLIC	MARRIED	UNABLE TO OBTAIN	NULL	NULL	CORONARY ARTERY DISEASE	0	1
16761	13667	110007	2135-12-31 15:30:00	2136-01-01 11:45:00	NULL	EMERGENCY	EMERGENCY ROOM ADMIT	HOME	Medicare	NULL	UNOBTAINABLE	NULL	WHITE	2135-12-31 14:26:00	2135-12-31 17:13:00	CHEST PAIN	0	1
29921	24510	187360	2195-01-22 20:26:00	2195-01-30 19:30:00	NULL	EMERGENCY	EMERGENCY ROOM ADMIT	HOME	Medicaid	ENGL	CATHOLIC	SEPARATED	WHITE	2195-01-22 18:36:00	2195-01-22 21:48:00	UPPER GASTROINTESTINAL BLEED	0	1
29922	24510	199516	2195-02-18 22:18:00	2195-04-02 11:20:00	NULL	EMERGENCY	EMERGENCY ROOM ADMIT	REHAB/DISTINCT PART HOSP	Medicaid	ENGL	CATHOLIC	SEPARATED	WHITE	2195-02-18 17:22:00	2195-02-19 00:05:00	HYPOGLYCEMIA;DELTA MS;TELEMETRY	0	1
29923	24510	166466	2196-06-26 16:39:00	2196-06-29 12:00:00	2196-06-29 12:00:00	EMERGENCY	EMERGENCY ROOM ADMIT	DEAD/EXPIRED	Medicare	ENGL	CATHOLIC	SEPARATED	WHITE	2196-06-26 14:06:00	2196-06-26 18:35:00	S/P CARDIAC ARREST	1	1
39422	32499	147412	2107-07-28 00:51:00	2107-07-31 13:00:00	NULL	EMERGENCY	TRANSFER FROM HOSP/EXTRAM	HOME	Private	ENGL	CATHOLIC	MARRIED	WHITE	NULL	NULL	UNSTABLE ANGINA;TELEMETRY	0	1
22521	18452	134512	2167-08-07 16:58:00	2167-08-10 18:50:00	NULL	EMERGENCY	TRANSFER FROM HOSP/EXTRAM	HOME	Private	NULL	OTHER	MARRIED	UNKNOWN/NOT SPECIFIED	NULL	NULL	ACUTE MYOCARDIAL INFARCTION\CATH	0	1
4018	3335	100643	2157-10-16 04:00:00	2157-10-19 15:24:00	NULL	EMERGENCY	TRANSFER FROM HOSP/EXTRAM	HOME	Private	ENGL	CATHOLIC	MARRIED	WHITE	NULL	NULL	MYOCARDIAL INFARCTION\CATH	0	1
17579	14348	137305	2197-08-04 05:40:00	2197-08-07 15:30:00	NULL	EMERGENCY	EMERGENCY ROOM ADMIT	HOME	Medicare	NULL	UNOBTAINABLE	MARRIED	WHITE	2197-08-04 04:53:00	2197-08-04 05:56:00	STEMYOCARDIAL INFARCTION	0	1
17580	14348	103713	2201-12-03 07:15:00	2201-12-18 15:49:00	NULL	ELECTIVE	PHYS REFERRAL/NORMAL DELI	SNF	Medicare	ENGL	PROTESTANT QUAKER	MARRIED	WHITE	NULL	NULL	ARTHEROSCLEROSIS REST PAIN/SDA	0	1
55133	88046	133826	2104-06-04 15:19:00	2104-06-10 14:55:00	NULL	EMERGENCY	TRANSFER FROM HOSP/EXTRAM	HOME HEALTH CARE	Private	ENGL	NOT SPECIFIED	MARRIED	WHITE	NULL	NULL	CORONARY ARTERY DISEASE	0	1
17732	14486	183427	2151-02-11 00:39:00	2151-03-03 10:59:00	2151-03-03 10:59:00	EMERGENCY	EMERGENCY ROOM ADMIT	DEAD/EXPIRED	Medicare	NULL	CATHOLIC	MARRIED	WHITE	2151-02-10 23:07:00	2151-02-11 01:14:00	INTRACRANIAL HEMORRHAGE	1	1
15649	12768	182007	2154-03-10 11:35:00	2154-03-21 20:00:00	2154-03-21 20:00:00	EMERGENCY	EMERGENCY ROOM ADMIT	DEAD/EXPIRED	Private	NULL	UNOBTAINABLE	SINGLE	WHITE	2154-03-10 10:46:00	2154-03-10 12:30:00	ACUTE RESPIRATORY DISTRESS SYNDROME	1	1
7875	6465	179953	2169-09-22 21:34:00	2169-09-27 18:02:00	NULL	EMERGENCY	EMERGENCY ROOM ADMIT	SNF	Medicare	NULL	JEWISH	UNKNOWN (DEFAULT)	WHITE	2169-09-22 14:46:00	2169-09-22 23:13:00	GASTROINTESTINAL BLEED	0	1
42602	48913	197286	2130-10-19 14:49:00	2130-10-27 14:55:00	NULL	EMERGENCY	EMERGENCY ROOM ADMIT	SNF	Private	ENGL	CATHOLIC	WIDOWED	WHITE	2130-10-19 11:18:00	2130-10-19 16:11:00	INTRACRANIAL HEMORRHAGE	0	1
19502	15977	107856	2183-06-11 13:25:00	2183-07-01 13:35:00	NULL	EMERGENCY	CLINIC REFERRAL/PREMATURE	SNF	Medicare	ENGL	PROTESTANT QUAKER	SINGLE	BLACK/AFRICAN AMERICAN	NULL	NULL	ANGINA\CATH	0	1
19503	15977	156182	2188-08-25 13:00:00	2188-09-27 17:40:00	NULL	ELECTIVE	PHYS REFERRAL/NORMAL DELI	LONG TERM CARE HOSPITAL	Medicare	ENGL	PROTESTANT QUAKER	SINGLE	BLACK/AFRICAN AMERICAN	NULL	NULL	RIGHT FOOT ULCER	0	1
17338	14159	169147	2115-12-01 08:23:00	2115-12-09 16:43:00	2115-12-09 16:43:00	URGENT	PHYS REFERRAL/NORMAL DELI	DEAD/EXPIRED	Medicare	NULL	CATHOLIC	MARRIED	UNKNOWN/NOT SPECIFIED	NULL	NULL	MYOCARDIAL INFARCTION\CATH	1	1
33936	27760	126013	2143-11-22 18:30:00	2143-12-06 21:40:00	2143-12-06 21:40:00	EMERGENCY	EMERGENCY ROOM ADMIT	DEAD/EXPIRED	Government	SPAN	UNOBTAINABLE	SINGLE	HISPANIC OR LATINO	2143-11-22 15:28:00	2143-11-22 19:17:00	SEPSIS;TELEMETRY	1	1
53520	82681	124146	2167-07-17 02:51:00	2167-07-21 16:47:00	NULL	EMERGENCY	CLINIC REFERRAL/PREMATURE	HOME HEALTH CARE	Medicare	ENGL	PROTESTANT QUAKER	WIDOWED	WHITE	2167-07-17 00:00:00	2167-07-17 15:19:00	VERTRICULAR TACHYCARDIA	0	1
53521	82681	135490	2168-01-26 13:47:00	2168-01-28 16:05:00	NULL	EMERGENCY	TRANSFER FROM HOSP/EXTRAM	HOME HEALTH CARE	Medicare	ENGL	PROTESTANT QUAKER	WIDOWED	WHITE	NULL	NULL	INCESSANT VENTRICULAR TACHYCARDIA\VENTRICULAR TACHYCARDIA ABLATION	0	1
58483	98466	183770	2189-02-26 05:05:00	2189-02-28 14:38:00	NULL	EMERGENCY	EMERGENCY ROOM ADMIT	HOME	Private	ENGL	CATHOLIC	MARRIED	WHITE	2189-02-26 04:27:00	2189-02-26 06:38:00	ACUTE CORONARY SYNDROME	0	1
52430	79427	174326	2154-01-15 13:32:00	2154-01-19 16:51:00	NULL	EMERGENCY	CLINIC REFERRAL/PREMATURE	HOME	Private	ENGL	UNOBTAINABLE	MARRIED	BLACK/AFRICAN AMERICAN	2154-01-15 11:41:00	2154-01-15 14:48:00	ST ELEVATED MYOCARDIAL INFARCTION	0	1
49376	69701	136064	2168-10-31 15:47:00	2168-11-06 12:30:00	NULL	ELECTIVE	PHYS REFERRAL/NORMAL DELI	HOME HEALTH CARE	Private	ENGL	CATHOLIC	MARRIED	WHITE	NULL	NULL	CORONARY ARTERY DISEASE\CORONARY ARTERY BYPASS GRAFT WITH AVR	0	1
54384	85586	132776	2160-04-04 14:47:00	2160-04-12 11:15:00	NULL	EMERGENCY	TRANSFER FROM HOSP/EXTRAM	HOME HEALTH CARE	Medicare	ENGL	CATHOLIC	MARRIED	UNABLE TO OBTAIN	NULL	NULL	CORONARY ARTERY DISEASE	0	1
25784	21127	140221	2172-11-13 23:52:00	2172-11-16 20:17:00	NULL	EMERGENCY	TRANSFER FROM HOSP/EXTRAM	HOME	Private	NULL	NOT SPECIFIED	MARRIED	HISPANIC OR LATINO	NULL	NULL	CORONARY ARTERY DISEASE\CARDIAC CATH	0	1
7534	6170	162681	2185-12-09 15:54:00	2185-12-26 17:00:00	NULL	EMERGENCY	TRANSFER FROM HOSP/EXTRAM	REHAB/DISTINCT PART HOSP	Government	ENGL	CATHOLIC	MARRIED	WHITE	2185-12-09 15:08:00	2185-12-09 17:13:00	CARDIAC ARREST;MYOCARDIAL INFARCTION	0	1
40916	43632	134238	2164-08-09 19:51:00	2164-08-16 17:26:00	NULL	EMERGENCY	CLINIC REFERRAL/PREMATURE	SNF	Medicare	ENGL	NOT SPECIFIED	SINGLE	WHITE	2164-08-09 16:54:00	2164-08-09 21:05:00	CELLULITIS	0	1
21554	17647	180968	2188-07-22 11:15:00	2188-08-12 18:33:00	NULL	ELECTIVE	PHYS REFERRAL/NORMAL DELI	REHAB/DISTINCT PART HOSP	Medicare	NULL	OTHER	MARRIED	UNKNOWN/NOT SPECIFIED	NULL	NULL	NON HEALING ULCER, RIGHT LEG/SDA	0	1
42431	48358	149942	2183-10-07 15:16:00	2183-10-19 14:00:00	NULL	EMERGENCY	TRANSFER FROM HOSP/EXTRAM	HOME HEALTH CARE	Private	ENGL	CATHOLIC	DIVORCED	WHITE	NULL	NULL	CORONARY ARTERY DISEASE\CATH	0	1
24790	20303	187793	2105-03-26 15:30:00	2105-03-30 20:30:00	NULL	EMERGENCY	TRANSFER FROM HOSP/EXTRAM	HOME HEALTH CARE	Medicare	NULL	CATHOLIC	SINGLE	UNKNOWN/NOT SPECIFIED	NULL	NULL	S/P MI\CATH	0	1
775	629	151847	2184-11-23 07:15:00	2184-11-28 15:04:00	NULL	ELECTIVE	PHYS REFERRAL/NORMAL DELI	HOME	Private	NULL	CATHOLIC	SINGLE	WHITE	NULL	NULL	CORONARY ARTERY DISEASE\CORONARY ARTERY BYPASS GRAFT/SDA	0	1
776	629	165308	2185-01-08 14:02:00	2185-01-12 14:58:00	NULL	EMERGENCY	TRANSFER FROM HOSP/EXTRAM	HOME	Private	NULL	CATHOLIC	SINGLE	WHITE	2185-01-08 13:13:00	2185-01-08 14:07:00	ACUTE MYOCARDIAL INFARCTION	0	1
34477	28221	131667	2179-06-10 22:53:00	2179-06-13 15:30:00	NULL	EMERGENCY	TRANSFER FROM HOSP/EXTRAM	HOME	Private	ENGL	PROTESTANT QUAKER	SINGLE	WHITE	NULL	NULL	MYOCARDIAL INFARCTION	0	1
34478	28221	190351	2180-01-17 07:15:00	2180-01-21 18:37:00	NULL	ELECTIVE	PHYS REFERRAL/NORMAL DELI	HOME HEALTH CARE	Private	ENGL	PROTESTANT QUAKER	SINGLE	WHITE	NULL	NULL	CORONARY ARTERY DISEASE\CORONARY ARTERY BYPASS GRAFT /SDA	0	1
36295	29775	111008	2155-07-03 21:51:00	2155-07-08 17:15:00	NULL	EMERGENCY	EMERGENCY ROOM ADMIT	REHAB/DISTINCT PART HOSP	Medicare	ITAL	NOT SPECIFIED	MARRIED	WHITE	2155-07-03 19:58:00	2155-07-03 22:26:00	STROKE-TRANSIENT ISCHEMIC ATTACK	0	1
10524	8604	102784	2110-01-06 15:15:00	2110-01-06 12:00:00	2110-01-06 12:00:00	EMERGENCY	CLINIC REFERRAL/PREMATURE	DEAD/EXPIRED	Medicare	NULL	CATHOLIC	MARRIED	UNKNOWN/NOT SPECIFIED	NULL	NULL	ACUTE MYOCARDIAL INFARCTION\CATH	1	1
38733	31925	144755	2119-11-08 13:59:00	2119-11-10 14:00:00	NULL	EMERGENCY	EMERGENCY ROOM ADMIT	HOME	Private	ENGL	OTHER	NULL	WHITE	2119-11-08 11:53:00	2119-11-08 14:53:00	MYOCARDIAL INFARCTION	0	1
18641	15254	106439	2114-01-24 19:27:00	2114-02-13 17:34:00	NULL	EMERGENCY	CLINIC REFERRAL/PREMATURE	HOME	Private	NULL	CATHOLIC	MARRIED	WHITE	NULL	NULL	CHRONIC RENAL FAILURE;NAUSEA;UNABLE TO TOLERATE PO'S\REVISION;AV FISTULA; LEFT FOREARM	0	1
18642	15254	100229	2114-12-24 17:05:00	2115-01-06 17:00:00	NULL	EMERGENCY	EMERGENCY ROOM ADMIT	HOME	Private	NULL	CATHOLIC	MARRIED	WHITE	2114-12-24 11:45:00	2114-12-24 18:12:00	HYPOTENSION;RULE OUT SEPSIS	0	1
11748	9599	197399	2118-07-18 16:29:00	2118-07-27 15:15:00	NULL	EMERGENCY	TRANSFER FROM HOSP/EXTRAM	HOME HEALTH CARE	Medicare	NULL	CATHOLIC	MARRIED	UNKNOWN/NOT SPECIFIED	NULL	NULL	MYOCARDIAL INFARCTION\CATH	0	1
41344	45013	120099	2131-09-28 07:15:00	2131-10-10 15:00:00	NULL	ELECTIVE	PHYS REFERRAL/NORMAL DELI	SNF	Medicare	ENGL	NOT SPECIFIED	MARRIED	WHITE	NULL	NULL	CORONARY ARTERY DISEASE; THYROID NEOPLASM\CORONARY ARTERY BYPASS GRAFT; THYROIDECTOMY /SDA	0	1
47898	65256	129809	2181-11-10 08:36:00	2181-11-13 16:24:00	NULL	EMERGENCY	TRANSFER FROM HOSP/EXTRAM	HOME	Private	ENGL	NOT SPECIFIED	MARRIED	WHITE	NULL	NULL	ST ELEVATED MYOCARDIAL INFARCTION\CARDIAC CATH	0	1
48738	67808	117121	2142-04-26 16:37:00	2142-05-03 14:40:00	NULL	EMERGENCY	TRANSFER FROM HOSP/EXTRAM	HOME HEALTH CARE	Private	ENGL	NOT SPECIFIED	MARRIED	WHITE	NULL	NULL	ASPIRATION PNEUMONIA;CHRONIC OBST PULM DISEASE	0	1
6695	5506	133761	2114-10-17 16:01:00	2114-11-04 12:08:00	NULL	EMERGENCY	EMERGENCY ROOM ADMIT	SNF	Medicare	NULL	NOT SPECIFIED	MARRIED	BLACK/AFRICAN AMERICAN	2114-10-16 16:16:00	2114-10-17 18:02:00	LEFT INTERNAL JUGULAR VEIN THROMBOSIS;LEFT ARM EDEMA	0	1
6696	5506	152512	2115-07-10 14:06:00	2115-08-01 14:07:00	NULL	EMERGENCY	EMERGENCY ROOM ADMIT	SNF	Medicare	NULL	NOT SPECIFIED	MARRIED	BLACK/AFRICAN AMERICAN	2115-07-10 11:45:00	2115-07-10 14:25:00	HYPERTHERMIA	0	1
6697	5506	111309	2115-09-28 05:06:00	2115-10-20 16:10:00	2115-10-20 16:10:00	EMERGENCY	EMERGENCY ROOM ADMIT	DEAD/EXPIRED	Medicare	NULL	NOT SPECIFIED	MARRIED	BLACK/AFRICAN AMERICAN	2115-09-27 18:38:00	2115-09-28 08:25:00	PNEUMONIA-CONGESTIVE HEART FAILURE	1	1
56389	91904	178866	2170-12-01 15:41:00	2170-12-03 17:43:00	2170-12-03 17:43:00	EMERGENCY	EMERGENCY ROOM ADMIT	DEAD/EXPIRED	Medicare	ENGL	CATHOLIC	MARRIED	WHITE	2170-12-01 13:50:00	2170-12-01 16:48:00	INTRAPARENCHYMAL HEMORRHAGE	1	1
1555	1264	169492	2127-12-19 21:48:00	2128-01-13 07:42:00	2128-01-13 07:42:00	URGENT	TRANSFER FROM HOSP/EXTRAM	DEAD/EXPIRED	Private	NULL	NULL	MARRIED	UNKNOWN/NOT SPECIFIED	NULL	NULL	ACUTE MYOCARDIAL INFARCTION\CATHERIZATION	1	1
51694	77041	193659	2154-04-18 13:00:00	2154-04-25 13:52:00	NULL	ELECTIVE	PHYS REFERRAL/NORMAL DELI	HOME HEALTH CARE	Medicaid	ENGL	NOT SPECIFIED	SINGLE	WHITE	NULL	NULL	AORTIC STENOSIS\AORTIC VALVE REPLACEMENT; MAZE PROCEDURE	0	1
39888	40384	107272	2131-04-23 14:29:00	2131-05-03 17:40:00	NULL	EMERGENCY	CLINIC REFERRAL/PREMATURE	HOME HEALTH CARE	Private	ENGL	JEWISH	MARRIED	OTHER	2131-04-23 13:18:00	2131-04-23 16:35:00	CONGESTIVE HEART FAILURE	0	1
26702	21865	178363	2139-07-12 00:14:00	2139-07-14 16:33:00	NULL	EMERGENCY	TRANSFER FROM HOSP/EXTRAM	HOME	Medicare	NULL	UNOBTAINABLE	UNKNOWN (DEFAULT)	UNKNOWN/NOT SPECIFIED	NULL	NULL	MYOCARDIAL INFARCT	0	1
28208	23116	179643	2178-11-03 15:30:00	2178-11-04 03:58:00	2178-11-04 03:58:00	URGENT	PHYS REFERRAL/NORMAL DELI	DEAD/EXPIRED	Medicare	NULL	CATHOLIC	WIDOWED	UNKNOWN/NOT SPECIFIED	NULL	NULL	CORONARY ARTERY DISEASE	1	1
51292	75899	122304	2127-12-16 12:30:00	2127-12-23 14:52:00	NULL	ELECTIVE	PHYS REFERRAL/NORMAL DELI	LONG TERM CARE HOSPITAL	Medicaid	ENGL	CATHOLIC	DIVORCED	WHITE	NULL	NULL	OSTEOMYELITIS LEFT HIP/SDA	0	1
51293	75899	153632	2128-03-11 12:15:00	2128-03-17 15:45:00	NULL	ELECTIVE	PHYS REFERRAL/NORMAL DELI	SNF	Medicaid	ENGL	CATHOLIC	DIVORCED	WHITE	NULL	NULL	SEPTIC LT HIP REPLACEMENT/SDA	0	1
33868	27705	131223	2159-10-16 07:15:00	2159-10-21 18:00:00	NULL	ELECTIVE	PHYS REFERRAL/NORMAL DELI	HOME HEALTH CARE	Private	ENGL	NOT SPECIFIED	MARRIED	WHITE	NULL	NULL	CORONARY ARTERY DISEASE\CORONARY ARTERY BYPASS GRAFT /SDA	0	1
20772	16992	155667	2110-02-11 12:53:00	2110-02-26 15:28:00	NULL	URGENT	PHYS REFERRAL/NORMAL DELI	REHAB/DISTINCT PART HOSP	Medicare	NULL	PROTESTANT QUAKER	MARRIED	WHITE	NULL	NULL	CONGESTIVE HEART FAILURE	0	1
20773	16992	107483	2110-02-28 15:47:00	2110-03-05 10:36:00	NULL	EMERGENCY	EMERGENCY ROOM ADMIT	REHAB/DISTINCT PART HOSP	Medicare	NULL	PROTESTANT QUAKER	MARRIED	WHITE	2110-02-28 13:50:00	2110-02-28 20:15:00	ICD FIRING;SOB	0	1
20774	16992	158279	2114-02-25 19:07:00	2114-03-04 14:50:00	NULL	EMERGENCY	EMERGENCY ROOM ADMIT	HOME HEALTH CARE	Medicare	ENGL	PROTESTANT QUAKER	MARRIED	WHITE	2114-02-25 18:15:00	2114-02-25 19:58:00	UPPER GI BLEED	0	1
20775	16992	136218	2114-09-20 16:23:00	2114-10-07 18:00:00	NULL	EMERGENCY	TRANSFER FROM HOSP/EXTRAM	REHAB/DISTINCT PART HOSP	Medicare	ENGL	PROTESTANT QUAKER	MARRIED	WHITE	NULL	NULL	CONGESTIVE HEART FAILURE;VENTRICULAR TACHYCARDIA	0	1
20776	16992	134503	2115-01-10 21:27:00	2115-01-19 18:00:00	NULL	EMERGENCY	EMERGENCY ROOM ADMIT	SNF	Medicare	ENGL	PROTESTANT QUAKER	MARRIED	WHITE	2115-01-10 16:16:00	2115-01-10 22:48:00	PNEUMONIA	0	1
20777	16992	160047	2115-02-01 23:22:00	2115-02-15 16:30:00	NULL	EMERGENCY	EMERGENCY ROOM ADMIT	REHAB/DISTINCT PART HOSP	Medicare	ENGL	PROTESTANT QUAKER	MARRIED	WHITE	2115-02-01 19:01:00	2115-02-02 00:48:00	PNEUMONIA	0	1
15462	12603	142194	2108-11-23 15:50:00	2108-11-26 14:45:00	NULL	EMERGENCY	EMERGENCY ROOM ADMIT	HOME	Medicare	NULL	UNOBTAINABLE	NULL	WHITE	2108-11-23 06:39:00	2108-11-23 11:00:00	CHF,MI	0	1
55173	88193	105041	2171-03-08 02:22:00	2171-03-24 04:00:00	2171-03-24 04:00:00	EMERGENCY	CLINIC REFERRAL/PREMATURE	DEAD/EXPIRED	Medicare	ENGL	JEWISH	WIDOWED	WHITE	2171-03-07 23:25:00	2171-03-08 04:15:00	PNEUMONIA	1	1
7673	6286	125937	2157-05-31 07:15:00	2157-06-04 13:34:00	NULL	ELECTIVE	PHYS REFERRAL/NORMAL DELI	HOME HEALTH CARE	Private	NULL	NOT SPECIFIED	MARRIED	ASIAN - ASIAN INDIAN	NULL	NULL	CORONARY ARTERY DISEASE\CORONARY ARTERY BYPASS GRAFT /SDA	0	1
55364	88766	166492	2161-11-04 01:49:00	2161-12-01 16:00:00	NULL	EMERGENCY	EMERGENCY ROOM ADMIT	REHAB/DISTINCT PART HOSP	Medicare	ENGL	NOT SPECIFIED	SINGLE	WHITE	2161-11-03 23:09:00	2161-11-04 03:25:00	CHEST PAIN	0	1
54800	86919	113350	2154-11-20 00:52:00	2154-11-22 18:16:00	NULL	EMERGENCY	EMERGENCY ROOM ADMIT	HOME	Medicare	ENGL	CATHOLIC	MARRIED	WHITE	2154-11-19 22:03:00	2154-11-20 01:55:00	PULMONARY EMBOLISM	0	1
44335	54197	154990	2140-07-16 22:53:00	2140-08-19 16:35:00	NULL	EMERGENCY	CLINIC REFERRAL/PREMATURE	LONG TERM CARE HOSPITAL	Private	ENGL	JEWISH	SINGLE	WHITE	2140-07-16 21:39:00	2140-07-17 01:46:00	GI BLEED	0	1
44336	54197	184819	2140-09-11 21:34:00	2140-09-19 17:00:00	NULL	EMERGENCY	TRANSFER FROM SKILLED NUR	LONG TERM CARE HOSPITAL	Private	ENGL	JEWISH	SINGLE	WHITE	2140-09-11 18:54:00	2140-09-11 23:05:00	PNEUMONIA	0	1
25122	20583	155983	2124-05-24 16:51:00	2124-06-10 12:30:00	NULL	EMERGENCY	EMERGENCY ROOM ADMIT	HOME HEALTH CARE	Private	NULL	OTHER	MARRIED	WHITE	2124-05-24 11:57:00	2124-05-24 18:02:00	CHEST PAIN	0	1
9969	8142	189946	2190-10-30 18:29:00	2190-11-12 14:00:00	NULL	EMERGENCY	TRANSFER FROM HOSP/EXTRAM	REHAB/DISTINCT PART HOSP	Medicare	NULL	CATHOLIC	WIDOWED	UNKNOWN/NOT SPECIFIED	NULL	NULL	STEMI	0	1
33720	27577	127863	2164-08-02 00:40:00	2164-08-11 15:45:00	NULL	EMERGENCY	EMERGENCY ROOM ADMIT	HOME HEALTH CARE	Medicare	RUSS	PROTESTANT QUAKER	UNKNOWN (DEFAULT)	WHITE	2164-08-01 21:09:00	2164-08-02 03:17:00	ACUTE RENAL FAILURE	0	1
33721	27577	198353	2165-12-15 05:39:00	2165-12-23 16:30:00	NULL	EMERGENCY	EMERGENCY ROOM ADMIT	SNF	Medicare	RUSS	PROTESTANT QUAKER	MARRIED	WHITE	2165-12-15 02:51:00	2165-12-15 07:10:00	CHEST PAIN	0	1
49326	69559	109578	2180-01-24 14:03:00	2180-01-27 14:00:00	NULL	EMERGENCY	CLINIC REFERRAL/PREMATURE	HOME	Medicare	ENGL	NOT SPECIFIED	WIDOWED	PATIENT DECLINED TO ANSWER	NULL	NULL	CHEST PAIN\CARDIAC CATHETERIZATION	0	1
49118	68946	130019	2154-03-20 13:39:00	2154-04-08 15:59:00	NULL	ELECTIVE	PHYS REFERRAL/NORMAL DELI	SNF	Medicare	PERS	NOT SPECIFIED	MARRIED	WHITE	NULL	NULL	SPLENIC MARGINAL ZONE LYMPHOMA\CHEMOTHERAPY	0	1
49119	68946	182954	2154-09-10 21:09:00	2154-09-19 10:45:00	2154-09-19 10:45:00	EMERGENCY	TRANSFER FROM HOSP/EXTRAM	DEAD/EXPIRED	Medicare	PERS	NOT SPECIFIED	MARRIED	WHITE	NULL	NULL	RESPIRATORY INSUFFICIENCY	1	1
31367	25656	177320	2161-04-26 11:26:00	2161-04-27 19:25:00	2161-04-27 19:25:00	EMERGENCY	TRANSFER FROM SKILLED NUR	DEAD/EXPIRED	Medicare	NULL	NOT SPECIFIED	MARRIED	WHITE	2161-04-26 07:56:00	2161-04-26 13:30:00	CONGESTIVE HEART FAILURE	1	1
43821	52620	112966	2198-05-04 12:02:00	2198-05-29 08:10:00	2198-05-29 08:10:00	EMERGENCY	TRANSFER FROM OTHER HEALT	DEAD/EXPIRED	Private	ENGL	CATHOLIC	MARRIED	UNABLE TO OBTAIN	NULL	NULL	VENTRICULAR FIBRILLATION\ICD	1	1
15311	12472	118363	2156-06-21 11:36:00	2156-06-26 13:00:00	NULL	ELECTIVE	PHYS REFERRAL/NORMAL DELI	HOME HEALTH CARE	Medicare	NULL	CATHOLIC	MARRIED	WHITE	NULL	NULL	CORONARY ARTERY DISEASE\CORONARY ARTERY BYPASS GRAFT	0	1
15312	12472	139766	2164-06-19 13:00:00	2164-06-19 17:00:00	NULL	ELECTIVE	PHYS REFERRAL/NORMAL DELI	HOME	Medicare	ENGL	CATHOLIC	MARRIED	WHITE	NULL	NULL	CHF, LEFT VENTRICULAR LEAD CAUSING DIAPHRAGMATIC STIMULATION S/P ICD IMPLANT\LEFT VENTRICULAR LEAD REVISION **REMOTE WEST** /SDA	0	0
27262	22340	107738	2146-01-03 13:32:00	2146-01-13 18:30:00	NULL	EMERGENCY	TRANSFER FROM HOSP/EXTRAM	HOME HEALTH CARE	Medicare	NULL	PROTESTANT QUAKER	MARRIED	WHITE	NULL	NULL	CHEST PAIN\CATH	0	1
18780	15376	182560	2168-07-17 22:48:00	2168-07-22 15:30:00	NULL	EMERGENCY	EMERGENCY ROOM ADMIT	HOME HEALTH CARE	Medicare	NULL	CATHOLIC	MARRIED	WHITE	2168-07-17 20:06:00	2168-07-17 21:53:00	ACUTE MYOCARDIAL INFARCTION	0	1
22021	18026	175782	2122-07-15 08:00:00	2122-07-21 12:40:00	NULL	ELECTIVE	PHYS REFERRAL/NORMAL DELI	HOME HEALTH CARE	Private	NULL	UNOBTAINABLE	SINGLE	UNKNOWN/NOT SPECIFIED	NULL	NULL	CORONARY ARTERY DISEASE\CORONARY ARTERY BYPASS GRAFT/SDA	0	1
36113	29620	197690	2199-04-26 02:34:00	2199-05-11 18:25:00	NULL	EMERGENCY	EMERGENCY ROOM ADMIT	HOME HEALTH CARE	Medicare	ENGL	NOT SPECIFIED	MARRIED	WHITE	2199-04-25 21:39:00	2199-04-26 03:28:00	NSTEMI	0	1
36114	29620	120438	2199-05-20 18:27:00	2199-06-11 14:50:00	NULL	EMERGENCY	EMERGENCY ROOM ADMIT	SNF	Medicare	ENGL	NOT SPECIFIED	MARRIED	WHITE	2199-05-20 11:56:00	2199-05-20 19:23:00	UPPER GI BLEED;TELEMETRY	0	1
36115	29620	135853	2201-06-05 14:40:00	2201-06-12 16:30:00	NULL	EMERGENCY	EMERGENCY ROOM ADMIT	SNF	Medicare	ENGL	CATHOLIC	MARRIED	WHITE	2201-06-05 12:03:00	2201-06-05 15:40:00	CONGESTIVE HEART FAILURE	0	1
5788	4787	135251	2123-05-29 05:52:00	2123-06-04 16:55:00	NULL	EMERGENCY	EMERGENCY ROOM ADMIT	REHAB/DISTINCT PART HOSP	Medicare	ENGL	JEWISH	MARRIED	WHITE	2123-05-29 00:24:00	2123-05-29 05:53:00	SEPSIS	0	1
5789	4787	109022	2123-06-11 18:53:00	2123-06-23 18:19:00	NULL	EMERGENCY	EMERGENCY ROOM ADMIT	REHAB/DISTINCT PART HOSP	Medicare	ENGL	JEWISH	MARRIED	WHITE	2123-06-11 10:15:00	2123-06-11 21:50:00	RENAL STONE	0	1
5790	4787	104141	2123-12-16 00:07:00	2123-12-18 14:29:00	NULL	EMERGENCY	EMERGENCY ROOM ADMIT	SNF	Medicare	ENGL	JEWISH	MARRIED	WHITE	2123-12-15 20:58:00	2123-12-16 01:13:00	SEPSIS	0	1
5791	4787	120913	2124-01-12 14:35:00	2124-01-17 14:15:00	NULL	EMERGENCY	EMERGENCY ROOM ADMIT	SNF	Medicare	ENGL	JEWISH	MARRIED	WHITE	2124-01-12 09:55:00	2124-01-12 16:04:00	LOWER GI BLEED	0	1
5792	4787	112190	2124-10-24 17:21:00	2124-10-30 13:23:00	NULL	EMERGENCY	EMERGENCY ROOM ADMIT	SNF	Medicare	ENGL	JEWISH	MARRIED	WHITE	2124-10-24 01:33:00	2124-10-24 17:54:00	CONGESTIVE HEART FAILURE	0	1
5793	4787	165271	2125-09-06 16:05:00	2125-09-17 17:45:00	NULL	EMERGENCY	EMERGENCY ROOM ADMIT	SNF	Medicare	ENGL	JEWISH	MARRIED	WHITE	2125-09-06 13:26:00	2125-09-06 17:42:00	HYPOTENSION	0	1
5794	4787	189443	2125-10-16 17:21:00	2125-10-23 14:27:00	NULL	EMERGENCY	EMERGENCY ROOM ADMIT	SNF	Medicare	ENGL	JEWISH	MARRIED	WHITE	2125-10-16 12:06:00	2125-10-16 18:06:00	SEPSIS	0	1
5795	4787	123124	2125-12-01 16:43:00	2125-12-12 16:54:00	NULL	EMERGENCY	EMERGENCY ROOM ADMIT	SNF	Medicare	ENGL	JEWISH	MARRIED	WHITE	2125-12-01 12:29:00	2125-12-01 17:34:00	FEVER/HYPOTENSION	0	1
5796	4787	135926	2126-01-21 23:13:00	2126-01-26 16:20:00	NULL	EMERGENCY	EMERGENCY ROOM ADMIT	HOME HEALTH CARE	Medicare	ENGL	JEWISH	MARRIED	WHITE	2126-01-21 20:16:00	2126-01-22 00:31:00	SEPSIS	0	1
5797	4787	114129	2126-06-30 02:01:00	2126-07-09 18:00:00	NULL	EMERGENCY	EMERGENCY ROOM ADMIT	SNF	Medicare	ENGL	JEWISH	MARRIED	WHITE	2126-06-29 21:45:00	2126-06-30 02:29:00	SEPSIS	0	1
5798	4787	148689	2127-06-07 22:07:00	2127-06-14 13:58:00	NULL	EMERGENCY	EMERGENCY ROOM ADMIT	SNF	Medicare	ENGL	JEWISH	MARRIED	WHITE	2127-06-07 15:17:00	2127-06-07 23:20:00	BRIGHT RED BLOOD PER RECTUM;URINARY TRACT INFECTION	0	1
5799	4787	112600	2127-07-28 17:16:00	2127-08-05 14:46:00	NULL	EMERGENCY	TRANSFER FROM SKILLED NUR	SNF	Medicare	ENGL	JEWISH	MARRIED	WHITE	NULL	NULL	CERVICAL TRACTION	0	1
5800	4787	199008	2127-09-17 18:52:00	2127-09-26 15:20:00	NULL	EMERGENCY	CLINIC REFERRAL/PREMATURE	SNF	Medicare	ENGL	JEWISH	MARRIED	WHITE	2127-09-17 15:45:00	2127-09-17 20:10:00	MENTAL STATUS CHANGES	0	1
5801	4787	199221	2128-10-20 18:19:00	2128-10-23 14:07:00	NULL	EMERGENCY	CLINIC REFERRAL/PREMATURE	HOME	Medicare	ENGL	JEWISH	MARRIED	WHITE	2128-10-20 12:27:00	2128-10-20 20:22:00	HYPOTENSION	0	1
5802	4787	153907	2129-01-19 16:32:00	2129-01-21 15:27:00	NULL	EMERGENCY	CLINIC REFERRAL/PREMATURE	HOME	Medicare	ENGL	JEWISH	MARRIED	WHITE	2129-01-19 11:46:00	2129-01-19 18:15:00	HYPOTENSION	0	1
5803	4787	106780	2129-06-08 14:21:00	2129-06-11 14:20:00	NULL	EMERGENCY	CLINIC REFERRAL/PREMATURE	HOME	Medicare	ENGL	JEWISH	MARRIED	WHITE	2129-06-08 12:58:00	2129-06-08 15:44:00	HYPOTENSION	0	1
9167	7493	152154	2101-10-17 06:14:00	2101-10-21 18:00:00	NULL	EMERGENCY	EMERGENCY ROOM ADMIT	HOME	Private	NULL	NOT SPECIFIED	MARRIED	WHITE	2101-10-17 02:24:00	2101-10-17 07:35:00	ABDOMINAL PAIN	0	1
28103	23030	110044	2109-04-13 23:59:00	2109-04-21 12:00:00	NULL	URGENT	TRANSFER FROM HOSP/EXTRAM	HOME	Private	NULL	CATHOLIC	MARRIED	WHITE	NULL	NULL	S/P CATH\CATH	0	1
56163	91258	108206	2136-11-01 21:35:00	2136-11-08 14:54:00	NULL	EMERGENCY	TRANSFER FROM HOSP/EXTRAM	SNF	Medicare	ENGL	CATHOLIC	MARRIED	WHITE	NULL	NULL	MYOCARDIAL INFARCT	0	1
22355	18308	187843	2137-11-18 08:00:00	2137-11-22 14:47:00	NULL	EMERGENCY	TRANSFER FROM HOSP/EXTRAM	HOME	Private	NULL	PROTESTANT QUAKER	MARRIED	WHITE	NULL	NULL	ACUTE MYOCARDIAL INFARCTION	0	1
57991	96848	193525	2146-03-03 00:11:00	2146-03-08 14:50:00	NULL	EMERGENCY	EMERGENCY ROOM ADMIT	SNF	Medicare	ENGL	JEWISH	WIDOWED	WHITE	2146-03-02 21:00:00	2146-03-03 04:42:00	CHEST PAIN	0	1
57992	96848	186129	2146-03-13 07:43:00	2146-03-18 07:07:00	2146-03-18 07:07:00	EMERGENCY	EMERGENCY ROOM ADMIT	DEAD/EXPIRED	Medicare	ENGL	JEWISH	WIDOWED	WHITE	NULL	NULL	MYOCARDIAL INFARCTION	1	1
28747	23554	195480	2149-06-16 11:02:00	2149-06-23 18:45:00	NULL	ELECTIVE	PHYS REFERRAL/NORMAL DELI	HOME HEALTH CARE	Medicare	NULL	NOT SPECIFIED	MARRIED	WHITE	NULL	NULL	CORONARY ARTERY DISEASE\CORONARY ARTERY BYPASS GRAFT;CATH	0	1
13237	10820	199180	2164-07-02 11:33:00	2164-07-12 17:32:00	NULL	EMERGENCY	EMERGENCY ROOM ADMIT	REHAB/DISTINCT PART HOSP	Medicare	NULL	JEWISH	MARRIED	WHITE	2164-07-02 01:29:00	2164-07-02 08:11:00	ACUTE MYOCARDIAL INFARCTION	0	1
13238	10820	192649	2166-02-19 04:01:00	2166-02-24 17:10:00	NULL	EMERGENCY	EMERGENCY ROOM ADMIT	HOME HEALTH CARE	Medicare	NULL	JEWISH	MARRIED	WHITE	2166-02-19 00:50:00	2166-02-19 05:00:00	ACUTE CORONARY SYNDROME	0	1
13239	10820	123664	2167-11-30 05:55:00	2167-12-09 14:00:00	NULL	EMERGENCY	EMERGENCY ROOM ADMIT	HOME HEALTH CARE	Medicare	ENGL	JEWISH	MARRIED	WHITE	2167-11-29 23:18:00	2167-11-30 05:28:00	ISCHEMIC BOWEL	0	1
13240	10820	173465	2171-08-31 05:11:00	2171-09-16 14:18:00	NULL	EMERGENCY	EMERGENCY ROOM ADMIT	SNF	Medicare	ENGL	JEWISH	MARRIED	WHITE	2171-08-31 02:19:00	2171-08-31 06:14:00	CONGESTIVE HEART FAILURE	0	1
13241	10820	125172	2171-10-25 09:28:00	2171-11-06 16:00:00	NULL	EMERGENCY	EMERGENCY ROOM ADMIT	HOME HEALTH CARE	Medicare	ENGL	JEWISH	MARRIED	WHITE	2171-10-25 08:14:00	2171-10-25 12:16:00	CONGESTIVE HEART FAILURE;PNEUMONIA	0	1
17023	13891	143903	2115-01-20 20:55:00	2115-01-23 19:50:00	2115-01-23 19:50:00	EMERGENCY	EMERGENCY ROOM ADMIT	DEAD/EXPIRED	Medicare	NULL	JEWISH	MARRIED	WHITE	2115-01-20 18:27:00	2115-01-21 00:45:00	RESPIRATORY DISTRESS	1	1
8169	6714	148536	2166-10-14 18:08:00	2166-10-23 14:39:00	NULL	EMERGENCY	TRANSFER FROM HOSP/EXTRAM	HOME HEALTH CARE	Medicare	NULL	JEWISH	MARRIED	WHITE	NULL	NULL	NON Q WAVE MYOCARDIAL INFARCTION	0	1
7171	5865	111718	2187-05-27 12:29:00	2187-05-31 15:00:00	NULL	EMERGENCY	EMERGENCY ROOM ADMIT	HOME	Medicare	NULL	JEWISH	MARRIED	WHITE	2187-05-27 09:27:00	2187-05-27 16:54:00	GASTROINTESTINAL BLEED	0	1
7172	5865	139606	2188-02-14 23:38:00	2188-03-07 14:30:00	NULL	EMERGENCY	EMERGENCY ROOM ADMIT	HOME HEALTH CARE	Medicare	NULL	JEWISH	MARRIED	WHITE	2188-02-14 14:02:00	2188-02-15 03:00:00	GASTROINTESTINAL BLEED	0	1
7173	5865	138226	2190-09-07 08:20:00	2190-09-14 14:57:00	NULL	EMERGENCY	EMERGENCY ROOM ADMIT	HOME HEALTH CARE	Medicare	ENGL	JEWISH	MARRIED	WHITE	2190-09-07 06:36:00	2190-09-07 20:29:00	LOWER GI BLEED	0	1
7174	5865	186505	2192-08-25 06:13:00	2192-08-30 15:45:00	NULL	EMERGENCY	EMERGENCY ROOM ADMIT	SNF	Medicare	ENGL	JEWISH	MARRIED	WHITE	2192-08-24 22:48:00	2192-08-25 07:53:00	LOWER GASTROINTESTINAL BLEED	0	1
7175	5865	111501	2192-09-12 18:23:00	2192-09-14 15:00:00	NULL	EMERGENCY	EMERGENCY ROOM ADMIT	SNF	Medicare	ENGL	JEWISH	MARRIED	WHITE	2192-09-12 14:37:00	2192-09-12 20:07:00	HYPOTENSION;TACHYCARDIA	0	1
2677	2211	175696	2176-01-12 16:06:00	2176-01-19 16:15:00	NULL	EMERGENCY	EMERGENCY ROOM ADMIT	SNF	Private	ENGL	JEWISH	SINGLE	WHITE	2176-01-12 11:18:00	2176-01-12 23:05:00	LEFT FOOT ULCER	0	1
35667	29247	187584	2190-08-05 16:45:00	2190-08-19 11:30:00	NULL	EMERGENCY	TRANSFER FROM HOSP/EXTRAM	SNF	Medicare	PTUN	CATHOLIC	MARRIED	UNABLE TO OBTAIN	NULL	NULL	ACUTE CORONARY SYNDROME\CATH	0	1
24128	19757	101762	2160-06-07 03:38:00	2160-06-23 20:45:00	NULL	EMERGENCY	EMERGENCY ROOM ADMIT	REHAB/DISTINCT PART HOSP	Medicaid	NULL	CATHOLIC	MARRIED	UNKNOWN/NOT SPECIFIED	2160-06-07 05:15:00	2160-06-07 03:27:00	HEAD BLEED	0	1
24129	19757	184097	2160-10-07 19:49:00	2160-10-25 12:15:00	NULL	URGENT	TRANSFER FROM HOSP/EXTRAM	REHAB/DISTINCT PART HOSP	Medicaid	NULL	CATHOLIC	MARRIED	UNKNOWN/NOT SPECIFIED	NULL	NULL	STRIDOR;SHORTNESS OF BREATH	0	1
48569	67316	117502	2156-01-28 17:33:00	2156-02-04 13:09:00	NULL	ELECTIVE	PHYS REFERRAL/NORMAL DELI	SNF	Medicare	ENGL	PROTESTANT QUAKER	WIDOWED	BLACK/AFRICAN AMERICAN	NULL	NULL	CORONARY ARTERY DISEASE\CORONARY ARTERY BYPASS GRAFT	0	1
30622	25063	116777	2169-12-21 01:41:00	2169-12-22 12:00:00	2169-12-22 12:00:00	EMERGENCY	TRANSFER FROM HOSP/EXTRAM	DEAD/EXPIRED	Private	NULL	PROTESTANT QUAKER	MARRIED	BLACK/AFRICAN AMERICAN	NULL	NULL	MYOCARDIAL INFARCTION	1	1
7499	6141	165197	2164-07-08 06:00:00	2164-07-11 13:40:00	NULL	EMERGENCY	TRANSFER FROM HOSP/EXTRAM	HOME	Private	NULL	CATHOLIC	MARRIED	WHITE	NULL	NULL	CORONARY ARTERY DISEASE-ARRYTHMIAS	0	1
49505	70147	195329	2191-04-28 23:53:00	2191-05-04 16:06:00	NULL	EMERGENCY	EMERGENCY ROOM ADMIT	HOME HEALTH CARE	Private	ENGL	NOT SPECIFIED	MARRIED	OTHER	2191-04-28 15:14:00	2191-04-29 02:52:00	FEVER	0	0
42984	50161	145000	2126-05-08 17:04:00	2126-05-11 15:15:00	NULL	EMERGENCY	TRANSFER FROM HOSP/EXTRAM	HOME	Medicare	PTUN	CATHOLIC	DIVORCED	UNABLE TO OBTAIN	NULL	NULL	ACUTE INFERIOR MYOCARDIAL INFARCTION\RIGHT CORONARY ARTERY ANGIOPLASTY;STENT PLACEMENT	0	1
20792	16997	110594	2192-10-10 12:40:00	2192-10-27 11:24:00	NULL	URGENT	TRANSFER FROM HOSP/EXTRAM	DISC-TRAN CANCER/CHLDRN H	Medicare	NULL	CATHOLIC	MARRIED	UNKNOWN/NOT SPECIFIED	NULL	NULL	NQWMI,CRI,AS,CHF\LEFT HEART CATHETERIZATION	0	1
22158	18135	158492	2183-12-05 13:10:00	2183-12-15 13:41:00	NULL	URGENT	TRANSFER FROM HOSP/EXTRAM	REHAB/DISTINCT PART HOSP	Medicare	NULL	NULL	MARRIED	UNKNOWN/NOT SPECIFIED	NULL	NULL	UNSTABLE ANGINA\CATH	0	1
36784	30199	162255	2157-04-13 16:46:00	2157-04-17 19:00:00	NULL	EMERGENCY	TRANSFER FROM HOSP/EXTRAM	HOME	Medicare	ENGL	PROTESTANT QUAKER	MARRIED	WHITE	NULL	NULL	HEMOPTYSIS	0	1
42401	48276	165137	2168-02-19 16:42:00	2168-02-22 13:45:00	NULL	EMERGENCY	EMERGENCY ROOM ADMIT	HOME	Medicare	ENGL	JEWISH	SINGLE	WHITE	2168-02-19 13:05:00	2168-02-19 18:46:00	CHEST PAIN	0	1
52555	79894	106711	2104-03-18 18:28:00	2104-05-01 01:58:00	2104-05-01 01:58:00	EMERGENCY	TRANSFER FROM HOSP/EXTRAM	DEAD/EXPIRED	Medicare	NULL	PROTESTANT QUAKER	WIDOWED	UNKNOWN/NOT SPECIFIED	NULL	NULL	APML	1	1
49311	69501	199812	2154-09-24 18:15:00	2154-10-18 16:40:00	NULL	EMERGENCY	CLINIC REFERRAL/PREMATURE	HOME HEALTH CARE	Government	RUSS	NOT SPECIFIED	MARRIED	WHITE	NULL	NULL	PANCREATITIS	0	1
45681	58325	130040	2133-01-14 18:36:00	2133-01-18 18:30:00	NULL	EMERGENCY	TRANSFER FROM HOSP/EXTRAM	HOME	Medicaid	ENGL	CATHOLIC	SINGLE	WHITE	NULL	NULL	INSULIN DENSENTIZATION	0	1
45072	56430	111367	2101-06-02 13:34:00	2101-06-08 14:12:00	NULL	EMERGENCY	TRANSFER FROM HOSP/EXTRAM	HOME HEALTH CARE	Private	ENGL	NOT SPECIFIED	MARRIED	UNKNOWN/NOT SPECIFIED	NULL	NULL	CORONARY ARTERY DISEASE	0	1
44257	53919	154799	2141-08-03 14:54:00	2141-08-08 15:00:00	NULL	EMERGENCY	TRANSFER FROM HOSP/EXTRAM	SNF	Medicare	NULL	UNOBTAINABLE	WIDOWED	UNABLE TO OBTAIN	NULL	NULL	ST ELEVATION MYOCARDIAL INFARCTION\CORONARY ANGIOGRAM	0	1
36845	30248	135325	2157-08-02 02:34:00	2157-08-05 16:55:00	NULL	EMERGENCY	TRANSFER FROM HOSP/EXTRAM	HOME HEALTH CARE	Private	ENGL	NOT SPECIFIED	MARRIED	WHITE	NULL	NULL	ACUTE MYOCARDIAL INFARCTION	0	1
43910	52867	146175	2165-02-17 16:35:00	2165-02-25 13:30:00	NULL	ELECTIVE	PHYS REFERRAL/NORMAL DELI	HOME HEALTH CARE	Private	ENGL	CATHOLIC	MARRIED	WHITE	NULL	NULL	ATRIAL TACHYCARDIA;\CARDIOVERSION	0	1
26168	21434	191109	2118-11-04 17:06:00	2118-11-26 02:56:00	2118-11-26 02:56:00	EMERGENCY	TRANSFER FROM HOSP/EXTRAM	DEAD/EXPIRED	Medicare	NULL	PROTESTANT QUAKER	MARRIED	UNKNOWN/NOT SPECIFIED	NULL	NULL	LUNG CANCER	1	1
23002	18855	110154	2135-05-28 18:21:00	2135-05-31 17:14:00	NULL	URGENT	PHYS REFERRAL/NORMAL DELI	HOME	Medicare	ENGL	CATHOLIC	MARRIED	WHITE	NULL	NULL	ACUTE MYOCARDIAL INFARCTION	0	1
9816	8011	167813	2176-10-03 08:30:00	2176-11-08 05:40:00	2176-11-08 05:40:00	ELECTIVE	PHYS REFERRAL/NORMAL DELI	DEAD/EXPIRED	Medicare	NULL	CATHOLIC	WIDOWED	WHITE	NULL	NULL	AMPULLARY MASS/SDA	1	1
58417	98235	114435	2125-10-14 06:56:00	2125-10-31 16:30:00	NULL	EMERGENCY	EMERGENCY ROOM ADMIT	HOME HEALTH CARE	Government	ENGL	NOT SPECIFIED	SINGLE	WHITE	2125-10-14 02:24:00	2125-10-14 08:00:00	ACUTE CORONARY SYNDROME	0	1
47753	64766	114639	2141-03-09 08:00:00	2141-03-13 19:00:00	NULL	ELECTIVE	PHYS REFERRAL/NORMAL DELI	HOME HEALTH CARE	Private	ENGL	NOT SPECIFIED	MARRIED	WHITE	NULL	NULL	CORONARY ARTERY DISEASE\CORONARY ARTERY BYPASS GRAFT /SDA	0	1
21075	17230	117967	2187-12-01 19:26:00	2187-12-14 12:00:00	NULL	EMERGENCY	EMERGENCY ROOM ADMIT	REHAB/DISTINCT PART HOSP	Medicare	NULL	JEWISH	SINGLE	WHITE	2187-12-01 11:03:00	2187-12-01 15:48:00	? PERITONITIS	0	1
29752	24354	111963	2108-06-15 17:00:00	2108-06-16 08:39:00	2108-06-16 08:39:00	EMERGENCY	EMERGENCY ROOM ADMIT	DEAD/EXPIRED	Private	NULL	PROTESTANT QUAKER	WIDOWED	BLACK/AFRICAN AMERICAN	2108-06-15 10:56:00	2108-06-15 21:40:00	HEMATURIA	1	1
56301	91635	196160	2166-07-24 18:35:00	2166-07-30 14:45:00	NULL	EMERGENCY	TRANSFER FROM HOSP/EXTRAM	SNF	Medicare	ENGL	NOT SPECIFIED	WIDOWED	UNKNOWN/NOT SPECIFIED	NULL	NULL	NON ST ELEVATION MYOCARDIAL INFARCTION\CARDIAC CATHETERIZATION	0	1
49442	69904	133779	2130-07-21 20:42:00	2130-08-01 17:58:00	NULL	URGENT	TRANSFER FROM HOSP/EXTRAM	HOME HEALTH CARE	Private	NULL	JEWISH	MARRIED	WHITE	NULL	NULL	NONQ WAVE MI	0	0
49443	69904	118397	2139-01-19 15:02:00	2139-03-08 00:07:00	2139-03-08 00:07:00	URGENT	TRANSFER FROM OTHER HEALT	DEAD/EXPIRED	Medicare	ENGL	JEWISH	MARRIED	WHITE	NULL	NULL	ENCEPHALOPATHY	1	1
43596	51942	117612	2169-05-18 07:15:00	2169-05-31 13:45:00	NULL	ELECTIVE	PHYS REFERRAL/NORMAL DELI	LONG TERM CARE HOSPITAL	Medicare	ENGL	CATHOLIC	WIDOWED	WHITE	NULL	NULL	CONGESTIVE HEART FAILURE;TELEMETRY\EPICARDIAL LEFT VENTRICULAR LEAD PLACEMENT /SDA	0	1
44429	54498	148144	2105-01-08 06:41:00	2105-01-11 14:20:00	NULL	EMERGENCY	EMERGENCY ROOM ADMIT	HOME	Private	ENGL	JEWISH	SINGLE	WHITE	2105-01-08 05:48:00	2105-01-08 06:30:00	STEMI	0	1
1303	1049	117138	2118-09-04 14:21:00	2118-09-10 11:25:00	2118-09-10 11:25:00	EMERGENCY	TRANSFER FROM HOSP/EXTRAM	DEAD/EXPIRED	Medicare	NULL	CATHOLIC	SINGLE	WHITE	NULL	NULL	STEMI	1	1
33032	27030	121548	2147-01-11 18:51:00	2147-01-19 19:00:00	NULL	EMERGENCY	TRANSFER FROM HOSP/EXTRAM	HOME HEALTH CARE	Private	ENGL	PROTESTANT QUAKER	MARRIED	WHITE	NULL	NULL	AORTIC STENOSIS\CARDIAC CATH	0	1
39831	40179	104640	2163-10-04 11:09:00	2163-10-12 14:57:00	NULL	EMERGENCY	PHYS REFERRAL/NORMAL DELI	SNF	Medicare	ENGL	UNOBTAINABLE	SINGLE	WHITE	NULL	NULL	VENTRICULAR TACHYCARDIA\VENTRICULAR TACHYCARDIA ABLATION	0	1
39832	40179	183432	2164-07-17 06:17:00	2164-07-23 04:15:00	NULL	EMERGENCY	TRANSFER FROM HOSP/EXTRAM	SNF	Medicare	ENGL	UNOBTAINABLE	SINGLE	WHITE	NULL	NULL	VENTRICULAR TACHYCARDIA/VENTRICULAT TACHYCARDIA ABLATION	0	1
37133	30506	183981	2123-06-28 16:01:00	2123-06-29 14:00:00	NULL	EMERGENCY	CLINIC REFERRAL/PREMATURE	HOME	Private	ENGL	CATHOLIC	MARRIED	WHITE	NULL	NULL	STENOSIS\BILATERAL CAROTID ANGIOGRAM	0	1
55913	90519	152185	2172-04-22 13:00:00	2172-04-29 13:50:00	NULL	ELECTIVE	PHYS REFERRAL/NORMAL DELI	SNF	Medicare	ENGL	JEWISH	MARRIED	WHITE	NULL	NULL	CORONARY ARTERY DISEASE\CORONARY ARTERY BYPASS GRAFT /SDA	0	1
54818	86976	142369	2132-10-14 23:11:00	2132-10-21 16:11:00	NULL	EMERGENCY	CLINIC REFERRAL/PREMATURE	HOME	Private	ENGL	NOT SPECIFIED	MARRIED	WHITE	2132-10-14 19:51:00	2132-10-15 00:39:00	PNEUMONIA	0	1
50631	73811	140572	2180-04-04 21:01:00	2180-04-08 17:20:00	NULL	EMERGENCY	CLINIC REFERRAL/PREMATURE	HOME	Medicare	ENGL	CATHOLIC	MARRIED	WHITE	2180-04-04 16:46:00	2180-04-04 22:23:00	DYSPNEA	0	1
50632	73811	117795	2180-05-16 18:16:00	2180-05-18 05:30:00	2180-05-18 05:30:00	EMERGENCY	CLINIC REFERRAL/PREMATURE	DEAD/EXPIRED	Medicare	ENGL	CATHOLIC	MARRIED	WHITE	2180-05-16 15:36:00	2180-05-16 22:15:00	PNEUMONIA	1	1
55502	89202	189971	2108-08-10 03:59:00	2108-08-13 13:36:00	NULL	EMERGENCY	TRANSFER FROM HOSP/EXTRAM	HOME	Private	PTUN	PROTESTANT QUAKER	MARRIED	UNKNOWN/NOT SPECIFIED	NULL	NULL	NON-ST SEGMENT ELEVATION MYOCARDIAL INFARCTION	0	1
24912	20410	116747	2127-03-24 07:15:00	2127-04-01 23:59:00	NULL	ELECTIVE	PHYS REFERRAL/NORMAL DELI	HOME HEALTH CARE	Private	ENGL	NOT SPECIFIED	DIVORCED	WHITE	NULL	NULL	CORONARY ARTERY DISEASE\CORONARY ARTERY BYPASS GRAFT WITH MVR /SDA	0	1
24913	20410	100771	2129-07-14 07:15:00	2129-07-19 19:17:00	NULL	ELECTIVE	PHYS REFERRAL/NORMAL DELI	HOME HEALTH CARE	Private	ENGL	NOT SPECIFIED	DIVORCED	WHITE	NULL	NULL	PLEURAL EFFUSION AND RIGHT NODE NODULE /SDA	0	1
44204	53767	188488	2176-11-01 14:16:00	2176-11-02 16:55:00	NULL	EMERGENCY	CLINIC REFERRAL/PREMATURE	HOME	Medicare	ENGL	EPISCOPALIAN	MARRIED	WHITE	NULL	NULL	RECURRENT ANGINA;CORONARY ARTERY DISEASE\CARDIAC CATH	0	1
33869	27706	141443	2138-10-22 13:45:00	2138-10-27 19:15:00	NULL	EMERGENCY	CLINIC REFERRAL/PREMATURE	HOME HEALTH CARE	Medicare	ENGL	CATHOLIC	MARRIED	WHITE	NULL	NULL	CORONARY ARTERY DISEASE\CARDIAC CATH	0	1
57854	96514	146552	2124-07-25 19:23:00	2124-07-27 15:30:00	NULL	EMERGENCY	TRANSFER FROM HOSP/EXTRAM	HOME	Private	ENGL	UNOBTAINABLE	SINGLE	WHITE	NULL	NULL	LEFT MCA AND LEFT OPHTHALMIC ARTERY ANEURYSM	0	1
57855	96514	157678	2124-08-23 14:00:00	2124-08-24 15:00:00	NULL	ELECTIVE	PHYS REFERRAL/NORMAL DELI	HOME	Private	ENGL	UNOBTAINABLE	SINGLE	WHITE	NULL	NULL	LEFT MCA ANEURYSM/SDA	0	0
9050	7397	124514	2107-05-07 15:19:00	2107-05-14 11:40:00	NULL	EMERGENCY	TRANSFER FROM HOSP/EXTRAM	HOME	Private	NULL	UNOBTAINABLE	MARRIED	UNKNOWN/NOT SPECIFIED	NULL	NULL	ACUTE MYOCARDIAL INFARCTION	0	1
43046	50362	109359	2181-09-08 11:33:00	2181-09-25 17:53:00	NULL	URGENT	TRANSFER FROM HOSP/EXTRAM	REHAB/DISTINCT PART HOSP	Private	ENGL	PROTESTANT QUAKER	MARRIED	WHITE	NULL	NULL	ANTERIOR MI	0	1
43047	50362	187852	2181-11-06 16:36:00	2181-11-17 12:55:00	NULL	EMERGENCY	TRANSFER FROM HOSP/EXTRAM	REHAB/DISTINCT PART HOSP	Private	ENGL	PROTESTANT QUAKER	MARRIED	WHITE	NULL	NULL	ACUTE CORONARY SYNDROME;CHEST PAIN	0	1
28069	23004	176302	2159-11-21 11:31:00	2159-11-25 14:17:00	NULL	EMERGENCY	TRANSFER FROM HOSP/EXTRAM	HOME	Private	NULL	CATHOLIC	SINGLE	WHITE	NULL	NULL	CORONARY ARTERY DISEASE;CHEST PAIN\CATH	0	1
16049	13074	142974	2158-10-10 05:30:00	2158-10-19 13:51:00	NULL	EMERGENCY	EMERGENCY ROOM ADMIT	REHAB/DISTINCT PART HOSP	Medicare	PTUN	UNOBTAINABLE	DIVORCED	WHITE	2158-10-09 22:58:00	2158-10-10 03:37:00	ABDOMINAL AORTIC ANEURYSM DISECTION	0	1
16050	13074	173852	2163-06-07 05:22:00	2163-06-17 16:40:00	NULL	EMERGENCY	EMERGENCY ROOM ADMIT	SNF	Medicare	PTUN	UNOBTAINABLE	DIVORCED	WHITE	2163-06-07 01:20:00	2163-06-07 06:22:00	DEHYDRATION	0	1
11793	9643	120205	2124-08-27 18:25:00	2124-09-07 15:13:00	NULL	ELECTIVE	PHYS REFERRAL/NORMAL DELI	SNF	Government	*BEN	MUSLIM	MARRIED	WHITE	NULL	NULL	CORONARY ARTERY DISEASE\CATH	0	1
39945	40567	169331	2172-05-05 15:32:00	2172-05-10 14:15:00	NULL	EMERGENCY	CLINIC REFERRAL/PREMATURE	HOME HEALTH CARE	Medicaid	RUSS	NOT SPECIFIED	MARRIED	WHITE - RUSSIAN	NULL	NULL	ANGINA\LEFT HEART CATH	0	1
27043	22152	198997	2151-12-07 20:48:00	2151-12-13 15:30:00	NULL	EMERGENCY	EMERGENCY ROOM ADMIT	HOME	Medicare	NULL	NOT SPECIFIED	MARRIED	WHITE	2151-12-07 19:13:00	2151-12-07 19:44:00	ACUTE MYOCARDIAL INFARCTION;TELEMETRY	0	1
32622	26678	152705	2187-06-29 03:29:00	2187-07-20 11:49:00	NULL	EMERGENCY	EMERGENCY ROOM ADMIT	REHAB/DISTINCT PART HOSP	Private	NULL	CATHOLIC	NULL	WHITE	2187-06-28 23:49:00	2187-06-29 01:00:00	ACUTE INFERIOR MYOCARDIAL INFARCTION	0	1
32623	26678	167942	2188-06-21 23:15:00	2188-06-26 15:30:00	NULL	EMERGENCY	EMERGENCY ROOM ADMIT	HOME	Private	NULL	CATHOLIC	NULL	WHITE	2188-06-21 18:16:00	2188-06-22 01:16:00	BRAIN TUMOR	0	1
34268	28048	114455	2188-12-24 14:22:00	2188-12-30 16:55:00	NULL	EMERGENCY	TRANSFER FROM HOSP/EXTRAM	REHAB/DISTINCT PART HOSP	Private	ENGL	CATHOLIC	MARRIED	WHITE	NULL	NULL	OCCLUDED RIGHT CORONARY ARTERY LESION\RIGHT CORONARY ARTERY INTERVENTION	0	1
14176	11570	158118	2146-01-13 18:40:00	2146-01-15 02:32:00	NULL	EMERGENCY	EMERGENCY ROOM ADMIT	SHORT TERM HOSPITAL	Medicare	NULL	UNOBTAINABLE	WIDOWED	WHITE	2146-01-12 23:51:00	2146-01-13 19:20:00	HEAD BLEED;TELEMETRY	0	1
58031	96958	102063	2131-03-22 23:25:00	2131-04-20 15:40:00	NULL	EMERGENCY	CLINIC REFERRAL/PREMATURE	LONG TERM CARE HOSPITAL	Private	ENGL	UNOBTAINABLE	MARRIED	WHITE	2131-03-22 19:15:00	2131-03-23 01:26:00	ACUTE RENAL FAILURE	0	1
58032	96958	103076	2131-05-20 20:54:00	2131-05-24 17:00:00	NULL	EMERGENCY	CLINIC REFERRAL/PREMATURE	LONG TERM CARE HOSPITAL	Private	ENGL	UNOBTAINABLE	MARRIED	WHITE	2131-05-20 16:27:00	2131-05-20 21:56:00	GI BLEED;URINARY TRACT INFECTION	0	1
28109	23035	156189	2166-09-15 09:10:00	2166-10-01 18:45:00	NULL	EMERGENCY	EMERGENCY ROOM ADMIT	HOME	Private	NULL	ROMANIAN EAST. ORTH	DIVORCED	WHITE	2166-09-15 07:20:00	2166-09-15 08:20:00	MYOCARDIAL INFARCTION	0	1
17097	13956	123691	2137-10-28 02:07:00	2137-11-01 22:11:00	2137-11-01 22:11:00	EMERGENCY	TRANSFER FROM HOSP/EXTRAM	DEAD/EXPIRED	Medicare	NULL	CATHOLIC	MARRIED	WHITE	NULL	NULL	CONGESTIVE HEART FAILURE	1	1
808	653	155866	2117-03-03 08:44:00	2117-03-18 15:45:00	NULL	EMERGENCY	EMERGENCY ROOM ADMIT	REHAB/DISTINCT PART HOSP	Medicare	NULL	CATHOLIC	MARRIED	WHITE	2117-03-02 14:39:00	2117-03-03 09:25:00	SHORTNESS OF BREATH	0	1
809	653	110516	2117-07-05 17:33:00	2117-07-15 17:20:00	NULL	ELECTIVE	PHYS REFERRAL/NORMAL DELI	HOME	Medicare	NULL	CATHOLIC	MARRIED	WHITE	NULL	NULL	MULTIFOCAL MOTOR NEUROPATHY	0	1
48869	68221	117308	2167-10-07 23:43:00	2167-10-16 17:05:00	NULL	EMERGENCY	TRANSFER FROM HOSP/EXTRAM	LONG TERM CARE HOSPITAL	Private	PTUN	CATHOLIC	MARRIED	WHITE	NULL	NULL	HIP FRACTURE	0	1
48870	68221	119703	2167-10-17 21:06:00	2167-11-03 18:00:00	NULL	EMERGENCY	EMERGENCY ROOM ADMIT	LONG TERM CARE HOSPITAL	Private	PTUN	CATHOLIC	MARRIED	WHITE	2167-10-17 18:16:00	2167-10-17 22:33:00	HYPOXIA	0	1
48871	68221	180926	2167-12-06 21:29:00	2167-12-07 20:50:00	2167-12-07 20:50:00	EMERGENCY	EMERGENCY ROOM ADMIT	DEAD/EXPIRED	Private	PTUN	CATHOLIC	MARRIED	WHITE	2167-12-06 19:10:00	2167-12-06 22:35:00	HYPOXIA	1	1
47189	62975	166032	2198-09-08 20:03:00	2198-09-20 21:16:00	2198-09-20 21:16:00	EMERGENCY	CLINIC REFERRAL/PREMATURE	DEAD/EXPIRED	Medicare	ENGL	JEWISH	WIDOWED	WHITE	2198-09-08 09:51:00	2198-09-08 21:24:00	CHOLANGITIS	1	1
48424	66823	167634	2160-12-27 15:34:00	2160-12-31 21:20:00	NULL	EMERGENCY	EMERGENCY ROOM ADMIT	HOME HEALTH CARE	Medicare	ENGL	JEWISH	MARRIED	WHITE	2160-12-27 11:55:00	2160-12-27 17:06:00	PNEUMONIA	0	1
48425	66823	168512	2162-11-22 17:12:00	2162-11-30 17:50:00	NULL	EMERGENCY	CLINIC REFERRAL/PREMATURE	SNF	Medicare	ENGL	JEWISH	MARRIED	WHITE	2162-11-22 14:39:00	2162-11-22 20:08:00	PNEUMONIA	0	1
48426	66823	195532	2163-04-04 22:02:00	2163-04-14 15:50:00	NULL	EMERGENCY	CLINIC REFERRAL/PREMATURE	LONG TERM CARE HOSPITAL	Medicare	ENGL	JEWISH	MARRIED	WHITE	2163-04-04 19:20:00	2163-04-04 23:23:00	HYPOGLYCEMIA	0	1
5864	4837	100559	2117-03-30 15:27:00	2117-04-07 14:55:00	NULL	URGENT	PHYS REFERRAL/NORMAL DELI	HOME HEALTH CARE	Medicare	ENGL	CATHOLIC	SINGLE	WHITE	NULL	NULL	UNSTABLE ANGINA	0	1
115	108	123552	2109-10-25 14:41:00	2109-11-02 09:51:00	NULL	EMERGENCY	EMERGENCY ROOM ADMIT	HOME HEALTH CARE	Medicare	NULL	CATHOLIC	MARRIED	WHITE	NULL	NULL	UNSTABLE ANGINA\CATH	0	1
48502	67085	179493	2180-12-07 18:30:00	2180-12-16 17:00:00	NULL	EMERGENCY	TRANSFER FROM HOSP/EXTRAM	HOME HEALTH CARE	Government	PORT	CATHOLIC	MARRIED	PORTUGUESE	NULL	NULL	ST ELEVATION MYOCARDIAL INFARCTION	0	1
20178	16526	180230	2106-12-02 20:25:00	2106-12-10 12:30:00	NULL	EMERGENCY	TRANSFER FROM HOSP/EXTRAM	REHAB/DISTINCT PART HOSP	Medicare	NULL	CATHOLIC	WIDOWED	OTHER	NULL	NULL	CORONARY ARTERY DISEASE	0	1
21730	17785	183076	2161-07-21 20:37:00	2161-08-02 15:42:00	NULL	URGENT	TRANSFER FROM HOSP/EXTRAM	DISC-TRAN CANCER/CHLDRN H	Medicare	NULL	CATHOLIC	NULL	UNKNOWN/NOT SPECIFIED	NULL	NULL	UNSTABLE ANGINA;S/P MI\CATH	0	1
14263	11640	196988	2105-02-23 07:15:00	2105-02-27 11:40:00	NULL	ELECTIVE	PHYS REFERRAL/NORMAL DELI	REHAB/DISTINCT PART HOSP	Medicare	NULL	CATHOLIC	MARRIED	UNKNOWN/NOT SPECIFIED	NULL	NULL	AORTIC STENOSIS\AORTIC VALVE REPLACEMENT/SDA	0	1
1264	1017	195160	2171-03-03 04:00:00	2171-03-09 16:35:00	NULL	EMERGENCY	EMERGENCY ROOM ADMIT	HOME	Medicare	ENGL	PROTESTANT QUAKER	MARRIED	BLACK/AFRICAN AMERICAN	2171-03-03 00:00:00	2171-03-03 04:20:00	CHEST PAIN	0	1
3916	3249	122729	2116-02-07 23:19:00	2116-02-13 16:10:00	NULL	EMERGENCY	TRANSFER FROM HOSP/EXTRAM	SNF	Medicare	NULL	UNOBTAINABLE	SEPARATED	UNKNOWN/NOT SPECIFIED	NULL	NULL	HEMIPLEGIA	0	1
27136	22230	179405	2191-02-10 02:30:00	2191-02-13 16:00:00	NULL	EMERGENCY	TRANSFER FROM HOSP/EXTRAM	HOME HEALTH CARE	Medicare	NULL	CATHOLIC	MARRIED	WHITE	NULL	NULL	STEMI\CARDIAC CATH	0	1
53206	81787	137441	2172-06-25 14:22:00	2172-06-29 16:21:00	NULL	EMERGENCY	EMERGENCY ROOM ADMIT	HOME	Government	SPAN	NOT SPECIFIED	SINGLE	OTHER	2172-06-25 12:53:00	2172-06-25 15:13:00	STEMI	0	1
49792	71054	146124	2166-07-23 07:56:00	2166-08-08 16:11:00	NULL	EMERGENCY	EMERGENCY ROOM ADMIT	HOME	Government	NULL	PROTESTANT QUAKER	MARRIED	UNKNOWN/NOT SPECIFIED	2166-07-23 06:08:00	2166-07-23 08:40:00	CHEST PAIN	0	0
49793	71054	106938	2176-07-31 15:02:00	2176-08-06 15:35:00	NULL	EMERGENCY	CLINIC REFERRAL/PREMATURE	HOME	Medicaid	ENGL	PROTESTANT QUAKER	MARRIED	WHITE	2176-07-31 11:42:00	2176-07-31 22:20:00	CHEST PAIN	0	1
58000	96879	181282	2191-07-21 11:25:00	2191-07-26 14:50:00	2191-07-26 14:50:00	EMERGENCY	CLINIC REFERRAL/PREMATURE	DEAD/EXPIRED	Government	ENGL	PROTESTANT QUAKER	WIDOWED	BLACK/AFRICAN AMERICAN	2191-07-21 07:47:00	2191-07-21 12:12:00	CHEST PAIN	1	1
55609	89585	162970	2121-01-24 14:20:00	2121-01-27 14:00:00	NULL	EMERGENCY	TRANSFER FROM HOSP/EXTRAM	HOME	Private	ENGL	NOT SPECIFIED	MARRIED	UNKNOWN/NOT SPECIFIED	NULL	NULL	ST ELEVATED MYOCARDIAL INFARCTION\CARDIAC CATHETERIZATION	0	1
7430	6080	139903	2183-07-18 19:48:00	2183-07-28 14:10:00	NULL	EMERGENCY	CLINIC REFERRAL/PREMATURE	HOME HEALTH CARE	Medicare	NULL	UNOBTAINABLE	MARRIED	WHITE	2183-07-18 15:14:00	2183-07-18 18:40:00	CORONARY ARTERY DISEASE	0	1
40502	42255	100087	2126-11-01 17:47:00	2126-11-06 05:00:00	2126-11-06 05:00:00	EMERGENCY	TRANSFER FROM HOSP/EXTRAM	DEAD/EXPIRED	Private	ENGL	CATHOLIC	MARRIED	WHITE	NULL	NULL	CARDIAC ARREST	1	1
5206	4300	179995	2200-01-13 00:22:00	2200-01-18 14:51:00	NULL	ELECTIVE	PHYS REFERRAL/NORMAL DELI	HOME HEALTH CARE	Private	NULL	PROTESTANT QUAKER	SINGLE	WHITE	NULL	NULL	CORONARY ARTERY DISEASE\CORONARY ARTERY BYPASS GRAFT/SDA	0	1
49136	69011	141073	2156-01-19 16:41:00	2156-02-04 16:18:00	NULL	EMERGENCY	CLINIC REFERRAL/PREMATURE	HOME HEALTH CARE	Medicare	CAPE	CATHOLIC	MARRIED	BLACK/CAPE VERDEAN	2156-01-19 14:35:00	2156-01-19 17:36:00	NON-ST SEGMENT ELEVATION MYOCARDIAL INFARCTION	0	1
49137	69011	118783	2156-02-14 15:14:00	2156-02-27 17:18:00	NULL	EMERGENCY	CLINIC REFERRAL/PREMATURE	HOME HEALTH CARE	Medicare	CAPE	CATHOLIC	MARRIED	BLACK/CAPE VERDEAN	2156-02-14 12:24:00	2156-02-14 16:15:00	DYSPNEA	0	1
49138	69011	149389	2156-07-04 09:02:00	2156-07-15 12:50:00	NULL	EMERGENCY	CLINIC REFERRAL/PREMATURE	HOME HEALTH CARE	Medicare	CAPE	CATHOLIC	MARRIED	BLACK/CAPE VERDEAN	2156-07-04 06:35:00	2156-07-04 10:13:00	CHEST PAIN	0	1
44177	53714	145398	2145-05-19 11:15:00	2145-06-01 15:31:00	NULL	ELECTIVE	PHYS REFERRAL/NORMAL DELI	SNF	Medicare	ENGL	CATHOLIC	MARRIED	WHITE - RUSSIAN	NULL	NULL	ABDOMINAL AORTIC ANEURYSM/SDA	0	1
44178	53714	192741	2146-01-17 11:53:00	2146-01-22 15:06:00	NULL	EMERGENCY	CLINIC REFERRAL/PREMATURE	HOME HEALTH CARE	Medicare	ENGL	CATHOLIC	MARRIED	WHITE - RUSSIAN	2146-01-17 08:01:00	2146-01-17 12:34:00	ASTHMA;COPD EXACERBATION	0	1
44179	53714	156019	2146-03-21 11:52:00	2146-03-25 14:00:00	NULL	EMERGENCY	CLINIC REFERRAL/PREMATURE	LONG TERM CARE HOSPITAL	Medicare	ENGL	CATHOLIC	MARRIED	WHITE - RUSSIAN	2146-03-21 08:57:00	2146-03-21 12:31:00	ASTHMA;COPD EXACERBATION	0	1
55629	89688	128596	2114-08-24 00:34:00	2114-09-20 15:00:00	NULL	EMERGENCY	TRANSFER FROM HOSP/EXTRAM	SHORT TERM HOSPITAL	Government	PTUN	CATHOLIC	SINGLE	UNKNOWN/NOT SPECIFIED	NULL	NULL	PANCREATIC CYST	0	1
32634	26688	186457	2172-09-06 06:15:00	2172-09-10 17:37:00	NULL	EMERGENCY	PHYS REFERRAL/NORMAL DELI	HOME	Private	NULL	PROTESTANT QUAKER	NULL	UNKNOWN/NOT SPECIFIED	NULL	NULL	MYOCARDIAL INFARCTION	0	1
32635	26688	132950	2173-08-12 20:49:00	2173-09-20 16:25:00	NULL	EMERGENCY	TRANSFER FROM HOSP/EXTRAM	REHAB/DISTINCT PART HOSP	Private	NULL	PROTESTANT QUAKER	NULL	UNKNOWN/NOT SPECIFIED	NULL	NULL	S/P VF ARREST;CORONARY ARTERY DISEASE	0	1
32636	26688	129259	2173-09-23 11:35:00	2173-11-13 12:58:00	NULL	EMERGENCY	EMERGENCY ROOM ADMIT	REHAB/DISTINCT PART HOSP	Private	NULL	PROTESTANT QUAKER	NULL	UNKNOWN/NOT SPECIFIED	2173-09-23 06:08:00	2173-09-23 11:51:00	CONGESTIVE HEART FAILURE	0	1
32637	26688	109766	2173-12-20 12:26:00	2173-12-21 10:20:00	2173-12-21 10:20:00	EMERGENCY	EMERGENCY ROOM ADMIT	DEAD/EXPIRED	Private	NULL	PROTESTANT QUAKER	NULL	UNKNOWN/NOT SPECIFIED	2173-12-20 06:46:00	2173-12-20 12:10:00	SEPSIS	1	1
3181	2625	144352	2114-02-27 16:58:00	2114-03-16 14:40:00	NULL	EMERGENCY	EMERGENCY ROOM ADMIT	HOME HEALTH CARE	Private	NULL	NOT SPECIFIED	SINGLE	WHITE	2114-02-27 13:29:00	2114-02-27 17:24:00	VENTRICULAR FIBRILLATION	0	1
3182	2625	117659	2114-03-17 18:48:00	2114-03-20 16:39:00	NULL	EMERGENCY	EMERGENCY ROOM ADMIT	HOME HEALTH CARE	Private	NULL	NOT SPECIFIED	SINGLE	WHITE	2114-03-17 15:07:00	2114-03-17 20:15:00	ATRIAL FIBRILLATION	0	1
48814	68089	191784	2114-04-25 08:00:00	2114-05-02 13:07:00	NULL	ELECTIVE	PHYS REFERRAL/NORMAL DELI	HOME HEALTH CARE	Private	ENGL	NOT SPECIFIED	MARRIED	WHITE	NULL	NULL	ESOPHAGEAL CANCER/SDA	0	1
48815	68089	115298	2115-07-04 15:48:00	2115-07-19 16:33:00	NULL	EMERGENCY	PHYS REFERRAL/NORMAL DELI	LONG TERM CARE HOSPITAL	Private	ENGL	NOT SPECIFIED	MARRIED	WHITE	NULL	NULL	SHORTNESS OF BREATH	0	1
48816	68089	112007	2115-09-19 15:16:00	2115-09-20 14:00:00	NULL	EMERGENCY	CLINIC REFERRAL/PREMATURE	HOME HEALTH CARE	Private	ENGL	NOT SPECIFIED	MARRIED	WHITE	2115-09-19 13:48:00	2115-09-19 16:13:00	PERICARDIAL AND PLEURAL EFFUSION	0	1
23646	19344	116791	2198-02-13 12:52:00	2198-02-20 13:45:00	NULL	EMERGENCY	CLINIC REFERRAL/PREMATURE	HOME HEALTH CARE	Private	SPAN	NOT SPECIFIED	MARRIED	HISPANIC OR LATINO	NULL	NULL	CORONARY ARTERY DISEASE\CATH	0	1
23647	19344	162769	2199-07-18 19:51:00	2199-07-24 17:20:00	NULL	EMERGENCY	PHYS REFERRAL/NORMAL DELI	HOME HEALTH CARE	Private	SPAN	NOT SPECIFIED	MARRIED	HISPANIC OR LATINO	NULL	NULL	CHRONIC RENAL FAILURE	0	1
23648	19344	159893	2204-05-17 15:04:00	2204-05-23 18:30:00	NULL	EMERGENCY	CLINIC REFERRAL/PREMATURE	HOME	Medicare	SPAN	NOT SPECIFIED	MARRIED	HISPANIC OR LATINO	2204-05-17 11:44:00	2204-05-17 23:00:00	DIABETIC KETOACIDOSIS	0	1
16828	13728	171866	2149-06-02 14:51:00	2149-06-05 14:24:00	NULL	EMERGENCY	EMERGENCY ROOM ADMIT	HOME HEALTH CARE	Medicare	NULL	JEWISH	MARRIED	WHITE	2149-06-02 11:00:00	2149-06-02 14:00:00	PNEUMONIA	0	0
16829	13728	147900	2149-09-02 17:04:00	2149-09-08 13:58:00	NULL	EMERGENCY	EMERGENCY ROOM ADMIT	DISC-TRAN CANCER/CHLDRN H	Medicare	NULL	JEWISH	MARRIED	WHITE	2149-09-02 10:35:00	2149-09-02 17:10:00	PNEUMONIA	0	1
8877	7262	149245	2122-05-14 12:04:00	2122-06-19 14:00:00	NULL	EMERGENCY	TRANSFER FROM HOSP/EXTRAM	SNF	Medicare	NULL	PROTESTANT QUAKER	MARRIED	UNKNOWN/NOT SPECIFIED	NULL	NULL	ENDOCARDITIS	0	1
8878	7262	182477	2125-10-02 12:47:00	2125-10-17 14:20:00	NULL	EMERGENCY	TRANSFER FROM HOSP/EXTRAM	HOME HEALTH CARE	Medicare	ENGL	PROTESTANT QUAKER	MARRIED	WHITE	NULL	NULL	MITRAL STENOSIS;MITRAL REGURGITATION;AORTIC STENOSIS	0	1
46898	62047	113108	2114-10-09 13:03:00	2114-11-24 00:30:00	2114-11-24 00:30:00	EMERGENCY	CLINIC REFERRAL/PREMATURE	DEAD/EXPIRED	Medicare	ENGL	PROTESTANT QUAKER	SINGLE	WHITE	2114-10-09 10:20:00	2114-10-09 14:27:00	FEVER	1	1
8766	7187	131265	2157-08-12 01:50:00	2157-08-17 18:17:00	NULL	EMERGENCY	EMERGENCY ROOM ADMIT	REHAB/DISTINCT PART HOSP	Medicare	NULL	CATHOLIC	WIDOWED	WHITE	2157-08-11 21:26:00	2157-08-12 00:01:00	STE MYOCARDIAL INFARCTIN	0	1
8767	7187	175644	2161-06-07 20:43:00	2161-06-10 16:07:00	NULL	EMERGENCY	EMERGENCY ROOM ADMIT	HOME HEALTH CARE	Medicare	ENGL	CATHOLIC	WIDOWED	WHITE	2161-06-07 18:04:00	2161-06-07 22:25:00	LOWER GI BLEED	0	1
5267	4347	159031	2165-07-08 22:26:00	2165-07-18 12:30:00	NULL	EMERGENCY	TRANSFER FROM HOSP/EXTRAM	HOME	Private	NULL	OTHER	MARRIED	WHITE	NULL	NULL	ACUTE MYOCARDIAL INFARCTION;TELEMETRY	0	1
35937	29473	196829	2104-07-10 17:51:00	2104-07-18 11:45:00	NULL	EMERGENCY	TRANSFER FROM HOSP/EXTRAM	HOME HEALTH CARE	Private	ENGL	PROTESTANT QUAKER	MARRIED	WHITE	NULL	NULL	CORONARY ARTERY DISEASE;CHEST PAIN;+ETT\CATH	0	1
56580	92578	122324	2198-10-10 08:00:00	2198-10-12 15:15:00	NULL	ELECTIVE	PHYS REFERRAL/NORMAL DELI	HOME HEALTH CARE	Medicare	ENGL	NOT SPECIFIED	WIDOWED	WHITE	NULL	NULL	RIGHT CEREBELLA LESION/SDA	0	1
9170	7495	160504	2121-06-03 04:44:00	2121-06-20 16:00:00	NULL	EMERGENCY	EMERGENCY ROOM ADMIT	REHAB/DISTINCT PART HOSP	Private	NULL	NOT SPECIFIED	MARRIED	WHITE	2121-06-03 02:01:00	2121-06-03 05:34:00	RHABDOMYOLYSIS	0	1
33788	27640	171210	2137-07-09 16:16:00	2137-07-13 02:08:00	2137-07-13 02:08:00	EMERGENCY	TRANSFER FROM HOSP/EXTRAM	DEAD/EXPIRED	Medicare	NULL	PROTESTANT QUAKER	WIDOWED	WHITE	NULL	NULL	MESENTERIC ISCHEMIA	1	1
42771	49471	184788	2143-05-04 17:17:00	2143-05-14 19:15:00	NULL	EMERGENCY	CLINIC REFERRAL/PREMATURE	REHAB/DISTINCT PART HOSP	Medicare	ENGL	CATHOLIC	MARRIED	WHITE	2143-05-04 14:30:00	2143-05-04 18:44:00	NON-ST SEGMENT ELEVATION MYOCARDIAL INFARCTION	0	1
39509	32576	199529	2164-06-25 07:15:00	2164-06-29 18:45:00	NULL	ELECTIVE	PHYS REFERRAL/NORMAL DELI	HOME HEALTH CARE	Private	NULL	NOT SPECIFIED	MARRIED	WHITE	NULL	NULL	CORONARY ARTERY DISEASE\CORONARY ARTERY BYPASS GRAFT /SDA	0	1
53649	83156	119541	2115-01-04 14:28:00	2115-01-08 14:41:00	NULL	EMERGENCY	EMERGENCY ROOM ADMIT	HOME	Medicare	ENGL	NOT SPECIFIED	SINGLE	WHITE	2115-01-04 11:10:00	2115-01-04 15:59:00	ACUTE RENAL FAILURE	0	1
53650	83156	194407	2117-03-27 23:09:00	2117-03-31 14:25:00	NULL	EMERGENCY	CLINIC REFERRAL/PREMATURE	HOME	Medicare	ENGL	NOT SPECIFIED	SINGLE	OTHER	2117-03-27 19:06:00	2117-03-27 23:53:00	HYPERGLYCEMIA	0	1
25586	20964	129046	2191-06-21 00:24:00	2191-06-24 15:45:00	NULL	EMERGENCY	TRANSFER FROM HOSP/EXTRAM	HOME	Private	ENGL	EPISCOPALIAN	MARRIED	WHITE	NULL	NULL	ACUTE MYOCARDIAL INFARCTION	0	1
33415	27343	149718	2178-12-17 01:33:00	2178-12-24 14:45:00	NULL	EMERGENCY	TRANSFER FROM HOSP/EXTRAM	REHAB/DISTINCT PART HOSP	Private	CAPE	NOT SPECIFIED	MARRIED	BLACK/CAPE VERDEAN	NULL	NULL	S/P CARDIAC ARREST	0	1
47939	65401	198143	2167-04-30 07:15:00	2167-05-29 11:05:00	NULL	ELECTIVE	PHYS REFERRAL/NORMAL DELI	REHAB/DISTINCT PART HOSP	Private	ENGL	CATHOLIC	MARRIED	BLACK/AFRICAN AMERICAN	NULL	NULL	CERVICAL SPONDYLOSIS/SDA	0	1
47940	65401	156518	2167-05-30 05:43:00	2167-06-02 12:30:00	NULL	EMERGENCY	CLINIC REFERRAL/PREMATURE	REHAB/DISTINCT PART HOSP	Private	ENGL	CATHOLIC	MARRIED	BLACK/AFRICAN AMERICAN	2167-05-30 01:58:00	2167-05-30 07:38:00	FEVER	0	1
47941	65401	144201	2167-10-07 01:48:00	2167-10-16 14:27:00	NULL	EMERGENCY	CLINIC REFERRAL/PREMATURE	HOME HEALTH CARE	Private	ENGL	CATHOLIC	SEPARATED	BLACK/AFRICAN AMERICAN	2167-10-06 20:25:00	2167-10-07 03:33:00	PULMONARY EMBOLISM	0	1
47942	65401	183974	2168-06-30 15:26:00	2168-07-12 14:10:00	NULL	EMERGENCY	CLINIC REFERRAL/PREMATURE	SNF	Medicaid	ENGL	CATHOLIC	SEPARATED	OTHER	2168-06-30 14:04:00	2168-06-30 17:10:00	URINARY TRACT INFECTION;PYELONEPHRITIS	0	1
47943	65401	153766	2168-07-21 20:08:00	2168-07-29 15:30:00	NULL	EMERGENCY	PHYS REFERRAL/NORMAL DELI	LONG TERM CARE HOSPITAL	Medicaid	ENGL	CATHOLIC	SEPARATED	OTHER	NULL	NULL	SEIZURES	0	1
22427	18366	195028	2115-03-12 15:51:00	2115-03-28 12:09:00	NULL	EMERGENCY	TRANSFER FROM HOSP/EXTRAM	HOME	Medicaid	NULL	NULL	NULL	UNKNOWN/NOT SPECIFIED	NULL	NULL	CORONARY ARTERY DISEASE	0	1
16859	13757	111503	2134-02-16 16:45:00	2134-04-01 06:05:00	2134-04-01 06:05:00	EMERGENCY	EMERGENCY ROOM ADMIT	DEAD/EXPIRED	Medicare	NULL	JEWISH	MARRIED	WHITE	2134-02-16 12:58:00	2134-02-16 17:40:00	UTI/PYELONEPHRITIS	1	1
1154	928	110621	2122-04-25 00:07:00	2122-04-28 15:41:00	NULL	EMERGENCY	TRANSFER FROM HOSP/EXTRAM	HOME HEALTH CARE	Medicare	NULL	PROTESTANT QUAKER	WIDOWED	WHITE	NULL	NULL	UNSTABLE ANGINA	0	1
13068	10684	154427	2144-07-07 14:00:00	2144-07-10 14:25:00	NULL	EMERGENCY	TRANSFER FROM HOSP/EXTRAM	HOME HEALTH CARE	Medicare	NULL	CATHOLIC	WIDOWED	UNKNOWN/NOT SPECIFIED	NULL	NULL	MYOCARDIAL INFARCTION\CATH	0	1
44175	53695	111574	2117-03-18 08:00:00	2117-03-26 11:40:00	NULL	ELECTIVE	PHYS REFERRAL/NORMAL DELI	HOME HEALTH CARE	Medicare	ENGL	CATHOLIC	WIDOWED	WHITE	NULL	NULL	SQUAMOUS CELL CARCINOMA/SDA	0	1
56974	93780	113749	2136-08-30 01:14:00	2136-09-11 16:24:00	NULL	EMERGENCY	CLINIC REFERRAL/PREMATURE	HOME HEALTH CARE	Medicare	ENGL	CATHOLIC	MARRIED	WHITE	2136-08-29 22:59:00	2136-08-30 02:49:00	CHEST PAIN	0	1
34422	28173	112476	2182-03-09 23:08:00	2182-04-05 16:10:00	NULL	EMERGENCY	EMERGENCY ROOM ADMIT	SNF	Medicare	ENGL	CATHOLIC	DIVORCED	WHITE	2182-03-09 20:31:00	2182-03-10 00:22:00	PNEUMONIA	0	1
9150	7482	165510	2190-01-28 19:30:00	2190-02-10 12:44:00	NULL	EMERGENCY	EMERGENCY ROOM ADMIT	HOME	Private	NULL	PROTESTANT QUAKER	MARRIED	BLACK/AFRICAN AMERICAN	2190-01-28 10:18:00	2190-01-28 21:09:00	CARDIOMYOPATHY	0	1
9151	7482	196091	2190-04-07 08:00:00	2190-04-11 13:41:00	NULL	ELECTIVE	PHYS REFERRAL/NORMAL DELI	HOME HEALTH CARE	Private	NULL	PROTESTANT QUAKER	MARRIED	BLACK/AFRICAN AMERICAN	NULL	NULL	CORONARY ARTERY DISEASE\CORONARY ARTERY BYPASS GRAFT/SDA	0	1
9152	7482	138484	2195-05-13 16:20:00	2195-05-24 13:00:00	NULL	EMERGENCY	EMERGENCY ROOM ADMIT	HOME HEALTH CARE	Medicare	ENGL	PROTESTANT QUAKER	MARRIED	BLACK/AFRICAN AMERICAN	2195-05-13 13:32:00	2195-05-13 17:29:00	CONGESTIVE HEART FAILURE	0	1
9153	7482	182796	2195-05-30 17:55:00	2195-06-05 17:55:00	NULL	EMERGENCY	EMERGENCY ROOM ADMIT	HOME HEALTH CARE	Medicare	ENGL	PROTESTANT QUAKER	MARRIED	BLACK/AFRICAN AMERICAN	2195-05-30 12:28:00	2195-05-30 18:50:00	HYPOGLYCEMIA	0	1
9154	7482	189637	2195-06-06 16:04:00	2195-06-22 15:53:00	NULL	EMERGENCY	EMERGENCY ROOM ADMIT	SNF	Medicare	ENGL	PROTESTANT QUAKER	MARRIED	BLACK/AFRICAN AMERICAN	2195-06-06 11:29:00	2195-06-06 17:30:00	ASTHMA/COPD EXACERBATION	0	1
47767	64830	185071	2173-07-21 10:52:00	2173-08-25 17:15:00	NULL	EMERGENCY	CLINIC REFERRAL/PREMATURE	HOME HEALTH CARE	Private	ENGL	UNOBTAINABLE	MARRIED	UNABLE TO OBTAIN	NULL	NULL	POST PROCEDURE ENDOSCOPIC RETROGRADE CHOLANGIOPANCREATOGRAPHY	0	1
55082	87942	175929	2141-06-30 13:50:00	2141-07-05 14:04:00	NULL	EMERGENCY	CLINIC REFERRAL/PREMATURE	HOME HEALTH CARE	Medicare	ENGL	OTHER	MARRIED	WHITE	2141-06-30 11:29:00	2141-06-30 15:15:00	UGIB; NEW INFARCT	0	1
36697	30122	190242	2111-11-10 13:24:00	2111-11-14 16:25:00	NULL	EMERGENCY	TRANSFER FROM HOSP/EXTRAM	HOME	Private	ENGL	CATHOLIC	MARRIED	WHITE	NULL	NULL	ST SEGMENT MYOCARDIAL INFARCTION\CATH	0	1
5937	4903	194150	2126-12-28 15:42:00	2127-01-02 15:45:00	NULL	EMERGENCY	EMERGENCY ROOM ADMIT	HOME	Private	ENGL	NOT SPECIFIED	MARRIED	WHITE	2126-12-28 15:18:00	2126-12-28 17:09:00	CHEST PAIN;MYOCARDIAL INFARCTION	0	1
37318	30648	187984	2115-02-02 00:16:00	2115-02-08 17:00:00	NULL	EMERGENCY	EMERGENCY ROOM ADMIT	SNF	Medicare	ENGL	CATHOLIC	DIVORCED	WHITE	2115-02-01 21:28:00	2115-02-02 01:18:00	CONGESTIVE HEART FAILURE;DELTA MS	0	1
37319	30648	130000	2115-08-08 18:34:00	2115-08-21 16:14:00	2115-08-21 16:14:00	EMERGENCY	EMERGENCY ROOM ADMIT	DEAD/EXPIRED	Medicare	ENGL	CATHOLIC	DIVORCED	WHITE	2115-08-08 16:48:00	2115-08-08 20:56:00	INTRACRANIAL HEMORRHAGE	1	1
23566	19282	153212	2148-02-21 06:49:00	2148-02-23 00:55:00	2148-02-23 00:55:00	EMERGENCY	TRANSFER FROM HOSP/EXTRAM	DEAD/EXPIRED	Medicare	NULL	UNOBTAINABLE	NULL	UNKNOWN/NOT SPECIFIED	NULL	NULL	ACUTE MYOCARDIAL INFARCTION	1	1
40420	42028	153004	2129-06-28 01:29:00	2129-07-01 13:00:00	NULL	EMERGENCY	CLINIC REFERRAL/PREMATURE	HOME	Private	ENGL	UNOBTAINABLE	MARRIED	WHITE	2129-06-27 22:43:00	2129-06-27 23:40:00	CARDIAC CATH;ST ELEVATED MYOCARDIAL INFARCTION	0	1
13903	11346	100884	2166-01-24 17:57:00	2166-02-01 18:27:00	NULL	EMERGENCY	EMERGENCY ROOM ADMIT	HOME	Private	ENGL	NOT SPECIFIED	SINGLE	BLACK/AFRICAN AMERICAN	2166-01-24 13:21:00	2166-01-24 22:32:00	FEVER,ETIOLOGY UNKNOWN	0	1
13904	11346	148059	2166-04-25 11:56:00	2166-04-27 15:06:00	NULL	EMERGENCY	EMERGENCY ROOM ADMIT	HOME	Private	ENGL	NOT SPECIFIED	SINGLE	BLACK/AFRICAN AMERICAN	2166-04-25 07:59:00	2166-04-25 13:44:00	HYPOTENSION	0	1
13905	11346	102717	2167-04-21 17:35:00	2167-04-27 15:00:00	NULL	EMERGENCY	PHYS REFERRAL/NORMAL DELI	HOME HEALTH CARE	Private	ENGL	NOT SPECIFIED	SINGLE	BLACK/AFRICAN AMERICAN	NULL	NULL	RENAL FAILURE;KIDEY TRANSPLANT	0	1
13906	11346	178355	2167-09-25 16:14:00	2167-09-27 11:00:00	NULL	EMERGENCY	EMERGENCY ROOM ADMIT	HOME	Private	ENGL	NOT SPECIFIED	SINGLE	BLACK/AFRICAN AMERICAN	2167-09-25 11:39:00	2167-09-25 17:34:00	SYNCOPE;TELEMETRY	0	1
13907	11346	159127	2167-12-10 03:29:00	2167-12-11 16:30:00	NULL	EMERGENCY	EMERGENCY ROOM ADMIT	HOME	Private	ENGL	NOT SPECIFIED	SINGLE	BLACK/AFRICAN AMERICAN	2167-12-09 23:39:00	2167-12-10 05:30:00	DYSPNEA;PULMONARY EDEMA	0	1
41854	46545	193235	2120-06-10 10:45:00	2120-06-14 14:30:00	NULL	ELECTIVE	PHYS REFERRAL/NORMAL DELI	HOME HEALTH CARE	Private	ENGL	CATHOLIC	MARRIED	ASIAN	NULL	NULL	CORONARY ARTERY DISEASE\CORONARY ARTERY BYPASS GRAFT /SDA	0	1
50287	72697	128775	2136-05-30 19:26:00	2136-06-08 17:56:00	NULL	EMERGENCY	PHYS REFERRAL/NORMAL DELI	REHAB/DISTINCT PART HOSP	Private	ENGL	CATHOLIC	MARRIED	WHITE	NULL	NULL	ISCHEMIC LEFT LEG	0	1
53244	81871	190823	2195-09-12 04:13:00	2195-09-17 13:52:00	NULL	EMERGENCY	CLINIC REFERRAL/PREMATURE	HOME HEALTH CARE	Medicare	ENGL	CATHOLIC	SEPARATED	WHITE	2195-09-12 01:59:00	2195-09-12 06:00:00	HYPERCALCEMIA;ALTERED MENTAL STATUS	0	1
15763	12853	191448	2200-02-01 11:20:00	2200-02-07 15:24:00	NULL	URGENT	TRANSFER FROM HOSP/EXTRAM	HOME HEALTH CARE	Private	PORT	NULL	NULL	UNKNOWN/NOT SPECIFIED	NULL	NULL	ACUTE MYOCARDIAL INFARCTION	0	1
7535	6171	149127	2137-01-08 18:04:00	2137-01-15 15:10:00	NULL	EMERGENCY	TRANSFER FROM HOSP/EXTRAM	HOME HEALTH CARE	Medicare	ENGL	NOT SPECIFIED	SINGLE	WHITE	NULL	NULL	CHEST PAIN;CORONARY ARTERY DISEASE\CATH	0	1
7536	6171	130760	2140-10-05 00:02:00	2140-10-08 01:21:00	NULL	EMERGENCY	CLINIC REFERRAL/PREMATURE	HOME	Medicare	ENGL	NOT SPECIFIED	SINGLE	WHITE	2140-10-05 21:24:00	2140-10-05 22:02:00	ST ELEVATED MYOCARDIAL INFARCTION	0	1
43754	52448	115905	2104-11-21 17:28:00	2104-11-26 12:00:00	NULL	EMERGENCY	TRANSFER FROM HOSP/EXTRAM	HOME	Medicare	ENGL	NOT SPECIFIED	MARRIED	UNKNOWN/NOT SPECIFIED	NULL	NULL	CORONARY ARTERY DISEASE; NON ST ELEVATION MYOCARDIAL INFARCTION\RUT STENT	0	1
1073	865	147052	2199-05-23 08:00:00	2199-06-14 16:50:00	NULL	ELECTIVE	PHYS REFERRAL/NORMAL DELI	REHAB/DISTINCT PART HOSP	Medicare	NULL	JEWISH	MARRIED	WHITE	NULL	NULL	CORONARY ARTERY DISEASE\CORONARY ARTERY BYPASS GRAFT/SDA	0	1
11836	9680	131543	2186-05-26 07:15:00	2186-06-01 11:54:00	NULL	ELECTIVE	PHYS REFERRAL/NORMAL DELI	HOME	Private	NULL	CATHOLIC	MARRIED	UNKNOWN/NOT SPECIFIED	NULL	NULL	CORONARY ARTERY DISEASE\CORONARY ARTERY BYPASS GRAFT/SDA	0	1
17545	14323	164394	2100-12-10 07:48:00	2100-12-16 14:45:00	NULL	EMERGENCY	EMERGENCY ROOM ADMIT	HOME	Private	NULL	CATHOLIC	MARRIED	BLACK/AFRICAN AMERICAN	2100-12-09 20:59:00	2100-12-10 08:39:00	UPPER GI BLEED	0	1
14847	12078	184820	2167-06-10 21:27:00	2167-06-20 13:40:00	NULL	EMERGENCY	EMERGENCY ROOM ADMIT	HOME	Medicare	NULL	CATHOLIC	NULL	HISPANIC OR LATINO	2167-06-10 19:45:00	2167-06-10 23:01:00	OVERDOSE	0	1
342	266	186251	2168-07-10 08:01:00	2168-07-14 13:03:00	NULL	EMERGENCY	EMERGENCY ROOM ADMIT	HOME	Medicare	ENGL	JEHOVAH'S WITNESS	WIDOWED	BLACK/AFRICAN AMERICAN	2168-07-10 05:05:00	2168-07-10 09:02:00	SEIZURE	0	1
35659	29239	190998	2184-07-30 07:27:00	2184-08-09 16:43:00	NULL	EMERGENCY	EMERGENCY ROOM ADMIT	HOME	Medicaid	ENGL	CATHOLIC	DIVORCED	WHITE	2184-07-29 22:52:00	2184-07-30 08:30:00	METABOLIC ACIDOSIS	0	1
46592	61053	158024	2179-04-15 01:23:00	2179-04-25 14:07:00	NULL	EMERGENCY	CLINIC REFERRAL/PREMATURE	HOME HEALTH CARE	Medicare	ENGL	CATHOLIC	MARRIED	WHITE	2179-04-14 23:13:00	2179-04-15 02:18:00	NON-ST SEGMENT ELEVATION MYOCARDIAL INFARCTION	0	1
57832	96430	113912	2105-01-13 18:00:00	2105-01-26 11:45:00	NULL	EMERGENCY	TRANSFER FROM HOSP/EXTRAM	REHAB/DISTINCT PART HOSP	Medicare	ENGL	CATHOLIC	MARRIED	WHITE	NULL	NULL	AORTIC STENOSIS	0	1
38116	31332	149438	2119-08-28 07:15:00	2119-09-08 11:25:00	NULL	ELECTIVE	PHYS REFERRAL/NORMAL DELI	REHAB/DISTINCT PART HOSP	Private	ENGL	CATHOLIC	MARRIED	WHITE	NULL	NULL	ESOPHAGEAL CA/SDA	0	1
38117	31332	175094	2119-09-22 12:14:00	2119-10-01 13:20:00	NULL	EMERGENCY	CLINIC REFERRAL/PREMATURE	HOME HEALTH CARE	Private	ENGL	CATHOLIC	MARRIED	WHITE	NULL	NULL	FEVER	0	1
38118	31332	115861	2120-10-17 17:34:00	2120-10-18 12:00:00	NULL	EMERGENCY	CLINIC REFERRAL/PREMATURE	HOME	Private	ENGL	CATHOLIC	MARRIED	WHITE	NULL	NULL	SYMPTOMATIC CHOLELITHIASIS	0	1
38119	31332	112147	2120-12-24 02:15:00	2121-01-10 12:45:00	NULL	EMERGENCY	EMERGENCY ROOM ADMIT	HOSPICE-MEDICAL FACILITY	Private	ENGL	CATHOLIC	MARRIED	WHITE	2120-12-24 00:06:00	2120-12-24 03:35:00	PNEUMONIA	0	1
27252	22333	172589	2119-09-11 16:32:00	2119-09-20 13:00:00	NULL	EMERGENCY	CLINIC REFERRAL/PREMATURE	HOME HEALTH CARE	Medicare	NULL	JEWISH	MARRIED	WHITE	NULL	NULL	CORONARY ARTERY DISEASE\CATH	0	1
27253	22333	198331	2120-12-09 11:00:00	2120-12-13 17:00:00	NULL	ELECTIVE	PHYS REFERRAL/NORMAL DELI	HOME HEALTH CARE	Medicare	ENGL	JEWISH	MARRIED	WHITE	NULL	NULL	DISC HERNIATION/SPONDYLOSIS/SDA	0	0
47637	64336	138082	2159-02-06 15:14:00	2159-02-19 15:24:00	NULL	EMERGENCY	PHYS REFERRAL/NORMAL DELI	SNF	Medicare	ENGL	CATHOLIC	MARRIED	WHITE	NULL	NULL	CHEST PAIN	0	1
54179	84885	179671	2121-07-26 13:39:00	2121-08-22 17:38:00	NULL	EMERGENCY	EMERGENCY ROOM ADMIT	REHAB/DISTINCT PART HOSP	Medicare	ENGL	CATHOLIC	WIDOWED	WHITE	2121-07-26 10:57:00	2121-07-26 14:50:00	CHEST PAIN	0	1
45248	57061	178594	2128-03-22 16:58:00	2128-03-27 14:45:00	NULL	EMERGENCY	TRANSFER FROM HOSP/EXTRAM	HOME HEALTH CARE	Private	ENGL	NOT SPECIFIED	MARRIED	UNKNOWN/NOT SPECIFIED	NULL	NULL	CORONARY ARTERY DISEASE	0	1
52526	79799	164500	2143-02-04 16:44:00	2143-02-07 14:03:00	NULL	EMERGENCY	PHYS REFERRAL/NORMAL DELI	HOME HEALTH CARE	Medicare	ENGL	JEWISH	WIDOWED	WHITE	2143-02-04 14:29:00	2143-02-04 14:58:00	STEMI	0	1
16325	13309	199382	2132-07-28 20:46:00	2132-08-11 14:15:00	2132-08-11 14:15:00	EMERGENCY	EMERGENCY ROOM ADMIT	DEAD/EXPIRED	Private	NULL	CATHOLIC	MARRIED	WHITE	2132-07-28 18:02:00	2132-07-28 21:10:00	STROKE;TELEMETRY;TRANSIENT ISCHEMIC ATTACK;TELEMETRY	1	1
24927	20423	199030	2119-08-29 17:57:00	2119-09-01 11:25:00	NULL	EMERGENCY	EMERGENCY ROOM ADMIT	HOME	Medicare	NULL	CATHOLIC	WIDOWED	WHITE	2119-08-29 11:39:00	2119-08-29 17:50:00	HYPOTENSION;CONGESTIVE HEART FAILURE	0	1
24928	20423	137573	2120-12-29 18:50:00	2120-12-30 09:08:00	2120-12-30 09:08:00	EMERGENCY	EMERGENCY ROOM ADMIT	DEAD/EXPIRED	Medicare	NULL	CATHOLIC	WIDOWED	WHITE	2120-12-29 14:51:00	2120-12-29 23:40:00	S/P FALL	1	1
43873	52764	124306	2127-06-25 07:15:00	2127-06-29 14:30:00	NULL	ELECTIVE	PHYS REFERRAL/NORMAL DELI	HOME HEALTH CARE	Medicare	ENGL	JEWISH	SINGLE	WHITE	NULL	NULL	CORONARY ARTERY DISEASE\CORONARY ARTERY BYPASS GRAFT /SDA	0	1
17369	14189	108934	2177-03-05 22:09:00	2177-03-22 14:24:00	NULL	EMERGENCY	TRANSFER FROM HOSP/EXTRAM	HOME	Medicare	NULL	PROTESTANT QUAKER	NULL	UNKNOWN/NOT SPECIFIED	NULL	NULL	ACUTE MYOCARDIAL INFARCTION;	0	1
15173	12351	105584	2182-12-25 13:49:00	2183-01-10 13:15:00	NULL	EMERGENCY	TRANSFER FROM HOSP/EXTRAM	HOME HEALTH CARE	Medicare	NULL	CATHOLIC	MARRIED	PATIENT DECLINED TO ANSWER	NULL	NULL	AORTIC STENOSIS\CATH	0	1
15174	12351	179698	2185-10-28 03:04:00	2185-11-30 13:23:00	NULL	EMERGENCY	EMERGENCY ROOM ADMIT	REHAB/DISTINCT PART HOSP	Medicare	ENGL	CATHOLIC	MARRIED	PATIENT DECLINED TO ANSWER	2185-10-27 20:19:00	2185-10-28 03:48:00	SHORTNESS OF BREATH	0	1
15175	12351	178821	2186-01-11 21:45:00	2186-01-15 15:20:00	NULL	EMERGENCY	EMERGENCY ROOM ADMIT	HOME HEALTH CARE	Medicare	ENGL	CATHOLIC	MARRIED	PATIENT DECLINED TO ANSWER	2186-01-11 18:01:00	2186-01-11 22:31:00	LOWER GASTROINTESTINAL BLEED	0	1
15176	12351	182236	2187-02-01 15:11:00	2187-02-05 15:49:00	NULL	EMERGENCY	EMERGENCY ROOM ADMIT	HOME HEALTH CARE	Medicare	ENGL	CATHOLIC	MARRIED	PATIENT DECLINED TO ANSWER	2187-02-01 12:19:00	2187-02-01 16:40:00	GASTROINTESTINAL BLEED	0	1
16645	13581	126691	2195-11-22 23:02:00	2195-11-25 16:20:00	NULL	EMERGENCY	TRANSFER FROM HOSP/EXTRAM	HOME	Private	ENGL	NOT SPECIFIED	MARRIED	WHITE	NULL	NULL	ACUTE MYOCARDIAL INFRACTION	0	1
21396	17515	100635	2102-11-04 17:01:00	2102-11-14 14:21:00	NULL	URGENT	PHYS REFERRAL/NORMAL DELI	HOME HEALTH CARE	Government	NULL	CATHOLIC	DIVORCED	OTHER	NULL	NULL	ACUTE MI	0	1
44514	54736	100210	2159-05-24 14:33:00	2159-06-11 17:15:00	NULL	EMERGENCY	CLINIC REFERRAL/PREMATURE	LONG TERM CARE HOSPITAL	Medicare	ENGL	NOT SPECIFIED	SINGLE	WHITE	2159-05-24 11:00:00	2159-05-24 12:00:00	STEMI	0	1
33421	27350	183129	2133-12-23 13:14:00	2133-12-29 18:30:00	NULL	EMERGENCY	TRANSFER FROM HOSP/EXTRAM	HOME HEALTH CARE	Private	ENGL	UNOBTAINABLE	MARRIED	WHITE	NULL	NULL	CORONARY ARTERY DISEASE	0	1
44356	54260	124847	2130-10-26 03:50:00	2130-10-30 16:14:00	2130-10-30 16:14:00	EMERGENCY	CLINIC REFERRAL/PREMATURE	DEAD/EXPIRED	Private	ENGL	CATHOLIC	MARRIED	WHITE	2130-10-26 02:14:00	2130-10-26 05:30:00	NON-ST SEGMENT ELEVATION MYOCARDIAL INFARCTION	1	1
2476	2047	106604	2140-08-21 23:33:00	2140-08-29 16:30:00	NULL	EMERGENCY	TRANSFER FROM HOSP/EXTRAM	HOME HEALTH CARE	Medicare	NULL	CATHOLIC	MARRIED	WHITE	NULL	NULL	ANTERIOR MI\CATH	0	1
36711	30135	131932	2146-01-10 16:57:00	2146-01-17 13:35:00	2146-01-17 13:35:00	EMERGENCY	EMERGENCY ROOM ADMIT	DEAD/EXPIRED	Medicare	ENGL	CATHOLIC	SINGLE	WHITE	2146-01-09 22:22:00	2146-01-10 02:53:00	UNSTABLE ANGINA	1	1
32194	26310	146086	2133-09-03 09:45:00	2133-09-11 14:59:00	NULL	ELECTIVE	PHYS REFERRAL/NORMAL DELI	HOME HEALTH CARE	Medicare	NULL	PROTESTANT QUAKER	WIDOWED	UNKNOWN/NOT SPECIFIED	NULL	NULL	CAROTID STENOSIS/SDA	0	1
21110	17260	136587	2111-07-21 17:31:00	2111-07-26 14:00:00	NULL	EMERGENCY	EMERGENCY ROOM ADMIT	HOME HEALTH CARE	Medicare	ENGL	JEWISH	MARRIED	WHITE	2111-07-21 10:47:00	2111-07-21 19:15:00	PNEUMONIA;TELEMETRY	0	1
21111	17260	180007	2115-12-30 23:52:00	2116-01-11 14:30:00	NULL	EMERGENCY	EMERGENCY ROOM ADMIT	SNF	Medicare	ENGL	JEWISH	WIDOWED	WHITE	2115-12-30 14:12:00	2115-12-31 01:02:00	BOWEL OBSTRUCTION	0	1
21112	17260	152928	2116-10-12 12:27:00	2116-10-20 18:40:00	NULL	EMERGENCY	CLINIC REFERRAL/PREMATURE	LONG TERM CARE HOSPITAL	Medicare	ENGL	JEWISH	WIDOWED	WHITE	2116-10-12 10:16:00	2116-10-12 19:57:00	PNEUMONIA	0	1
40756	43080	146529	2168-09-13 02:53:00	2168-09-21 14:10:00	NULL	EMERGENCY	EMERGENCY ROOM ADMIT	REHAB/DISTINCT PART HOSP	Medicare	ENGL	CATHOLIC	MARRIED	WHITE	2168-09-13 00:35:00	2168-09-13 03:56:00	HEAD BLEED	0	1
42838	49649	167237	2111-09-10 11:19:00	2111-09-30 17:00:00	NULL	EMERGENCY	CLINIC REFERRAL/PREMATURE	REHAB/DISTINCT PART HOSP	Medicaid	ENGL	CATHOLIC	DIVORCED	WHITE	2111-09-10 09:53:00	2111-09-10 12:38:00	ENDOCARDITIS	0	1
42839	49649	118113	2112-02-03 14:00:00	2112-02-15 15:07:00	NULL	ELECTIVE	PHYS REFERRAL/NORMAL DELI	HOME HEALTH CARE	Medicaid	ENGL	CATHOLIC	DIVORCED	WHITE	NULL	NULL	MITRAL REGURGITATION\MITRAL VALVE REPLACEMENT	0	1
42840	49649	109386	2113-05-17 00:10:00	2113-06-22 16:15:00	NULL	EMERGENCY	TRANSFER FROM HOSP/EXTRAM	LONG TERM CARE HOSPITAL	Medicaid	ENGL	CATHOLIC	SINGLE	OTHER	NULL	NULL	LEFT SUBCLAVIAN DEEP VEIN THROMBOSIS	0	1
49446	69908	152915	2172-12-22 14:59:00	2172-12-27 14:25:00	NULL	EMERGENCY	CLINIC REFERRAL/PREMATURE	HOME HEALTH CARE	Private	ENGL	JEWISH	MARRIED	WHITE - RUSSIAN	NULL	NULL	DYSPNEA;CORONARY ARTERY DISEASE\CARDIAC CATH	0	1
1086	876	158204	2183-07-31 19:28:00	2183-08-03 15:15:00	NULL	EMERGENCY	TRANSFER FROM SKILLED NUR	SNF	Medicare	NULL	PROTESTANT QUAKER	SINGLE	BLACK/AFRICAN AMERICAN	2183-07-31 16:20:00	2183-07-31 21:14:00	GASTROINTESTINAL BLEED	0	1
58754	99312	134467	2157-04-24 06:49:00	2157-05-03 17:36:00	NULL	EMERGENCY	EMERGENCY ROOM ADMIT	HOME HEALTH CARE	Medicare	ENGL	UNOBTAINABLE	MARRIED	WHITE	2157-04-24 03:44:00	2157-04-24 07:29:00	PNEUMONIA	0	1
58755	99312	150103	2157-05-05 14:03:00	2157-05-08 09:15:00	2157-05-08 09:15:00	EMERGENCY	TRANSFER FROM HOSP/EXTRAM	DEAD/EXPIRED	Medicare	ENGL	UNOBTAINABLE	MARRIED	WHITE	NULL	NULL	SMALL BOWEL OBSTRUCTION;CHRONIC OBST PULM DISEASE	1	1
10685	8736	126746	2135-12-26 15:53:00	2136-01-02 16:06:00	NULL	URGENT	PHYS REFERRAL/NORMAL DELI	HOME HEALTH CARE	Medicare	NULL	UNOBTAINABLE	NULL	UNKNOWN/NOT SPECIFIED	NULL	NULL	CORONARY ARTERY DISEASE	0	1
47899	65261	168393	2129-06-03 17:13:00	2129-06-04 07:05:00	2129-06-04 07:05:00	EMERGENCY	TRANSFER FROM HOSP/EXTRAM	DEAD/EXPIRED	Medicare	ENGL	UNOBTAINABLE	MARRIED	BLACK/AFRICAN AMERICAN	NULL	NULL	CORONARY ARTERY DISEASE	1	1
45127	56611	188009	2144-11-23 01:55:00	2144-11-28 14:00:00	NULL	EMERGENCY	EMERGENCY ROOM ADMIT	LONG TERM CARE HOSPITAL	Medicare	ENGL	UNOBTAINABLE	NULL	UNABLE TO OBTAIN	2144-11-23 00:16:00	2144-11-23 03:35:00	ASTHMA/COPD EXACERBATION	0	1
21126	17273	154804	2129-04-13 07:15:00	2129-04-20 16:20:00	NULL	ELECTIVE	PHYS REFERRAL/NORMAL DELI	HOME HEALTH CARE	Medicare	NULL	OTHER	SINGLE	WHITE	NULL	NULL	CORONARY ARTERY DISEASE\CORONARY ARTERY BYPASS GRAFT/SDA	0	1
11801	9651	142074	2138-11-09 17:17:00	2138-11-10 00:30:00	2138-11-10 00:30:00	EMERGENCY	EMERGENCY ROOM ADMIT	DEAD/EXPIRED	Medicare	RUSS	JEWISH	MARRIED	WHITE	2138-11-09 16:02:00	2138-11-09 17:55:00	PNEUMONIA;S/P CARDIAC ARREST	1	1
33567	27463	105105	2119-08-18 19:03:00	2119-09-01 18:37:00	NULL	EMERGENCY	EMERGENCY ROOM ADMIT	HOME HEALTH CARE	Medicare	SPAN	CATHOLIC	WIDOWED	HISPANIC OR LATINO	2119-08-18 11:55:00	2119-08-18 21:21:00	S/P FALL	0	1
33568	27463	102027	2119-09-16 19:22:00	2119-09-19 19:35:00	NULL	EMERGENCY	EMERGENCY ROOM ADMIT	HOME HEALTH CARE	Medicare	SPAN	CATHOLIC	WIDOWED	HISPANIC OR LATINO	2119-09-16 14:47:00	2119-09-16 20:43:00	HIGH INR	0	1
33569	27463	185823	2119-10-23 10:40:00	2119-10-27 17:33:00	NULL	EMERGENCY	EMERGENCY ROOM ADMIT	HOME HEALTH CARE	Medicare	SPAN	CATHOLIC	WIDOWED	HISPANIC OR LATINO	2119-10-23 08:49:00	2119-10-23 17:27:00	CONGESTIVE HEART FAILURE	0	1
27531	22578	177351	2178-09-29 13:03:00	2178-10-11 14:30:00	NULL	EMERGENCY	EMERGENCY ROOM ADMIT	REHAB/DISTINCT PART HOSP	Medicare	NULL	CATHOLIC	MARRIED	UNKNOWN/NOT SPECIFIED	2178-09-29 10:18:00	2178-09-29 15:13:00	SEPSIS	0	1
27532	22578	100345	2178-11-12 23:49:00	2178-11-25 16:20:00	NULL	EMERGENCY	EMERGENCY ROOM ADMIT	REHAB/DISTINCT PART HOSP	Medicare	NULL	CATHOLIC	MARRIED	WHITE	2178-11-12 18:03:00	2178-11-13 01:21:00	PELVIC ABSCESS	0	1
27533	22578	149207	2179-01-05 06:26:00	2179-01-15 14:00:00	NULL	EMERGENCY	EMERGENCY ROOM ADMIT	REHAB/DISTINCT PART HOSP	Medicare	NULL	CATHOLIC	MARRIED	WHITE	2179-01-05 05:00:00	2179-01-05 08:28:00	SEPSIS	0	1
24123	19754	196332	2159-10-07 14:53:00	2159-10-17 18:30:00	NULL	EMERGENCY	EMERGENCY ROOM ADMIT	HOME HEALTH CARE	Medicare	NULL	CATHOLIC	WIDOWED	WHITE	2159-10-07 11:26:00	2159-10-07 15:45:00	GASTROINTESTINAL BLEED	0	1
24124	19754	192477	2162-08-13 18:39:00	2162-09-07 17:55:00	NULL	EMERGENCY	EMERGENCY ROOM ADMIT	SNF	Medicare	ENGL	CATHOLIC	WIDOWED	WHITE	2162-08-13 14:10:00	2162-08-13 19:37:00	S/P ASSAULT	0	1
24125	19754	177086	2164-11-19 23:07:00	2164-11-25 15:00:00	2164-11-25 15:00:00	EMERGENCY	EMERGENCY ROOM ADMIT	DEAD/EXPIRED	Medicare	ENGL	CATHOLIC	WIDOWED	WHITE	2164-11-19 19:37:00	2164-11-20 02:20:00	PNEUMONIA	1	1
24618	20158	126320	2184-11-01 12:53:00	2184-11-05 14:28:00	NULL	URGENT	TRANSFER FROM HOSP/EXTRAM	SNF	Medicare	NULL	CATHOLIC	NULL	UNKNOWN/NOT SPECIFIED	NULL	NULL	S/P MI\CATH	0	1
47001	62438	163961	2161-08-14 15:58:00	2161-08-18 19:20:00	NULL	EMERGENCY	CLINIC REFERRAL/PREMATURE	HOME HEALTH CARE	Private	ENGL	NOT SPECIFIED	MARRIED	WHITE	2161-08-14 13:46:00	2161-08-14 17:44:00	LOWER GI BLEED	0	1
7493	6135	112953	2180-07-08 19:39:00	2180-07-28 06:00:00	NULL	URGENT	TRANSFER FROM HOSP/EXTRAM	SNF	Medicare	NULL	CATHOLIC	MARRIED	WHITE	NULL	NULL	FEVER;PLEURAL EFFUSION	0	1
45217	56930	109803	2116-03-20 07:15:00	2116-03-24 14:56:00	NULL	ELECTIVE	PHYS REFERRAL/NORMAL DELI	HOME HEALTH CARE	Private	ENGL	CATHOLIC	MARRIED	WHITE	NULL	NULL	CORONARY ARTERY DISEASE\CORONARY ARTERY BYPASS GRAFT /SDA	0	1
27573	22609	148434	2196-11-11 15:48:00	2196-11-23 16:04:00	NULL	EMERGENCY	TRANSFER FROM HOSP/EXTRAM	REHAB/DISTINCT PART HOSP	Private	NULL	PROTESTANT QUAKER	MARRIED	UNKNOWN/NOT SPECIFIED	NULL	NULL	ST ELEVATED MYOCARDIAL INFARCT	0	1
55028	87758	191495	2179-08-08 13:53:00	2179-08-10 20:39:00	2179-08-11 20:39:00	EMERGENCY	CLINIC REFERRAL/PREMATURE	DEAD/EXPIRED	Private	ENGL	UNOBTAINABLE	UNKNOWN (DEFAULT)	UNABLE TO OBTAIN	2179-08-08 12:56:00	2179-08-08 14:00:00	INTRACRANIAL HEMORRHAGE	1	1
22883	18756	193667	2140-12-01 18:47:00	2141-01-12 15:00:00	NULL	EMERGENCY	TRANSFER FROM HOSP/EXTRAM	REHAB/DISTINCT PART HOSP	Medicare	NULL	OTHER	MARRIED	UNKNOWN/NOT SPECIFIED	NULL	NULL	CHEST PAIN\ANGIOPLASTY	0	1
22884	18756	161370	2147-08-07 06:53:00	2147-08-12 15:00:00	NULL	EMERGENCY	CLINIC REFERRAL/PREMATURE	HOME	Medicare	ENGL	OTHER	MARRIED	WHITE	2147-08-07 05:03:00	2147-08-07 08:13:00	LOWER GI BLEED	0	1
41464	45342	185148	2156-03-15 23:43:00	2156-03-19 19:20:00	2156-03-19 19:20:00	EMERGENCY	CLINIC REFERRAL/PREMATURE	DEAD/EXPIRED	Medicare	ENGL	PROTESTANT QUAKER	SINGLE	UNABLE TO OBTAIN	2156-03-15 22:47:00	2156-03-16 00:21:00	ST ELEVATED MYOCARDIAL INFARCTION	1	1
18939	15504	164202	2116-11-18 18:44:00	2116-11-29 16:21:00	2116-11-29 16:21:00	EMERGENCY	TRANSFER FROM HOSP/EXTRAM	DEAD/EXPIRED	Medicare	NULL	CATHOLIC	MARRIED	WHITE	NULL	NULL	CONGESTIVE HEART FAILURE;AORTIC STENOSIS	1	1
23644	19342	175679	2171-04-20 19:47:00	2171-04-25 17:32:00	NULL	EMERGENCY	TRANSFER FROM HOSP/EXTRAM	HOME HEALTH CARE	Private	NULL	OTHER	UNKNOWN (DEFAULT)	WHITE	NULL	NULL	MYOCARDIAL INFARCTION	0	1
4991	4113	151066	2141-04-16 10:32:00	2141-04-22 16:18:00	NULL	EMERGENCY	EMERGENCY ROOM ADMIT	HOME	Medicare	NULL	CATHOLIC	SINGLE	WHITE	2141-04-16 07:39:00	2141-04-16 15:39:00	DIARRHEA, DEHYDRATION	0	1
4992	4113	182591	2142-08-15 21:50:00	2142-08-20 12:35:00	NULL	EMERGENCY	EMERGENCY ROOM ADMIT	HOME HEALTH CARE	Medicare	ENGL	CATHOLIC	SINGLE	WHITE	2142-08-15 19:51:00	2142-08-15 22:30:00	DIABETIC KETOACIDOSIS	0	1
4993	4113	176856	2144-06-15 19:37:00	2144-06-21 18:18:00	NULL	EMERGENCY	TRANSFER FROM HOSP/EXTRAM	HOME	Medicare	ENGL	CATHOLIC	SINGLE	WHITE	NULL	NULL	DIABETICE KETOACIDOSIS;STATUS POST RENAL TRANSPLANT	0	1
4994	4113	196584	2144-07-05 13:08:00	2144-07-10 16:30:00	NULL	EMERGENCY	EMERGENCY ROOM ADMIT	HOME HEALTH CARE	Medicare	ENGL	CATHOLIC	SINGLE	WHITE	2144-07-05 07:42:00	2144-07-05 15:15:00	DIABETIC KETOACIDOSIS	0	1
4995	4113	106841	2145-01-17 20:01:00	2145-01-21 16:00:00	NULL	URGENT	TRANSFER FROM HOSP/EXTRAM	HOME	Medicare	ENGL	CATHOLIC	SINGLE	WHITE	NULL	NULL	DIABETIC KETOACIDOSIS	0	1
4996	4113	138805	2148-09-25 13:56:00	2148-10-02 15:00:00	NULL	EMERGENCY	TRANSFER FROM HOSP/EXTRAM	HOME HEALTH CARE	Medicare	ENGL	CATHOLIC	SINGLE	WHITE	NULL	NULL	CONGESTIVE HEART FAILURE\CARDIAC CATHETERIZATION	0	1
4997	4113	177001	2148-10-15 08:45:00	2148-10-18 14:00:00	NULL	ELECTIVE	PHYS REFERRAL/NORMAL DELI	HOME HEALTH CARE	Medicare	ENGL	CATHOLIC	SINGLE	WHITE	NULL	NULL	LEFT ANKLE FX/SDA	0	0
4998	4113	191180	2149-04-02 17:15:00	2149-04-14 20:40:00	NULL	EMERGENCY	EMERGENCY ROOM ADMIT	HOME HEALTH CARE	Medicare	ENGL	CATHOLIC	SINGLE	WHITE	2149-04-02 13:11:00	2149-04-02 20:00:00	DYSPNEA	0	1
4999	4113	119090	2149-04-28 11:40:00	2149-05-03 19:00:00	NULL	EMERGENCY	EMERGENCY ROOM ADMIT	HOME HEALTH CARE	Medicare	ENGL	CATHOLIC	SINGLE	WHITE	2149-04-28 10:53:00	2149-04-28 14:36:00	CONGESTIVE HEART FAILURE;EXACERBATION	0	1
5000	4113	103203	2149-10-07 20:06:00	2149-10-20 15:30:00	NULL	EMERGENCY	TRANSFER FROM HOSP/EXTRAM	HOME HEALTH CARE	Medicare	ENGL	CATHOLIC	SINGLE	WHITE	NULL	NULL	CHF & ANKLE INFECTION	0	1
4989	4113	146014	2140-05-19 17:38:00	2140-05-30 18:04:00	NULL	EMERGENCY	EMERGENCY ROOM ADMIT	HOME HEALTH CARE	Medicare	NULL	CATHOLIC	SINGLE	WHITE	2140-05-19 11:24:00	2140-05-19 20:00:00	HYPOTENSION; UNSTABLE ANGINA	0	0
4990	4113	173172	2140-11-16 08:30:00	2140-11-23 11:38:00	NULL	ELECTIVE	PHYS REFERRAL/NORMAL DELI	HOME	Medicare	ENGL	CATHOLIC	SINGLE	WHITE	NULL	NULL	CRF/SDA	0	1
44462	54609	173864	2173-02-26 02:13:00	2173-03-03 19:00:00	NULL	EMERGENCY	CLINIC REFERRAL/PREMATURE	HOME HEALTH CARE	Medicare	ENGL	JEWISH	SINGLE	WHITE	2173-02-26 01:21:00	2173-02-26 03:28:00	SEPSIS	0	1
56656	92841	152801	2164-09-19 16:31:00	2164-09-30 14:00:00	NULL	ELECTIVE	PHYS REFERRAL/NORMAL DELI	REHAB/DISTINCT PART HOSP	Medicare	GREE	GREEK ORTHODOX	WIDOWED	WHITE	NULL	NULL	AORTIC STENOSIS & MITRAL REGURGITATION\AORTIC AND MITRAL VALVE REPLACEMENT; ? CORONARY ARTERY BYPASS GRAFT	0	1
48066	65711	157883	2126-05-26 04:07:00	2126-05-29 15:08:00	NULL	EMERGENCY	CLINIC REFERRAL/PREMATURE	HOME	Medicare	ENGL	NOT SPECIFIED	MARRIED	WHITE	2126-05-26 02:03:00	2126-05-26 05:43:00	ACUTE CORONARY SYNDROME	0	1
10972	8978	103447	2106-03-26 01:13:00	2106-04-12 18:15:00	NULL	EMERGENCY	EMERGENCY ROOM ADMIT	HOME HEALTH CARE	Medicare	RUSS	NOT SPECIFIED	MARRIED	WHITE	2106-03-25 21:56:00	2106-03-26 04:20:00	CHEST PAIN	0	1
10973	8978	124735	2109-08-07 21:57:00	2109-08-09 10:30:00	NULL	EMERGENCY	EMERGENCY ROOM ADMIT	LEFT AGAINST MEDICAL ADVI	Medicare	ENGL	NOT SPECIFIED	WIDOWED	WHITE	2109-08-07 20:11:00	2109-08-07 22:56:00	SHORTNESS OF BREATH	0	1
47063	62608	101659	2137-02-27 20:48:00	2137-03-19 14:05:00	NULL	EMERGENCY	CLINIC REFERRAL/PREMATURE	LONG TERM CARE HOSPITAL	Medicare	ENGL	JEWISH	MARRIED	WHITE	2137-02-27 19:03:00	2137-02-27 21:41:00	CONGESTIVE HEART FAILURE	0	1
47064	62608	127536	2137-04-11 12:39:00	2137-04-19 15:00:00	NULL	EMERGENCY	CLINIC REFERRAL/PREMATURE	LONG TERM CARE HOSPITAL	Medicare	ENGL	JEWISH	MARRIED	WHITE	2137-04-11 11:15:00	2137-04-11 14:38:00	SHORTNESS OF BREATH	0	1
38659	31857	108624	2158-10-20 07:15:00	2158-10-24 15:10:00	NULL	ELECTIVE	PHYS REFERRAL/NORMAL DELI	REHAB/DISTINCT PART HOSP	Medicare	NULL	CATHOLIC	SINGLE	WHITE	NULL	NULL	CORONARY ARTERY DISEASE\CORONARY ARTERY BYPASS GRAFT WITH AVR /SDA	0	1
5818	4799	107198	2133-03-25 15:27:00	2133-04-03 13:55:00	NULL	EMERGENCY	EMERGENCY ROOM ADMIT	HOME HEALTH CARE	Medicare	CANT	UNOBTAINABLE	MARRIED	ASIAN	2133-03-25 10:34:00	2133-03-25 16:40:00	RULE-OUT MYOCARDIAL INFARCTION;TELEMETRY	0	1
53953	84089	144509	2108-08-22 23:28:00	2108-08-25 15:22:00	NULL	EMERGENCY	CLINIC REFERRAL/PREMATURE	HOME	Medicare	ENGL	PROTESTANT QUAKER	WIDOWED	WHITE	2108-08-22 18:58:00	2108-08-23 00:46:00	ALTERED MENTAL STATUS	0	1
54885	87239	168466	2102-07-15 18:48:00	2102-07-18 14:49:00	NULL	EMERGENCY	CLINIC REFERRAL/PREMATURE	HOME HEALTH CARE	Medicare	ENGL	CATHOLIC	MARRIED	WHITE	2102-07-15 18:04:00	2102-07-15 19:39:00	BILATERAL PNEUMONIA	0	1
45552	58007	113380	2191-03-27 11:43:00	2191-03-30 12:28:00	NULL	EMERGENCY	TRANSFER FROM HOSP/EXTRAM	HOME	Private	ENGL	CATHOLIC	MARRIED	WHITE	NULL	NULL	ST ELEVATED MYOCARDIAL INFARCTION	0	1
6237	5121	108353	2180-03-28 15:18:00	2180-03-31 13:40:00	NULL	EMERGENCY	EMERGENCY ROOM ADMIT	REHAB/DISTINCT PART HOSP	Medicare	NULL	JEWISH	SINGLE	WHITE	2180-03-28 12:09:00	2180-03-28 13:35:00	CHEST PAIN	0	1
30231	24762	169291	2154-07-25 07:15:00	2154-07-31 13:30:00	NULL	ELECTIVE	PHYS REFERRAL/NORMAL DELI	SNF	Medicare	NULL	PROTESTANT QUAKER	WIDOWED	UNKNOWN/NOT SPECIFIED	NULL	NULL	CORONARY ARTERY DISEASE\CORONARY ARTERY BYPASS GRAFT/SDA	0	1
3887	3225	158862	2132-10-19 16:40:00	2132-10-27 18:00:00	NULL	EMERGENCY	EMERGENCY ROOM ADMIT	LEFT AGAINST MEDICAL ADVI	Medicaid	ENGL	CATHOLIC	SINGLE	WHITE	2132-10-19 13:41:00	2132-10-19 18:01:00	FAILURE TO THRIVE	0	1
3888	3225	103277	2133-03-06 20:20:00	2133-03-12 14:20:00	NULL	EMERGENCY	EMERGENCY ROOM ADMIT	HOME	Medicaid	ENGL	CATHOLIC	SINGLE	WHITE	2133-03-06 19:37:00	2133-03-06 21:48:00	ETOH WITHDRAWAL	0	1
3889	3225	132112	2133-04-26 07:04:00	2133-05-01 13:56:00	NULL	EMERGENCY	EMERGENCY ROOM ADMIT	HOME	Medicaid	ENGL	CATHOLIC	SINGLE	WHITE	2133-04-26 02:48:00	2133-04-26 07:56:00	ALCOHOL INTOXICATION	0	1
3890	3225	151206	2134-01-16 15:10:00	2134-01-18 08:36:00	NULL	EMERGENCY	EMERGENCY ROOM ADMIT	LEFT AGAINST MEDICAL ADVI	Medicaid	ENGL	CATHOLIC	SINGLE	WHITE	2134-01-15 21:21:00	2134-01-16 21:54:00	ALCOHOL WITHDRAWAL	0	1
20422	16718	191175	2128-07-14 00:31:00	2128-07-16 17:27:00	NULL	EMERGENCY	EMERGENCY ROOM ADMIT	HOME	Private	NULL	JEWISH	MARRIED	WHITE	2128-07-13 19:39:00	2128-07-13 22:44:00	ST ELEVATION MI	0	1
21398	17518	102010	2125-06-11 20:42:00	2125-06-19 12:00:00	NULL	EMERGENCY	EMERGENCY ROOM ADMIT	HOME HEALTH CARE	Private	ENGL	PROTESTANT QUAKER	MARRIED	WHITE	2125-06-11 19:34:00	2125-06-11 21:55:00	MOTOR VEHICLE ACCIDENT	0	1
51191	75607	156556	2128-07-22 11:32:00	2128-08-10 17:20:00	NULL	EMERGENCY	TRANSFER FROM HOSP/EXTRAM	HOME HEALTH CARE	Medicare	ENGL	CATHOLIC	MARRIED	WHITE	NULL	NULL	CONGESTIVE HEART FAILURE\BIVENTRICULAR ICD	0	1
14592	11870	125752	2200-02-13 18:17:00	2200-02-24 17:35:00	NULL	EMERGENCY	EMERGENCY ROOM ADMIT	HOME	Medicare	ENGL	NOT SPECIFIED	MARRIED	WHITE	2200-02-13 10:46:00	2200-02-13 19:40:00	UNSTABLE ANGINA	0	1
14593	11870	143167	2204-02-29 22:29:00	2204-03-07 15:00:00	NULL	EMERGENCY	EMERGENCY ROOM ADMIT	HOME HEALTH CARE	Medicare	ENGL	NOT SPECIFIED	MARRIED	WHITE	2204-02-29 20:49:00	2204-03-01 00:06:00	NON-ST SEGMENT ELEVATION MYOCARDIAL INFARCTION	0	1
14594	11870	122366	2204-12-13 06:01:00	2204-12-17 13:52:00	NULL	EMERGENCY	EMERGENCY ROOM ADMIT	SNF	Medicare	ENGL	NOT SPECIFIED	MARRIED	WHITE	2204-12-13 05:16:00	2204-12-13 07:26:00	CHEST PAIN	0	1
20470	16750	104422	2155-08-19 07:15:00	2155-08-24 11:34:00	NULL	ELECTIVE	PHYS REFERRAL/NORMAL DELI	HOME	Medicare	NULL	UNITARIAN-UNIVERSALIST	MARRIED	WHITE	NULL	NULL	CORONARY ARTERY DISEASE\CORONARY ARTERY BYPASS GRAFT/SDA	0	1
49825	71139	137539	2129-02-26 15:37:00	2129-03-08 17:32:00	NULL	EMERGENCY	CLINIC REFERRAL/PREMATURE	SNF	Medicare	ENGL	CATHOLIC	MARRIED	WHITE	2129-02-26 13:51:00	2129-02-26 17:14:00	CHEST PAIN MYOCARDIAL INFARCTION	0	1
22575	18495	110222	2153-12-19 05:59:00	2153-12-22 14:36:00	NULL	EMERGENCY	TRANSFER FROM HOSP/EXTRAM	HOME	Medicare	NULL	PROTESTANT QUAKER	MARRIED	WHITE	NULL	NULL	ACUTE MYOCARDIAL INFARCTION	0	1
6640	5460	132546	2118-09-07 01:06:00	2118-09-14 12:34:00	NULL	EMERGENCY	EMERGENCY ROOM ADMIT	HOME HEALTH CARE	Private	NULL	CATHOLIC	WIDOWED	WHITE	2118-09-06 13:24:00	2118-09-07 02:15:00	RULE-OUT MYOCARDIAL INFARCTION	0	1
6641	5460	152632	2125-01-10 17:40:00	2125-01-15 14:51:00	NULL	EMERGENCY	EMERGENCY ROOM ADMIT	HOME	Medicaid	ENGL	CATHOLIC	WIDOWED	WHITE	2125-01-10 11:18:00	2125-01-10 20:09:00	PORTAL VEIN CLOT	0	1
32295	26396	109162	2106-07-06 13:51:00	2106-07-13 13:49:00	NULL	EMERGENCY	CLINIC REFERRAL/PREMATURE	SNF	Medicare	ENGL	EPISCOPALIAN	WIDOWED	WHITE	NULL	NULL	CHEST PAIN;CORONARY ARTERY DISEASE\CATH	0	1
40377	41902	121103	2103-08-30 09:36:00	2103-08-31 15:15:00	NULL	EMERGENCY	CLINIC REFERRAL/PREMATURE	HOME	Medicare	SPAN	CATHOLIC	MARRIED	HISPANIC OR LATINO	NULL	NULL	CORONARY ARTERY DISEASE;SHORTNESS OF BREATH;CHEST PAIN\LEFT HEART CATH	0	1
40378	41902	140041	2105-11-02 12:15:00	2105-11-10 13:30:00	NULL	ELECTIVE	PHYS REFERRAL/NORMAL DELI	HOME HEALTH CARE	Medicare	SPAN	CATHOLIC	SINGLE	UNKNOWN/NOT SPECIFIED	NULL	NULL	AORTIC STENOSIS\CORONARY ARTERY BYPASS GRAFT WITH AVR /SDA	0	1
32882	26897	177127	2129-05-09 16:49:00	2129-05-16 17:00:00	NULL	EMERGENCY	TRANSFER FROM HOSP/EXTRAM	HOME HEALTH CARE	Private	ENGL	PROTESTANT QUAKER	MARRIED	WHITE	NULL	NULL	ST-SEGMENT ELEVATION MYOCARDIAL INFARCTION\CARDIAC CATH	0	1
7941	6524	148282	2146-12-26 15:43:00	2147-01-17 14:00:00	NULL	ELECTIVE	PHYS REFERRAL/NORMAL DELI	HOME HEALTH CARE	Private	ENGL	CATHOLIC	MARRIED	WHITE	NULL	NULL	CORONARY ARTERY DISEASE;ELEVATED CREATININE\CATH	0	1
43636	52065	122550	2148-09-13 00:14:00	2148-09-17 15:30:00	NULL	EMERGENCY	EMERGENCY ROOM ADMIT	REHAB/DISTINCT PART HOSP	Medicare	RUSS	NOT SPECIFIED	MARRIED	WHITE	NULL	NULL	CHEST PAIN	0	1
57578	95694	117851	2143-09-06 09:39:00	2143-09-09 12:45:00	NULL	EMERGENCY	EMERGENCY ROOM ADMIT	HOME	Private	ENGL	UNOBTAINABLE	MARRIED	WHITE	2143-09-05 23:18:00	2143-09-06 09:46:00	MYOCARDIAL INFARCTION	0	1
56858	93468	170946	2154-11-25 21:23:00	2154-11-28 15:00:00	NULL	EMERGENCY	TRANSFER FROM HOSP/EXTRAM	HOME HEALTH CARE	Medicare	ENGL	PROTESTANT QUAKER	MARRIED	WHITE	NULL	NULL	CORONARY ARTERY DISEASE	0	1
55375	88809	150401	2134-01-11 15:54:00	2134-01-23 20:15:00	2134-01-23 20:15:00	EMERGENCY	TRANSFER FROM HOSP/EXTRAM	DEAD/EXPIRED	Medicare	ENGL	OTHER	DIVORCED	WHITE	NULL	NULL	AORTIC STENOSIS;HYPOTENSION;PULMONARY EDEMA	1	1
44246	53875	126012	2181-02-09 05:15:00	2181-02-26 14:20:00	NULL	EMERGENCY	CLINIC REFERRAL/PREMATURE	HOME HEALTH CARE	Medicare	ENGL	OTHER	MARRIED	ASIAN - ASIAN INDIAN	2181-02-09 02:56:00	2181-02-09 06:06:00	PERICARDIAL TAMPONADE	0	1
31491	25759	176721	2128-08-14 21:47:00	2128-08-20 15:43:00	NULL	EMERGENCY	EMERGENCY ROOM ADMIT	HOME	Medicare	NULL	CATHOLIC	MARRIED	UNKNOWN/NOT SPECIFIED	2128-08-14 19:28:00	2128-08-14 22:00:00	UNSTABLE ANGINA	0	1
57904	96652	133366	2168-09-15 11:30:00	2168-09-16 11:15:00	NULL	ELECTIVE	PHYS REFERRAL/NORMAL DELI	HOME	Medicare	ENGL	CATHOLIC	MARRIED	WHITE	NULL	NULL	ICD LEAD COMPLICATION\ICE LEAD EXTRACTION W/ICD REIMPLANTATION /SDA	0	1
40234	41432	166813	2148-01-23 21:14:00	2148-01-26 21:00:00	NULL	EMERGENCY	EMERGENCY ROOM ADMIT	HOME HEALTH CARE	Medicare	SPAN	NOT SPECIFIED	MARRIED	HISPANIC OR LATINO	2148-01-23 17:34:00	2148-01-23 21:55:00	HYPERKALEMIA	0	1
4922	4063	122023	2147-01-17 15:02:00	2147-01-25 19:52:00	NULL	EMERGENCY	EMERGENCY ROOM ADMIT	HOME HEALTH CARE	Private	NULL	CATHOLIC	SINGLE	WHITE	2147-01-17 10:35:00	2147-01-17 10:45:00	ACUTE MI	0	0
4923	4063	121386	2150-07-14 22:40:00	2150-08-11 14:30:00	NULL	EMERGENCY	EMERGENCY ROOM ADMIT	SNF	Private	NULL	CATHOLIC	SINGLE	WHITE	2150-07-14 19:41:00	2150-07-15 01:58:00	PERICARDIAL EFFUSION	0	1
10874	8896	171997	2177-01-02 12:24:00	2177-01-19 11:21:00	NULL	ELECTIVE	PHYS REFERRAL/NORMAL DELI	REHAB/DISTINCT PART HOSP	Medicare	NULL	PROTESTANT QUAKER	SINGLE	BLACK/AFRICAN AMERICAN	NULL	NULL	ISCHEMIC L LEG	0	0
10875	8896	140267	2177-03-24 18:45:00	2177-03-29 13:16:00	NULL	EMERGENCY	EMERGENCY ROOM ADMIT	REHAB/DISTINCT PART HOSP	Medicare	NULL	PROTESTANT QUAKER	SINGLE	BLACK/AFRICAN AMERICAN	2177-03-24 16:40:00	2177-03-24 23:00:00	GASTROINTESTINAL BLEED	0	1
10876	8896	197653	2180-02-02 20:49:00	2180-02-04 18:15:00	NULL	EMERGENCY	PHYS REFERRAL/NORMAL DELI	HOME	Medicare	ENGL	PROTESTANT QUAKER	WIDOWED	BLACK/AFRICAN AMERICAN	NULL	NULL	PRE-HYDRATION;CORONARY ARTERY DISEASE;PVD\CATH AND LOWER EXTREMITY ANGIOGRAM	0	1
10877	8896	142457	2180-09-23 23:51:00	2180-09-29 16:35:00	NULL	EMERGENCY	EMERGENCY ROOM ADMIT	HOME HEALTH CARE	Medicare	ENGL	PROTESTANT QUAKER	WIDOWED	BLACK/AFRICAN AMERICAN	2180-09-23 07:19:00	2180-09-24 00:58:00	RESPIRATORY ARREST	0	1
10878	8896	141038	2182-08-30 10:57:00	2182-09-16 17:45:00	NULL	EMERGENCY	EMERGENCY ROOM ADMIT	HOME HEALTH CARE	Medicare	ENGL	PROTESTANT QUAKER	WIDOWED	BLACK/AFRICAN AMERICAN	2182-08-30 07:35:00	2182-08-30 12:01:00	CHEST PAIN	0	1
10879	8896	164203	2182-09-27 01:02:00	2182-10-05 14:00:00	NULL	EMERGENCY	EMERGENCY ROOM ADMIT	LONG TERM CARE HOSPITAL	Medicare	ENGL	PROTESTANT QUAKER	WIDOWED	BLACK/AFRICAN AMERICAN	2182-09-26 22:42:00	2182-09-27 03:16:00	CONGESTIVE HEART FAILURE	0	1
10880	8896	113604	2183-01-05 19:37:00	2183-01-11 17:57:00	NULL	EMERGENCY	EMERGENCY ROOM ADMIT	HOME HEALTH CARE	Medicare	ENGL	PROTESTANT QUAKER	WIDOWED	BLACK/AFRICAN AMERICAN	2183-01-05 18:11:00	2183-01-05 20:31:00	CONGESTIVE HEART FAILURE	0	1
10881	8896	162649	2183-10-29 20:34:00	2183-10-31 01:05:00	2183-10-31 01:05:00	EMERGENCY	EMERGENCY ROOM ADMIT	DEAD/EXPIRED	Medicare	ENGL	PROTESTANT QUAKER	WIDOWED	BLACK/AFRICAN AMERICAN	2183-10-29 17:10:00	2183-10-29 22:30:00	LOWER GASTROINTESTINAL BLEED	1	1
11010	9003	177756	2184-01-14 07:10:00	2184-01-21 12:47:00	NULL	EMERGENCY	EMERGENCY ROOM ADMIT	REHAB/DISTINCT PART HOSP	Medicare	NULL	CATHOLIC	MARRIED	UNKNOWN/NOT SPECIFIED	2184-01-13 23:51:00	2184-01-14 08:50:00	STROKE	0	0
11011	9003	107192	2188-05-27 12:16:00	2188-05-29 18:45:00	NULL	EMERGENCY	EMERGENCY ROOM ADMIT	HOME HEALTH CARE	Medicare	ENGL	CATHOLIC	MARRIED	WHITE	2188-05-26 23:33:00	2188-05-27 13:20:00	APPENDICITIS	0	1
11012	9003	124359	2189-11-26 16:46:00	2189-12-01 18:02:00	NULL	EMERGENCY	EMERGENCY ROOM ADMIT	HOME HEALTH CARE	Medicare	ENGL	CATHOLIC	MARRIED	WHITE	2189-11-26 13:10:00	2189-11-26 18:09:00	MS CHANGES AND HYPOTENSION	0	1
43490	51657	195624	2115-03-03 21:13:00	2115-03-14 16:32:00	NULL	EMERGENCY	CLINIC REFERRAL/PREMATURE	SNF	Medicaid	ENGL	CATHOLIC	SINGLE	WHITE	2115-03-03 19:20:00	2115-03-03 22:59:00	CHEST PAIN	0	1
52796	80632	179716	2123-02-23 07:15:00	2123-03-03 17:17:00	NULL	ELECTIVE	PHYS REFERRAL/NORMAL DELI	HOME HEALTH CARE	Private	ENGL	CATHOLIC	MARRIED	WHITE	NULL	NULL	ABDOMINAL AORTIC ANEURYSM/SDA	0	1
53829	83692	115842	2138-12-31 22:36:00	2139-01-06 13:45:00	NULL	EMERGENCY	TRANSFER FROM HOSP/EXTRAM	HOME	Private	ENGL	CATHOLIC	UNKNOWN (DEFAULT)	UNKNOWN/NOT SPECIFIED	NULL	NULL	VF ARREST	0	1
2333	1937	145519	2101-09-05 09:20:00	2101-09-12 16:40:00	NULL	EMERGENCY	EMERGENCY ROOM ADMIT	HOME HEALTH CARE	Medicare	NULL	JEWISH	MARRIED	UNKNOWN/NOT SPECIFIED	2101-09-05 06:53:00	2101-09-05 07:45:00	ACUTE MI,CAD	0	1
39396	32475	127730	2146-01-17 15:12:00	2146-01-22 13:45:00	NULL	EMERGENCY	EMERGENCY ROOM ADMIT	SNF	Medicare	ENGL	NOT SPECIFIED	WIDOWED	WHITE	2146-01-17 10:18:00	2146-01-17 16:20:00	HYPOTENSION	0	1
39397	32475	152133	2146-02-07 18:29:00	2146-02-12 15:10:00	2146-02-12 15:10:00	EMERGENCY	EMERGENCY ROOM ADMIT	DEAD/EXPIRED	Medicare	ENGL	NOT SPECIFIED	WIDOWED	WHITE	2146-02-07 14:23:00	2146-02-07 20:00:00	URINARY TRACT INFECTION;PYELONEPHRITIS	1	1
44968	56134	141412	2122-03-16 12:22:00	2122-03-23 15:42:00	NULL	EMERGENCY	EMERGENCY ROOM ADMIT	HOME HEALTH CARE	Medicaid	HAIT	CATHOLIC	SINGLE	OTHER	2122-03-16 08:19:00	2122-03-16 14:13:00	HYPONATREMIA	0	1
17692	14454	166126	2155-03-31 07:15:00	2155-04-08 15:40:00	NULL	ELECTIVE	PHYS REFERRAL/NORMAL DELI	HOME HEALTH CARE	Private	NULL	NOT SPECIFIED	MARRIED	WHITE	NULL	NULL	AORTIC STENOSIS\AORTIC VALVE REPLACEMENT /SDA	0	1
16309	13299	195251	2186-01-31 15:18:00	2186-02-03 16:59:00	NULL	EMERGENCY	EMERGENCY ROOM ADMIT	HOME	Private	NULL	CATHOLIC	MARRIED	WHITE	2186-01-31 13:08:00	2186-01-31 14:20:00	MYOCARDIAL INFARCTION	0	1
43260	50976	180908	2114-10-24 13:31:00	2114-10-26 16:29:00	NULL	EMERGENCY	CLINIC REFERRAL/PREMATURE	HOME	Medicare	ENGL	CATHOLIC	SINGLE	WHITE	2114-10-24 07:14:00	2114-10-24 13:57:00	CHEST PAIN	0	1
43261	50976	196624	2114-11-15 18:04:00	2114-11-19 14:04:00	NULL	EMERGENCY	TRANSFER FROM HOSP/EXTRAM	HOME HEALTH CARE	Medicare	ENGL	CATHOLIC	SINGLE	WHITE	NULL	NULL	ST ELEVATED MYOCARDIAL INFARCTION	0	1
43262	50976	139823	2115-01-31 16:00:00	2115-02-12 16:46:00	NULL	EMERGENCY	CLINIC REFERRAL/PREMATURE	REHAB/DISTINCT PART HOSP	Medicare	ENGL	CATHOLIC	SINGLE	WHITE	2115-01-31 12:10:00	2115-01-31 17:37:00	ACUTE RENAL FAILURE	0	1
43263	50976	142575	2115-03-27 18:08:00	2115-05-01 22:20:00	NULL	EMERGENCY	CLINIC REFERRAL/PREMATURE	LONG TERM CARE HOSPITAL	Medicare	ENGL	CATHOLIC	SINGLE	WHITE	2115-03-27 13:53:00	2115-03-27 19:20:00	CELLULITIS	0	1
46866	61928	107857	2110-01-10 13:30:00	2110-01-12 15:30:00	NULL	EMERGENCY	TRANSFER FROM HOSP/EXTRAM	HOME HEALTH CARE	Medicare	ENGL	CATHOLIC	MARRIED	WHITE	NULL	NULL	ACUTE MYOCARDIAL INFARCTION\LEFT HEART CATHETERIZATION	0	1
41872	46590	159539	2101-04-07 18:11:00	2101-04-13 11:45:00	NULL	EMERGENCY	TRANSFER FROM HOSP/EXTRAM	SNF	Medicare	PTUN	PROTESTANT QUAKER	DIVORCED	UNABLE TO OBTAIN	NULL	NULL	MYOCARDIAL INFARCTION;ANGINA\CATH	0	1
9201	7522	143232	2199-05-20 07:15:00	2199-05-28 13:31:00	NULL	ELECTIVE	PHYS REFERRAL/NORMAL DELI	DISC-TRAN CANCER/CHLDRN H	Medicare	NULL	UNOBTAINABLE	MARRIED	WHITE	NULL	NULL	SPINAL STENOSIS/SDA	0	0
9202	7522	178146	2199-07-10 01:58:00	2199-07-12 14:59:00	NULL	EMERGENCY	EMERGENCY ROOM ADMIT	HOME	Medicare	NULL	UNOBTAINABLE	MARRIED	WHITE	2199-07-09 21:57:00	2199-07-10 02:40:00	GI BLEED	0	1
9203	7522	170534	2204-08-09 17:19:00	2204-08-15 17:35:00	NULL	EMERGENCY	EMERGENCY ROOM ADMIT	REHAB/DISTINCT PART HOSP	Medicare	NULL	UNOBTAINABLE	MARRIED	WHITE	2204-08-08 21:06:00	2204-08-09 10:05:00	SPIANAL METASTASES	0	1
9223	7539	195055	2112-01-05 01:01:00	2112-01-22 16:20:00	NULL	EMERGENCY	EMERGENCY ROOM ADMIT	REHAB/DISTINCT PART HOSP	Medicare	NULL	CATHOLIC	MARRIED	WHITE	2112-01-04 14:04:00	2112-01-05 02:36:00	CORD COMPRESSION	0	1
9224	7539	121539	2112-02-08 04:25:00	2112-02-12 12:00:00	2112-02-12 12:00:00	EMERGENCY	EMERGENCY ROOM ADMIT	DEAD/EXPIRED	Medicare	NULL	CATHOLIC	MARRIED	WHITE	2112-02-08 01:01:00	2112-02-08 05:43:00	BACK PAIN	1	1
23726	19405	153222	2125-07-03 23:27:00	2125-07-08 13:35:00	NULL	EMERGENCY	EMERGENCY ROOM ADMIT	HOME	Medicare	NULL	PROTESTANT QUAKER	MARRIED	WHITE	2125-07-03 19:32:00	2125-07-04 01:08:00	UPPER GASTROINTESTINAL BLEED;TELEMETRY	0	1
44619	55022	104234	2143-09-30 21:14:00	2143-10-04 16:00:00	NULL	EMERGENCY	CLINIC REFERRAL/PREMATURE	HOME	Private	ENGL	NOT SPECIFIED	MARRIED	OTHER	2143-09-30 12:57:00	2143-09-30 22:00:00	INFECTED THYROGLOSSAL DUCT CYST	0	1
5290	4369	115172	2139-09-16 04:44:00	2139-09-23 14:09:00	NULL	EMERGENCY	TRANSFER FROM HOSP/EXTRAM	HOME HEALTH CARE	Medicare	NULL	NULL	NULL	UNKNOWN/NOT SPECIFIED	2139-09-16 02:17:00	2139-09-16 03:15:00	ACUTE MYOCARDIAL INFARCTION	0	1
34442	28190	184071	2155-04-15 14:36:00	2155-04-24 14:27:00	NULL	EMERGENCY	EMERGENCY ROOM ADMIT	SNF	Medicare	ENGL	CATHOLIC	MARRIED	WHITE	2155-04-14 15:31:00	2155-04-15 15:57:00	PANCREATIC MASS	0	1
34443	28190	163622	2155-05-09 17:43:00	2155-05-14 15:30:00	2155-05-14 15:30:00	EMERGENCY	TRANSFER FROM HOSP/EXTRAM	DEAD/EXPIRED	Medicare	ENGL	CATHOLIC	MARRIED	WHITE	NULL	NULL	SEPSIS	1	1
51391	76200	128285	2126-09-29 17:06:00	2126-10-03 16:52:00	NULL	EMERGENCY	EMERGENCY ROOM ADMIT	HOME HEALTH CARE	Medicare	ENGL	JEWISH	WIDOWED	WHITE	2126-09-29 13:48:00	2126-09-29 19:21:00	ALTERED MENTAL STATUS	0	1
8109	6670	147045	2172-07-20 16:50:00	2172-07-26 13:19:00	NULL	URGENT	TRANSFER FROM HOSP/EXTRAM	HOME	Medicare	NULL	NULL	MARRIED	UNKNOWN/NOT SPECIFIED	NULL	NULL	CORONARY ARTERY DISEASE	0	1
55490	89167	194892	2160-11-20 17:34:00	2160-12-01 16:55:00	NULL	EMERGENCY	TRANSFER FROM HOSP/EXTRAM	HOME HEALTH CARE	Medicaid	ENGL	PROTESTANT QUAKER	SINGLE	WHITE	NULL	NULL	CHEST PAIN\CARDIAC CATHETREIZATION	0	1
15361	12522	157497	2188-12-18 22:37:00	2188-12-24 14:45:00	NULL	EMERGENCY	TRANSFER FROM HOSP/EXTRAM	HOME HEALTH CARE	Medicare	NULL	CATHOLIC	MARRIED	UNKNOWN/NOT SPECIFIED	NULL	NULL	CORONARY ARTERY DISEASE\CARDIAC CATH	0	1
6418	5275	188727	2107-10-06 04:28:00	2107-10-08 12:00:00	2107-10-08 12:00:00	EMERGENCY	EMERGENCY ROOM ADMIT	DEAD/EXPIRED	Medicare	NULL	CATHOLIC	WIDOWED	WHITE	2107-10-06 02:01:00	2107-10-06 05:37:00	HYPOTENSION	1	1
50068	71961	187520	2168-07-27 18:25:00	2168-08-01 18:15:00	NULL	EMERGENCY	PHYS REFERRAL/NORMAL DELI	HOME HEALTH CARE	Private	ENGL	UNOBTAINABLE	MARRIED	WHITE	NULL	NULL	CHEST PAIN;CORONARY ARTERY DISEASE\CARDIAC CATH	0	1
24421	19998	199312	2119-11-19 12:24:00	2119-11-23 15:30:00	NULL	EMERGENCY	TRANSFER FROM HOSP/EXTRAM	HOME	Private	ENGL	CATHOLIC	MARRIED	WHITE	NULL	NULL	INTERIOR MYOCARDIAL INFARCTION	0	1
10848	8873	172196	2193-03-26 11:30:00	2193-04-04 10:45:00	NULL	ELECTIVE	PHYS REFERRAL/NORMAL DELI	SNF	Medicare	NULL	CATHOLIC	WIDOWED	WHITE	NULL	NULL	CORONARY ARTERY DISEASE\CORONARY ARTERY BYPASS GRAFT;AORTIC VALVE REPLACEMENT; ?MVR/SDA	0	1
12834	10502	130571	2160-07-17 16:55:00	2160-07-21 16:50:00	NULL	EMERGENCY	EMERGENCY ROOM ADMIT	HOME HEALTH CARE	Medicare	ENGL	JEWISH	WIDOWED	WHITE	2160-07-17 12:12:00	2160-07-18 05:00:00	RULE-OUT MYOCARDIAL INFARCTION;TELEMETRY;HYPERTENSION	0	1
12835	10502	145440	2165-04-15 11:26:00	2165-04-24 14:30:00	NULL	EMERGENCY	EMERGENCY ROOM ADMIT	SNF	Medicare	ENGL	JEWISH	WIDOWED	WHITE	2165-04-15 09:50:00	2165-04-15 13:15:00	RESPIRATORY FAILURE	0	1
12836	10502	100182	2165-04-29 11:11:00	2165-05-15 16:15:00	NULL	EMERGENCY	EMERGENCY ROOM ADMIT	SNF	Medicare	ENGL	JEWISH	WIDOWED	WHITE	2165-04-29 07:39:00	2165-04-29 12:21:00	CHEST PAIN	0	1
12837	10502	123058	2167-04-22 18:49:00	2167-05-08 15:00:00	NULL	EMERGENCY	CLINIC REFERRAL/PREMATURE	SNF	Medicare	ENGL	JEWISH	WIDOWED	WHITE	2167-04-22 13:46:00	2167-04-22 20:36:00	PNEUMONIA	0	1
34032	27842	167978	2142-01-23 13:46:00	2142-01-29 15:30:00	NULL	EMERGENCY	TRANSFER FROM HOSP/EXTRAM	HOME	Medicare	ENGL	PROTESTANT QUAKER	SINGLE	WHITE	NULL	NULL	MYOCARDIAL INFARCTION;VENTRICULAR TACHYCARDIA	0	1
19534	16007	134806	2192-02-26 15:22:00	2192-03-01 14:18:00	NULL	EMERGENCY	TRANSFER FROM HOSP/EXTRAM	SNF	Medicare	NULL	PROTESTANT QUAKER	DIVORCED	UNKNOWN/NOT SPECIFIED	NULL	NULL	MYOCARDIAL INFARCTION	0	1
53309	82055	168021	2185-03-08 09:14:00	2185-03-18 13:42:00	NULL	EMERGENCY	CLINIC REFERRAL/PREMATURE	HOME	Government	ENGL	NOT SPECIFIED	MARRIED	BLACK/CAPE VERDEAN	2185-03-08 07:48:00	2185-03-08 08:24:00	ST ELEVATED MYOCARDIAL INFARCTION	0	1
58407	98209	186464	2136-09-14 12:56:00	2136-09-21 13:40:00	NULL	EMERGENCY	TRANSFER FROM HOSP/EXTRAM	SNF	Medicare	ENGL	UNOBTAINABLE	SINGLE	UNABLE TO OBTAIN	NULL	NULL	CORONARY ARTERY DISEASE	0	1
34884	28587	195804	2141-07-10 16:26:00	2141-07-11 18:48:00	NULL	EMERGENCY	CLINIC REFERRAL/PREMATURE	HOME	Medicare	ENGL	OTHER	SINGLE	WHITE	NULL	NULL	ATRIAL FIBRILLATION\CARDIOVERSION	0	1
21128	17275	177258	2173-03-30 11:53:00	2173-04-05 13:29:00	NULL	EMERGENCY	TRANSFER FROM HOSP/EXTRAM	HOME	Private	ENGL	CATHOLIC	MARRIED	PORTUGUESE	NULL	NULL	CHEST PAIN;+ETT\CATH	0	1
18644	15256	117706	2159-01-30 14:48:00	2159-02-06 11:58:00	NULL	EMERGENCY	EMERGENCY ROOM ADMIT	HOME	Private	NULL	OTHER	MARRIED	UNKNOWN/NOT SPECIFIED	NULL	NULL	CHEST PAIN\CATH	0	1
46626	61155	108752	2191-04-28 11:31:00	2191-05-07 14:32:00	NULL	EMERGENCY	CLINIC REFERRAL/PREMATURE	HOME HEALTH CARE	Medicare	ENGL	CATHOLIC	WIDOWED	WHITE	NULL	NULL	CHEST PAIN;PRIOR MYOCARDIAL INFARCTION\CARDIAC CATH	0	1
52480	79603	172011	2133-09-10 13:00:00	2133-09-19 15:25:00	2133-09-19 15:25:00	ELECTIVE	PHYS REFERRAL/NORMAL DELI	DEAD/EXPIRED	Medicare	ENGL	CHRISTIAN SCIENTIST	SINGLE	BLACK/AFRICAN AMERICAN	NULL	NULL	CORONARY ARTERY DISEASE\CORONARY ARTERY BYPASS GRAFT	1	1
23831	19499	166207	2135-12-14 20:52:00	2135-12-19 15:06:00	NULL	URGENT	TRANSFER FROM HOSP/EXTRAM	HOME HEALTH CARE	Medicare	NULL	NULL	MARRIED	UNKNOWN/NOT SPECIFIED	NULL	NULL	CORONARY ARTERY DISEASE\CORONARY ARTERY BYPASS GRAFT	0	1
48706	67718	125350	2166-03-31 07:15:00	2166-04-02 11:55:00	NULL	ELECTIVE	PHYS REFERRAL/NORMAL DELI	HOME	Private	ENGL	CATHOLIC	MARRIED	WHITE	NULL	NULL	BRAIN TUMOR/SDA	0	1
49963	71577	122980	2162-11-21 16:14:00	2162-12-02 17:07:00	NULL	EMERGENCY	TRANSFER FROM HOSP/EXTRAM	REHAB/DISTINCT PART HOSP	Medicare	ENGL	PROTESTANT QUAKER	MARRIED	WHITE	NULL	NULL	NEPHROLITHIASIS, RENAL INSUFFICIENCY	0	1
51937	77772	172268	2161-05-18 18:26:00	2161-05-23 19:00:00	NULL	EMERGENCY	TRANSFER FROM HOSP/EXTRAM	HOME	Medicare	ENGL	NOT SPECIFIED	MARRIED	WHITE	NULL	NULL	CHEST PAIN	0	1
25624	20992	183497	2112-03-25 18:40:00	2112-03-28 14:01:00	NULL	EMERGENCY	CLINIC REFERRAL/PREMATURE	HOME	Medicare	NULL	UNOBTAINABLE	MARRIED	WHITE	NULL	NULL	CAROTID STENOSIS	0	1
39137	32268	161581	2190-01-05 22:05:00	2190-01-07 15:10:00	NULL	EMERGENCY	EMERGENCY ROOM ADMIT	HOME	Private	ENGL	CATHOLIC	MARRIED	WHITE	2190-01-05 17:41:00	2190-01-05 23:59:00	PNEUMONIA	0	1
28168	23082	112084	2151-04-01 23:25:00	2151-04-09 17:02:00	NULL	EMERGENCY	TRANSFER FROM HOSP/EXTRAM	HOME HEALTH CARE	Medicare	NULL	CATHOLIC	MARRIED	WHITE	NULL	NULL	ACUTE MYOCARDIAL INFARCTION	0	1
28169	23082	158330	2151-05-05 08:00:00	2151-05-16 15:32:00	NULL	ELECTIVE	PHYS REFERRAL/NORMAL DELI	HOME HEALTH CARE	Medicare	NULL	CATHOLIC	MARRIED	WHITE	NULL	NULL	CORONARY ARTERY DISEASE\CORONARY ARTERY BYPASS GRAFT/SDA	0	1
46005	59246	122852	2192-04-28 22:19:00	2192-05-03 19:45:00	NULL	EMERGENCY	EMERGENCY ROOM ADMIT	HOME	Private	NULL	CATHOLIC	SINGLE	WHITE	2192-04-28 17:45:00	2192-04-28 23:40:00	ACUTE CHOLECYSTITIS	0	0
46006	59246	146620	2203-03-31 16:13:00	2203-04-07 14:35:00	NULL	EMERGENCY	CLINIC REFERRAL/PREMATURE	HOSPICE-HOME	Private	ENGL	CATHOLIC	LIFE PARTNER	WHITE	2203-03-31 15:41:00	2203-03-31 21:10:00	SMALL BOWEL OBSTRUCTION	0	1
52288	78956	175993	2187-06-14 19:00:00	2187-06-16 07:05:00	2187-06-16 07:05:00	EMERGENCY	CLINIC REFERRAL/PREMATURE	DEAD/EXPIRED	Medicare	SPAN	JEHOVAH'S WITNESS	WIDOWED	HISPANIC OR LATINO	2187-06-14 17:34:00	2187-06-14 20:44:00	ANEMIA	1	1
7063	5784	151405	2102-09-22 18:39:00	2102-10-09 18:10:00	NULL	EMERGENCY	EMERGENCY ROOM ADMIT	HOME HEALTH CARE	Medicare	NULL	CATHOLIC	MARRIED	WHITE	2102-09-22 13:00:00	2102-09-22 19:04:00	SHORTNESS OF BREATH	0	1
10561	8645	121084	2163-06-08 21:28:00	2163-06-10 10:30:00	2163-06-10 10:30:00	EMERGENCY	EMERGENCY ROOM ADMIT	DEAD/EXPIRED	Private	NULL	PROTESTANT QUAKER	MARRIED	WHITE	2163-06-08 17:46:00	2163-06-08 22:03:00	SHORTNESS OF BREATH	1	1
12347	10096	182988	2127-06-21 22:19:00	2127-06-24 15:51:00	NULL	EMERGENCY	EMERGENCY ROOM ADMIT	HOME	Medicare	ENGL	NOT SPECIFIED	MARRIED	WHITE	2127-06-21 21:12:00	2127-06-21 22:30:00	CHESST PAIN	0	1
45457	57734	157829	2125-09-09 11:10:00	2125-10-01 17:59:00	NULL	URGENT	TRANSFER FROM HOSP/EXTRAM	REHAB/DISTINCT PART HOSP	Private	ENGL	NOT SPECIFIED	SINGLE	WHITE	NULL	NULL	CAD	0	1
45458	57734	100579	2125-10-17 20:32:00	2125-10-26 15:45:00	NULL	EMERGENCY	EMERGENCY ROOM ADMIT	LONG TERM CARE HOSPITAL	Private	ENGL	NOT SPECIFIED	SINGLE	WHITE	2125-10-17 14:18:00	2125-10-17 21:32:00	CELLULITIS	0	1
44125	53541	184226	2177-02-10 10:55:00	2177-02-15 16:28:00	NULL	EMERGENCY	EMERGENCY ROOM ADMIT	SNF	Medicare	SPAN	CATHOLIC	DIVORCED	HISPANIC OR LATINO	2177-02-10 08:18:00	2177-02-10 11:45:00	CONGESTIVE HEART FAILURE	0	1
26289	21514	117057	2109-09-01 00:56:00	2109-09-06 17:36:00	NULL	EMERGENCY	EMERGENCY ROOM ADMIT	HOME	Medicaid	ENGL	CATHOLIC	SINGLE	WHITE	2109-08-31 22:03:00	2109-09-01 02:10:00	CHEST PAIN;TELEMETRY	0	1
26278	21514	131822	2106-03-23 20:45:00	2106-04-12 13:30:00	NULL	EMERGENCY	EMERGENCY ROOM ADMIT	HOME	Medicaid	ENGL	CATHOLIC	SINGLE	WHITE	2106-03-23 11:42:00	2106-03-23 22:43:00	PULMONARY EMBOLIS;TELEMETRY	0	1
26279	21514	179269	2106-08-09 14:48:00	2106-08-23 13:45:00	NULL	EMERGENCY	EMERGENCY ROOM ADMIT	HOME	Medicaid	ENGL	CATHOLIC	SINGLE	WHITE	2106-08-09 11:39:00	2106-08-09 16:50:00	MALIGNANT HYPERTENSION	0	1
26280	21514	164927	2107-04-11 20:23:00	2107-04-16 15:15:00	NULL	EMERGENCY	EMERGENCY ROOM ADMIT	HOME	Medicaid	ENGL	CATHOLIC	SINGLE	WHITE	2107-04-11 13:31:00	2107-04-11 21:51:00	DELERIUM	0	1
26281	21514	132252	2107-07-28 23:13:00	2107-08-04 15:00:00	NULL	EMERGENCY	EMERGENCY ROOM ADMIT	HOME	Medicaid	ENGL	CATHOLIC	SINGLE	WHITE	2107-07-28 14:04:00	2107-07-28 23:56:00	HYPERTENSIVE URGENCY	0	1
26282	21514	117388	2108-05-15 22:21:00	2108-05-18 18:08:00	NULL	EMERGENCY	EMERGENCY ROOM ADMIT	HOME	Medicaid	ENGL	CATHOLIC	SINGLE	WHITE	2108-05-15 16:35:00	2108-05-15 23:51:00	MALIGNANT HYPERTENSION	0	1
26283	21514	119574	2108-08-01 21:58:00	2108-08-08 12:55:00	NULL	EMERGENCY	EMERGENCY ROOM ADMIT	HOME	Medicaid	ENGL	CATHOLIC	SINGLE	WHITE	2108-08-01 15:38:00	2108-08-01 23:58:00	INTOXICATION	0	1
26284	21514	140376	2108-09-04 21:58:00	2108-09-26 21:00:00	NULL	EMERGENCY	EMERGENCY ROOM ADMIT	LEFT AGAINST MEDICAL ADVI	Medicaid	ENGL	CATHOLIC	SINGLE	WHITE	2108-09-04 16:37:00	2108-09-04 23:56:00	BRADYCARDIA	0	1
26285	21514	142207	2108-10-18 04:51:00	2108-11-06 12:13:00	NULL	EMERGENCY	EMERGENCY ROOM ADMIT	OTHER FACILITY	Medicaid	ENGL	CATHOLIC	SINGLE	WHITE	2108-10-18 02:57:00	2108-10-18 03:53:00	STEMI	0	1
26286	21514	108728	2108-12-01 19:01:00	2108-12-07 13:00:00	NULL	EMERGENCY	EMERGENCY ROOM ADMIT	SNF	Medicaid	ENGL	CATHOLIC	SINGLE	WHITE	2108-12-01 12:50:00	2108-12-01 20:54:00	ACUTE RENAL FAILURE	0	1
26287	21514	192874	2108-12-18 19:48:00	2109-01-03 13:40:00	NULL	EMERGENCY	EMERGENCY ROOM ADMIT	OTHER FACILITY	Medicaid	ENGL	CATHOLIC	SINGLE	WHITE	2108-12-18 16:27:00	2108-12-18 21:15:00	CONGESTIVE HEART FAILURE	0	1
26288	21514	180180	2109-01-06 23:04:00	2109-01-11 12:00:00	NULL	EMERGENCY	EMERGENCY ROOM ADMIT	HOME	Medicaid	ENGL	CATHOLIC	SINGLE	WHITE	2109-01-06 16:07:00	2109-01-07 00:31:00	ACUTE RENAL FAILURE	0	1
20646	16888	150295	2154-08-08 07:15:00	2154-08-14 11:00:00	NULL	ELECTIVE	PHYS REFERRAL/NORMAL DELI	HOME HEALTH CARE	Private	NULL	NOT SPECIFIED	MARRIED	WHITE	NULL	NULL	LEFT HIP AVASCULAR NECROSIS/SDA	0	1
20647	16888	182362	2154-09-13 09:38:00	2154-10-11 17:00:00	NULL	EMERGENCY	TRANSFER FROM HOSP/EXTRAM	SHORT TERM HOSPITAL	Private	NULL	NOT SPECIFIED	MARRIED	WHITE	NULL	NULL	STEMI	0	1
54230	85050	145359	2104-07-15 17:17:00	2104-07-20 17:34:00	NULL	EMERGENCY	CLINIC REFERRAL/PREMATURE	HOME HEALTH CARE	Medicare	ENGL	EPISCOPALIAN	MARRIED	WHITE	2104-07-15 10:59:00	2104-07-15 18:21:00	AFIB WITH RVR;LIVER FAILURE;HF	0	1
54231	85050	107322	2104-08-08 16:33:00	2104-08-27 19:00:00	2104-08-27 19:00:00	EMERGENCY	TRANSFER FROM HOSP/EXTRAM	DEAD/EXPIRED	Medicare	ENGL	EPISCOPALIAN	MARRIED	WHITE	NULL	NULL	CONGESTIVE HEART FAILURE	1	1
56744	93122	100575	2133-02-12 00:08:00	2133-02-13 17:30:00	NULL	EMERGENCY	EMERGENCY ROOM ADMIT	LONG TERM CARE HOSPITAL	Private	ENGL	UNITARIAN-UNIVERSALIST	MARRIED	WHITE	2133-02-11 19:27:00	2133-02-12 01:36:00	PNEUMONIA	0	1
49611	70476	118218	2133-05-14 18:54:00	2133-05-23 18:34:00	NULL	EMERGENCY	CLINIC REFERRAL/PREMATURE	ICF	Medicare	ENGL	NOT SPECIFIED	MARRIED	WHITE	2133-05-14 16:25:00	2133-05-14 21:40:00	PNEUMONIA	0	1
49612	70476	118539	2133-06-03 17:14:00	2133-06-15 16:50:00	NULL	EMERGENCY	CLINIC REFERRAL/PREMATURE	SNF	Medicare	ENGL	NOT SPECIFIED	MARRIED	WHITE	2133-06-03 14:36:00	2133-06-03 18:13:00	PNEUMONIA	0	1
52820	80737	163271	2192-12-03 23:50:00	2192-12-22 17:55:00	2192-12-22 17:55:00	EMERGENCY	CLINIC REFERRAL/PREMATURE	DEAD/EXPIRED	Medicare	ENGL	OTHER	NULL	UNABLE TO OBTAIN	2192-12-03 22:31:00	2192-12-04 01:03:00	PNEUMONIA	1	1
22432	18370	147068	2104-03-08 23:37:00	2104-03-11 15:40:00	NULL	EMERGENCY	TRANSFER FROM HOSP/EXTRAM	HOME	Private	NULL	NOT SPECIFIED	MARRIED	WHITE	NULL	NULL	CHEST PAIN/CATH	0	1
28307	23197	121009	2150-02-04 21:04:00	2150-02-07 11:13:00	NULL	EMERGENCY	EMERGENCY ROOM ADMIT	HOME	Private	ENGL	CATHOLIC	MARRIED	WHITE	2150-02-04 14:51:00	2150-02-04 20:40:00	RESPIRATORY FAILURE;HYPERTENSION	0	1
28308	23197	168116	2153-02-10 17:22:00	2153-02-15 11:00:00	NULL	EMERGENCY	EMERGENCY ROOM ADMIT	HOME	Private	ENGL	CATHOLIC	MARRIED	WHITE	2153-02-10 10:00:00	2153-02-10 21:37:00	DIABETIC KETOACIDOSIS	0	1
28309	23197	101490	2154-07-28 21:47:00	2154-08-01 17:55:00	NULL	EMERGENCY	EMERGENCY ROOM ADMIT	HOME	Private	ENGL	CATHOLIC	MARRIED	WHITE	2154-07-28 15:37:00	2154-07-28 22:55:00	CHEST PAIN	0	1
28310	23197	103789	2155-09-03 15:02:00	2155-09-10 16:00:00	NULL	EMERGENCY	EMERGENCY ROOM ADMIT	HOME	Medicare	ENGL	CATHOLIC	MARRIED	WHITE	2155-09-03 10:51:00	2155-09-03 17:01:00	HTN URGENCY;GASTROPARESIS	0	1
28311	23197	139620	2158-01-17 10:51:00	2158-01-21 17:20:00	NULL	EMERGENCY	EMERGENCY ROOM ADMIT	HOME	Medicare	ENGL	CATHOLIC	MARRIED	WHITE	2158-01-17 05:01:00	2158-01-17 17:44:00	URINARY TRACT INFECTION;PYELONEPHRITIS	0	1
28312	23197	137862	2159-05-18 15:52:00	2159-05-25 18:58:00	NULL	EMERGENCY	CLINIC REFERRAL/PREMATURE	HOME HEALTH CARE	Medicare	ENGL	CATHOLIC	MARRIED	WHITE	2159-05-18 12:43:00	2159-05-18 19:45:00	VOMITING	0	1
28313	23197	190633	2160-05-05 15:30:00	2160-05-10 15:14:00	NULL	EMERGENCY	CLINIC REFERRAL/PREMATURE	HOME HEALTH CARE	Medicare	ENGL	CATHOLIC	MARRIED	WHITE	2160-05-05 10:54:00	2160-05-05 17:00:00	NAUSEA;VOMITING	0	1
28314	23197	122688	2160-05-11 21:12:00	2160-05-15 16:00:00	NULL	EMERGENCY	CLINIC REFERRAL/PREMATURE	HOME	Medicare	ENGL	CATHOLIC	MARRIED	WHITE	2160-05-11 16:50:00	2160-05-12 00:37:00	HYPERTENSION;HYPERGLYCEMIA	0	1
56666	92873	134362	2155-05-19 17:40:00	2155-05-23 16:54:00	NULL	EMERGENCY	EMERGENCY ROOM ADMIT	HOME HEALTH CARE	Medicare	ENGL	NOT SPECIFIED	SEPARATED	WHITE	2155-05-19 15:15:00	2155-05-19 18:56:00	ABDOMINAL AORTIC ANEURYSM;TELEMETRY	0	1
56667	92873	140775	2155-07-09 07:15:00	2155-07-13 15:15:00	NULL	ELECTIVE	PHYS REFERRAL/NORMAL DELI	HOME HEALTH CARE	Medicare	ENGL	NOT SPECIFIED	SEPARATED	WHITE	NULL	NULL	CORONARY ARTERY DISEASE\CORONARY ARTERY BYPASS GRAFT /SDA	0	1
56668	92873	142321	2155-07-23 18:04:00	2155-07-31 14:00:00	NULL	EMERGENCY	PHYS REFERRAL/NORMAL DELI	SNF	Medicare	ENGL	NOT SPECIFIED	SEPARATED	WHITE	NULL	NULL	CORONARY ARTERY DISEASE\STENT	0	1
27287	22365	120272	2137-08-29 15:33:00	2137-09-01 15:30:00	NULL	EMERGENCY	EMERGENCY ROOM ADMIT	HOME	Private	NULL	NOT SPECIFIED	SINGLE	WHITE	2137-08-29 07:06:00	2137-08-29 08:12:00	ACUTE CORONARY SYNDROME	0	1
57918	96686	175190	2111-12-11 18:36:00	2111-12-15 17:04:00	NULL	EMERGENCY	EMERGENCY ROOM ADMIT	HOME HEALTH CARE	Medicaid	ENGL	NOT SPECIFIED	SINGLE	BLACK/AFRICAN AMERICAN	2111-12-11 15:05:00	2111-12-11 19:54:00	DIABETIC KETOACIDOSIS	0	1
57919	96686	169726	2112-01-21 11:05:00	2112-01-22 14:40:00	NULL	URGENT	CLINIC REFERRAL/PREMATURE	HOME HEALTH CARE	Medicaid	ENGL	NOT SPECIFIED	SINGLE	BLACK/AFRICAN AMERICAN	NULL	NULL	GANGRENE	0	1
57920	96686	135439	2112-04-03 14:33:00	2112-04-07 06:00:00	NULL	EMERGENCY	EMERGENCY ROOM ADMIT	HOME HEALTH CARE	Medicaid	ENGL	NOT SPECIFIED	SINGLE	BLACK/AFRICAN AMERICAN	2112-04-03 11:58:00	2112-04-03 16:05:00	DIABETIC KETOACIDOSIS	0	1
57921	96686	166669	2112-04-08 10:56:00	2112-04-15 19:45:00	NULL	EMERGENCY	EMERGENCY ROOM ADMIT	HOME HEALTH CARE	Medicaid	ENGL	NOT SPECIFIED	SINGLE	BLACK/AFRICAN AMERICAN	2112-04-08 08:20:00	2112-04-08 12:45:00	HYPOGLYCEMIA	0	1
57922	96686	158777	2113-06-13 13:31:00	2113-06-19 16:32:00	NULL	EMERGENCY	EMERGENCY ROOM ADMIT	HOME HEALTH CARE	Medicaid	ENGL	NOT SPECIFIED	SINGLE	BLACK/AFRICAN AMERICAN	2113-06-13 09:49:00	2113-06-13 18:22:00	URINARY TRACT INFECTION;CELLULITIS;HYPERGLYCEMIA	0	1
57923	96686	138595	2113-08-06 18:32:00	2113-08-10 17:15:00	NULL	EMERGENCY	CLINIC REFERRAL/PREMATURE	HOME HEALTH CARE	Medicaid	ENGL	NOT SPECIFIED	SINGLE	BLACK/AFRICAN AMERICAN	2113-08-06 11:18:00	2113-08-06 20:31:00	URINARY TRACT INFECTION;SEPSIS	0	1
57924	96686	191693	2113-09-07 18:06:00	2113-09-14 15:43:00	NULL	EMERGENCY	CLINIC REFERRAL/PREMATURE	HOME HEALTH CARE	Medicaid	ENGL	NOT SPECIFIED	SINGLE	BLACK/AFRICAN AMERICAN	2113-09-07 14:45:00	2113-09-07 21:44:00	FEVER	0	1
57925	96686	155881	2114-08-14 21:02:00	2114-08-23 16:59:00	NULL	EMERGENCY	CLINIC REFERRAL/PREMATURE	HOME HEALTH CARE	Medicaid	ENGL	NOT SPECIFIED	SINGLE	BLACK/AFRICAN AMERICAN	2114-08-14 15:16:00	2114-08-14 22:45:00	FEVER	0	1
57926	96686	189846	2115-04-11 18:49:00	2115-04-18 15:25:00	NULL	EMERGENCY	CLINIC REFERRAL/PREMATURE	HOME HEALTH CARE	Medicaid	ENGL	NOT SPECIFIED	SINGLE	BLACK/AFRICAN AMERICAN	2115-04-11 12:29:00	2115-04-11 20:40:00	ACUTE RENAL FAILURE	0	1
57927	96686	169685	2115-10-24 21:38:00	2115-11-05 16:55:00	NULL	EMERGENCY	CLINIC REFERRAL/PREMATURE	HOME HEALTH CARE	Medicaid	ENGL	NOT SPECIFIED	SINGLE	BLACK/AFRICAN AMERICAN	2115-10-24 17:22:00	2115-10-24 23:29:00	ANEMIA	0	1
56941	93663	129822	2117-12-25 00:41:00	2117-12-30 13:55:00	NULL	EMERGENCY	CLINIC REFERRAL/PREMATURE	HOME	Medicare	ENGL	OTHER	SINGLE	HISPANIC OR LATINO	2117-12-24 23:17:00	2117-12-25 02:34:00	NON-ST SEGMENT ELEVATION MYOCARDIAL INFARCTION	0	1
56942	93663	112907	2118-06-27 07:40:00	2118-07-18 16:30:00	NULL	EMERGENCY	TRANSFER FROM HOSP/EXTRAM	HOME	Medicare	ENGL	OTHER	SINGLE	HISPANIC OR LATINO	NULL	NULL	GI BLEED	0	1
33044	27041	175762	2156-12-18 00:17:00	2156-12-27 14:15:00	NULL	EMERGENCY	EMERGENCY ROOM ADMIT	HOME HEALTH CARE	Medicare	ENGL	OTHER	NULL	WHITE	2156-12-17 19:19:00	2156-12-18 01:38:00	ALTERED MENTAL STATUS	0	1
41386	45160	163821	2117-10-04 11:55:00	2117-10-12 14:41:00	NULL	ELECTIVE	CLINIC REFERRAL/PREMATURE	HOME HEALTH CARE	Medicare	ENGL	CATHOLIC	DIVORCED	WHITE	NULL	NULL	CORONARY ARTERY DISEASE\CARDIAC CATH	0	1
38171	31385	175971	2146-05-27 18:08:00	2146-06-17 17:59:00	NULL	EMERGENCY	TRANSFER FROM HOSP/EXTRAM	REHAB/DISTINCT PART HOSP	Medicare	ENGL	CATHOLIC	WIDOWED	WHITE	NULL	NULL	AORTIC STENOSIS;MITRAL INSUFFIENCY;CONGESTIVE HEART FAILURE	0	1
38172	31385	124462	2146-10-03 07:15:00	2146-10-10 13:15:00	NULL	ELECTIVE	PHYS REFERRAL/NORMAL DELI	SNF	Medicare	ENGL	CATHOLIC	WIDOWED	WHITE	NULL	NULL	CORONARY ARTERY DISEASE\CORONARY ARTERY BYPASS GRAFT WITH AVR /SDA	0	1
51057	75194	167714	2104-06-03 20:26:00	2104-06-21 14:56:00	NULL	EMERGENCY	TRANSFER FROM HOSP/EXTRAM	HOME HEALTH CARE	Private	ENGL	CATHOLIC	MARRIED	WHITE	NULL	NULL	COLO-VESICAL FISTULA S/P MYOCARDIAL INFARCTION	0	1
51058	75194	158328	2105-01-02 07:15:00	2105-01-10 14:40:00	NULL	ELECTIVE	PHYS REFERRAL/NORMAL DELI	HOME HEALTH CARE	Private	ENGL	CATHOLIC	MARRIED	WHITE	NULL	NULL	DIVERTICULITIS/SDA	0	1
10985	8988	192643	2148-08-11 13:39:00	2148-08-23 16:44:00	NULL	EMERGENCY	TRANSFER FROM HOSP/EXTRAM	SNF	Medicare	NULL	NOT SPECIFIED	MARRIED	WHITE	2148-08-11 11:01:00	2148-08-11 11:15:00	MYOCARDIAL INFARCTION	0	1
25291	20717	140464	2130-12-20 08:00:00	2131-01-12 12:20:00	NULL	ELECTIVE	PHYS REFERRAL/NORMAL DELI	REHAB/DISTINCT PART HOSP	Medicare	NULL	EPISCOPALIAN	WIDOWED	WHITE	NULL	NULL	CORONARY ARTERY DISEASE\CORONARY ARTERY BYPASS GRAFT; ? OFF PUMP CABG/SDA	0	1
36289	29769	179221	2178-02-25 08:44:00	2178-04-15 10:55:00	2178-04-15 10:55:00	EMERGENCY	EMERGENCY ROOM ADMIT	DEAD/EXPIRED	Medicaid	ENGL	CATHOLIC	UNKNOWN (DEFAULT)	UNKNOWN/NOT SPECIFIED	2178-02-25 06:27:00	2178-02-25 10:36:00	S/P CARDIAC ARREST	1	1
57517	95456	180792	2154-01-19 11:30:00	2154-01-21 16:30:00	NULL	EMERGENCY	TRANSFER FROM HOSP/EXTRAM	HOME	Private	ENGL	CATHOLIC	MARRIED	UNKNOWN/NOT SPECIFIED	NULL	NULL	STEMI	0	1
44318	54162	117032	2185-05-25 01:44:00	2185-05-31 13:20:00	NULL	EMERGENCY	EMERGENCY ROOM ADMIT	SNF	Medicare	ENGL	PROTESTANT QUAKER	DIVORCED	BLACK/AFRICAN AMERICAN	2185-05-24 22:10:00	2185-05-25 02:28:00	CHEST PAIN	0	1
10992	8992	164027	2105-02-18 17:33:00	2105-02-23 17:22:00	NULL	EMERGENCY	EMERGENCY ROOM ADMIT	HOME	Medicare	NULL	UNOBTAINABLE	MARRIED	WHITE	2105-02-18 11:22:00	2105-02-18 13:56:00	MI	0	1
10993	8992	103262	2105-12-03 14:32:00	2105-12-15 16:24:00	NULL	EMERGENCY	CLINIC REFERRAL/PREMATURE	HOME HEALTH CARE	Medicare	NULL	UNOBTAINABLE	MARRIED	WHITE	NULL	NULL	OSTEOMYOLITIS LEFT SECOND TOE	0	0
10994	8992	109408	2106-06-05 15:35:00	2106-06-15 16:30:00	2106-06-15 16:30:00	EMERGENCY	PHYS REFERRAL/NORMAL DELI	DEAD/EXPIRED	Medicare	NULL	UNOBTAINABLE	MARRIED	WHITE	NULL	NULL	INFECTED FOOT;IV ANTIBIOTIC	1	1
55995	90755	177453	2165-01-16 07:30:00	2165-01-21 17:00:00	NULL	ELECTIVE	PHYS REFERRAL/NORMAL DELI	SNF	Medicare	ENGL	NOT SPECIFIED	MARRIED	WHITE	NULL	NULL	CORONARY ARTERY DISEASE\CORONARY ARTERY BYPASS GRAFT /SDA	0	1
55996	90755	178684	2166-11-11 02:40:00	2166-11-17 18:00:00	NULL	EMERGENCY	CLINIC REFERRAL/PREMATURE	HOME HEALTH CARE	Medicare	ENGL	NOT SPECIFIED	MARRIED	WHITE	2166-11-11 00:23:00	2166-11-11 04:03:00	CHF EXACERBATION	0	1
11566	9446	154895	2190-05-16 03:45:00	2190-05-22 13:02:00	NULL	EMERGENCY	TRANSFER FROM HOSP/EXTRAM	HOME	Private	NULL	JEWISH	MARRIED	WHITE	NULL	NULL	RULE OUT MYOCARDIAL INFARCTION	0	1
36198	29686	138340	2136-10-05 07:59:00	2136-10-09 17:34:00	NULL	EMERGENCY	EMERGENCY ROOM ADMIT	HOME HEALTH CARE	Medicare	ENGL	EPISCOPALIAN	SEPARATED	BLACK/AFRICAN AMERICAN	2136-10-05 00:28:00	2136-10-05 08:53:00	S/P FALL	0	1
47956	65431	164478	2189-08-29 23:52:00	2189-09-03 10:00:00	NULL	EMERGENCY	EMERGENCY ROOM ADMIT	HOME	Medicare	ENGL	UNOBTAINABLE	WIDOWED	OTHER	2189-08-29 20:37:00	2189-08-30 01:39:00	SEIZURE	0	1
47957	65431	103182	2192-05-29 02:58:00	2192-06-08 13:20:00	NULL	EMERGENCY	CLINIC REFERRAL/PREMATURE	SNF	Medicare	ALBA	NOT SPECIFIED	WIDOWED	WHITE	2192-05-29 01:40:00	2192-05-29 05:34:00	STEMI	0	1
47958	65431	175427	2192-06-12 10:43:00	2192-06-22 04:00:00	2192-06-22 04:00:00	EMERGENCY	CLINIC REFERRAL/PREMATURE	DEAD/EXPIRED	Medicare	ALBA	NOT SPECIFIED	WIDOWED	WHITE	2192-06-12 07:59:00	2192-06-12 11:56:00	SEIZURE	1	1
51117	75401	144321	2112-05-08 15:26:00	2112-05-15 15:01:00	NULL	URGENT	TRANSFER FROM HOSP/EXTRAM	HOME HEALTH CARE	Private	NULL	CATHOLIC	NULL	UNKNOWN/NOT SPECIFIED	NULL	NULL	CORONARY ARTERY DISEASE	0	0
51118	75401	101536	2121-09-27 17:02:00	2121-10-04 15:10:00	NULL	EMERGENCY	CLINIC REFERRAL/PREMATURE	HOME HEALTH CARE	Medicare	ENGL	CATHOLIC	MARRIED	WHITE	2121-09-27 07:11:00	2121-09-27 21:05:00	BRONCHIAL TUMOR	0	1
38905	32068	174422	2154-05-14 09:43:00	2154-05-20 15:00:00	NULL	EMERGENCY	TRANSFER FROM HOSP/EXTRAM	HOME HEALTH CARE	Medicare	ENGL	CATHOLIC	WIDOWED	WHITE	NULL	NULL	CORONARY ARTERY DISEASE	0	1
45051	56348	178083	2102-10-27 17:50:00	2102-10-31 14:08:00	NULL	EMERGENCY	TRANSFER FROM HOSP/EXTRAM	HOME HEALTH CARE	Private	ENGL	CATHOLIC	MARRIED	WHITE	NULL	NULL	CORONARY ARTERY DISEASE	0	1
33023	27023	148205	2174-12-10 01:17:00	2174-12-14 07:27:00	2174-12-14 07:27:00	EMERGENCY	CLINIC REFERRAL/PREMATURE	DEAD/EXPIRED	Private	ENGL	NOT SPECIFIED	MARRIED	WHITE	2174-12-09 21:43:00	2174-12-09 22:19:00	STE MYOCARDIAL INFARCTION	1	1
38348	31561	151520	2159-08-01 14:47:00	2159-08-12 17:30:00	NULL	EMERGENCY	PHYS REFERRAL/NORMAL DELI	SNF	Medicare	ITAL	CATHOLIC	MARRIED	WHITE	NULL	NULL	CONGESTIVE HEART FAILURE	0	1
46655	61198	167708	2165-08-26 12:00:00	2165-08-31 12:50:00	NULL	EMERGENCY	CLINIC REFERRAL/PREMATURE	HOME	Private	ENGL	JEWISH	MARRIED	WHITE	2165-08-28 18:33:00	2165-08-28 22:01:00	UPPER GASTROINTESINAL BLEED	0	1
33330	27266	165453	2197-10-17 15:27:00	2197-10-26 12:00:00	NULL	EMERGENCY	TRANSFER FROM HOSP/EXTRAM	HOME HEALTH CARE	Private	ENGL	CATHOLIC	MARRIED	WHITE	NULL	NULL	NON-ST SEGMENT ELEVATION MYOCARDIAL INFARCTION\CATH	0	1
33331	27266	129216	2197-11-24 19:46:00	2197-12-01 17:42:00	NULL	EMERGENCY	EMERGENCY ROOM ADMIT	HOME HEALTH CARE	Private	ENGL	CATHOLIC	MARRIED	WHITE	2197-11-24 15:13:00	2197-11-24 20:54:00	WOUND INFECTION	0	1
33332	27266	115011	2198-11-22 16:41:00	2198-11-28 14:30:00	NULL	EMERGENCY	CLINIC REFERRAL/PREMATURE	HOME	Private	ENGL	CATHOLIC	MARRIED	WHITE	NULL	NULL	CORONARY ARTERY DISEASE\LEFT HEART CATH	0	1
42558	48755	111320	2160-07-26 13:58:00	2160-07-30 15:09:00	NULL	EMERGENCY	CLINIC REFERRAL/PREMATURE	HOME	Medicare	ENGL	CATHOLIC	MARRIED	WHITE	2160-07-26 12:11:00	2160-07-26 13:19:00	ST ELEVATED MYOCARDIAL INFARCTION	0	1
21768	17810	154569	2142-08-30 12:24:00	2142-09-05 13:44:00	NULL	EMERGENCY	CLINIC REFERRAL/PREMATURE	HOME	Private	NULL	CATHOLIC	MARRIED	WHITE	NULL	NULL	CORONARY ARTERY DISEASE\CATH	0	1
47472	63833	120000	2139-11-10 11:00:00	2139-11-14 12:15:00	NULL	ELECTIVE	PHYS REFERRAL/NORMAL DELI	SNF	Medicare	ENGL	NOT SPECIFIED	SINGLE	WHITE	NULL	NULL	CORONARY ARTERY DISEASE\CORONARY ARTERY BYPASS GRAFT WITH; ? MVR /SDA	0	1
32324	26418	125970	2138-12-20 00:53:00	2138-12-24 15:22:00	NULL	EMERGENCY	EMERGENCY ROOM ADMIT	SNF	Medicare	NULL	JEWISH	WIDOWED	WHITE	2138-12-19 23:25:00	2138-12-20 01:08:00	ACUTE MYOCARDIAL INFARCTION	0	1
23951	19603	144967	2106-11-29 15:27:00	2106-12-11 13:59:00	2106-12-11 13:59:00	EMERGENCY	EMERGENCY ROOM ADMIT	DEAD/EXPIRED	Medicare	NULL	CATHOLIC	WIDOWED	UNKNOWN/NOT SPECIFIED	2106-11-29 09:04:00	2106-11-29 17:36:00	ACUTE MI'	1	1
39325	32429	194278	2173-11-22 22:49:00	2173-12-04 15:45:00	NULL	EMERGENCY	EMERGENCY ROOM ADMIT	HOME HEALTH CARE	Medicare	ENGL	CATHOLIC	WIDOWED	ASIAN - FILIPINO	2173-11-22 18:25:00	2173-11-23 00:18:00	CONGESTIVE HEART FAILURE	0	1
39326	32429	196148	2174-01-18 16:05:00	2174-01-28 19:58:00	NULL	EMERGENCY	EMERGENCY ROOM ADMIT	HOME HEALTH CARE	Medicare	ENGL	CATHOLIC	WIDOWED	ASIAN - FILIPINO	2174-01-18 12:36:00	2174-01-18 20:13:00	CONGESTIVE HEART FAILURE	0	1
56907	93595	165375	2195-02-11 08:00:00	2195-02-11 16:14:00	NULL	ELECTIVE	PHYS REFERRAL/NORMAL DELI	HOME	Medicare	SPAN	CATHOLIC	SINGLE	HISPANIC/LATINO - PUERTO RICAN	NULL	NULL	LUNG CANCER/SDA	0	0
56908	93595	103423	2197-05-28 21:02:00	2197-06-01 18:11:00	NULL	EMERGENCY	CLINIC REFERRAL/PREMATURE	HOME HEALTH CARE	Medicare	SPAN	CATHOLIC	SINGLE	HISPANIC/LATINO - CUBAN	2197-05-28 13:39:00	2197-05-28 22:23:00	LOWER GI BLEED	0	1
56909	93595	103246	2197-06-18 18:57:00	2197-06-22 17:42:00	NULL	EMERGENCY	CLINIC REFERRAL/PREMATURE	HOME	Medicare	SPAN	CATHOLIC	SINGLE	HISPANIC/LATINO - CUBAN	2197-06-18 05:48:00	2197-06-18 13:17:00	S/P FEMORAL ENDARARECTOMY	0	0
47209	63041	173747	2182-04-08 18:42:00	2182-04-14 15:30:00	NULL	EMERGENCY	CLINIC REFERRAL/PREMATURE	HOME HEALTH CARE	Medicare	ENGL	PROTESTANT QUAKER	MARRIED	WHITE	NULL	NULL	UNSTABLE ANGINA\CARDIAC CATHETERIZATION	0	1
12924	10581	129164	2130-07-14 17:23:00	2130-07-24 18:00:00	NULL	EMERGENCY	EMERGENCY ROOM ADMIT	HOME HEALTH CARE	Private	ENGL	CATHOLIC	WIDOWED	WHITE	2130-07-14 14:47:00	2130-07-14 17:44:00	CONGESTIVE HEART FAILURE	0	1
12925	10581	119056	2130-12-16 02:07:00	2130-12-22 18:25:00	NULL	EMERGENCY	EMERGENCY ROOM ADMIT	REHAB/DISTINCT PART HOSP	Private	ENGL	CATHOLIC	WIDOWED	WHITE	2130-12-15 19:14:00	2130-12-16 03:17:00	CHEST PAIN	0	1
12926	10581	123247	2135-12-21 18:47:00	2135-12-28 16:37:00	NULL	EMERGENCY	CLINIC REFERRAL/PREMATURE	SNF	Private	ENGL	CATHOLIC	WIDOWED	WHITE	2135-12-21 14:44:00	2135-12-21 23:09:00	PNEUMONIA	0	1
12927	10581	174026	2136-01-18 22:23:00	2136-01-23 18:04:00	NULL	EMERGENCY	CLINIC REFERRAL/PREMATURE	SNF	Private	ENGL	CATHOLIC	WIDOWED	WHITE	2136-01-18 18:04:00	2136-01-18 23:40:00	PNEUMONIA	0	1
50202	72391	101767	2158-12-13 13:14:00	2158-12-13 17:36:00	2158-12-13 17:36:00	EMERGENCY	EMERGENCY ROOM ADMIT	DEAD/EXPIRED	Medicare	ENGL	NOT SPECIFIED	MARRIED	WHITE	2158-12-13 10:21:00	2158-12-13 14:21:00	SUBDURAL HEMORRHAGE	1	1
5157	4260	102599	2131-03-06 17:16:00	2131-03-12 14:28:00	NULL	EMERGENCY	EMERGENCY ROOM ADMIT	REHAB/DISTINCT PART HOSP	Medicare	NULL	UNOBTAINABLE	SINGLE	WHITE	2131-03-06 14:51:00	2131-03-06 17:50:00	LOWER GI BLEED	0	1
40720	42948	178084	2122-01-16 05:45:00	2122-01-19 14:06:00	NULL	EMERGENCY	EMERGENCY ROOM ADMIT	HOME	Medicaid	ENGL	CATHOLIC	MARRIED	WHITE	2122-01-16 01:20:00	2122-01-16 06:30:00	DIABETIC KETOACIDOSIS	0	1
40514	42302	167754	2160-05-04 14:10:00	2160-05-08 11:55:00	NULL	EMERGENCY	EMERGENCY ROOM ADMIT	SNF	Medicare	ENGL	NOT SPECIFIED	SINGLE	WHITE	2160-05-04 11:05:00	2160-05-04 15:48:00	ASTHMA/COPD FLARE	0	1
46197	59807	152977	2114-08-01 18:27:00	2114-08-21 15:25:00	NULL	EMERGENCY	TRANSFER FROM HOSP/EXTRAM	LONG TERM CARE HOSPITAL	Medicare	ENGL	NOT SPECIFIED	SINGLE	WHITE	NULL	NULL	SEVERE AORTIC STENOSIS\PACEMAKER	0	1
16741	13649	134658	2144-09-19 11:07:00	2144-09-23 14:20:00	NULL	EMERGENCY	EMERGENCY ROOM ADMIT	HOME	Private	NULL	NULL	MARRIED	WHITE	2144-09-19 07:00:00	2144-09-19 09:00:00	ACUTE MYOCARDIAL INFARCTION	0	1
39967	40614	135682	2111-09-18 18:33:00	2111-09-24 14:20:00	NULL	EMERGENCY	CLINIC REFERRAL/PREMATURE	HOME HEALTH CARE	Medicare	ENGL	EPISCOPALIAN	WIDOWED	BLACK/AFRICAN AMERICAN	NULL	NULL	ANGINA\CARDIAC CATH	0	1
30327	24837	100949	2166-04-07 18:33:00	2166-04-19 16:21:00	NULL	EMERGENCY	TRANSFER FROM HOSP/EXTRAM	REHAB/DISTINCT PART HOSP	Medicare	NULL	NOT SPECIFIED	MARRIED	WHITE	NULL	NULL	MYOCARDIAL INFARCTION;LEFT HIP FRACTURE	0	1
30328	24837	150864	2166-06-03 17:45:00	2166-06-19 16:15:00	NULL	EMERGENCY	TRANSFER FROM HOSP/EXTRAM	REHAB/DISTINCT PART HOSP	Medicare	NULL	NOT SPECIFIED	MARRIED	WHITE	NULL	NULL	ASPIRATION PNEUMONIA;TELEMETRY	0	1
8242	6779	187005	2157-03-03 00:49:00	2157-03-21 13:30:00	NULL	EMERGENCY	EMERGENCY ROOM ADMIT	REHAB/DISTINCT PART HOSP	Medicare	NULL	CATHOLIC	MARRIED	WHITE	2157-03-02 22:31:00	2157-03-03 01:50:00	SHORTNESS OF BREATH-R/O MYOCARDIAL INFARCTION	0	1
27385	22449	127731	2175-05-29 11:30:00	2175-06-13 16:00:00	NULL	ELECTIVE	PHYS REFERRAL/NORMAL DELI	HOME HEALTH CARE	Medicare	NULL	CATHOLIC	MARRIED	WHITE	NULL	NULL	CORONARY ARTERY DISEASE\CORONARY ARTERY BYPASS GRAFT;AORTIC VALVE REPLACEMENT; ASCENDING AORTA & PROXIMAL ARCH/SDA	0	1
27386	22449	167990	2181-08-21 15:59:00	2181-08-23 01:55:00	2181-08-23 01:55:00	EMERGENCY	PHYS REFERRAL/NORMAL DELI	DEAD/EXPIRED	Medicare	ENGL	CATHOLIC	MARRIED	WHITE	NULL	NULL	CONGESTIVE HEART FAILURE	1	1
31601	25848	140820	2136-11-22 20:38:00	2136-11-28 21:53:00	NULL	ELECTIVE	PHYS REFERRAL/NORMAL DELI	HOME	Private	NULL	NULL	DIVORCED	WHITE	NULL	NULL	TRIGEMINIAL NEURALGIA/SDA	0	1
31602	25848	142166	2136-11-29 15:10:00	2137-01-04 23:12:00	NULL	EMERGENCY	EMERGENCY ROOM ADMIT	DISC-TRAN CANCER/CHLDRN H	Private	NULL	NULL	DIVORCED	WHITE	2136-11-29 13:20:00	2136-11-29 18:38:00	VENTRICULAR BIGEMINY	0	1
20336	16652	152438	2134-06-25 10:00:00	2134-06-28 19:10:00	NULL	EMERGENCY	EMERGENCY ROOM ADMIT	HOME HEALTH CARE	Medicaid	RUSS	UNOBTAINABLE	MARRIED	WHITE	2134-06-25 07:41:00	2134-06-25 08:16:00	ACUTE MYOCARDIAL INFARCTION	0	1
52611	80059	139150	2139-06-19 21:37:00	2139-06-22 15:55:00	NULL	EMERGENCY	CLINIC REFERRAL/PREMATURE	HOME HEALTH CARE	Private	ENGL	PROTESTANT QUAKER	MARRIED	BLACK/AFRICAN AMERICAN	2139-06-19 19:06:00	2139-06-20 02:01:00	CHEST PAIN	0	1
20128	16490	191731	2144-10-14 13:14:00	2144-12-03 13:17:00	NULL	EMERGENCY	EMERGENCY ROOM ADMIT	SNF	Medicare	NULL	PROTESTANT QUAKER	MARRIED	WHITE	2144-10-13 12:32:00	2144-10-14 14:00:00	ABDOMINAL PAIN.	0	1
20129	16490	174703	2147-06-22 17:18:00	2147-06-28 17:15:00	NULL	EMERGENCY	EMERGENCY ROOM ADMIT	HOME HEALTH CARE	Medicare	ENGL	PROTESTANT QUAKER	MARRIED	WHITE	2147-06-22 12:33:00	2147-06-22 17:20:00	ACUTE FEVER;SEPSIS;TELEMETRY	0	1
20130	16490	152091	2149-02-27 23:08:00	2149-03-18 15:36:00	NULL	EMERGENCY	EMERGENCY ROOM ADMIT	LONG TERM CARE HOSPITAL	Medicare	ENGL	PROTESTANT QUAKER	MARRIED	WHITE	2149-02-27 19:26:00	2149-02-27 23:59:00	CELLULITIS	0	1
20131	16490	151602	2149-05-30 17:38:00	2149-06-24 16:00:00	NULL	EMERGENCY	EMERGENCY ROOM ADMIT	SNF	Medicare	ENGL	PROTESTANT QUAKER	MARRIED	WHITE	2149-05-30 13:18:00	2149-05-30 19:08:00	PNEUMONIA;TELEMETRY	0	1
20132	16490	183008	2150-01-14 02:07:00	2150-01-14 19:00:00	NULL	EMERGENCY	EMERGENCY ROOM ADMIT	HOME HEALTH CARE	Medicare	ENGL	PROTESTANT QUAKER	MARRIED	WHITE	2150-01-13 21:39:00	2150-01-14 03:11:00	HYPOTENSION	0	1
20133	16490	103952	2150-09-17 03:25:00	2150-09-17 19:46:00	2150-09-17 19:46:00	EMERGENCY	EMERGENCY ROOM ADMIT	DEAD/EXPIRED	Medicare	ENGL	PROTESTANT QUAKER	MARRIED	WHITE	2150-09-17 00:24:00	2150-09-17 05:08:00	HYPOTENSION	1	1
50917	74755	148217	2105-08-10 14:49:00	2105-08-14 14:24:00	NULL	EMERGENCY	CLINIC REFERRAL/PREMATURE	HOME HEALTH CARE	Medicare	ENGL	NOT SPECIFIED	MARRIED	WHITE	NULL	NULL	GASTROINTESTINAL BLEED	0	1
20619	16866	196100	2184-05-14 08:00:00	2184-05-22 14:04:00	NULL	ELECTIVE	PHYS REFERRAL/NORMAL DELI	HOME HEALTH CARE	Private	NULL	MUSLIM	MARRIED	PATIENT DECLINED TO ANSWER	NULL	NULL	CORONARY ARTERY DISEASE\CORONARY ARTERY BYPASS GRAFT; WITH LEFT RADIAL ARTERY/SDA	0	0
20620	16866	148063	2185-11-20 14:21:00	2185-12-07 10:31:00	NULL	EMERGENCY	EMERGENCY ROOM ADMIT	HOME	Private	NULL	MUSLIM	MARRIED	PATIENT DECLINED TO ANSWER	2185-11-19 17:44:00	2185-11-20 10:31:00	CHOLECYSTITIS	0	1
36310	29791	111465	2158-06-17 13:13:00	2158-06-21 14:50:00	NULL	EMERGENCY	TRANSFER FROM HOSP/EXTRAM	HOME	Private	NULL	UNOBTAINABLE	MARRIED	WHITE	NULL	NULL	BABESIOSIS	0	1
48766	67912	148337	2165-07-11 10:45:00	2165-07-15 16:45:00	NULL	ELECTIVE	PHYS REFERRAL/NORMAL DELI	HOME HEALTH CARE	Medicare	ENGL	PROTESTANT QUAKER	SINGLE	WHITE	NULL	NULL	AORTIC STENOSIS\AORTIC VALVE REPLACEMENT /SDA	0	1
43764	52467	166450	2146-10-15 20:47:00	2146-10-22 14:30:00	NULL	EMERGENCY	EMERGENCY ROOM ADMIT	HOME HEALTH CARE	Private	ENGL	CATHOLIC	WIDOWED	WHITE	2146-10-15 18:51:00	2146-10-15 22:02:00	ACUTE CORONARY SYNDROME	0	1
43765	52467	175409	2147-01-27 23:24:00	2147-01-31 12:15:00	2147-01-31 12:15:00	EMERGENCY	EMERGENCY ROOM ADMIT	DEAD/EXPIRED	Private	ENGL	CATHOLIC	WIDOWED	WHITE	2147-01-27 20:46:00	2147-01-28 00:41:00	HYPERKALEMIA	1	1
4565	3798	123875	2153-10-12 06:30:00	2153-10-26 18:03:00	2153-10-26 18:03:00	EMERGENCY	TRANSFER FROM HOSP/EXTRAM	DEAD/EXPIRED	Private	NULL	OTHER	MARRIED	UNKNOWN/NOT SPECIFIED	NULL	NULL	ACUTE MYOCARDIAL INFARCTION\CARDIAC CATH	1	1
33064	27052	159300	2122-01-22 20:29:00	2122-02-06 23:59:00	NULL	EMERGENCY	EMERGENCY ROOM ADMIT	HOME	Private	ENGL	NOT SPECIFIED	SINGLE	WHITE	2122-01-22 12:20:00	2122-01-22 21:14:00	INTRACARDIAC THROMBUS	0	1
57426	95186	169330	2191-12-15 03:14:00	2191-12-19 17:00:00	NULL	EMERGENCY	TRANSFER FROM HOSP/EXTRAM	HOME	Medicare	PTUN	CATHOLIC	MARRIED	WHITE	NULL	NULL	STEMI	0	1
14786	12026	153758	2127-12-12 04:15:00	2128-01-05 20:00:00	NULL	EMERGENCY	EMERGENCY ROOM ADMIT	HOME HEALTH CARE	Private	ENGL	JEWISH	MARRIED	WHITE	2127-12-12 01:40:00	2127-12-12 04:55:00	PAPILLARY RUPTURE	0	1
14787	12026	147849	2128-04-10 01:06:00	2128-04-23 20:20:00	NULL	EMERGENCY	EMERGENCY ROOM ADMIT	REHAB/DISTINCT PART HOSP	Private	ENGL	JEWISH	MARRIED	WHITE	2128-04-09 18:19:00	2128-04-10 02:24:00	WEAKNESS	0	1
14788	12026	151552	2128-05-19 23:55:00	2128-05-21 13:03:00	NULL	EMERGENCY	EMERGENCY ROOM ADMIT	HOME	Private	ENGL	JEWISH	MARRIED	WHITE	2128-05-19 16:49:00	2128-05-20 00:30:00	HYPOTENSION	0	1
41837	46498	132226	2129-10-22 15:43:00	2129-11-09 17:20:00	NULL	EMERGENCY	CLINIC REFERRAL/PREMATURE	SHORT TERM HOSPITAL	Medicare	ENGL	UNOBTAINABLE	MARRIED	WHITE	2129-10-22 14:47:00	2129-10-22 20:30:00	ST ELEVATED MYOCARDIAL INFARCTION	0	1
12206	9972	177120	2123-03-26 05:37:00	2123-03-29 13:30:00	NULL	EMERGENCY	EMERGENCY ROOM ADMIT	HOME	Medicare	NULL	CATHOLIC	MARRIED	WHITE	2123-03-26 04:35:00	2123-03-26 06:33:00	ACUTE MYOCARDIAL INFARCTION	0	1
48094	65825	162803	2141-08-28 20:45:00	2141-09-18 15:15:00	NULL	EMERGENCY	CLINIC REFERRAL/PREMATURE	SNF	Medicare	ENGL	CATHOLIC	SINGLE	WHITE	2141-08-28 12:29:00	2141-08-28 22:23:00	LE EDEMA	0	1
58632	98932	174244	2176-08-13 20:26:00	2176-08-17 17:22:00	NULL	EMERGENCY	CLINIC REFERRAL/PREMATURE	HOME HEALTH CARE	Medicare	ENGL	NOT SPECIFIED	WIDOWED	WHITE	2176-08-13 18:49:00	2176-08-13 21:19:00	ACUTE CORONARY SYNDROME	0	1
10730	8780	148448	2168-10-24 16:13:00	2168-11-04 14:20:00	NULL	EMERGENCY	EMERGENCY ROOM ADMIT	HOME	Medicare	NULL	JEWISH	MARRIED	WHITE	2168-10-24 14:51:00	2168-10-24 16:54:00	UNSTABLE ANGINA	0	1
10731	8780	165242	2175-01-16 06:50:00	2175-01-20 15:53:00	NULL	EMERGENCY	EMERGENCY ROOM ADMIT	REHAB/DISTINCT PART HOSP	Medicare	ENGL	JEWISH	MARRIED	WHITE	2175-01-16 05:14:00	2175-01-16 07:41:00	HEART BLOCK	0	1
9342	7638	147653	2154-05-01 02:47:00	2154-05-09 15:38:00	NULL	EMERGENCY	TRANSFER FROM HOSP/EXTRAM	SNF	Medicare	NULL	PROTESTANT QUAKER	MARRIED	UNKNOWN/NOT SPECIFIED	NULL	NULL	ACUTE MYOCARDIAL INFARCTION	0	1
33552	27449	192813	2160-05-14 17:36:00	2160-05-17 12:50:00	NULL	EMERGENCY	TRANSFER FROM HOSP/EXTRAM	HOME	Private	ENGL	PROTESTANT QUAKER	MARRIED	WHITE	NULL	NULL	CHEST PAIN;STATUS POST CARDIAC ARREST\CATH	0	1
33553	27449	164791	2160-08-27 14:00:00	2160-09-01 16:30:00	NULL	ELECTIVE	PHYS REFERRAL/NORMAL DELI	SNF	Private	ENGL	PROTESTANT QUAKER	MARRIED	WHITE	NULL	NULL	CORONARY ARTERY DISEASE\CORONARY ARTERY BYPASS GRAFT /SDA	0	1
2918	2404	194598	2106-01-20 14:41:00	2106-01-22 16:39:00	NULL	EMERGENCY	TRANSFER FROM HOSP/EXTRAM	HOME	Medicaid	NULL	CATHOLIC	SINGLE	WHITE	NULL	NULL	MYOCARDIAL INFARCTION\CATH	0	1
51152	75496	173395	2137-04-03 19:15:00	2137-04-10 17:05:00	NULL	EMERGENCY	EMERGENCY ROOM ADMIT	HOME	Medicare	ENGL	CATHOLIC	MARRIED	WHITE	2137-04-03 12:57:00	2137-04-03 20:30:00	DIABETIC FOOT	0	1
20953	17128	124474	2187-11-07 03:15:00	2187-11-15 15:00:00	NULL	EMERGENCY	EMERGENCY ROOM ADMIT	HOME	Private	ENGL	CATHOLIC	MARRIED	WHITE	2187-11-06 22:11:00	2187-11-07 04:46:00	CONGESTIVE HEART FAILURE	0	1
37454	30756	177962	2120-12-06 19:47:00	2120-12-13 17:30:00	NULL	EMERGENCY	TRANSFER FROM HOSP/EXTRAM	SNF	Private	ENGL	UNOBTAINABLE	MARRIED	UNABLE TO OBTAIN	NULL	NULL	ACUTE CORONARY SYNDROME	0	1
48074	65741	173092	2122-03-16 18:00:00	2122-03-27 17:00:00	NULL	EMERGENCY	TRANSFER FROM HOSP/EXTRAM	SNF	Medicare	ENGL	CATHOLIC	WIDOWED	WHITE	NULL	NULL	CORONARY ARTERY DISEASE	0	1
49593	70433	181971	2119-11-20 16:17:00	2119-12-12 14:00:00	NULL	EMERGENCY	CLINIC REFERRAL/PREMATURE	REHAB/DISTINCT PART HOSP	Medicare	ENGL	PROTESTANT QUAKER	WIDOWED	WHITE	NULL	NULL	PANCREATITIS	0	0
49594	70433	148782	2120-09-17 17:53:00	2120-09-19 16:00:00	NULL	EMERGENCY	CLINIC REFERRAL/PREMATURE	HOME HEALTH CARE	Medicare	ENGL	PROTESTANT QUAKER	WIDOWED	WHITE	NULL	NULL	CORONARY ARTERY DISEASE\CATH	0	1
36294	29774	151162	2108-06-01 01:26:00	2108-06-09 18:17:00	NULL	EMERGENCY	EMERGENCY ROOM ADMIT	HOME HEALTH CARE	Medicaid	ENGL	OTHER	SINGLE	WHITE	2108-05-31 21:28:00	2108-06-01 02:50:00	CHEST PAIN	0	1
15109	12300	172854	2102-01-09 15:01:00	2102-01-25 13:00:00	2102-01-25 13:00:00	EMERGENCY	EMERGENCY ROOM ADMIT	DEAD/EXPIRED	Medicare	NULL	CATHOLIC	WIDOWED	WHITE	2102-01-09 11:41:00	2102-01-09 15:17:00	CORONARY ARTERY DISEASE	1	1
16122	13139	145199	2106-10-29 07:15:00	2106-11-04 14:50:00	NULL	ELECTIVE	PHYS REFERRAL/NORMAL DELI	SNF	Medicare	ENGL	CATHOLIC	DIVORCED	WHITE	NULL	NULL	CORONARY ARTERY DISEASE\CORONARY ARTERY BYPASS GRAFT/SDA	0	1
33728	27585	182644	2196-08-04 09:16:00	2196-08-15 02:52:00	NULL	EMERGENCY	EMERGENCY ROOM ADMIT	LONG TERM CARE HOSPITAL	Medicare	ENGL	NOT SPECIFIED	MARRIED	WHITE	2196-08-04 07:26:00	2196-08-04 12:30:00	SHORTNESS OF BREATH	0	1
6811	5599	139560	2168-10-24 14:18:00	2168-11-09 11:41:00	NULL	URGENT	TRANSFER FROM HOSP/EXTRAM	DISC-TRAN CANCER/CHLDRN H	Medicare	NULL	CATHOLIC	NULL	UNKNOWN/NOT SPECIFIED	NULL	NULL	CARDIOGENIC,S/P MI, SHOCK, VF ARREST	0	1
14948	12157	182611	2126-04-02 03:38:00	2126-04-22 16:35:00	NULL	EMERGENCY	EMERGENCY ROOM ADMIT	SNF	Medicare	ENGL	CATHOLIC	MARRIED	WHITE	2126-04-01 23:50:00	2126-04-02 06:55:00	SHORTNESS OF BREATH	0	1
14949	12157	179709	2126-05-03 16:04:00	2126-05-09 13:30:00	NULL	EMERGENCY	PHYS REFERRAL/NORMAL DELI	HOME HEALTH CARE	Medicare	ENGL	CATHOLIC	MARRIED	WHITE	NULL	NULL	CHF	0	1
55832	90325	109434	2124-07-31 14:25:00	2124-08-05 14:15:00	NULL	ELECTIVE	CLINIC REFERRAL/PREMATURE	HOME HEALTH CARE	Medicaid	ENGL	NOT SPECIFIED	SINGLE	WHITE	NULL	NULL	EXERTIONAL ANGINA;PERIPHERAL VASCULAR DISEASE\CARDIAC CATH/BILATERAL PERIPHERAL ANGIOGRAM	0	1
53898	83922	154483	2101-02-19 14:13:00	2101-02-24 17:30:00	NULL	EMERGENCY	EMERGENCY ROOM ADMIT	LONG TERM CARE HOSPITAL	Medicare	RUSS	JEWISH	WIDOWED	WHITE	2101-02-19 10:21:00	2101-02-19 16:00:00	PNEUMONIA	0	1
46567	60970	163433	2132-02-07 22:52:00	2132-02-08 16:50:00	2132-02-08 16:50:00	EMERGENCY	TRANSFER FROM HOSP/EXTRAM	DEAD/EXPIRED	Private	ENGL	CATHOLIC	SINGLE	WHITE	NULL	NULL	ST ELEVATION MYOCARDIAL INFARCTION\CARDIAC CATH	1	1
39242	32367	116509	2142-12-18 19:44:00	2142-12-24 16:00:00	NULL	EMERGENCY	EMERGENCY ROOM ADMIT	HOME	Medicare	ENGL	PROTESTANT QUAKER	SINGLE	WHITE	2142-12-18 05:52:00	2142-12-18 20:44:00	INTRAPARENCHYMAL HEMORRHAGE	0	1
39243	32367	176192	2144-03-10 05:05:00	2144-03-17 17:15:00	NULL	EMERGENCY	EMERGENCY ROOM ADMIT	HOME HEALTH CARE	Medicare	ENGL	PROTESTANT QUAKER	SINGLE	WHITE	2144-03-10 03:51:00	2144-03-10 07:35:00	PNEUMONIA	0	1
39244	32367	101033	2146-02-07 18:42:00	2146-02-24 14:24:00	NULL	EMERGENCY	CLINIC REFERRAL/PREMATURE	SNF	Medicare	ENGL	PROTESTANT QUAKER	SINGLE	WHITE	2146-02-07 15:34:00	2146-02-07 19:59:00	PNEUMONIA;ALTERED MENTAL STATUS; AFIB;RVR	0	1
17270	14101	129188	2199-10-08 13:53:00	2199-10-13 17:00:00	NULL	EMERGENCY	TRANSFER FROM HOSP/EXTRAM	HOME HEALTH CARE	Medicare	NULL	JEWISH	MARRIED	WHITE	NULL	NULL	VENTRICULAR TACHYCARDIA\CATH	0	1
17271	14101	144927	2200-03-02 11:36:00	2200-03-10 17:50:00	NULL	URGENT	TRANSFER FROM HOSP/EXTRAM	REHAB/DISTINCT PART HOSP	Medicare	NULL	JEWISH	MARRIED	WHITE	NULL	NULL	CONGESTIVE HEART FAILURE	0	1
17272	14101	142063	2202-04-23 20:48:00	2202-05-04 18:00:00	NULL	EMERGENCY	EMERGENCY ROOM ADMIT	SNF	Medicare	NULL	JEWISH	MARRIED	WHITE	2202-04-23 14:45:00	2202-04-23 21:32:00	SEPSIS	0	1
57381	95038	119672	2180-03-06 07:15:00	2180-03-10 14:30:00	NULL	ELECTIVE	PHYS REFERRAL/NORMAL DELI	HOME HEALTH CARE	Medicare	ENGL	PROTESTANT QUAKER	MARRIED	WHITE	NULL	NULL	CORONARY ARTERY DISEASE\CORONARY ARTERY BYPASS GRAFT /SDA	0	1
34257	28041	170437	2146-12-06 21:22:00	2147-01-04 15:30:00	NULL	EMERGENCY	EMERGENCY ROOM ADMIT	REHAB/DISTINCT PART HOSP	Private	ENGL	PROTESTANT QUAKER	DIVORCED	WHITE	2146-12-06 18:46:00	2146-12-06 23:10:00	AORTIC DISSECTION	0	1
32244	26353	119323	2187-02-12 19:10:00	2187-02-15 00:58:00	2187-02-15 00:58:00	EMERGENCY	EMERGENCY ROOM ADMIT	DEAD/EXPIRED	Medicare	NULL	CATHOLIC	SINGLE	WHITE	2187-02-12 17:22:00	2187-02-12 20:33:00	EPIDURAL	1	1
31509	25775	116699	2163-02-01 00:00:00	2163-02-24 13:27:00	NULL	ELECTIVE	PHYS REFERRAL/NORMAL DELI	REHAB/DISTINCT PART HOSP	Medicare	NULL	CATHOLIC	MARRIED	WHITE	NULL	NULL	CHEST PAIN\CATH	0	1
31510	25775	142639	2163-11-25 15:44:00	2163-11-30 15:42:00	NULL	EMERGENCY	EMERGENCY ROOM ADMIT	HOME HEALTH CARE	Medicare	NULL	CATHOLIC	MARRIED	WHITE	2163-11-25 09:31:00	2163-11-25 02:35:00	UNSTABLE ANGINA	0	1
31511	25775	186198	2166-09-20 01:03:00	2166-10-02 15:40:00	NULL	EMERGENCY	EMERGENCY ROOM ADMIT	SNF	Medicare	NULL	CATHOLIC	WIDOWED	WHITE	2166-09-19 22:23:00	2166-09-20 18:16:00	PNEUMONIA	0	1
31512	25775	143472	2166-11-25 21:32:00	2166-12-17 04:29:00	2166-12-17 04:29:00	EMERGENCY	EMERGENCY ROOM ADMIT	DEAD/EXPIRED	Medicare	NULL	CATHOLIC	WIDOWED	WHITE	2166-11-25 14:10:00	2166-11-26 02:10:00	? SEPTIC ARTHRITIS	1	1
30955	25321	166771	2185-08-26 17:55:00	2185-09-23 13:45:00	NULL	EMERGENCY	TRANSFER FROM HOSP/EXTRAM	SNF	Medicare	ENGL	PROTESTANT QUAKER	DIVORCED	BLACK/AFRICAN AMERICAN	NULL	NULL	CORONARY ARTERY DISEASE\CARDIAC CATH	0	1
30956	25321	166020	2186-04-19 17:07:00	2186-05-05 16:45:00	NULL	EMERGENCY	PHYS REFERRAL/NORMAL DELI	SNF	Medicare	ENGL	PROTESTANT QUAKER	SINGLE	BLACK/AFRICAN AMERICAN	NULL	NULL	INFECTED LEFT LEG ULCER	0	0
39491	32559	146108	2154-09-16 12:52:00	2154-09-24 20:40:00	NULL	EMERGENCY	EMERGENCY ROOM ADMIT	DISCH-TRAN TO PSYCH HOSP	Medicare	RUSS	NOT SPECIFIED	SINGLE	WHITE - RUSSIAN	2154-09-16 11:04:00	2154-09-16 14:33:00	SEIZURE	0	1
39492	32559	160065	2159-01-18 15:59:00	2159-01-23 20:00:00	NULL	EMERGENCY	CLINIC REFERRAL/PREMATURE	HOME HEALTH CARE	Medicare	RUSS	NOT SPECIFIED	SINGLE	WHITE - RUSSIAN	2159-01-18 14:29:00	2159-01-18 17:21:00	HYPOTENSION	0	1
43562	51847	162251	2137-09-08 23:12:00	2137-09-11 15:00:00	NULL	EMERGENCY	EMERGENCY ROOM ADMIT	HOME HEALTH CARE	Medicare	ENGL	GREEK ORTHODOX	MARRIED	WHITE	2137-09-08 22:52:00	2137-09-08 23:09:00	ST ELEVATION MI	0	0
43563	51847	193505	2141-06-25 17:40:00	2141-07-01 14:20:00	NULL	EMERGENCY	CLINIC REFERRAL/PREMATURE	SNF	Medicare	ENGL	GREEK ORTHODOX	MARRIED	WHITE	2141-06-25 13:35:00	2141-06-25 19:00:00	SEPSIS	0	1
2202	1823	174528	2153-05-08 20:47:00	2153-05-11 16:26:00	NULL	EMERGENCY	CLINIC REFERRAL/PREMATURE	HOME	Private	NULL	UNOBTAINABLE	SINGLE	WHITE	2153-05-08 19:41:00	2153-05-08 20:56:00	CORONARY ARTERY DISEASE	0	1
47130	62776	178127	2122-02-18 06:47:00	2122-02-25 22:13:00	NULL	EMERGENCY	CLINIC REFERRAL/PREMATURE	HOME	Medicaid	ENGL	NOT SPECIFIED	MARRIED	WHITE	2122-02-18 05:45:00	2122-02-18 09:24:00	DIABETIC KETOACIDOSIS	0	1
50176	72317	136810	2124-08-07 16:22:00	2124-08-15 15:30:00	NULL	EMERGENCY	TRANSFER FROM HOSP/EXTRAM	SNF	Medicare	ENGL	CATHOLIC	WIDOWED	WHITE	NULL	NULL	CORONARY ARTERY DISEASE	0	1
45036	56317	120741	2164-01-13 17:25:00	2164-01-19 18:30:00	NULL	EMERGENCY	EMERGENCY ROOM ADMIT	HOME HEALTH CARE	Medicare	ENGL	CATHOLIC	MARRIED	WHITE	2164-01-13 15:22:00	2164-01-13 18:34:00	DYSPNEA;TELEMETRY	0	1
45037	56317	123655	2164-02-06 21:11:00	2164-02-10 15:12:00	NULL	EMERGENCY	EMERGENCY ROOM ADMIT	HOME HEALTH CARE	Medicare	ENGL	CATHOLIC	MARRIED	WHITE	2164-02-06 19:32:00	2164-02-06 22:22:00	ASTHMA/COPD EXACERBATION	0	1
45038	56317	117661	2164-02-20 00:14:00	2164-02-26 02:56:00	2164-02-26 02:56:00	EMERGENCY	EMERGENCY ROOM ADMIT	DEAD/EXPIRED	Medicare	ENGL	CATHOLIC	MARRIED	WHITE	2164-02-19 19:13:00	2164-02-20 02:26:00	DYSPNEA	1	1
53935	84033	167689	2141-08-27 08:20:00	2141-08-30 12:25:00	2141-08-30 12:25:00	EMERGENCY	CLINIC REFERRAL/PREMATURE	DEAD/EXPIRED	Medicare	ENGL	UNOBTAINABLE	NULL	WHITE	2141-08-27 06:10:00	2141-08-27 08:59:00	RESPIRATORY FAILURE	1	1
21459	17570	166300	2182-09-27 20:10:00	2182-10-08 15:10:00	NULL	EMERGENCY	TRANSFER FROM HOSP/EXTRAM	SNF	Medicare	NULL	PROTESTANT QUAKER	DIVORCED	WHITE	NULL	NULL	GANGRENE OF FOOT	0	0
21460	17570	183034	2182-12-27 16:14:00	2183-01-24 13:00:00	NULL	EMERGENCY	TRANSFER FROM HOSP/EXTRAM	REHAB/DISTINCT PART HOSP	Medicare	NULL	PROTESTANT QUAKER	DIVORCED	WHITE	NULL	NULL	INFECTED RIGHT THIGH GRAFT	0	1
21461	17570	141570	2183-05-01 23:34:00	2183-05-23 14:00:00	NULL	EMERGENCY	TRANSFER FROM HOSP/EXTRAM	REHAB/DISTINCT PART HOSP	Medicare	NULL	PROTESTANT QUAKER	DIVORCED	WHITE	NULL	NULL	RESPIRATORY FAILURE;SEPTIC SHOCK	0	1
26790	21937	167289	2129-03-19 14:58:00	2129-03-23 18:37:00	NULL	EMERGENCY	EMERGENCY ROOM ADMIT	HOME HEALTH CARE	Medicare	NULL	CATHOLIC	WIDOWED	WHITE	2129-03-19 13:10:00	2129-03-19 17:11:00	CONGESTIVE HEART FAILURE	0	1
50178	72324	168851	2197-11-19 00:04:00	2197-11-24 15:46:00	NULL	EMERGENCY	CLINIC REFERRAL/PREMATURE	SNF	Medicare	ENGL	JEWISH	WIDOWED	WHITE	2197-11-18 22:00:00	2197-11-19 00:46:00	RIGHT HIP FRACTURE	0	1
5294	4374	159305	2120-05-31 16:51:00	2120-06-05 13:04:00	NULL	EMERGENCY	TRANSFER FROM HOSP/EXTRAM	HOME	Medicare	NULL	UNOBTAINABLE	MARRIED	UNKNOWN/NOT SPECIFIED	NULL	NULL	ACUTE MYOCARDIAL INFARCTION\CATH	0	1
12457	10188	157788	2110-01-29 07:15:00	2110-02-17 16:00:00	NULL	ELECTIVE	PHYS REFERRAL/NORMAL DELI	HOME HEALTH CARE	Private	ARAB	UNOBTAINABLE	MARRIED	PATIENT DECLINED TO ANSWER	NULL	NULL	DESCENDING THORACIC AORTA\ AORTIC VALVE REPLACEMENT W/ ASCENDING AORTIC GRAFT BYPASS TO THORACIC DESCENDING AORTA/SDA	0	1
12458	10188	181572	2110-02-20 00:08:00	2110-03-27 23:59:00	NULL	EMERGENCY	EMERGENCY ROOM ADMIT	LONG TERM CARE HOSPITAL	Private	ARAB	UNOBTAINABLE	MARRIED	PATIENT DECLINED TO ANSWER	2110-02-19 20:36:00	2110-02-20 00:40:00	FEVER	0	1
12459	10188	162557	2110-04-03 19:08:00	2110-05-02 13:00:00	NULL	EMERGENCY	TRANSFER FROM HOSP/EXTRAM	LONG TERM CARE HOSPITAL	Private	ARAB	UNOBTAINABLE	MARRIED	PATIENT DECLINED TO ANSWER	NULL	NULL	FUNGEMIA	0	1
12460	10188	150258	2110-05-07 17:19:00	2110-05-09 17:50:00	NULL	EMERGENCY	EMERGENCY ROOM ADMIT	LONG TERM CARE HOSPITAL	Private	ARAB	UNOBTAINABLE	MARRIED	PATIENT DECLINED TO ANSWER	2110-05-07 09:24:00	2110-05-07 18:19:00	SEPSIS;TELEMETRY	0	1
12461	10188	152457	2110-05-16 14:03:00	2110-05-29 19:10:00	NULL	EMERGENCY	TRANSFER FROM HOSP/EXTRAM	LONG TERM CARE HOSPITAL	Private	ARAB	UNOBTAINABLE	MARRIED	PATIENT DECLINED TO ANSWER	NULL	NULL	RESPIRATORY FAILURE;SEPSIS	0	1
17629	14395	196368	2100-07-09 17:07:00	2100-07-19 15:10:00	NULL	EMERGENCY	TRANSFER FROM HOSP/EXTRAM	HOME HEALTH CARE	Medicaid	SPAN	CATHOLIC	MARRIED	HISPANIC OR LATINO	NULL	NULL	MYOCARDIAL INFARCTION\CATH	0	1
39234	32359	185346	2175-05-12 14:27:00	2175-05-17 18:34:00	NULL	EMERGENCY	TRANSFER FROM HOSP/EXTRAM	HOME HEALTH CARE	Medicare	ENGL	CATHOLIC	MARRIED	WHITE	NULL	NULL	CORONARY ARTERY DISEASE;? MYOCARDIAL INFARCTION\CATH	0	1
20963	17135	174136	2199-07-24 22:41:00	2199-07-29 14:00:00	NULL	EMERGENCY	EMERGENCY ROOM ADMIT	HOME HEALTH CARE	Private	ENGL	JEWISH	MARRIED	WHITE	2199-07-24 21:55:00	2199-07-24 22:35:00	CHEST PAIN	0	1
3883	3222	128402	2192-08-01 15:27:00	2192-08-07 12:30:00	NULL	EMERGENCY	EMERGENCY ROOM ADMIT	SNF	Medicare	NULL	JEWISH	DIVORCED	WHITE	2192-08-01 11:14:00	2192-08-01 16:50:00	HYPOTENSION;HYPOTHERMIA;HYPOXIA;MENTAL STATUS CHANGES;BRADYCARDIA	0	1
3884	3222	197362	2192-10-01 13:40:00	2192-10-04 13:15:00	2192-10-04 13:15:00	EMERGENCY	EMERGENCY ROOM ADMIT	DEAD/EXPIRED	Medicare	NULL	JEWISH	DIVORCED	WHITE	2192-10-01 07:11:00	2192-10-01 16:56:00	HYPOTENSION	1	1
46012	59261	159122	2156-04-16 23:53:00	2156-04-19 17:30:00	NULL	EMERGENCY	CLINIC REFERRAL/PREMATURE	SNF	Medicare	ENGL	CATHOLIC	WIDOWED	WHITE	2156-04-16 21:35:00	2156-04-17 01:11:00	S/P FALL	0	1
21168	17310	168655	2145-11-23 11:37:00	2145-11-27 16:30:00	NULL	EMERGENCY	EMERGENCY ROOM ADMIT	HOME	Private	ENGL	MUSLIM	MARRIED	MIDDLE EASTERN	2145-11-23 09:58:00	2145-11-23 11:31:00	ST ELEVATION MI	0	1
23086	18931	117563	2174-11-30 11:20:00	2174-12-06 17:45:00	NULL	EMERGENCY	TRANSFER FROM HOSP/EXTRAM	HOME HEALTH CARE	Medicaid	SPAN	NOT SPECIFIED	DIVORCED	HISPANIC OR LATINO	NULL	NULL	MYOCARDIAL INFARCTION\CATH	0	1
25488	20884	102114	2151-05-13 14:58:00	2151-05-18 13:10:00	NULL	EMERGENCY	CLINIC REFERRAL/PREMATURE	HOME HEALTH CARE	Private	NULL	JEWISH	MARRIED	WHITE	NULL	NULL	UNSTABLE ANGINA;TELEMETRY\CATH;STENT PLACEMENT	0	1
26211	21460	166047	2136-06-04 05:36:00	2136-06-23 17:00:00	NULL	EMERGENCY	PHYS REFERRAL/NORMAL DELI	HOME	Private	ENGL	JEWISH	MARRIED	WHITE	NULL	NULL	LIVER FAILURE	0	1
26212	21460	146318	2136-10-23 14:33:00	2136-11-14 18:10:00	NULL	EMERGENCY	PHYS REFERRAL/NORMAL DELI	HOME WITH HOME IV PROVIDR	Private	NULL	JEWISH	MARRIED	WHITE	NULL	NULL	INCREASED LFT'S; S/P LIVER TX	0	1
26213	21460	182232	2137-02-19 19:45:00	2137-02-27 16:00:00	NULL	EMERGENCY	PHYS REFERRAL/NORMAL DELI	HOME WITH HOME IV PROVIDR	Private	NULL	JEWISH	MARRIED	WHITE	NULL	NULL	S/P LIVER TX;ELEVATED LFTS	0	1
26214	21460	172222	2137-12-07 05:54:00	2137-12-14 14:23:00	NULL	EMERGENCY	PHYS REFERRAL/NORMAL DELI	HOME	Private	ENGL	JEWISH	MARRIED	WHITE	NULL	NULL	LIVER FAILURE	0	1
26215	21460	161772	2144-03-13 21:21:00	2144-04-10 19:00:00	NULL	EMERGENCY	CLINIC REFERRAL/PREMATURE	LONG TERM CARE HOSPITAL	Private	ENGL	JEWISH	MARRIED	WHITE	2144-03-13 19:15:00	2144-03-14 00:24:00	HYPERKALEMIA	0	1
26216	21460	179115	2144-07-23 13:52:00	2144-07-27 15:15:00	NULL	EMERGENCY	CLINIC REFERRAL/PREMATURE	HOME	Private	ENGL	JEWISH	MARRIED	WHITE	2144-07-23 11:40:00	2144-07-23 14:59:00	HEMATEMESIS	0	1
45188	56854	120290	2201-02-02 07:15:00	2201-03-17 14:30:00	NULL	ELECTIVE	PHYS REFERRAL/NORMAL DELI	LONG TERM CARE HOSPITAL	Medicare	ENGL	JEWISH	MARRIED	WHITE	NULL	NULL	ABDOMINAL AORTIC ANEURYSM/SDA	0	1
45189	56854	109829	2201-03-19 01:28:00	2201-03-24 18:15:00	NULL	EMERGENCY	EMERGENCY ROOM ADMIT	SNF	Medicare	ENGL	JEWISH	MARRIED	WHITE	2201-03-18 20:21:00	2201-03-19 02:18:00	FEVER	0	1
45190	56854	183544	2201-04-13 16:56:00	2201-04-24 15:00:00	NULL	EMERGENCY	EMERGENCY ROOM ADMIT	REHAB/DISTINCT PART HOSP	Medicare	ENGL	JEWISH	MARRIED	WHITE	2201-04-13 14:17:00	2201-04-13 18:33:00	HYPOTENSION	0	1
45191	56854	170501	2201-06-02 18:23:00	2201-06-13 05:45:00	2201-06-13 05:45:00	EMERGENCY	EMERGENCY ROOM ADMIT	DEAD/EXPIRED	Medicare	ENGL	JEWISH	MARRIED	WHITE	2201-06-02 16:25:00	2201-06-02 19:43:00	PNEUMONIA	1	1
20602	16855	192793	2187-07-21 14:15:00	2187-08-13 12:47:00	2187-08-13 12:47:00	EMERGENCY	EMERGENCY ROOM ADMIT	DEAD/EXPIRED	Medicare	NULL	UNOBTAINABLE	SINGLE	BLACK/AFRICAN AMERICAN	2187-07-21 12:00:00	2187-07-21 16:49:00	RESPIRATORY FAILURE	1	1
26574	21754	165130	2128-05-23 23:21:00	2128-05-31 13:55:00	NULL	EMERGENCY	EMERGENCY ROOM ADMIT	HOME HEALTH CARE	Medicare	NULL	CATHOLIC	WIDOWED	WHITE	2128-05-23 17:28:00	2128-05-24 01:34:00	HYPOGLYCEMIA,	0	1
42288	47921	110695	2161-05-23 03:56:00	2161-06-12 14:35:00	NULL	EMERGENCY	EMERGENCY ROOM ADMIT	SNF	Medicare	ENGL	CATHOLIC	WIDOWED	WHITE	2161-05-22 22:55:00	2161-05-23 05:27:00	ACUTE SUBDURAL HEMATOMA	0	1
31363	25652	161050	2130-06-07 19:27:00	2130-06-10 15:15:00	NULL	EMERGENCY	TRANSFER FROM HOSP/EXTRAM	HOME	Medicare	NULL	CATHOLIC	WIDOWED	WHITE	NULL	NULL	CHEST PAIN\CATH	0	1
30857	25244	103197	2140-08-06 00:22:00	2140-08-10 14:45:00	NULL	EMERGENCY	CLINIC REFERRAL/PREMATURE	HOME	Medicare	NULL	UNOBTAINABLE	NULL	UNKNOWN/NOT SPECIFIED	NULL	NULL	MYOCARDIAL INFARCTION	0	1
29404	24074	119282	2127-09-20 11:18:00	2127-09-27 12:05:00	NULL	EMERGENCY	EMERGENCY ROOM ADMIT	SNF	Medicare	ENGL	CATHOLIC	WIDOWED	WHITE	2127-09-20 07:55:00	2127-09-20 12:45:00	LEFT HIP FRACTURE	0	0
29405	24074	106115	2128-10-16 15:04:00	2128-10-26 20:43:00	NULL	EMERGENCY	EMERGENCY ROOM ADMIT	HOME HEALTH CARE	Medicare	ENGL	CATHOLIC	WIDOWED	WHITE	2128-10-16 11:10:00	2128-10-16 16:30:00	UROSEPSIS	0	1
29406	24074	167353	2130-01-11 19:13:00	2130-01-22 15:30:00	NULL	EMERGENCY	EMERGENCY ROOM ADMIT	HOME	Medicare	ENGL	CATHOLIC	WIDOWED	WHITE	2130-01-11 12:10:00	2130-01-11 20:00:00	HEMATURIA	0	1
22963	18831	183261	2166-03-31 05:31:00	2166-04-14 16:50:00	NULL	EMERGENCY	EMERGENCY ROOM ADMIT	REHAB/DISTINCT PART HOSP	Medicare	NULL	JEWISH	WIDOWED	WHITE	2166-03-31 00:01:00	2166-03-31 14:42:00	CONGESTIVE HEART FAILURE	0	1
50442	73198	119280	2147-12-26 22:35:00	2148-01-03 14:31:00	NULL	EMERGENCY	EMERGENCY ROOM ADMIT	SNF	Medicare	ENGL	PROTESTANT QUAKER	SINGLE	WHITE	2147-12-26 20:15:00	2147-12-27 00:46:00	UROSPEPSIS	0	1
54797	86913	187339	2151-10-14 14:35:00	2151-10-17 14:10:00	2151-10-17 14:10:00	EMERGENCY	EMERGENCY ROOM ADMIT	DEAD/EXPIRED	Medicare	ENGL	PROTESTANT QUAKER	MARRIED	WHITE	2151-10-14 11:57:00	2151-10-14 16:21:00	ALTERED MENTAL STATUS	1	1
24426	20004	126550	2139-06-22 13:01:00	2139-07-03 12:40:00	NULL	EMERGENCY	TRANSFER FROM HOSP/EXTRAM	REHAB/DISTINCT PART HOSP	Medicare	PORT	PROTESTANT QUAKER	MARRIED	UNKNOWN/NOT SPECIFIED	NULL	NULL	CORONARY ARTERY DISEASE\CATH	0	1
3917	3250	110938	2162-10-29 20:29:00	2162-11-16 10:45:00	NULL	URGENT	TRANSFER FROM HOSP/EXTRAM	DISC-TRAN CANCER/CHLDRN H	Private	NULL	CATHOLIC	MARRIED	WHITE	NULL	NULL	PNEUMONIA-BOOP	0	1
3918	3250	171462	2169-12-04 18:13:00	2170-05-18 03:00:00	2170-05-18 03:00:00	EMERGENCY	CLINIC REFERRAL/PREMATURE	DEAD/EXPIRED	Private	ENGL	CATHOLIC	MARRIED	WHITE	NULL	NULL	AMC;FEVER	1	1
56771	93219	109884	2112-04-17 04:07:00	2112-04-18 06:15:00	NULL	EMERGENCY	EMERGENCY ROOM ADMIT	HOME	Medicare	ENGL	OTHER	SINGLE	WHITE	2112-04-17 01:50:00	2112-04-17 05:56:00	BLUNT TRAUMA	0	1
16462	13420	192348	2193-05-14 14:17:00	2193-05-18 14:45:00	NULL	EMERGENCY	TRANSFER FROM HOSP/EXTRAM	HOME	Medicare	NULL	OTHER	MARRIED	UNKNOWN/NOT SPECIFIED	NULL	NULL	CONGESTIVE HEART FAILURE;CARDIOMYOPATHY\CATH	0	1
42420	48340	100820	2131-09-30 03:47:00	2131-10-05 13:29:00	NULL	EMERGENCY	PHYS REFERRAL/NORMAL DELI	HOME	Medicare	NULL	CATHOLIC	MARRIED	WHITE	NULL	NULL	CHRONIC RENAL FAILURE	0	0
42421	48340	144841	2136-05-28 19:44:00	2136-06-07 16:10:00	NULL	EMERGENCY	EMERGENCY ROOM ADMIT	HOME HEALTH CARE	Medicare	ENGL	CATHOLIC	MARRIED	WHITE	2136-05-28 12:18:00	2136-05-29 01:03:00	CELLULITIS;DEEP VEIN THROMBOSIS	0	1
42422	48340	172547	2140-07-21 18:59:00	2140-07-27 15:30:00	NULL	EMERGENCY	CLINIC REFERRAL/PREMATURE	SNF	Medicare	ENGL	CATHOLIC	MARRIED	OTHER	2140-07-21 17:51:00	2140-07-21 20:11:00	PNEUMONIA	0	1
5581	4614	153831	2123-12-29 20:34:00	2124-01-04 12:47:00	NULL	EMERGENCY	TRANSFER FROM HOSP/EXTRAM	REHAB/DISTINCT PART HOSP	Medicare	NULL	CATHOLIC	MARRIED	WHITE	NULL	NULL	EKG CHANGES	0	1
2041	1683	113547	2166-02-08 08:40:00	2166-02-13 15:06:00	NULL	EMERGENCY	EMERGENCY ROOM ADMIT	DISCH-TRAN TO PSYCH HOSP	Medicare	NULL	UNOBTAINABLE	NULL	WHITE	2166-02-07 23:24:00	2166-02-08 11:00:00	STAB WOUND TO NECK	0	1
29372	24043	142624	2122-01-25 00:39:00	2122-01-28 16:12:00	NULL	EMERGENCY	TRANSFER FROM HOSP/EXTRAM	HOME	Medicare	NULL	UNOBTAINABLE	MARRIED	UNKNOWN/NOT SPECIFIED	NULL	NULL	CHEST PAIN	0	1
57976	96803	142370	2164-07-04 16:22:00	2164-07-09 13:15:00	NULL	EMERGENCY	TRANSFER FROM HOSP/EXTRAM	SNF	Medicare	PTUN	UNOBTAINABLE	MARRIED	WHITE	NULL	NULL	HEART FAILURE;SUPRAVENTRICULAR TACHYCARDIA	0	1
47507	63941	126602	2196-04-22 19:32:00	2196-04-27 18:18:00	NULL	EMERGENCY	TRANSFER FROM HOSP/EXTRAM	SNF	Medicare	ENGL	NOT SPECIFIED	MARRIED	UNKNOWN/NOT SPECIFIED	NULL	NULL	ACUTE CORONARY SYNDROME\LEFT HEART CATHETERIZATION	0	1
17195	14040	145842	2129-12-03 00:30:00	2129-12-03 01:10:00	2129-12-03 01:10:00	EMERGENCY	PHYS REFERRAL/NORMAL DELI	DEAD/EXPIRED	Medicare	NULL	UNOBTAINABLE	MARRIED	UNKNOWN/NOT SPECIFIED	NULL	NULL	ACUTE MYOCARDIAL INFARCTION	1	1
31507	25773	190813	2182-09-28 20:00:00	2182-10-08 15:50:00	NULL	EMERGENCY	TRANSFER FROM HOSP/EXTRAM	HOME HEALTH CARE	Medicare	ENGL	NOT SPECIFIED	MARRIED	WHITE	NULL	NULL	NON-ST SEGMENT ELEVATION MYOCARDIAL INFARCTION	0	1
22209	18184	198604	2142-05-03 17:10:00	2142-05-16 17:30:00	NULL	EMERGENCY	EMERGENCY ROOM ADMIT	REHAB/DISTINCT PART HOSP	Medicare	PERS	JEWISH	MARRIED	WHITE	2142-05-03 13:17:00	2142-05-03 18:31:00	ATRIAL FIBRILLATION	0	1
22210	18184	138531	2142-06-27 02:15:00	2142-07-06 10:00:00	NULL	EMERGENCY	EMERGENCY ROOM ADMIT	SNF	Medicare	PERS	JEWISH	MARRIED	WHITE	2142-06-26 22:10:00	2142-06-27 03:37:00	ATRIAL FIBRILLATION	0	1
39694	32739	147621	2186-08-12 12:11:00	2186-09-09 11:26:00	NULL	EMERGENCY	EMERGENCY ROOM ADMIT	LONG TERM CARE HOSPITAL	Medicaid	ENGL	JEWISH	SINGLE	WHITE	2186-08-12 11:13:00	2186-08-12 12:38:00	V-TACH	0	1
15021	12223	189458	2147-02-10 04:15:00	2147-02-15 14:36:00	NULL	EMERGENCY	TRANSFER FROM HOSP/EXTRAM	HOME	Private	ENGL	PROTESTANT QUAKER	SINGLE	WHITE	NULL	NULL	STEMI\CARDIAC CATH	0	1
36889	30288	158274	2179-10-20 01:21:00	2179-10-20 05:12:00	2179-10-20 05:12:00	EMERGENCY	EMERGENCY ROOM ADMIT	DEAD/EXPIRED	Medicare	ENGL	UNOBTAINABLE	SINGLE	BLACK/AFRICAN AMERICAN	2179-10-19 23:23:00	2179-10-20 02:39:00	ACUTE CORONARY SYNDROME	1	1
16694	13619	112030	2127-04-17 21:50:00	2127-04-21 14:10:00	NULL	EMERGENCY	EMERGENCY ROOM ADMIT	HOSPICE-HOME	Medicare	NULL	JEWISH	MARRIED	WHITE	2127-04-17 17:20:00	2127-04-18 01:30:00	ASCENDING CHOLANGITIS	0	1
40917	43633	168124	2106-02-22 10:50:00	2106-02-24 13:50:00	NULL	EMERGENCY	TRANSFER FROM HOSP/EXTRAM	HOME	Private	PTUN	CATHOLIC	MARRIED	UNABLE TO OBTAIN	NULL	NULL	ST-SEGMENT ELEVATION MYOCARDIAL INFARCTION\CARDIAC CATH	0	1
41152	44430	183554	2189-02-06 07:15:00	2189-02-08 11:00:00	NULL	ELECTIVE	PHYS REFERRAL/NORMAL DELI	HOME	Private	ENGL	PROTESTANT QUAKER	MARRIED	WHITE	NULL	NULL	VENTRICULAR TACHYCARDIA\VENTRICULAR TACHYCARDIA ABLATION **REMOTE WEST**/SDA	0	1
2870	2369	136951	2175-04-28 00:58:00	2175-05-05 17:30:00	NULL	EMERGENCY	EMERGENCY ROOM ADMIT	HOME HEALTH CARE	Private	ENGL	CATHOLIC	MARRIED	WHITE	NULL	NULL	LIVER FAILURE	0	1
2871	2369	145893	2178-08-31 08:59:00	2178-09-06 14:30:00	NULL	EMERGENCY	CLINIC REFERRAL/PREMATURE	HOME	Medicare	ENGL	CATHOLIC	MARRIED	WHITE	NULL	NULL	ABDOMINAL PAIN	0	1
2872	2369	162773	2182-08-25 06:15:00	2182-09-01 15:48:00	NULL	EMERGENCY	CLINIC REFERRAL/PREMATURE	HOME HEALTH CARE	Medicare	ENGL	CATHOLIC	MARRIED	WHITE	2182-08-25 05:13:00	2182-08-25 06:00:00	ST ELEVATED MYOCARDIAL INFARCTION	0	1
36886	30285	168147	2119-10-20 23:36:00	2119-10-27 19:00:00	NULL	EMERGENCY	TRANSFER FROM HOSP/EXTRAM	SNF	Private	ENGL	PROTESTANT QUAKER	MARRIED	BLACK/AFRICAN AMERICAN	NULL	NULL	LOWER GI BLEED	0	1
47681	64507	192284	2142-12-01 22:10:00	2142-12-02 12:12:00	NULL	EMERGENCY	EMERGENCY ROOM ADMIT	HOME	Medicare	ENGL	NOT SPECIFIED	WIDOWED	WHITE	2142-12-01 20:36:00	2142-12-02 00:27:00	HYPOTENSION	0	1
15522	12659	107062	2178-10-28 08:00:00	2178-11-05 16:20:00	NULL	ELECTIVE	PHYS REFERRAL/NORMAL DELI	HOME HEALTH CARE	Medicare	ENGL	CATHOLIC	MARRIED	WHITE	NULL	NULL	LARGE LEFT ATRIAL MASS\ ATRIAL MYXOMA REMOVAL/SDA	0	1
15523	12659	137744	2182-05-09 18:37:00	2182-05-21 13:30:00	NULL	EMERGENCY	TRANSFER FROM HOSP/EXTRAM	LONG TERM CARE HOSPITAL	Medicare	ENGL	CATHOLIC	MARRIED	WHITE	NULL	NULL	PNEUMONIA;SEVERE AORTIC STENOSIS	0	1
55030	87769	198349	2125-02-27 12:45:00	2125-03-07 15:57:00	NULL	ELECTIVE	PHYS REFERRAL/NORMAL DELI	HOME HEALTH CARE	Medicare	ENGL	PROTESTANT QUAKER	MARRIED	WHITE	NULL	NULL	CORONARY ARTERY DISEASE\CORONARY ARTERY BYPASS GRAFT /SDA	0	1
3430	2841	126517	2143-08-10 13:43:00	2143-08-17 14:29:00	NULL	EMERGENCY	TRANSFER FROM HOSP/EXTRAM	HOME HEALTH CARE	Private	NULL	UNOBTAINABLE	DIVORCED	WHITE	NULL	NULL	CORONARY ARTERY BYPASS	0	1
16977	13856	130341	2129-02-21 07:15:00	2129-03-02 16:20:00	NULL	ELECTIVE	PHYS REFERRAL/NORMAL DELI	HOME HEALTH CARE	Medicare	NULL	CATHOLIC	MARRIED	WHITE	NULL	NULL	CORONARY ARTERY DISEASE\CORONARY ARTERY BYPASS GRAFT; W/AVR/SDA	0	1
16978	13856	163708	2131-04-26 17:39:00	2131-04-27 12:00:00	2131-04-27 12:00:00	EMERGENCY	TRANSFER FROM HOSP/EXTRAM	DEAD/EXPIRED	Medicare	NULL	CATHOLIC	MARRIED	WHITE	NULL	NULL	SEPSIS	1	1
20696	16934	198775	2102-05-25 01:54:00	2102-05-31 14:40:00	NULL	EMERGENCY	EMERGENCY ROOM ADMIT	HOME	Medicare	ENGL	JEWISH	WIDOWED	WHITE	2102-05-24 22:42:00	2102-05-25 02:31:00	GASTROINTESTINAL BLEED	0	1
20697	16934	175701	2106-08-18 20:03:00	2106-08-24 13:53:00	NULL	EMERGENCY	PHYS REFERRAL/NORMAL DELI	HOME HEALTH CARE	Medicare	ENGL	JEWISH	WIDOWED	WHITE	2106-08-18 11:46:00	2106-08-18 21:36:00	CORONARY ARTERY DISEASE	0	1
55230	88360	130127	2149-11-16 19:20:00	2149-11-20 15:30:00	NULL	EMERGENCY	CLINIC REFERRAL/PREMATURE	SNF	Medicare	ENGL	PROTESTANT QUAKER	DIVORCED	WHITE	2149-11-16 16:50:00	2149-11-16 18:22:00	ST ELEVATED MYOCARDIAL INFARCTION	0	1
4369	3631	105287	2193-09-29 03:03:00	2193-10-04 16:00:00	NULL	EMERGENCY	EMERGENCY ROOM ADMIT	SNF	Medicare	ENGL	NOT SPECIFIED	WIDOWED	BLACK/AFRICAN AMERICAN	2193-09-28 16:28:00	2193-09-29 04:28:00	BOWEL ISCHEMIA	0	1
43348	51216	113395	2197-01-13 13:23:00	2197-02-03 11:34:00	NULL	EMERGENCY	TRANSFER FROM HOSP/EXTRAM	SNF	Medicare	ENGL	UNOBTAINABLE	SINGLE	WHITE	NULL	NULL	CORONARY ARTERY DISEASE;AORTIC STENOSIS	0	1
56207	91410	198156	2127-04-25 03:00:00	2127-04-29 18:30:00	NULL	EMERGENCY	TRANSFER FROM HOSP/EXTRAM	HOME HEALTH CARE	Private	ENGL	PROTESTANT QUAKER	MARRIED	WHITE	NULL	NULL	CORONARY ARTERY DISEASE	0	1
721	580	165653	2137-02-21 02:53:00	2137-02-22 17:40:00	NULL	EMERGENCY	EMERGENCY ROOM ADMIT	SNF	Medicare	PTUN	CATHOLIC	WIDOWED	BLACK/AFRICAN AMERICAN	2137-02-21 00:07:00	2137-02-21 05:30:00	ALTERED MENTAL STATUS	0	1
722	580	194220	2137-03-13 03:46:00	2137-03-20 16:20:00	NULL	EMERGENCY	EMERGENCY ROOM ADMIT	SNF	Medicare	PTUN	CATHOLIC	WIDOWED	BLACK/AFRICAN AMERICAN	2137-03-13 00:59:00	2137-03-13 10:16:00	UPPER GI BLEED	0	1
723	580	195290	2138-02-13 23:43:00	2138-02-17 02:30:00	NULL	EMERGENCY	EMERGENCY ROOM ADMIT	SNF	Medicare	PTUN	CATHOLIC	WIDOWED	BLACK/AFRICAN AMERICAN	2138-02-13 17:00:00	2138-02-14 00:43:00	LOWER GASTROINTESTINAL BLEED	0	1
724	580	117324	2138-08-25 22:43:00	2138-08-29 14:38:00	NULL	EMERGENCY	EMERGENCY ROOM ADMIT	LONG TERM CARE HOSPITAL	Medicare	PTUN	CATHOLIC	WIDOWED	BLACK/AFRICAN AMERICAN	2138-08-25 20:44:00	2138-08-26 01:20:00	ALTERED MENTAL STATUS	0	1
26515	21705	169575	2173-05-11 07:15:00	2173-05-27 15:15:00	NULL	ELECTIVE	PHYS REFERRAL/NORMAL DELI	SNF	Medicare	NULL	EPISCOPALIAN	DIVORCED	UNKNOWN/NOT SPECIFIED	NULL	NULL	PANCREATIC MASS/SDA	0	1
26572	21752	198878	2201-04-21 18:24:00	2201-04-25 17:15:00	NULL	EMERGENCY	TRANSFER FROM HOSP/EXTRAM	HOME	Private	NULL	OTHER	MARRIED	UNKNOWN/NOT SPECIFIED	NULL	NULL	MYOCARDIAL INFARCTION\CATH	0	1
705	564	188343	2174-08-06 04:17:00	2174-08-12 12:11:00	NULL	EMERGENCY	EMERGENCY ROOM ADMIT	HOME HEALTH CARE	Medicare	NULL	PROTESTANT QUAKER	WIDOWED	WHITE	2174-08-06 01:48:00	2174-08-06 04:55:00	CONGESTIVE HEART FAILURE	0	1
29723	24326	119304	2171-10-03 20:37:00	2171-10-09 12:30:00	2171-10-09 12:30:00	EMERGENCY	TRANSFER FROM HOSP/EXTRAM	DEAD/EXPIRED	Medicare	NULL	PROTESTANT QUAKER	SINGLE	UNKNOWN/NOT SPECIFIED	NULL	NULL	CHEST PAIN;RAPID ATRIAL FIBRILLATION\CATH	1	1
15644	12763	111190	2104-06-23 18:05:00	2104-07-02 16:25:00	NULL	EMERGENCY	TRANSFER FROM HOSP/EXTRAM	SNF	Medicare	NULL	JEWISH	SINGLE	WHITE	NULL	NULL	CHEST PAIN\CATH	0	1
11845	9687	154542	2143-04-07 05:26:00	2143-04-10 16:00:00	NULL	EMERGENCY	EMERGENCY ROOM ADMIT	HOME	Private	NULL	CHRISTIAN SCIENTIST	MARRIED	WHITE	2143-04-07 02:34:00	2143-04-07 03:58:00	CHEST PAIN	0	1
49002	68641	180277	2117-05-12 21:15:00	2117-05-26 15:30:00	NULL	EMERGENCY	TRANSFER FROM HOSP/EXTRAM	HOME HEALTH CARE	Private	ENGL	BUDDHIST	MARRIED	WHITE	NULL	NULL	CORONARY ARTERY DISEASE	0	1
20467	16748	183061	2120-07-27 15:38:00	2120-08-01 13:40:00	NULL	EMERGENCY	EMERGENCY ROOM ADMIT	HOME HEALTH CARE	Medicare	NULL	UNOBTAINABLE	WIDOWED	BLACK/AFRICAN AMERICAN	2120-07-27 05:59:00	2120-07-27 17:25:00	SHORTNESS OF BREATH	0	1
20468	16748	151837	2122-09-05 09:04:00	2122-09-06 15:02:00	NULL	EMERGENCY	TRANSFER FROM SKILLED NUR	SNF	Private	NULL	UNOBTAINABLE	WIDOWED	BLACK/AFRICAN AMERICAN	2122-09-05 06:46:00	2122-09-05 10:07:00	UPPER GI BLEED; HYPOTENSION	0	1
19136	15678	146938	2142-09-14 12:44:00	2142-09-21 12:37:00	NULL	URGENT	TRANSFER FROM HOSP/EXTRAM	SNF	Medicare	NULL	EPISCOPALIAN	SINGLE	UNKNOWN/NOT SPECIFIED	NULL	NULL	UNSTABLE ANGINA	0	1
31488	25757	193997	2193-02-15 01:53:00	2193-02-19 12:34:00	NULL	EMERGENCY	EMERGENCY ROOM ADMIT	HOME	Private	ENGL	CATHOLIC	MARRIED	WHITE	2193-02-15 00:10:00	2193-02-15 03:55:00	TACHYCARDIA	0	1
31489	25757	107532	2196-01-11 01:17:00	2196-01-13 10:37:00	NULL	EMERGENCY	EMERGENCY ROOM ADMIT	HOME	Private	ENGL	CATHOLIC	MARRIED	WHITE	2196-01-10 23:41:00	2196-01-11 03:28:00	V TACH	0	1
25118	20580	155575	2111-07-21 19:47:00	2111-07-23 17:24:00	NULL	EMERGENCY	EMERGENCY ROOM ADMIT	HOME	Medicare	NULL	JEWISH	MARRIED	WHITE	2111-07-21 16:56:00	2111-07-21 20:09:00	PNEUMONIA	0	0
25119	20580	167008	2112-05-29 19:10:00	2112-06-03 04:43:00	2112-06-04 04:43:00	EMERGENCY	EMERGENCY ROOM ADMIT	DEAD/EXPIRED	Medicare	NULL	JEWISH	MARRIED	WHITE	2112-05-29 14:33:00	2112-05-29 19:00:00	SHORTNESS OF BREATH	1	1
13534	11056	142297	2132-09-29 18:58:00	2132-10-06 12:06:00	NULL	EMERGENCY	CLINIC REFERRAL/PREMATURE	HOME	Private	NULL	CATHOLIC	MARRIED	UNKNOWN/NOT SPECIFIED	NULL	NULL	MYOCARDIAL INFARCTION	0	1
48403	66761	135347	2174-08-01 18:08:00	2174-08-07 17:00:00	NULL	EMERGENCY	CLINIC REFERRAL/PREMATURE	HOME	Medicare	ENGL	CATHOLIC	MARRIED	WHITE	NULL	NULL	RENAL CELL CANCER;FEVER	0	1
48404	66761	156200	2174-12-05 20:11:00	2174-12-14 14:15:00	NULL	EMERGENCY	CLINIC REFERRAL/PREMATURE	HOME HEALTH CARE	Medicare	ENGL	CATHOLIC	MARRIED	WHITE	2174-12-05 14:24:00	2174-12-06 00:01:00	CHEST PAIN	0	1
24592	20135	108081	2173-08-26 17:35:00	2173-09-07 16:05:00	NULL	EMERGENCY	TRANSFER FROM HOSP/EXTRAM	HOME HEALTH CARE	Medicare	NULL	UNOBTAINABLE	MARRIED	WHITE	NULL	NULL	CHEST PAIN	0	1
44347	54238	116500	2159-02-14 13:11:00	2159-02-24 14:30:00	NULL	EMERGENCY	TRANSFER FROM HOSP/EXTRAM	HOME HEALTH CARE	Medicare	ENGL	CATHOLIC	MARRIED	WHITE	NULL	NULL	LEFT MAIN CARDIAC DISEASE;CORONARY ARTERY DISEASE;ANGINA	0	1
20425	16721	173226	2171-09-09 05:05:00	2171-10-03 10:45:00	NULL	EMERGENCY	EMERGENCY ROOM ADMIT	HOME	Medicaid	NULL	UNOBTAINABLE	SINGLE	WHITE	2171-09-08 22:57:00	2171-09-09 10:30:00	ALCOHOL WITHDRAWAL	0	1
20426	16721	149083	2173-08-12 21:45:00	2173-08-15 11:36:00	2173-08-15 11:36:00	EMERGENCY	EMERGENCY ROOM ADMIT	DEAD/EXPIRED	Medicaid	NULL	UNOBTAINABLE	SINGLE	WHITE	2173-08-12 19:30:00	2173-08-12 23:06:00	SUBDURAL HEMATOMA	1	1
38046	31275	169132	2198-09-18 12:00:00	2198-09-25 17:26:00	NULL	ELECTIVE	PHYS REFERRAL/NORMAL DELI	HOME HEALTH CARE	Private	ENGL	CATHOLIC	DIVORCED	OTHER	NULL	NULL	METASTATIC RENAL CELL CANCER RIGHT FEMUR/SDA	0	1
38047	31275	199871	2201-11-11 08:00:00	2201-11-18 12:20:00	NULL	ELECTIVE	PHYS REFERRAL/NORMAL DELI	SNF	Medicare	ENGL	CATHOLIC	DIVORCED	WHITE	NULL	NULL	SECONDARY MALIGNANT NEOPLASM BONE AND BONE MARROW LEFT FEMUR/SDA	0	1
47971	65463	122476	2154-05-14 12:30:00	2154-05-19 13:02:00	2154-05-19 13:02:00	ELECTIVE	PHYS REFERRAL/NORMAL DELI	DEAD/EXPIRED	Medicare	ENGL	CATHOLIC	MARRIED	WHITE	NULL	NULL	DRUG REFRACTORY ATRIAL FIBRILLATION\PULMONARY VEIN ISOLATION **REMOTE WEST**/SDA	1	1
53307	82049	138101	2132-08-18 05:38:00	2132-08-21 12:15:00	NULL	EMERGENCY	CLINIC REFERRAL/PREMATURE	HOME	Medicare	ENGL	JEWISH	MARRIED	WHITE	2132-08-18 04:38:00	2132-08-18 05:48:00	CHEST PAIN	0	1
32401	26483	173989	2160-03-04 19:30:00	2160-04-04 13:32:00	NULL	EMERGENCY	EMERGENCY ROOM ADMIT	REHAB/DISTINCT PART HOSP	Medicare	NULL	CATHOLIC	MARRIED	WHITE	2160-03-04 16:56:00	2160-03-04 21:19:00	FEBRILE SYNDROME;DIALYSIS	0	1
56767	93208	136704	2111-08-17 01:33:00	2111-08-27 18:28:00	NULL	EMERGENCY	CLINIC REFERRAL/PREMATURE	LONG TERM CARE HOSPITAL	Medicare	ENGL	UNOBTAINABLE	MARRIED	UNKNOWN/NOT SPECIFIED	2111-08-16 21:43:00	2111-08-16 22:48:00	THORACIC AORTIC ANEURYSM	0	1
10967	8973	143352	2111-02-14 05:11:00	2111-02-18 18:00:00	NULL	EMERGENCY	EMERGENCY ROOM ADMIT	HOME HEALTH CARE	Medicare	NULL	CATHOLIC	MARRIED	WHITE	2111-02-13 22:28:00	2111-02-14 04:38:00	AORTIC DISSECTION	0	1
26315	21538	105011	2163-07-29 16:07:00	2163-08-13 13:12:00	NULL	EMERGENCY	EMERGENCY ROOM ADMIT	HOME HEALTH CARE	Medicare	ENGL	CATHOLIC	MARRIED	HISPANIC OR LATINO	2163-07-29 13:55:00	2163-07-29 15:40:00	CHEST PAIN	0	1
26316	21538	130499	2166-10-19 14:48:00	2166-10-28 19:00:00	NULL	EMERGENCY	EMERGENCY ROOM ADMIT	HOME	Medicare	ENGL	CATHOLIC	MARRIED	HISPANIC OR LATINO	2166-10-19 12:02:00	2166-10-19 16:12:00	ACUTE RENAL FAILURE	0	1
26317	21538	187726	2166-12-04 15:06:00	2166-12-10 19:20:00	NULL	EMERGENCY	EMERGENCY ROOM ADMIT	HOME HEALTH CARE	Medicare	ENGL	CATHOLIC	MARRIED	HISPANIC OR LATINO	2166-12-04 11:19:00	2166-12-04 16:15:00	ANEMIA	0	1
51973	77885	184357	2169-10-21 18:12:00	2169-10-24 12:30:00	NULL	EMERGENCY	EMERGENCY ROOM ADMIT	HOME HEALTH CARE	Private	ENGL	JEWISH	MARRIED	WHITE	2169-10-21 17:45:00	2169-10-21 19:22:00	STEMI	0	1
16783	13690	157392	2155-07-02 13:48:00	2155-07-08 15:40:00	NULL	URGENT	TRANSFER FROM HOSP/EXTRAM	SNF	Medicare	NULL	UNOBTAINABLE	MARRIED	WHITE	NULL	NULL	RESPIRATORY FAILURE	0	1
25525	20918	138343	2108-11-08 03:30:00	2108-11-12 14:00:00	NULL	EMERGENCY	TRANSFER FROM HOSP/EXTRAM	HOME	Private	NULL	PROTESTANT QUAKER	MARRIED	WHITE	NULL	NULL	NSTEMYOCARDIAL INFARCTION	0	1
29430	24094	102199	2173-02-24 18:23:00	2173-02-26 14:00:00	NULL	ELECTIVE	PHYS REFERRAL/NORMAL DELI	HOME	Private	ENGL	CATHOLIC	MARRIED	WHITE	NULL	NULL	CORONARY ARTERY DISEASE\CATH	0	1
29431	24094	127421	2176-04-01 06:05:00	2176-04-03 15:00:00	NULL	EMERGENCY	EMERGENCY ROOM ADMIT	HOME	Private	ENGL	CATHOLIC	MARRIED	WHITE	2176-04-01 04:10:00	2176-04-01 07:20:00	CHEST PAIN	0	1
45082	56456	111846	2115-06-29 04:20:00	2115-07-03 15:42:00	NULL	EMERGENCY	EMERGENCY ROOM ADMIT	LONG TERM CARE HOSPITAL	Medicare	ENGL	UNOBTAINABLE	SINGLE	WHITE	2115-06-29 01:10:00	2115-06-29 05:40:00	WOUND TO RLE	0	1
51328	76011	192327	2166-02-12 12:30:00	2166-02-22 13:30:00	NULL	ELECTIVE	PHYS REFERRAL/NORMAL DELI	HOME HEALTH CARE	Medicare	ENGL	PROTESTANT QUAKER	MARRIED	WHITE	NULL	NULL	MITRAL STENOSIS\MITRAL VALVE REPLACEMENT /SDA	0	1
38195	31413	114287	2187-07-23 18:51:00	2187-07-27 13:30:00	NULL	EMERGENCY	EMERGENCY ROOM ADMIT	SHORT TERM HOSPITAL	Medicaid	SPAN	OTHER	SINGLE	HISPANIC OR LATINO	2187-07-23 15:43:00	2187-07-23 19:49:00	ACUTE CORONARY SYNDROME	0	1
35610	29191	124964	2142-06-27 05:39:00	2142-07-04 14:52:00	NULL	EMERGENCY	TRANSFER FROM HOSP/EXTRAM	HOME HEALTH CARE	Self Pay	ENGL	NOT SPECIFIED	MARRIED	WHITE	NULL	NULL	CHEST PAIN\CATH	0	1
35611	29191	174377	2142-08-05 14:25:00	2142-08-13 16:20:00	NULL	EMERGENCY	TRANSFER FROM HOSP/EXTRAM	HOME HEALTH CARE	Medicaid	ENGL	NOT SPECIFIED	MARRIED	WHITE	NULL	NULL	UNSTABLE ANGINA	0	1
9445	7710	157877	2104-09-16 03:10:00	2104-09-21 14:15:00	NULL	EMERGENCY	TRANSFER FROM HOSP/EXTRAM	HOME HEALTH CARE	Medicare	NULL	CATHOLIC	MARRIED	UNKNOWN/NOT SPECIFIED	NULL	NULL	ACUTE MYOCARDIAL INFARCTION	0	1
36785	30200	153506	2187-06-28 11:09:00	2187-07-05 13:32:00	NULL	EMERGENCY	EMERGENCY ROOM ADMIT	REHAB/DISTINCT PART HOSP	Medicare	ENGL	CATHOLIC	SINGLE	WHITE	2187-06-28 09:01:00	2187-06-28 10:02:00	CHEST PAIN	0	1
16367	13341	145152	2106-05-15 23:47:00	2106-05-18 12:30:00	NULL	URGENT	TRANSFER FROM HOSP/EXTRAM	HOME	Private	NULL	UNOBTAINABLE	NULL	UNKNOWN/NOT SPECIFIED	2106-05-15 21:09:00	2106-05-15 21:47:00	RULE-OUT MYOCARDIAL INFARCTION	0	1
53026	81317	194675	2179-06-02 19:47:00	2179-06-07 15:00:00	NULL	EMERGENCY	CLINIC REFERRAL/PREMATURE	SNF	Medicare	ENGL	NOT SPECIFIED	WIDOWED	WHITE	2179-06-02 16:19:00	2179-06-02 21:49:00	CONGESTIVE HEART FAILURE; NSTEMI	0	1
53027	81317	170212	2179-06-18 23:45:00	2179-06-23 20:08:00	NULL	EMERGENCY	CLINIC REFERRAL/PREMATURE	SNF	Medicare	ENGL	NOT SPECIFIED	WIDOWED	WHITE	2179-06-18 16:24:00	2179-06-19 01:20:00	LOWER GI BLEED	0	1
53028	81317	118602	2181-02-05 07:37:00	2181-02-13 17:12:00	NULL	EMERGENCY	CLINIC REFERRAL/PREMATURE	HOME HEALTH CARE	Medicare	ENGL	NOT SPECIFIED	WIDOWED	WHITE	2181-02-05 05:59:00	2181-02-05 08:38:00	CONGESTIVE HEART FAILURE;EXACERBATION	0	1
56023	90843	198603	2153-02-23 19:21:00	2153-03-10 11:30:00	NULL	EMERGENCY	CLINIC REFERRAL/PREMATURE	LONG TERM CARE HOSPITAL	Medicare	ENGL	NOT SPECIFIED	DIVORCED	WHITE	2153-02-23 16:00:00	2153-02-23 20:39:00	INTRACRANIAL HEMORRHAGE	0	1
14299	11672	190919	2177-06-01 14:22:00	2177-06-23 16:30:00	NULL	EMERGENCY	TRANSFER FROM HOSP/EXTRAM	HOME HEALTH CARE	Self Pay	ENGL	CATHOLIC	SINGLE	PATIENT DECLINED TO ANSWER	NULL	NULL	ACUTE MYOCARDIAL INFARCTION	0	1
39248	32372	177087	2177-03-26 07:15:00	2177-04-11 20:55:00	NULL	ELECTIVE	PHYS REFERRAL/NORMAL DELI	HOME HEALTH CARE	Private	ENGL	CATHOLIC	MARRIED	WHITE	NULL	NULL	NECROTIC CALVARIAL BONE FLAP AND CHRONIC SCALP WOUND/SDA	0	1
56707	93025	191543	2136-09-03 08:27:00	2136-09-13 13:35:00	NULL	EMERGENCY	CLINIC REFERRAL/PREMATURE	SNF	Medicare	ENGL	JEWISH	WIDOWED	WHITE	2136-09-03 06:52:00	2136-09-03 10:32:00	CHEST PAIN	0	1
56708	93025	163620	2136-09-24 19:52:00	2136-10-18 00:00:00	2136-10-18 00:00:00	EMERGENCY	CLINIC REFERRAL/PREMATURE	DEAD/EXPIRED	Medicare	ENGL	JEWISH	WIDOWED	WHITE	2136-09-24 16:17:00	2136-09-24 21:52:00	CONGESTIVE HEART FAILURE;TELEMETRY	1	1
56586	92589	130268	2135-02-20 19:51:00	2135-03-04 15:10:00	NULL	EMERGENCY	EMERGENCY ROOM ADMIT	SNF	Medicare	ENGL	CATHOLIC	WIDOWED	WHITE	2135-02-20 16:49:00	2135-02-20 21:07:00	NECROTIC TOE	0	1
56587	92589	187384	2135-07-01 18:31:00	2135-07-06 15:06:00	NULL	URGENT	PHYS REFERRAL/NORMAL DELI	SNF	Medicare	ENGL	CATHOLIC	WIDOWED	WHITE	NULL	NULL	GANGRENE/SDA\RIGHT LOWER EXTREMITY ANGIOGRAM;PERCUTANEOUS TRANSLUMINAL ANGIOPLASTY TO VEIN GRAFT	0	1
45636	58242	184796	2201-02-10 12:00:00	2201-02-17 14:57:00	NULL	ELECTIVE	PHYS REFERRAL/NORMAL DELI	REHAB/DISTINCT PART HOSP	Medicare	ENGL	CATHOLIC	MARRIED	WHITE	NULL	NULL	LEFT KNEE OSTEOARTHRITIS\KNEE REPLACEMENT TOTAL LEFT	0	1
45637	58242	115825	2201-08-19 22:06:00	2201-08-25 11:54:00	NULL	EMERGENCY	CLINIC REFERRAL/PREMATURE	HOME	Medicare	ENGL	CATHOLIC	MARRIED	WHITE	2201-08-19 19:23:00	2201-08-19 23:40:00	PNEUMONIA	0	1
45638	58242	168136	2201-08-28 14:24:00	2201-09-15 15:00:00	NULL	EMERGENCY	CLINIC REFERRAL/PREMATURE	HOME HEALTH CARE	Medicare	ENGL	CATHOLIC	MARRIED	WHITE	2201-08-28 11:30:00	2201-08-28 15:35:00	DYSPNEA	0	1
45639	58242	139697	2203-10-04 21:06:00	2203-10-26 15:15:00	NULL	EMERGENCY	CLINIC REFERRAL/PREMATURE	LONG TERM CARE HOSPITAL	Medicare	ENGL	CATHOLIC	MARRIED	OTHER	2203-10-04 18:41:00	2203-10-04 23:17:00	SUBARACHNOID HEMORRHAGE	0	1
45640	58242	189391	2203-11-19 16:07:00	2203-12-16 17:20:00	NULL	EMERGENCY	CLINIC REFERRAL/PREMATURE	LONG TERM CARE HOSPITAL	Medicare	ENGL	CATHOLIC	MARRIED	OTHER	2203-11-19 10:56:00	2203-11-19 17:04:00	FEVER	0	1
56150	91223	142911	2133-09-01 21:49:00	2133-09-17 12:16:00	NULL	EMERGENCY	CLINIC REFERRAL/PREMATURE	LONG TERM CARE HOSPITAL	Medicare	GREE	GREEK ORTHODOX	MARRIED	WHITE	2133-09-01 20:01:00	2133-09-01 23:57:00	ABSCESS	0	1
3045	2513	173094	2148-10-13 15:39:00	2148-10-23 13:30:00	NULL	EMERGENCY	EMERGENCY ROOM ADMIT	HOME	Medicaid	ENGL	CATHOLIC	MARRIED	WHITE	2148-10-13 07:46:00	2148-10-13 16:42:00	CHEST PAIN	0	1
3046	2513	117823	2148-12-07 21:49:00	2148-12-16 13:01:00	NULL	EMERGENCY	EMERGENCY ROOM ADMIT	LEFT AGAINST MEDICAL ADVI	Medicaid	ENGL	CATHOLIC	MARRIED	WHITE	2148-12-07 20:19:00	2148-12-07 22:58:00	INFECTED AICD	0	1
40223	41402	167574	2157-12-04 14:18:00	2157-12-14 16:25:00	NULL	EMERGENCY	EMERGENCY ROOM ADMIT	HOME HEALTH CARE	Private	ENGL	NOT SPECIFIED	MARRIED	WHITE	2157-12-04 12:17:00	2157-12-04 15:08:00	HEAD MASS	0	1
28801	23602	152293	2150-03-02 14:30:00	2150-03-10 12:40:00	NULL	EMERGENCY	TRANSFER FROM HOSP/EXTRAM	SNF	Private	NULL	CATHOLIC	WIDOWED	WHITE	NULL	NULL	CORONARY ARTERY DISEASE	0	1
32666	26709	182764	2179-07-13 19:19:00	2179-07-27 11:15:00	NULL	EMERGENCY	EMERGENCY ROOM ADMIT	REHAB/DISTINCT PART HOSP	Medicare	ENGL	EPISCOPALIAN	WIDOWED	WHITE	2179-07-13 02:43:00	2179-07-13 20:09:00	LEFT PARALYSIS	0	1
32667	26709	118461	2179-08-24 06:11:00	2179-08-31 19:19:00	NULL	EMERGENCY	EMERGENCY ROOM ADMIT	SNF	Medicare	ENGL	EPISCOPALIAN	WIDOWED	WHITE	2179-08-23 15:10:00	2179-08-24 07:39:00	URINARY TRACT INFECTION,PYELONEPHRITIS	0	1
32668	26709	133066	2179-09-25 19:27:00	2179-10-06 17:50:00	NULL	EMERGENCY	EMERGENCY ROOM ADMIT	SNF	Medicare	ENGL	EPISCOPALIAN	WIDOWED	WHITE	2179-09-25 16:41:00	2179-09-25 21:56:00	DECUBITIS ULCER	0	1
32669	26709	141174	2179-10-22 08:30:00	2179-11-02 12:00:00	2179-11-02 12:00:00	URGENT	TRANSFER FROM SKILLED NUR	DEAD/EXPIRED	Medicare	ENGL	EPISCOPALIAN	WIDOWED	WHITE	NULL	NULL	OPEN WOUND OF THE SACRUM/SDA	1	1
11277	9233	182826	2153-10-18 12:30:00	2153-10-25 12:25:00	NULL	ELECTIVE	PHYS REFERRAL/NORMAL DELI	REHAB/DISTINCT PART HOSP	Medicare	NULL	JEWISH	MARRIED	WHITE	NULL	NULL	CLAUDICATION LEFT LEG/SDA	0	0
11278	9233	168130	2155-04-16 21:06:00	2155-04-30 13:15:00	NULL	EMERGENCY	EMERGENCY ROOM ADMIT	SNF	Medicare	NULL	JEWISH	MARRIED	WHITE	2155-04-16 19:20:00	2155-04-16 23:09:00	BRADYCARDIA;HYPOTENSION;SEPSIS	0	1
11279	9233	138629	2155-10-23 20:08:00	2155-10-29 15:50:00	NULL	EMERGENCY	EMERGENCY ROOM ADMIT	HOSPICE-HOME	Medicare	NULL	JEWISH	MARRIED	WHITE	2155-10-23 12:57:00	2155-10-23 20:35:00	CONGESTIVE HEART FAILURE	0	1
1821	1493	140633	2169-02-27 00:35:00	2169-03-10 13:35:00	NULL	EMERGENCY	TRANSFER FROM HOSP/EXTRAM	HOME HEALTH CARE	Private	ENGL	CATHOLIC	MARRIED	WHITE	NULL	NULL	ST ELEVATION MYOCARDIAL INFARCTION	0	1
1822	1493	112083	2172-03-11 20:53:00	2172-03-16 15:40:00	NULL	EMERGENCY	EMERGENCY ROOM ADMIT	REHAB/DISTINCT PART HOSP	Private	ENGL	CATHOLIC	MARRIED	WHITE	2172-03-11 19:16:00	2172-03-11 22:12:00	INTRACRANIAL HEMORRHAGE	0	1
42935	50043	129934	2191-03-15 12:35:00	2191-03-18 11:15:00	2191-03-18 11:15:00	EMERGENCY	PHYS REFERRAL/NORMAL DELI	DEAD/EXPIRED	Private	ENGL	CATHOLIC	MARRIED	WHITE	NULL	NULL	VOCAL FOLD PARALYSIS	1	1
15627	12746	193485	2164-05-03 07:15:00	2164-05-10 12:30:00	NULL	ELECTIVE	PHYS REFERRAL/NORMAL DELI	REHAB/DISTINCT PART HOSP	Medicare	NULL	CATHOLIC	DIVORCED	UNKNOWN/NOT SPECIFIED	NULL	NULL	LEFT POPLITEAL ANEURYSM/SDA	0	0
15628	12746	117402	2164-08-05 22:28:00	2164-08-16 14:15:00	NULL	EMERGENCY	EMERGENCY ROOM ADMIT	REHAB/DISTINCT PART HOSP	Medicare	NULL	CATHOLIC	DIVORCED	UNKNOWN/NOT SPECIFIED	2164-08-05 19:50:00	2164-08-06 01:00:00	SEPSIS	0	1
15629	12746	139397	2164-10-16 01:39:00	2164-10-22 15:45:00	NULL	EMERGENCY	EMERGENCY ROOM ADMIT	REHAB/DISTINCT PART HOSP	Medicare	NULL	CATHOLIC	DIVORCED	WHITE	2164-10-15 14:31:00	2164-10-16 03:14:00	ABDOMINAL AORTIC ANEURYSM	0	1
49896	71353	178296	2123-12-28 14:00:00	2124-01-04 13:32:00	NULL	ELECTIVE	PHYS REFERRAL/NORMAL DELI	SNF	Private	ENGL	CATHOLIC	WIDOWED	WHITE	NULL	NULL	CORONARY ARTERY DISEASE\CORONARY ARTERY BYPASS GRAFT & MAZE PROCEDURE	0	1
49741	70886	144565	2199-11-03 21:49:00	2199-11-08 16:24:00	NULL	EMERGENCY	CLINIC REFERRAL/PREMATURE	HOME	Medicare	RUSS	NOT SPECIFIED	MARRIED	WHITE	2199-11-03 14:22:00	2199-11-04 00:25:00	CONGESTIVE HEART FAILURE	0	1
49742	70886	120357	2199-11-29 22:38:00	2199-12-03 14:35:00	NULL	EMERGENCY	CLINIC REFERRAL/PREMATURE	HOME HEALTH CARE	Medicare	RUSS	NOT SPECIFIED	MARRIED	WHITE	2199-11-29 14:22:00	2199-11-30 00:07:00	CONGESTIVE HEART FAILURE	0	1
34639	28364	115160	2183-10-14 03:08:00	2183-10-18 13:37:00	NULL	EMERGENCY	TRANSFER FROM HOSP/EXTRAM	HOME	Private	ENGL	CATHOLIC	MARRIED	WHITE	NULL	NULL	CHEST PAIN\CATH	0	1
52090	78273	175304	2174-05-30 16:52:00	2174-06-01 14:30:00	NULL	EMERGENCY	PHYS REFERRAL/NORMAL DELI	HOME HEALTH CARE	Medicare	ENGL	CATHOLIC	MARRIED	WHITE	NULL	NULL	.\VENTRICULAR TACHYCARDIA ABLATION **REMOTE WEST**	0	1
58845	99556	107452	2165-12-25 12:44:00	2166-01-08 16:53:00	NULL	EMERGENCY	CLINIC REFERRAL/PREMATURE	LONG TERM CARE HOSPITAL	Medicare	ENGL	CATHOLIC	MARRIED	WHITE	2165-12-25 11:00:00	2165-12-25 12:35:00	STEMI	0	1
58846	99556	150440	2167-02-13 21:59:00	2167-02-19 18:55:00	NULL	EMERGENCY	CLINIC REFERRAL/PREMATURE	HOME HEALTH CARE	Medicare	ENGL	CATHOLIC	MARRIED	WHITE	2167-02-13 19:59:00	2167-02-14 00:50:00	PNEUMONIA	0	1
58847	99556	196292	2167-07-30 20:33:00	2167-07-31 21:53:00	2167-07-31 21:53:00	EMERGENCY	CLINIC REFERRAL/PREMATURE	DEAD/EXPIRED	Medicare	ENGL	CATHOLIC	MARRIED	WHITE	2167-07-30 19:14:00	2167-07-30 21:33:00	DYSPNEA	1	1
13464	11006	167524	2170-07-05 07:15:00	2170-07-10 11:15:00	NULL	ELECTIVE	PHYS REFERRAL/NORMAL DELI	REHAB/DISTINCT PART HOSP	Medicare	NULL	CATHOLIC	WIDOWED	PATIENT DECLINED TO ANSWER	NULL	NULL	CORONARY ARTERY DISEASE\CORONARY ARTERY BYPASS GRAFT/SDA	0	1
22978	18845	167153	2113-09-28 20:13:00	2113-10-03 13:29:00	NULL	URGENT	PHYS REFERRAL/NORMAL DELI	DISC-TRAN CANCER/CHLDRN H	Medicare	NULL	CATHOLIC	NULL	UNKNOWN/NOT SPECIFIED	NULL	NULL	CORONARY ARTERY DISEASE	0	1
53899	83924	114899	2156-04-17 21:55:00	2156-04-30 17:20:00	NULL	EMERGENCY	CLINIC REFERRAL/PREMATURE	HOME HEALTH CARE	Medicare	ENGL	NOT SPECIFIED	SINGLE	WHITE	2156-04-17 19:00:00	2156-04-18 08:05:00	ACUTE RENAL FAILURE	0	1
50063	71946	190289	2108-06-15 09:40:00	2108-06-15 19:00:00	2108-06-15 19:00:00	EMERGENCY	TRANSFER FROM HOSP/EXTRAM	DEAD/EXPIRED	Medicare	ENGL	PROTESTANT QUAKER	MARRIED	WHITE	NULL	NULL	GASTROINTESTINAL BLEED	1	1
3160	2604	173768	2184-08-08 07:00:00	2184-08-11 12:20:00	NULL	EMERGENCY	TRANSFER FROM HOSP/EXTRAM	HOME	Private	NULL	OTHER	MARRIED	WHITE	2184-08-08 06:58:00	2184-08-08 07:03:00	INFERIOR MYOCARDIAL INFARCTION\CATH	0	1
24300	19894	134199	2200-05-20 13:21:00	2200-05-23 13:50:00	NULL	EMERGENCY	TRANSFER FROM HOSP/EXTRAM	SNF	Medicare	PTUN	CATHOLIC	DIVORCED	WHITE	NULL	NULL	INFERIOR MYOCARDIAL INFARCTION;ST SEGMENT ELEVATION MYOCARDIAL INFARCTION\CATH	0	1
24301	19894	124247	2200-05-24 19:25:00	2200-05-28 12:58:00	NULL	EMERGENCY	TRANSFER FROM HOSP/EXTRAM	SNF	Medicare	PTUN	CATHOLIC	DIVORCED	WHITE	NULL	NULL	A-FIB	0	1
10836	8861	109419	2176-02-21 09:29:00	2176-02-25 15:06:00	NULL	URGENT	PHYS REFERRAL/NORMAL DELI	HOME HEALTH CARE	Medicare	NULL	CATHOLIC	WIDOWED	UNKNOWN/NOT SPECIFIED	NULL	NULL	SMALL CELL LUNG CANCER;PERICARDIAL EFFUSION	0	1
7272	5938	113416	2131-08-10 07:15:00	2131-08-15 13:40:00	NULL	ELECTIVE	PHYS REFERRAL/NORMAL DELI	HOME HEALTH CARE	Medicaid	CANT	NOT SPECIFIED	SINGLE	ASIAN	NULL	NULL	CORONARY ARTERY DISEASE\CORONARY ARTERY BYPASS GRAFT /SDA	0	1
24771	20283	167935	2127-03-29 01:00:00	2127-04-10 18:00:00	2127-04-10 18:00:00	EMERGENCY	TRANSFER FROM HOSP/EXTRAM	DEAD/EXPIRED	Medicare	NULL	UNOBTAINABLE	MARRIED	WHITE	NULL	NULL	CHEST PAIN-STEMI\CARDIAC CATH	1	1
42242	47800	111942	2107-02-24 21:24:00	2107-03-01 14:55:00	NULL	EMERGENCY	EMERGENCY ROOM ADMIT	REHAB/DISTINCT PART HOSP	Medicare	ENGL	NOT SPECIFIED	SINGLE	WHITE	2107-02-24 19:06:00	2107-02-24 22:18:00	INTRACRANIAL HEMORRHAGE	0	1
287	222	145243	2137-07-15 15:31:00	2137-07-17 12:00:00	NULL	EMERGENCY	CLINIC REFERRAL/PREMATURE	HOME	Medicare	NULL	JEWISH	MARRIED	WHITE	NULL	NULL	CAROTID STENOSIS\CAROTID STENT	0	1
288	222	105083	2141-02-18 23:10:00	2141-02-21 15:50:00	NULL	EMERGENCY	EMERGENCY ROOM ADMIT	HOME HEALTH CARE	Medicare	ENGL	JEWISH	MARRIED	WHITE	2141-02-18 19:44:00	2141-02-18 23:11:00	LEG PAIN	0	1
289	222	137006	2142-06-11 07:15:00	2142-06-19 12:30:00	NULL	ELECTIVE	PHYS REFERRAL/NORMAL DELI	HOME HEALTH CARE	Medicare	ENGL	JEWISH	MARRIED	WHITE	NULL	NULL	LEFT LUNG NODULE/SDA	0	1
290	222	188038	2142-06-23 05:02:00	2142-07-01 17:30:00	NULL	EMERGENCY	EMERGENCY ROOM ADMIT	HOME	Medicare	ENGL	JEWISH	MARRIED	WHITE	2142-06-23 03:17:00	2142-06-23 06:18:00	RECTAL BLEEDING	0	1
291	222	103002	2143-02-16 11:20:00	2143-02-25 09:54:00	NULL	EMERGENCY	EMERGENCY ROOM ADMIT	HOSPICE-MEDICAL FACILITY	Medicare	ENGL	JEWISH	MARRIED	WHITE	2143-02-16 06:29:00	2143-02-16 14:20:00	DYSPNEA	0	1
40537	42375	169540	2152-04-06 22:30:00	2152-04-15 12:50:00	NULL	EMERGENCY	TRANSFER FROM HOSP/EXTRAM	HOME HEALTH CARE	Medicare	ENGL	NOT SPECIFIED	MARRIED	WHITE	NULL	NULL	BILE DUCT INJURY	0	1
30760	25177	188419	2143-09-24 14:32:00	2143-09-30 15:00:00	NULL	EMERGENCY	EMERGENCY ROOM ADMIT	SNF	Medicare	NULL	JEWISH	WIDOWED	WHITE	2143-09-24 12:33:00	2143-09-24 15:32:00	UNSTABLE ANGINA	0	1
30761	25177	176278	2147-10-25 19:42:00	2147-11-22 11:05:00	NULL	EMERGENCY	EMERGENCY ROOM ADMIT	LONG TERM CARE HOSPITAL	Medicare	ENGL	JEWISH	WIDOWED	WHITE	2147-10-25 15:30:00	2147-10-25 21:06:00	NECK MASS	0	1
41335	44976	138114	2163-02-08 21:19:00	2163-03-03 14:09:00	NULL	EMERGENCY	PHYS REFERRAL/NORMAL DELI	REHAB/DISTINCT PART HOSP	Medicare	ENGL	NOT SPECIFIED	SINGLE	HISPANIC OR LATINO	NULL	NULL	CRITICAL AORTIC STENOSIS; HEART FAILURE	0	1
5878	4850	175619	2178-07-13 07:15:00	2178-07-16 14:50:00	NULL	ELECTIVE	PHYS REFERRAL/NORMAL DELI	HOME HEALTH CARE	Private	ENGL	CATHOLIC	MARRIED	WHITE	NULL	NULL	MR\MITRAL VALVE REPLACEMENT,HEART PORT MINIMALLY INVASIVE /SDA	0	1
28900	23680	141859	2170-06-13 23:16:00	2170-06-29 18:11:00	NULL	EMERGENCY	EMERGENCY ROOM ADMIT	DISC-TRAN CANCER/CHLDRN H	Medicaid	NULL	CATHOLIC	DIVORCED	WHITE	2170-06-13 15:05:00	2170-06-14 15:00:00	R HIP FRACTURE	0	0
28901	23680	163438	2171-07-09 19:50:00	2171-07-16 13:44:00	NULL	EMERGENCY	EMERGENCY ROOM ADMIT	HOME	Medicaid	NULL	CATHOLIC	DIVORCED	WHITE	2171-07-09 10:57:00	2171-07-09 21:20:00	BRAIN CONTUSION	0	1
28902	23680	131103	2172-09-11 14:03:00	2172-09-16 14:00:00	NULL	EMERGENCY	TRANSFER FROM HOSP/EXTRAM	REHAB/DISTINCT PART HOSP	Medicaid	NULL	CATHOLIC	DIVORCED	WHITE	NULL	NULL	CARDIOGENIC SHOCK	0	1
28903	23680	136301	2178-08-17 06:04:00	2178-09-17 16:00:00	NULL	EMERGENCY	EMERGENCY ROOM ADMIT	LONG TERM CARE HOSPITAL	Medicare	ENGL	CATHOLIC	DIVORCED	WHITE	2178-08-17 03:21:00	2178-08-17 08:03:00	SEPSIS	0	1
28904	23680	162446	2178-09-18 12:18:00	2178-10-01 13:45:00	NULL	EMERGENCY	TRANSFER FROM HOSP/EXTRAM	LONG TERM CARE HOSPITAL	Medicare	ENGL	CATHOLIC	DIVORCED	WHITE	NULL	NULL	PULMONARY EDEMA	0	1
28905	23680	108343	2178-12-17 03:57:00	2179-01-09 12:15:00	NULL	EMERGENCY	EMERGENCY ROOM ADMIT	LONG TERM CARE HOSPITAL	Medicare	ENGL	CATHOLIC	DIVORCED	WHITE	2178-12-16 21:37:00	2178-12-17 05:26:00	SEPSIS	0	1
28906	23680	145644	2179-01-17 11:17:00	2179-01-28 18:35:00	NULL	EMERGENCY	EMERGENCY ROOM ADMIT	LONG TERM CARE HOSPITAL	Medicare	ENGL	CATHOLIC	DIVORCED	WHITE	2179-01-17 08:03:00	2179-01-17 13:06:00	SEPSIS	0	1
28907	23680	169980	2179-06-05 16:17:00	2179-06-21 15:00:00	NULL	URGENT	TRANSFER FROM HOSP/EXTRAM	LONG TERM CARE HOSPITAL	Medicare	ENGL	CATHOLIC	DIVORCED	WHITE	NULL	NULL	RESPIRATORY DISTRESS	0	1
13340	10906	152809	2118-11-09 05:39:00	2118-11-18 22:27:00	NULL	EMERGENCY	EMERGENCY ROOM ADMIT	HOME	Medicare	RUSS	JEWISH	MARRIED	WHITE	2118-11-09 01:39:00	2118-11-09 06:35:00	HYPERKALEMIA	0	1
13341	10906	169570	2120-01-01 11:44:00	2120-01-06 17:21:00	NULL	EMERGENCY	EMERGENCY ROOM ADMIT	SNF	Medicare	RUSS	JEWISH	MARRIED	WHITE	2120-01-01 09:05:00	2120-01-01 13:37:00	CARDIAC ARREST	0	1
13342	10906	156866	2120-03-01 20:55:00	2120-03-10 15:52:00	NULL	EMERGENCY	EMERGENCY ROOM ADMIT	SNF	Medicare	RUSS	JEWISH	MARRIED	WHITE	2120-03-01 16:40:00	2120-03-01 20:56:00	ESRD-FEVER	0	1
31678	25907	153136	2187-05-29 23:03:00	2187-06-05 11:16:00	NULL	EMERGENCY	EMERGENCY ROOM ADMIT	HOME	Medicare	NULL	CATHOLIC	MARRIED	WHITE	2187-05-29 10:06:00	2187-05-29 13:06:00	REIMPLANTATION OF THUMB	0	1
48278	66329	145635	2143-05-03 02:06:00	2143-05-04 14:55:00	NULL	EMERGENCY	CLINIC REFERRAL/PREMATURE	HOME	Private	ENGL	CATHOLIC	MARRIED	WHITE	2143-05-03 00:26:00	2143-05-03 02:29:00	CHEST PAIN	0	1
39573	32631	162662	2182-03-03 15:58:00	2182-03-06 16:03:00	NULL	URGENT	PHYS REFERRAL/NORMAL DELI	HOME HEALTH CARE	Medicare	ENGL	JEWISH	MARRIED	WHITE	NULL	NULL	STEMI	0	1
12733	10417	165133	2145-06-17 22:00:00	2145-07-29 11:30:00	NULL	EMERGENCY	TRANSFER FROM HOSP/EXTRAM	REHAB/DISTINCT PART HOSP	Medicare	PORT	CATHOLIC	MARRIED	OTHER	NULL	NULL	LYMPHOMA	0	1
12734	10417	127455	2145-09-15 19:58:00	2145-09-17 04:20:00	2145-09-17 04:20:00	EMERGENCY	EMERGENCY ROOM ADMIT	DEAD/EXPIRED	Medicare	PORT	CATHOLIC	MARRIED	OTHER	2145-09-15 16:32:00	2145-09-15 22:23:00	SEPSIS	1	1
32387	26472	142114	2160-09-27 11:17:00	2160-10-02 14:35:00	NULL	URGENT	PHYS REFERRAL/NORMAL DELI	HOME	Medicare	NULL	CATHOLIC	MARRIED	WHITE	NULL	NULL	ACUTE MYOCARDIAL INFARCTION	0	1
41560	45659	110432	2194-12-08 17:40:00	2194-12-14 13:15:00	NULL	ELECTIVE	PHYS REFERRAL/NORMAL DELI	HOME HEALTH CARE	Medicare	ENGL	PROTESTANT QUAKER	MARRIED	WHITE	NULL	NULL	AORTIC STENOSIS\AVR W/ ? CORONARY ARTERY BYPASS GRAFT	0	1
42489	48524	122218	2103-12-31 07:15:00	2104-01-09 12:20:00	NULL	ELECTIVE	PHYS REFERRAL/NORMAL DELI	REHAB/DISTINCT PART HOSP	Medicare	ENGL	NOT SPECIFIED	DIVORCED	WHITE	NULL	NULL	ANTERIOR FLOOR OF THE MOUTH CANCER/SDA	0	1
44311	54135	150600	2172-07-14 19:30:00	2172-07-24 17:40:00	NULL	EMERGENCY	CLINIC REFERRAL/PREMATURE	SNF	Private	ENGL	JEWISH	MARRIED	WHITE	2172-07-14 15:51:00	2172-07-14 21:40:00	ENDOCARDITIS;RECURRENT FEVER	0	1
47670	64450	137962	2119-09-11 12:08:00	2119-09-13 03:03:00	2119-09-13 03:03:00	EMERGENCY	TRANSFER FROM HOSP/EXTRAM	DEAD/EXPIRED	Medicare	ENGL	CATHOLIC	MARRIED	WHITE	NULL	NULL	ST ELEVATION MI\CARDIAC CATH	1	1
48000	65547	198397	2174-09-26 20:20:00	2174-10-06 18:26:00	NULL	EMERGENCY	TRANSFER FROM HOSP/EXTRAM	HOME HEALTH CARE	Medicare	ENGL	NOT SPECIFIED	MARRIED	PATIENT DECLINED TO ANSWER	NULL	NULL	STEMI	0	1
22733	18638	170369	2169-02-13 07:22:00	2169-04-10 11:42:00	NULL	EMERGENCY	EMERGENCY ROOM ADMIT	REHAB/DISTINCT PART HOSP	Government	NULL	CATHOLIC	DIVORCED	WHITE	2169-02-13 06:06:00	2169-02-13 07:04:00	ACUTE CORONARY SYNDROME	0	1
52312	79023	111603	2146-08-11 14:00:00	2146-08-18 15:25:00	NULL	ELECTIVE	PHYS REFERRAL/NORMAL DELI	SNF	Medicare	ENGL	NOT SPECIFIED	MARRIED	WHITE	NULL	NULL	AORTIC STENOSIS\?CORONARY ARTERY BYPASS GRAFT; AVR	0	1
57882	96592	104823	2178-08-03 22:14:00	2178-08-26 15:20:00	NULL	EMERGENCY	TRANSFER FROM HOSP/EXTRAM	HOME HEALTH CARE	Medicare	ENGL	JEWISH	MARRIED	WHITE	NULL	NULL	CONGESTIVE HEART FAILURE	0	1
18447	15073	119700	2160-09-11 04:58:00	2160-09-12 00:15:00	2160-09-12 00:15:00	EMERGENCY	EMERGENCY ROOM ADMIT	DEAD/EXPIRED	Private	NULL	NOT SPECIFIED	NULL	UNKNOWN/NOT SPECIFIED	2160-09-11 03:26:00	2160-09-11 05:29:00	INTRACRANIAL BLEED	1	1
51475	76457	123511	2196-09-26 08:33:00	2196-10-04 16:15:00	NULL	ELECTIVE	PHYS REFERRAL/NORMAL DELI	HOME HEALTH CARE	Medicare	ENGL	CATHOLIC	MARRIED	WHITE	NULL	NULL	CONGESTIVE HEART FAILURE\Transcatheter Aortic Valve Implant (TAVI) with Pump Stand-by (CoreValve)	0	1
28608	23440	129294	2117-04-13 21:17:00	2117-04-16 13:30:00	NULL	EMERGENCY	TRANSFER FROM HOSP/EXTRAM	HOME HEALTH CARE	Medicare	ENGL	CATHOLIC	MARRIED	WHITE	NULL	NULL	CHEST PAIN	0	1
28609	23440	170294	2117-05-20 08:00:00	2117-05-26 16:20:00	NULL	ELECTIVE	PHYS REFERRAL/NORMAL DELI	SNF	Medicare	ENGL	CATHOLIC	MARRIED	WHITE	NULL	NULL	CORONARY ARTERY DISEASE\CORONARY ARTERY BYPASS GRAFT /SDA	0	1
28610	23440	147647	2117-07-26 17:47:00	2117-07-29 14:10:00	NULL	EMERGENCY	TRANSFER FROM HOSP/EXTRAM	HOME HEALTH CARE	Medicare	ENGL	CATHOLIC	MARRIED	WHITE	NULL	NULL	MYOCARDIAL INFARCTION\CATH	0	1
48666	67617	145699	2102-05-27 04:03:00	2102-06-09 17:00:00	NULL	EMERGENCY	EMERGENCY ROOM ADMIT	HOME HEALTH CARE	Private	ENGL	CATHOLIC	MARRIED	WHITE	2102-05-27 00:46:00	2102-05-27 05:45:00	SOB	0	1
48667	67617	140121	2102-10-20 17:12:00	2102-10-24 12:42:00	2102-10-24 12:42:00	EMERGENCY	CLINIC REFERRAL/PREMATURE	DEAD/EXPIRED	Medicare	ENGL	CATHOLIC	MARRIED	WHITE	NULL	NULL	BIL.PLEURAL EFFUSION	1	1
17118	13973	193773	2179-03-29 19:59:00	2179-04-14 13:47:00	NULL	EMERGENCY	TRANSFER FROM HOSP/EXTRAM	REHAB/DISTINCT PART HOSP	Medicare	NULL	NULL	MARRIED	UNKNOWN/NOT SPECIFIED	NULL	NULL	CARDIOMYOPATHY\CATH	0	1
12094	9886	114839	2167-02-26 07:15:00	2167-03-11 13:50:00	NULL	ELECTIVE	PHYS REFERRAL/NORMAL DELI	HOME HEALTH CARE	Medicare	NULL	OTHER	WIDOWED	WHITE	NULL	NULL	AORTIC STENOSIS;MR;CORONARY ARTERY DISEASE\AORTIC VALVE REPLACEMENT;MITRAL VALVE REPLACEMENT;CORONARY ARTERY BYPASS GRAFT/SDA	0	1
52074	78226	159832	2130-11-30 17:30:00	2130-12-03 17:30:00	NULL	EMERGENCY	CLINIC REFERRAL/PREMATURE	HOME HEALTH CARE	Medicare	ENGL	NOT SPECIFIED	WIDOWED	PATIENT DECLINED TO ANSWER	2130-11-30 16:17:00	2130-11-30 18:24:00	STROKE;TELEMETRY;TRANSIENT ISCHEMIC ATTACK	0	1
1380	1113	128609	2106-12-07 17:19:00	2107-03-03 16:19:00	2107-03-03 16:19:00	EMERGENCY	CLINIC REFERRAL/PREMATURE	DEAD/EXPIRED	Private	NULL	UNOBTAINABLE	UNKNOWN (DEFAULT)	BLACK/AFRICAN AMERICAN	2106-12-07 10:11:00	2106-12-07 13:21:00	CORONARY ARTERY DISEASE	1	1
18841	15427	176586	2145-11-01 19:11:00	2145-11-09 13:25:00	NULL	EMERGENCY	PHYS REFERRAL/NORMAL DELI	SNF	Medicare	NULL	CATHOLIC	MARRIED	WHITE	NULL	NULL	S/P IMI\CATH	0	1
15551	12686	175512	2107-12-01 23:49:00	2107-12-03 12:00:00	2107-12-03 12:00:00	EMERGENCY	EMERGENCY ROOM ADMIT	DEAD/EXPIRED	Private	NULL	UNOBTAINABLE	SINGLE	WHITE	2107-12-01 22:13:00	2107-12-02 00:02:00	SEPSIS	1	1
44751	55503	109695	2152-11-12 03:08:00	2152-11-15 13:45:00	NULL	EMERGENCY	CLINIC REFERRAL/PREMATURE	LONG TERM CARE HOSPITAL	Medicare	PORT	CATHOLIC	SINGLE	PORTUGUESE	2152-11-12 02:23:00	2152-11-12 05:11:00	HYPOXIA	0	1
8752	7177	141121	2101-04-18 18:29:00	2101-04-26 16:50:00	NULL	EMERGENCY	TRANSFER FROM HOSP/EXTRAM	SNF	Medicare	ENGL	PROTESTANT QUAKER	MARRIED	WHITE	NULL	NULL	MYOCARDIAL INFARCTION\CARDIAC CATH	0	1
15283	12445	155033	2178-10-14 04:30:00	2178-10-26 14:37:00	NULL	EMERGENCY	EMERGENCY ROOM ADMIT	REHAB/DISTINCT PART HOSP	Medicaid	NULL	CATHOLIC	SINGLE	WHITE	2178-10-14 01:14:00	2178-10-14 05:00:00	MYOCARDIAL INFARCTION	0	1
1104	890	171089	2177-12-18 15:27:00	2178-01-05 19:40:00	NULL	EMERGENCY	TRANSFER FROM HOSP/EXTRAM	HOME HEALTH CARE	Private	ENGL	UNOBTAINABLE	MARRIED	WHITE	NULL	NULL	S/P VENTRICULAR FIBRILLATION ARREST;CORONARY ARTERY DISEASE\CATH	0	1
1105	890	195962	2180-12-06 23:04:00	2180-12-22 17:35:00	NULL	EMERGENCY	EMERGENCY ROOM ADMIT	LONG TERM CARE HOSPITAL	Medicare	ENGL	UNOBTAINABLE	MARRIED	WHITE	2180-12-06 20:08:00	2180-12-07 00:27:00	CHOLANGITIS	0	1
19087	15637	101960	2183-11-06 07:15:00	2183-11-11 19:07:00	NULL	ELECTIVE	PHYS REFERRAL/NORMAL DELI	HOME HEALTH CARE	Medicare	NULL	CATHOLIC	MARRIED	WHITE	NULL	NULL	CORONARY ARTERY DISEASE\CORONARY ARTERY BYPASS GRAFT/SDA	0	1
19088	15637	114342	2194-01-20 14:00:00	2194-01-28 01:50:00	NULL	ELECTIVE	PHYS REFERRAL/NORMAL DELI	SNF	Medicare	ENGL	CATHOLIC	WIDOWED	WHITE	NULL	NULL	CONGESTIVE HEART FAILURE\Transcatheter Aortic Valve Implant (TAVI)VIA DIRECT AORTIC ACCESS with Pump Stand-by (CoreValve)	0	1
25930	21244	187349	2130-05-28 17:19:00	2130-06-07 11:10:00	NULL	EMERGENCY	TRANSFER FROM HOSP/EXTRAM	SNF	Medicare	NULL	CATHOLIC	MARRIED	UNKNOWN/NOT SPECIFIED	NULL	NULL	UNSTABLE ANGINA/CATH	0	1
58041	96975	112464	2184-07-28 12:39:00	2184-08-10 13:54:00	NULL	EMERGENCY	EMERGENCY ROOM ADMIT	HOME HEALTH CARE	Medicare	ITAL	CATHOLIC	MARRIED	WHITE	2184-07-28 10:40:00	2184-07-28 13:01:00	NON-ST SEGMENT ELEVATION MYOCARDIAL INFARCTION;CONGESTIVE HEART FAILURE	0	1
34312	28080	168428	2169-05-08 14:00:00	2169-05-21 15:35:00	NULL	EMERGENCY	EMERGENCY ROOM ADMIT	HOME	Private	NULL	CATHOLIC	MARRIED	WHITE	2169-05-07 22:51:00	2169-05-08 16:20:00	ABDOMINAL AORTIC ANEURYSM	0	0
34313	28080	194616	2173-03-03 15:03:00	2173-03-09 14:26:00	NULL	EMERGENCY	EMERGENCY ROOM ADMIT	HOME HEALTH CARE	Private	ENGL	CATHOLIC	MARRIED	WHITE	2173-03-03 12:16:00	2173-03-03 16:21:00	RENAL FAILURE;HYPOTENSION	0	1
34253	28037	178004	2124-02-19 21:32:00	2124-02-25 14:20:00	NULL	EMERGENCY	EMERGENCY ROOM ADMIT	HOME HEALTH CARE	Medicare	ENGL	CATHOLIC	MARRIED	WHITE	2124-02-19 20:37:00	2124-02-19 22:27:00	VENTRICULAR TACHYCARDIA/CHEST PAIN	0	1
56091	91033	169251	2199-08-14 15:33:00	2199-08-22 04:40:00	2199-08-22 04:40:00	EMERGENCY	CLINIC REFERRAL/PREMATURE	DEAD/EXPIRED	Medicare	RUSS	NOT SPECIFIED	MARRIED	WHITE - RUSSIAN	2199-08-14 14:20:00	2199-08-14 17:11:00	RESPIRATORY DISTRESS	1	1
12193	9965	187939	2162-02-09 00:42:00	2162-02-16 15:53:00	NULL	EMERGENCY	EMERGENCY ROOM ADMIT	LONG TERM CARE HOSPITAL	Medicare	NULL	PROTESTANT QUAKER	WIDOWED	WHITE	2162-02-08 21:46:00	2162-02-09 02:00:00	MYOCARDIAL INFARCTION	0	1
12194	9965	194053	2169-01-01 06:05:00	2169-01-07 14:53:00	NULL	EMERGENCY	CLINIC REFERRAL/PREMATURE	SNF	Medicare	ENGL	PROTESTANT QUAKER	WIDOWED	WHITE	2169-01-01 01:15:00	2169-01-01 06:42:00	ABDOMINAL PAIN	0	1
51511	76536	110234	2120-04-15 16:04:00	2120-04-26 16:30:00	NULL	EMERGENCY	EMERGENCY ROOM ADMIT	HOME HEALTH CARE	Government	MAND	NOT SPECIFIED	MARRIED	ASIAN - CHINESE	2120-04-15 11:40:00	2120-04-15 17:42:00	CHEST PAIN	0	1
1259	1012	148016	2120-05-18 11:09:00	2120-05-24 14:20:00	NULL	EMERGENCY	TRANSFER FROM HOSP/EXTRAM	HOME	Medicare	NULL	UNOBTAINABLE	NULL	WHITE	2120-05-18 06:47:00	2120-05-18 11:50:00	CHEST PAIN	0	1
53776	83542	103451	2121-05-14 15:13:00	2121-05-17 11:27:00	NULL	EMERGENCY	CLINIC REFERRAL/PREMATURE	HOME	Private	ENGL	UNOBTAINABLE	NULL	UNABLE TO OBTAIN	2121-05-14 14:47:00	2121-05-14 15:38:00	ST ELEVATED MYOCARDIAL INFARCTION	0	1
39220	32348	141650	2142-07-16 15:13:00	2142-07-19 17:50:00	NULL	EMERGENCY	EMERGENCY ROOM ADMIT	HOME	Medicare	ENGL	PROTESTANT QUAKER	SINGLE	WHITE	2142-07-16 12:38:00	2142-07-16 17:19:00	LOWER GI BLEED	0	1
39221	32348	165332	2145-07-13 00:59:00	2145-07-18 13:28:00	NULL	EMERGENCY	EMERGENCY ROOM ADMIT	HOME HEALTH CARE	Medicare	ENGL	PROTESTANT QUAKER	SINGLE	WHITE	2145-07-12 22:40:00	2145-07-13 02:09:00	INTRACRANIAL HEMORRHAGE	0	1
39222	32348	146380	2145-07-25 16:20:00	2145-07-26 09:05:00	2145-07-26 09:05:00	EMERGENCY	EMERGENCY ROOM ADMIT	DEAD/EXPIRED	Medicare	ENGL	PROTESTANT QUAKER	SINGLE	WHITE	2145-07-25 13:11:00	2145-07-25 17:19:00	HYPOTENSION	1	1
8184	6725	118849	2102-07-01 00:13:00	2102-07-05 15:06:00	NULL	EMERGENCY	EMERGENCY ROOM ADMIT	HOME HEALTH CARE	Medicare	NULL	CATHOLIC	MARRIED	WHITE	2102-06-30 20:06:00	2102-07-01 01:31:00	BRADYCARDIA	0	1
29587	24220	160212	2168-06-15 14:36:00	2168-06-20 17:32:00	NULL	EMERGENCY	TRANSFER FROM HOSP/EXTRAM	SNF	Medicare	NULL	PROTESTANT QUAKER	MARRIED	WHITE	NULL	NULL	HEART BLOCK;SYNCOPE	0	1
34479	28222	181800	2132-05-13 13:00:00	2132-05-13 10:58:00	NULL	ELECTIVE	PHYS REFERRAL/NORMAL DELI	HOME	Medicare	ENGL	PROTESTANT QUAKER	MARRIED	WHITE	NULL	NULL	CHRONIC RENAL FAILURE/SDA	0	0
34480	28222	172286	2133-04-27 16:22:00	2133-05-07 15:30:00	NULL	EMERGENCY	EMERGENCY ROOM ADMIT	SHORT TERM HOSPITAL	Medicare	ENGL	PROTESTANT QUAKER	MARRIED	WHITE	2133-04-27 10:30:00	2133-04-27 20:05:00	HEMOTHORAX	0	1
34481	28222	118843	2133-07-05 20:48:00	2133-07-16 15:30:00	NULL	EMERGENCY	EMERGENCY ROOM ADMIT	HOME HEALTH CARE	Medicare	ENGL	PROTESTANT QUAKER	MARRIED	WHITE	2133-07-05 16:21:00	2133-07-05 22:20:00	CONGESTIVE HEART FAILURE	0	1
34482	28222	177613	2134-04-11 23:01:00	2134-04-13 07:30:00	2134-04-13 07:30:00	EMERGENCY	EMERGENCY ROOM ADMIT	DEAD/EXPIRED	Medicare	ENGL	PROTESTANT QUAKER	MARRIED	WHITE	2134-04-11 18:59:00	2134-04-12 00:11:00	MS CHANGE,SHOCK	1	1
48040	65646	120348	2172-02-17 07:15:00	2172-02-29 12:10:00	NULL	ELECTIVE	PHYS REFERRAL/NORMAL DELI	LONG TERM CARE HOSPITAL	Medicare	GREE	OTHER	SINGLE	WHITE	NULL	NULL	CORONARY ARTERY DISEASE\CORONARY ARTERY BYPASS GRAFT WITH AVR /SDA	0	1
29597	24228	197818	2189-05-31 16:15:00	2189-06-02 17:10:00	NULL	EMERGENCY	EMERGENCY ROOM ADMIT	HOME	Private	NULL	CATHOLIC	DIVORCED	WHITE	2189-05-31 13:30:00	2189-05-31 15:37:00	MYOCARDIAL INFARCTION	0	1
16635	13572	167920	2101-12-07 19:27:00	2101-12-10 17:06:00	NULL	EMERGENCY	TRANSFER FROM HOSP/EXTRAM	HOME	Private	NULL	CATHOLIC	MARRIED	WHITE	NULL	NULL	MYOCARDIAL INFARCTION\CATH	0	1
151	111	192123	2142-04-24 06:55:00	2142-05-05 11:45:00	NULL	EMERGENCY	EMERGENCY ROOM ADMIT	HOME HEALTH CARE	Medicare	ENGL	PROTESTANT QUAKER	MARRIED	WHITE	2142-04-24 03:53:00	2142-04-24 07:50:00	ASTHMA,COPD EXACERBATION	0	1
152	111	155897	2144-07-01 04:12:00	2144-07-01 14:55:00	2144-07-01 14:55:00	EMERGENCY	EMERGENCY ROOM ADMIT	DEAD/EXPIRED	Medicare	ENGL	PROTESTANT QUAKER	MARRIED	WHITE	2144-07-01 02:30:00	2144-07-01 11:21:00	PNEUMONIA	1	1
34082	27887	107368	2136-04-11 15:19:00	2136-04-24 14:27:00	NULL	EMERGENCY	TRANSFER FROM HOSP/EXTRAM	HOME HEALTH CARE	Private	ENGL	CATHOLIC	MARRIED	WHITE	NULL	NULL	CORONARY ARTERY DISEASE	0	1
7755	6362	110667	2186-12-24 18:52:00	2187-01-14 16:43:00	NULL	EMERGENCY	EMERGENCY ROOM ADMIT	HOME HEALTH CARE	Private	ENGL	NOT SPECIFIED	MARRIED	WHITE	2186-12-24 17:31:00	2186-12-24 19:54:00	ARRHYTHMIA	0	1
25058	20538	145833	2161-09-23 21:03:00	2161-09-25 15:40:00	NULL	EMERGENCY	TRANSFER FROM SKILLED NUR	HOME	Private	NULL	CATHOLIC	MARRIED	WHITE	NULL	NULL	TRACHEAL MALACIA	0	1
11932	9754	145043	2187-02-01 16:09:00	2187-03-09 14:20:00	NULL	EMERGENCY	PHYS REFERRAL/NORMAL DELI	HOME HEALTH CARE	Private	NULL	PROTESTANT QUAKER	MARRIED	BLACK/AFRICAN AMERICAN	NULL	NULL	PROSTATE CANCER;PNEUMONIA	0	1
27057	22165	108233	2168-12-28 15:50:00	2169-01-03 15:30:00	NULL	EMERGENCY	EMERGENCY ROOM ADMIT	HOME HEALTH CARE	Medicare	NULL	JEWISH	WIDOWED	WHITE	2168-12-28 11:29:00	2168-12-28 17:11:00	ACUTE CORONARY SYNDROME;CONGESTIVE HEART FAILURE	0	1
27058	22165	157670	2172-03-02 10:38:00	2172-03-05 14:09:00	NULL	EMERGENCY	EMERGENCY ROOM ADMIT	HOME HEALTH CARE	Medicare	NULL	JEWISH	SINGLE	WHITE	2172-03-02 08:49:00	2172-03-02 10:23:00	CHEST PAIN	0	1
27059	22165	191360	2172-03-26 14:49:00	2172-04-02 15:07:00	NULL	EMERGENCY	EMERGENCY ROOM ADMIT	HOME HEALTH CARE	Medicare	NULL	JEWISH	SINGLE	WHITE	2172-03-26 12:44:00	2172-03-26 16:34:00	CHEST PAIN	0	1
27060	22165	151253	2172-07-27 16:46:00	2172-08-06 14:45:00	NULL	EMERGENCY	EMERGENCY ROOM ADMIT	REHAB/DISTINCT PART HOSP	Medicare	NULL	JEWISH	SINGLE	WHITE	2172-07-27 12:49:00	2172-07-27 18:18:00	CONGESTIVE HEART FAILURE	0	1
40962	43759	173636	2132-04-08 00:19:00	2132-04-20 12:45:00	NULL	EMERGENCY	CLINIC REFERRAL/PREMATURE	SNF	Medicare	ENGL	UNOBTAINABLE	WIDOWED	WHITE	2132-04-07 14:45:00	2132-04-08 01:08:00	ABDOMINAL AORTIC ANEURYSM	0	1
49419	69822	181173	2157-09-26 11:30:00	2157-10-04 18:07:00	NULL	ELECTIVE	PHYS REFERRAL/NORMAL DELI	LONG TERM CARE HOSPITAL	Private	ENGL	CATHOLIC	MARRIED	WHITE	NULL	NULL	ABDOMINAL AORTIC ANEURYSM/SDA	0	1
53214	81808	183850	2188-07-17 14:19:00	2188-07-26 14:53:00	NULL	URGENT	CLINIC REFERRAL/PREMATURE	HOME	Medicaid	ENGL	NOT SPECIFIED	DIVORCED	WHITE	NULL	NULL	CORONARY ARTERY DISEASE\CARDIAC CATH	0	1
26014	21306	144439	2134-05-12 17:44:00	2134-05-19 16:26:00	NULL	EMERGENCY	EMERGENCY ROOM ADMIT	HOME HEALTH CARE	Medicare	NULL	CATHOLIC	SINGLE	WHITE	2134-05-12 04:58:00	2134-05-12 19:10:00	RENAL FAILURE	0	1
26015	21306	137814	2134-05-30 00:07:00	2134-06-16 17:03:00	NULL	EMERGENCY	EMERGENCY ROOM ADMIT	HOME HEALTH CARE	Medicare	NULL	CATHOLIC	SINGLE	WHITE	2134-05-30 15:30:00	2134-05-31 00:57:00	CONGESTIVE HEART FAILURE	0	1
29246	23933	123555	2108-02-07 07:15:00	2108-02-24 11:14:00	NULL	ELECTIVE	PHYS REFERRAL/NORMAL DELI	HOME HEALTH CARE	Private	NULL	CATHOLIC	MARRIED	WHITE	NULL	NULL	CHRONIC ULCER LEFT FOOT/SDA	0	0
29247	23933	148462	2111-10-19 18:48:00	2111-10-21 18:30:00	NULL	EMERGENCY	PHYS REFERRAL/NORMAL DELI	HOME	Private	ENGL	CATHOLIC	MARRIED	WHITE	NULL	NULL	RIGHT LOWER EXTREMITY ISCHEMIA	0	0
29248	23933	167894	2112-01-26 21:55:00	2112-02-04 14:55:00	NULL	EMERGENCY	EMERGENCY ROOM ADMIT	HOME HEALTH CARE	Private	ENGL	CATHOLIC	MARRIED	WHITE	2112-01-26 17:17:00	2112-01-26 23:40:00	URINARY TRACT INFECTION,DIABETIC KETOACIDOSIS	0	1
29249	23933	104301	2112-03-21 21:26:00	2112-04-01 16:50:00	NULL	EMERGENCY	EMERGENCY ROOM ADMIT	REHAB/DISTINCT PART HOSP	Private	ENGL	CATHOLIC	MARRIED	WHITE	2112-03-21 17:56:00	2112-03-21 22:20:00	ANEMIA,SHORTNESS OF BREATH,RENAL INSUFFICIENCY	0	1
29250	23933	105266	2113-04-26 13:22:00	2113-05-10 14:30:00	NULL	EMERGENCY	EMERGENCY ROOM ADMIT	HOME HEALTH CARE	Medicare	ENGL	CATHOLIC	MARRIED	WHITE	2113-04-26 08:42:00	2113-04-26 14:34:00	ANEMIA	0	1
29251	23933	123253	2116-11-20 20:08:00	2116-12-01 10:00:00	2116-12-01 10:00:00	EMERGENCY	CLINIC REFERRAL/PREMATURE	DEAD/EXPIRED	Medicare	ENGL	CATHOLIC	MARRIED	WHITE	2116-11-20 17:14:00	2116-11-20 23:10:00	PNEUMONIA;ACUTE RENAL FAILURE	1	1
2268	1886	162771	2183-04-25 10:40:00	2183-05-08 11:14:00	2183-05-08 11:14:00	EMERGENCY	TRANSFER FROM HOSP/EXTRAM	DEAD/EXPIRED	Private	NULL	CATHOLIC	MARRIED	WHITE	NULL	NULL	MYOCARDIAL INFARCTION;S/P CARDIAC ARREST\CATH	1	1
33850	27687	115813	2169-11-02 15:13:00	2169-11-07 18:00:00	NULL	EMERGENCY	TRANSFER FROM HOSP/EXTRAM	HOME	Medicaid	ENGL	NOT SPECIFIED	MARRIED	ASIAN - ASIAN INDIAN	NULL	NULL	VENTRICULAR TACCHYCARDIA	0	1
56070	90967	134341	2141-05-20 18:29:00	2141-06-03 17:00:00	NULL	EMERGENCY	EMERGENCY ROOM ADMIT	SNF	Medicare	ENGL	OTHER	WIDOWED	WHITE	2141-05-20 17:16:00	2141-05-20 20:27:00	BOWEL PERFORATION	0	1
11502	9397	195068	2142-08-26 17:59:00	2142-08-31 11:43:00	NULL	EMERGENCY	EMERGENCY ROOM ADMIT	HOME	Medicare	NULL	JEWISH	MARRIED	WHITE	2142-08-26 07:29:00	2142-08-26 18:32:00	SYNCOPE	0	1
10028	8201	198527	2159-01-15 14:00:00	2159-01-19 16:45:00	NULL	EMERGENCY	EMERGENCY ROOM ADMIT	HOSPICE-MEDICAL FACILITY	Medicare	NULL	JEWISH	WIDOWED	WHITE	2159-01-15 10:09:00	2159-01-15 16:30:00	STROKE;TIA	0	1
25651	21015	135416	2176-04-30 09:00:00	2176-05-04 14:17:00	NULL	ELECTIVE	PHYS REFERRAL/NORMAL DELI	HOME HEALTH CARE	Medicare	NULL	CATHOLIC	MARRIED	WHITE	NULL	NULL	CORONARY ARTERY DISEASE/SDA	0	0
25652	21015	124114	2178-01-15 21:00:00	2178-01-23 12:41:00	NULL	EMERGENCY	PHYS REFERRAL/NORMAL DELI	HOME	Medicare	NULL	CATHOLIC	MARRIED	WHITE	NULL	NULL	PANCREATIC FAILURE	0	1
25653	21015	118239	2183-02-28 20:08:00	2183-03-06 16:15:00	NULL	EMERGENCY	EMERGENCY ROOM ADMIT	HOME HEALTH CARE	Medicare	ENGL	CATHOLIC	SINGLE	WHITE	2183-02-28 14:02:00	2183-02-28 21:08:00	PANCREATIC ABSCESS	0	0
25654	21015	180668	2184-02-07 15:52:00	2184-02-22 14:40:00	NULL	EMERGENCY	EMERGENCY ROOM ADMIT	REHAB/DISTINCT PART HOSP	Medicare	ENGL	CATHOLIC	SINGLE	WHITE	2184-02-07 11:27:00	2184-02-07 17:12:00	ISCHEMIC LEGS	0	1
25655	21015	195987	2186-04-03 09:00:00	2186-04-14 20:30:00	NULL	ELECTIVE	PHYS REFERRAL/NORMAL DELI	HOME	Medicare	ENGL	CATHOLIC	DIVORCED	WHITE	NULL	NULL	ATHEROSCLEROSIS WITH CLAUDICATION/SDA	0	0
17626	14393	147561	2180-02-08 18:00:00	2180-02-16 11:43:00	NULL	EMERGENCY	TRANSFER FROM HOSP/EXTRAM	HOME HEALTH CARE	Private	NULL	CATHOLIC	SINGLE	WHITE	NULL	NULL	CHOLECYSTITIS	0	1
17627	14393	158025	2180-05-12 11:27:00	2180-06-02 16:00:00	NULL	EMERGENCY	PHYS REFERRAL/NORMAL DELI	REHAB/DISTINCT PART HOSP	Private	NULL	CATHOLIC	SINGLE	WHITE	NULL	NULL	CHOLECYSTITIS	0	1
18586	15209	141701	2128-06-08 19:13:00	2128-06-15 12:30:00	NULL	EMERGENCY	TRANSFER FROM HOSP/EXTRAM	REHAB/DISTINCT PART HOSP	Private	NULL	CATHOLIC	MARRIED	WHITE	NULL	NULL	SPINAL ABSCESS;PNEUMONIA	0	1
18587	15209	157023	2128-09-12 02:57:00	2128-10-01 13:51:00	NULL	EMERGENCY	EMERGENCY ROOM ADMIT	HOME HEALTH CARE	Private	NULL	CATHOLIC	MARRIED	WHITE	2128-09-11 20:02:00	2128-09-12 06:30:00	FEVER-ALTERED MENTAL STATUS	0	1
18588	15209	191888	2128-12-24 13:29:00	2129-01-04 15:45:00	NULL	EMERGENCY	EMERGENCY ROOM ADMIT	HOME HEALTH CARE	Private	NULL	CATHOLIC	MARRIED	WHITE	2128-12-24 09:16:00	2128-12-24 12:44:00	ENTEROCUTANEOUS FISTULA	0	1
18589	15209	190054	2130-05-15 20:04:00	2130-06-05 11:15:00	NULL	EMERGENCY	EMERGENCY ROOM ADMIT	HOME HEALTH CARE	Private	NULL	CATHOLIC	MARRIED	WHITE	2130-05-15 16:44:00	2130-05-15 22:16:00	HYPONATREMIA	0	1
22036	18037	152722	2140-08-20 11:13:00	2140-08-25 16:18:00	NULL	URGENT	TRANSFER FROM HOSP/EXTRAM	HOME HEALTH CARE	Medicare	NULL	CATHOLIC	WIDOWED	UNKNOWN/NOT SPECIFIED	NULL	NULL	IMI	0	1
961	780	140935	2188-05-08 05:09:00	2188-05-13 13:18:00	NULL	EMERGENCY	EMERGENCY ROOM ADMIT	SNF	Medicare	PORT	NULL	WIDOWED	OTHER	2188-05-08 04:21:00	2188-05-08 06:04:00	CHEST PAIN	0	1
56627	92724	191381	2108-05-09 05:58:00	2108-05-17 16:48:00	NULL	EMERGENCY	EMERGENCY ROOM ADMIT	HOME HEALTH CARE	Medicare	ENGL	NOT SPECIFIED	MARRIED	WHITE	2108-05-09 05:05:00	2108-05-09 08:30:00	PNEUMONIA	0	1
1127	906	113399	2171-04-02 22:49:00	2171-04-16 07:49:00	2171-04-16 07:49:00	EMERGENCY	EMERGENCY ROOM ADMIT	DEAD/EXPIRED	Medicare	NULL	JEWISH	MARRIED	WHITE	2171-04-02 16:24:00	2171-04-02 22:29:00	CONGESTIVE HEART FAILURE	1	1
41249	44741	182904	2162-04-12 13:53:00	2162-04-19 12:06:00	NULL	EMERGENCY	EMERGENCY ROOM ADMIT	SNF	Medicare	NULL	JEWISH	MARRIED	WHITE	2162-04-12 10:53:00	2162-04-12 16:30:00	MI	0	0
41250	44741	142887	2172-07-22 14:26:00	2172-08-03 16:30:00	NULL	EMERGENCY	CLINIC REFERRAL/PREMATURE	SNF	Medicare	ENGL	JEWISH	MARRIED	WHITE	2172-07-22 11:39:00	2172-07-22 16:17:00	SEPSIS	0	1
41251	44741	164445	2173-11-02 04:07:00	2173-11-05 18:24:00	NULL	EMERGENCY	CLINIC REFERRAL/PREMATURE	SNF	Medicare	ENGL	JEWISH	MARRIED	WHITE	2173-11-02 00:56:00	2173-11-02 05:44:00	PNEUMONIA	0	1
11564	9444	145210	2103-06-02 08:51:00	2103-06-12 17:39:00	NULL	URGENT	PHYS REFERRAL/NORMAL DELI	REHAB/DISTINCT PART HOSP	Medicare	NULL	NOT SPECIFIED	MARRIED	OTHER	NULL	NULL	ACUTE MYOCARDIAL INFARCTION	0	1
17156	14004	132439	2148-01-14 22:46:00	2148-01-24 10:45:00	NULL	EMERGENCY	EMERGENCY ROOM ADMIT	SNF	Medicare	ENGL	EPISCOPALIAN	WIDOWED	WHITE	2148-01-14 19:39:00	2148-01-14 23:10:00	STROKE;TELEMETRY	0	1
30439	24933	149689	2120-01-14 22:28:00	2120-01-24 16:00:00	2120-01-24 16:00:00	EMERGENCY	EMERGENCY ROOM ADMIT	DEAD/EXPIRED	Medicare	NULL	JEWISH	WIDOWED	WHITE	2120-01-14 18:07:00	2120-01-15 03:00:00	FAILURE TO THRIVE	1	1
3870	3214	120779	2164-07-25 08:00:00	2164-08-02 17:10:00	NULL	ELECTIVE	PHYS REFERRAL/NORMAL DELI	HOME HEALTH CARE	Private	NULL	JEWISH	MARRIED	WHITE	NULL	NULL	CORONARY ARTERY DISEASE\CORONARY ARTERY BYPASS GRAFT/SDA	0	1
3871	3214	181901	2164-08-13 19:00:00	2164-08-23 17:55:00	NULL	EMERGENCY	EMERGENCY ROOM ADMIT	HOME HEALTH CARE	Private	NULL	JEWISH	MARRIED	WHITE	2164-08-13 15:52:00	2164-08-13 19:01:00	CONGESTIVE HEART FAILURE	0	1
43786	52533	110767	2155-01-29 04:35:00	2155-02-16 18:15:00	NULL	EMERGENCY	CLINIC REFERRAL/PREMATURE	HOME HEALTH CARE	Private	ENGL	CATHOLIC	MARRIED	WHITE	2155-01-29 03:48:00	2155-01-29 05:20:00	ACUTE CORONARY SYNDROME	0	1
42987	50174	135414	2127-11-25 07:15:00	2127-11-30 13:30:00	NULL	ELECTIVE	PHYS REFERRAL/NORMAL DELI	HOME HEALTH CARE	Private	ENGL	CATHOLIC	MARRIED	WHITE	NULL	NULL	CORONARY ARTERY DISEASE\CORONARY ARTERY BYPASS GRAFT /SDA	0	1
33261	27211	155493	2192-05-30 12:52:00	2192-06-06 16:45:00	NULL	EMERGENCY	CLINIC REFERRAL/PREMATURE	HOME HEALTH CARE	Private	NULL	NOT SPECIFIED	SINGLE	WHITE	NULL	NULL	CORONARY ARTERY DISEASE\LEFT HEART CATH	0	1
33107	27089	128528	2178-06-16 18:33:00	2178-06-25 14:36:00	NULL	EMERGENCY	EMERGENCY ROOM ADMIT	HOME HEALTH CARE	Private	ENGL	CATHOLIC	MARRIED	WHITE	2178-06-16 11:20:00	2178-06-16 19:12:00	PNEUMONIA	0	1
33108	27089	167408	2179-03-02 21:35:00	2179-03-09 03:30:00	2179-03-09 03:30:00	EMERGENCY	EMERGENCY ROOM ADMIT	DEAD/EXPIRED	Private	ENGL	CATHOLIC	MARRIED	WHITE	2179-03-02 15:55:00	2179-03-02 23:04:00	HYPOGLYCEMIA	1	1
20379	16683	178516	2129-05-25 08:00:00	2129-06-01 20:15:00	NULL	ELECTIVE	PHYS REFERRAL/NORMAL DELI	HOME HEALTH CARE	Medicaid	NULL	PROTESTANT QUAKER	SINGLE	BLACK/AFRICAN AMERICAN	NULL	NULL	LARGOTRACEAL STENOSIS/SDA	0	1
45523	57920	181578	2181-08-25 21:40:00	2181-09-04 09:21:00	2181-09-04 09:21:00	EMERGENCY	TRANSFER FROM HOSP/EXTRAM	DEAD/EXPIRED	Medicare	ENGL	CATHOLIC	WIDOWED	WHITE	NULL	NULL	FEVER;EPILEPSY	1	1
53963	84120	102591	2136-09-19 08:00:00	2136-09-26 12:02:00	NULL	ELECTIVE	PHYS REFERRAL/NORMAL DELI	REHAB/DISTINCT PART HOSP	Medicare	ENGL	PROTESTANT QUAKER	MARRIED	WHITE	NULL	NULL	CAROTID ARTERY STENOSIS/SDA	0	1
52302	79001	182539	2185-01-22 16:09:00	2185-01-25 19:03:00	NULL	URGENT	TRANSFER FROM HOSP/EXTRAM	HOME	Private	ENGL	NOT SPECIFIED	SEPARATED	BLACK/AFRICAN AMERICAN	NULL	NULL	ST ELEVATED MYOCARDIAL INFARCTION	0	1
52575	79945	181352	2168-04-19 17:37:00	2168-04-25 12:53:00	NULL	EMERGENCY	CLINIC REFERRAL/PREMATURE	REHAB/DISTINCT PART HOSP	Private	ENGL	NOT SPECIFIED	MARRIED	WHITE	2168-04-19 12:24:00	2168-04-19 19:04:00	C2 FRACTURE; RIGHT HIP FRACTURE	0	1
36964	30353	127626	2127-12-16 07:15:00	2128-02-04 13:05:00	NULL	ELECTIVE	PHYS REFERRAL/NORMAL DELI	REHAB/DISTINCT PART HOSP	Medicare	ENGL	CATHOLIC	SINGLE	WHITE	NULL	NULL	ABDOMINAL AORTIC ANEURYSM/SDA	0	1
20871	17072	165794	2140-11-15 20:14:00	2140-11-24 15:54:00	NULL	EMERGENCY	EMERGENCY ROOM ADMIT	HOME HEALTH CARE	Medicare	NULL	CATHOLIC	SINGLE	WHITE	2140-11-15 13:13:00	2140-11-15 21:57:00	DKA	0	1
20872	17072	154618	2141-11-02 15:47:00	2141-11-06 15:45:00	NULL	EMERGENCY	EMERGENCY ROOM ADMIT	HOME	Medicare	NULL	CATHOLIC	SINGLE	WHITE	2141-11-02 11:40:00	2141-11-02 16:41:00	DIABETIC KETOACIDOSIS	0	0
20873	17072	185617	2142-01-06 02:04:00	2142-01-11 17:33:00	NULL	EMERGENCY	EMERGENCY ROOM ADMIT	HOME	Medicare	NULL	CATHOLIC	SINGLE	WHITE	2142-01-05 23:16:00	2142-01-06 02:40:00	RENAL FAILURE-SEPSIS	0	1
20874	17072	134921	2142-03-07 19:58:00	2142-03-10 18:39:00	NULL	EMERGENCY	EMERGENCY ROOM ADMIT	HOME HEALTH CARE	Medicare	NULL	CATHOLIC	SINGLE	WHITE	2142-03-07 14:28:00	2142-03-07 19:50:00	SEPSIS	0	1
20875	17072	148370	2142-05-31 10:49:00	2142-06-07 16:15:00	NULL	EMERGENCY	EMERGENCY ROOM ADMIT	REHAB/DISTINCT PART HOSP	Medicare	NULL	CATHOLIC	SINGLE	WHITE	2142-05-31 06:19:00	2142-05-31 12:00:00	GI BLEED	0	1
20876	17072	117275	2142-06-11 18:31:00	2142-06-16 12:10:00	NULL	EMERGENCY	EMERGENCY ROOM ADMIT	REHAB/DISTINCT PART HOSP	Medicare	NULL	CATHOLIC	SINGLE	WHITE	2142-06-11 11:10:00	2142-06-11 23:00:00	METHICILLIN RESISTANT STAPH AUREUS;FEVER;HYPOTENSION;TELEMETRY	0	1
20877	17072	177573	2142-12-09 19:08:00	2142-12-22 16:45:00	NULL	EMERGENCY	EMERGENCY ROOM ADMIT	REHAB/DISTINCT PART HOSP	Medicare	NULL	CATHOLIC	SINGLE	WHITE	2142-12-09 15:51:00	2142-12-09 19:47:00	HYPERGLYCEMIA	0	1
6957	5714	128516	2110-01-08 03:51:00	2110-01-10 10:55:00	NULL	EMERGENCY	EMERGENCY ROOM ADMIT	HOME HEALTH CARE	Medicare	NULL	UNOBTAINABLE	NULL	WHITE	2110-01-08 00:16:00	2110-01-08 01:30:00	ST SEGMENT ELEVATION MI	0	1
43003	50227	183663	2109-09-06 12:00:00	2109-09-11 16:33:00	NULL	EMERGENCY	EMERGENCY ROOM ADMIT	HOSPICE-MEDICAL FACILITY	Medicare	RUSS	JEWISH	WIDOWED	WHITE	2109-09-09 20:04:00	2109-09-10 01:15:00	CHF EXACERBATION	0	1
4897	4039	115874	2174-07-08 00:23:00	2174-07-12 15:05:00	NULL	EMERGENCY	EMERGENCY ROOM ADMIT	HOME	Private	NULL	EPISCOPALIAN	MARRIED	WHITE	2174-07-07 22:47:00	2174-07-08 01:07:00	VT ARREST	0	1
24887	20388	166203	2110-05-30 18:06:00	2110-06-09 14:00:00	NULL	EMERGENCY	TRANSFER FROM HOSP/EXTRAM	HOME HEALTH CARE	Medicare	NULL	NOT SPECIFIED	MARRIED	UNKNOWN/NOT SPECIFIED	NULL	NULL	CHEST PAIN\CATH	0	1
17252	14088	113710	2160-08-19 07:15:00	2160-08-23 13:08:00	NULL	ELECTIVE	PHYS REFERRAL/NORMAL DELI	HOME	Private	NULL	CATHOLIC	MARRIED	WHITE	NULL	NULL	CORONARY ARTERY DISEASE\CORONARY ARTERY BYPASS GRAFT; W/ RADIAL ARTERY; ? OFF PUMP CABG/SDA	0	1
32624	26679	122496	2123-04-13 18:22:00	2123-04-23 17:15:00	NULL	EMERGENCY	CLINIC REFERRAL/PREMATURE	REHAB/DISTINCT PART HOSP	Medicare	NULL	UNOBTAINABLE	NULL	UNKNOWN/NOT SPECIFIED	2123-04-13 15:19:00	2123-04-13 16:35:00	CORONARY ARTERY DISEASE	0	1
47641	64352	104747	2201-03-07 07:53:00	2201-03-08 04:30:00	2201-03-08 04:30:00	URGENT	TRANSFER FROM HOSP/EXTRAM	DEAD/EXPIRED	Private	ENGL	UNOBTAINABLE	MARRIED	WHITE	NULL	NULL	NON-ST SEGMENT ELEVATION MYOCARDIAL INFARCTION	1	1
24108	19738	102287	2137-12-05 17:44:00	2137-12-11 12:30:00	NULL	URGENT	TRANSFER FROM HOSP/EXTRAM	SNF	Medicare	NULL	JEWISH	MARRIED	WHITE	NULL	NULL	DIVERTICULITIS;LOWER GI BLEED	0	1
10573	8656	161410	2156-12-07 19:02:00	2156-12-13 16:53:00	NULL	EMERGENCY	EMERGENCY ROOM ADMIT	SNF	Medicare	NULL	CATHOLIC	WIDOWED	WHITE	2156-12-07 14:52:00	2156-12-07 19:10:00	ACUTE CORONARY SYNDROME;ST ELEVATION MI	0	1
12636	10332	186350	2158-08-10 01:09:00	2158-08-16 12:32:00	NULL	EMERGENCY	CLINIC REFERRAL/PREMATURE	HOME	Private	NULL	CATHOLIC	MARRIED	UNKNOWN/NOT SPECIFIED	2158-08-09 21:03:00	2158-08-10 00:05:00	INFERIOR MYOCARDIAL INFARCTION	0	1
31421	25704	138710	2166-03-08 21:44:00	2166-03-13 12:47:00	NULL	EMERGENCY	EMERGENCY ROOM ADMIT	HOME	Private	NULL	UNOBTAINABLE	MARRIED	WHITE	2166-03-08 21:00:00	2166-03-08 21:40:00	VENTRICULAR FIBRILLATION	0	1
32943	26948	103222	2193-08-25 00:00:00	2193-08-31 19:30:00	NULL	EMERGENCY	EMERGENCY ROOM ADMIT	HOME	Medicare	ENGL	CATHOLIC	MARRIED	WHITE	2193-08-25 22:08:00	2193-08-26 00:50:00	ANEMIA	0	1
32944	26948	164096	2195-02-23 22:19:00	2195-02-26 17:15:00	NULL	EMERGENCY	EMERGENCY ROOM ADMIT	HOME	Medicare	ENGL	CATHOLIC	MARRIED	WHITE	2195-02-23 19:47:00	2195-02-24 01:01:00	PNEUMONIA;TELEMETRY	0	1
32945	26948	149101	2197-01-04 14:00:00	2197-01-18 14:10:00	NULL	ELECTIVE	PHYS REFERRAL/NORMAL DELI	LONG TERM CARE HOSPITAL	Medicare	ENGL	CATHOLIC	MARRIED	WHITE	NULL	NULL	MITRAL REGURGITATION\CORONARY ARTERY BYPASS GRAFT WITH MVR	0	1
702	561	105399	2113-07-25 21:11:00	2113-07-28 22:05:00	2113-07-28 22:05:00	EMERGENCY	EMERGENCY ROOM ADMIT	DEAD/EXPIRED	Medicare	NULL	UNOBTAINABLE	WIDOWED	UNKNOWN/NOT SPECIFIED	2113-07-25 18:03:00	2113-07-25 21:48:00	INTRACRANIAL HEMORRAHGE;HEAD BLEED;TELEMETRY	1	1
38176	31391	102693	2187-07-04 20:11:00	2187-07-13 15:15:00	NULL	EMERGENCY	EMERGENCY ROOM ADMIT	SNF	Medicare	ENGL	CATHOLIC	MARRIED	WHITE	2187-07-04 18:41:00	2187-07-04 20:14:00	STEMI	0	1
43721	52314	170599	2159-01-31 18:08:00	2159-02-03 15:00:00	NULL	EMERGENCY	EMERGENCY ROOM ADMIT	HOME HEALTH CARE	Medicare	PORT	CATHOLIC	MARRIED	WHITE	2159-01-31 15:47:00	2159-01-31 20:02:00	CONGESTIVE HEART FAILURE;CHRONIC OBST PULM DISEASE;TELEMETRY	0	1
43722	52314	101028	2161-10-12 09:47:00	2161-10-15 20:00:00	NULL	EMERGENCY	CLINIC REFERRAL/PREMATURE	HOME HEALTH CARE	Medicare	ENGL	CATHOLIC	MARRIED	WHITE	2161-10-12 07:25:00	2161-10-12 11:56:00	CONGESTIVE HEART FAILURE;CHRONIC OBST PULM DISEASE	0	1
46241	59883	118446	2103-04-11 16:12:00	2103-04-18 13:40:00	NULL	EMERGENCY	CLINIC REFERRAL/PREMATURE	SNF	Medicare	ENGL	NOT SPECIFIED	DIVORCED	WHITE	2103-04-11 14:20:00	2103-04-11 18:16:00	BRAIN MASS	0	1
58401	98195	155149	2175-10-11 12:02:00	2175-10-17 13:15:00	NULL	EMERGENCY	EMERGENCY ROOM ADMIT	REHAB/DISTINCT PART HOSP	Private	ENGL	NOT SPECIFIED	MARRIED	PATIENT DECLINED TO ANSWER	2175-10-11 11:06:00	2175-10-11 12:50:00	BLUNT TRAUMA	0	1
51657	76930	151074	2107-06-07 07:15:00	2107-06-17 16:40:00	NULL	ELECTIVE	PHYS REFERRAL/NORMAL DELI	REHAB/DISTINCT PART HOSP	Medicare	ENGL	JEWISH	SINGLE	WHITE	NULL	NULL	NON HEALING ULCER LEFT LOWER EXTREMITY/SDA	0	0
51658	76930	139955	2108-02-28 12:46:00	2108-03-08 12:30:00	NULL	EMERGENCY	EMERGENCY ROOM ADMIT	LONG TERM CARE HOSPITAL	Medicare	ENGL	JEWISH	SINGLE	WHITE	2108-02-28 10:09:00	2108-02-28 14:59:00	S/P CARDIAC ARREST	0	1
51659	76930	164055	2108-05-02 02:02:00	2108-05-22 23:59:00	NULL	EMERGENCY	EMERGENCY ROOM ADMIT	LONG TERM CARE HOSPITAL	Medicare	ENGL	JEWISH	SINGLE	WHITE	2108-05-01 22:50:00	2108-05-02 03:23:00	HYPOTENSION	0	1
54968	87537	160002	2145-02-23 20:43:00	2145-03-03 04:40:00	2145-03-02 04:40:00	EMERGENCY	CLINIC REFERRAL/PREMATURE	DEAD/EXPIRED	Medicare	ENGL	CATHOLIC	WIDOWED	BLACK/AFRICAN AMERICAN	2145-02-23 17:41:00	2145-02-23 21:39:00	ALTERED MENTAL STATUS	1	1
8999	7359	141630	2171-01-06 11:00:00	2171-01-08 16:11:00	NULL	EMERGENCY	TRANSFER FROM HOSP/EXTRAM	HOME	Private	NULL	UNOBTAINABLE	MARRIED	WHITE	NULL	NULL	ACUTE MYOCARDIAL INFARCTION	0	1
9000	7359	164967	2174-07-29 22:16:00	2174-08-03 15:15:00	NULL	EMERGENCY	TRANSFER FROM HOSP/EXTRAM	HOME	Private	NULL	CATHOLIC	MARRIED	WHITE	NULL	NULL	ST ELEVATED MYOCARDIAL INFARCTION\CARDIAC CATH	0	1
38613	31811	150408	2184-05-11 14:16:00	2184-05-20 18:50:00	NULL	EMERGENCY	EMERGENCY ROOM ADMIT	REHAB/DISTINCT PART HOSP	Private	ENGL	NOT SPECIFIED	MARRIED	WHITE	2184-05-11 08:18:00	2184-05-11 15:14:00	SUB ARACHNOID HEMORRHAGE	0	1
24416	19993	173343	2172-07-21 17:42:00	2172-07-24 14:39:00	NULL	EMERGENCY	EMERGENCY ROOM ADMIT	HOME	Private	NULL	CATHOLIC	MARRIED	WHITE	2172-07-21 15:33:00	2172-07-21 16:10:00	ACUTE MYOCARDIAL INFARCTION	0	1
26689	21856	110415	2145-07-15 21:30:00	2145-07-20 13:30:00	NULL	EMERGENCY	EMERGENCY ROOM ADMIT	HOME HEALTH CARE	Medicare	NULL	UNOBTAINABLE	NULL	WHITE	2145-07-15 19:11:00	2145-07-15 22:18:00	STROKE	0	1
46354	60204	173317	2157-10-06 22:55:00	2157-10-11 15:45:00	NULL	EMERGENCY	TRANSFER FROM HOSP/EXTRAM	SNF	Medicare	ENGL	UNOBTAINABLE	WIDOWED	WHITE	NULL	NULL	ASCENDING CHOLANGITIS	0	1
51791	77363	159155	2113-10-20 17:32:00	2113-10-23 16:30:00	NULL	EMERGENCY	CLINIC REFERRAL/PREMATURE	HOME HEALTH CARE	Medicare	ENGL	UNOBTAINABLE	MARRIED	WHITE	2113-10-20 13:03:00	2113-10-20 17:40:00	ST ELEVATED MYOCARDIAL INFARCTION	0	1
11423	9337	139879	2136-01-10 17:05:00	2136-01-16 12:29:00	NULL	EMERGENCY	CLINIC REFERRAL/PREMATURE	HOME HEALTH CARE	Medicare	NULL	UNOBTAINABLE	NULL	UNKNOWN/NOT SPECIFIED	NULL	NULL	ACUTE MYOCARDIAL INFARCTION\CATH	0	1
12909	10564	155262	2133-11-27 11:26:00	2133-12-02 17:25:00	NULL	EMERGENCY	CLINIC REFERRAL/PREMATURE	HOME HEALTH CARE	Private	NULL	UNOBTAINABLE	SINGLE	UNKNOWN/NOT SPECIFIED	NULL	NULL	CORONARY ARTERY DISEASE\CATH	0	1
54731	86722	151315	2173-03-25 01:40:00	2173-03-31 16:13:00	NULL	EMERGENCY	EMERGENCY ROOM ADMIT	REHAB/DISTINCT PART HOSP	Medicare	ITAL	CATHOLIC	MARRIED	WHITE	2173-03-25 00:09:00	2173-03-25 03:10:00	S/P PEDESTRIAN STRUCK	0	0
54732	86722	115967	2176-01-24 16:53:00	2176-01-25 13:00:00	NULL	EMERGENCY	EMERGENCY ROOM ADMIT	HOME HEALTH CARE	Medicare	ITAL	CATHOLIC	MARRIED	WHITE	2176-01-24 11:38:00	2176-01-24 18:07:00	CONGESTIVE HEART FAILURE	0	1
4590	3822	136527	2191-08-07 00:35:00	2191-08-07 07:30:00	2191-08-07 07:30:00	EMERGENCY	EMERGENCY ROOM ADMIT	DEAD/EXPIRED	Medicare	NULL	PROTESTANT QUAKER	SINGLE	WHITE	2191-08-06 22:40:00	2191-08-07 02:17:00	ACUTE MYOCARDIAL INFARCTION-SUBDURAL HEMATOMA	1	1
53458	82494	171794	2108-10-05 00:28:00	2108-10-16 16:35:00	NULL	EMERGENCY	CLINIC REFERRAL/PREMATURE	SNF	Medicare	ENGL	PROTESTANT QUAKER	MARRIED	BLACK/AFRICAN AMERICAN	2108-10-04 15:11:00	2108-10-05 01:20:00	ABDOMINAL PAIN	0	1
53459	82494	146806	2109-10-17 02:40:00	2109-11-01 16:20:00	NULL	EMERGENCY	CLINIC REFERRAL/PREMATURE	REHAB/DISTINCT PART HOSP	Medicare	ENGL	PROTESTANT QUAKER	MARRIED	BLACK/AFRICAN AMERICAN	2109-10-16 18:35:00	2109-10-17 03:27:00	POLYTRAUMA	0	1
21144	17287	121996	2158-06-03 20:46:00	2158-06-13 10:41:00	NULL	EMERGENCY	TRANSFER FROM HOSP/EXTRAM	REHAB/DISTINCT PART HOSP	Medicare	NULL	NULL	MARRIED	UNKNOWN/NOT SPECIFIED	NULL	NULL	UNSTABLE ANGINA/R/O MI	0	1
13035	10659	127473	2177-10-27 00:54:00	2177-10-29 15:43:00	NULL	EMERGENCY	EMERGENCY ROOM ADMIT	REHAB/DISTINCT PART HOSP	Medicare	NULL	CATHOLIC	WIDOWED	WHITE	2177-10-26 22:12:00	2177-10-27 01:29:00	CHEST PAIN,R/O MI	0	1
41003	43925	179764	2102-11-15 13:00:00	2102-11-29 18:04:00	NULL	ELECTIVE	PHYS REFERRAL/NORMAL DELI	SNF	Medicare	ENGL	OTHER	MARRIED	WHITE	NULL	NULL	OSTEOMYELITIS	0	1
13123	10732	184282	2118-11-14 22:35:00	2118-11-17 13:39:00	NULL	EMERGENCY	EMERGENCY ROOM ADMIT	HOME	Medicare	NULL	PROTESTANT QUAKER	MARRIED	UNKNOWN/NOT SPECIFIED	2118-11-14 21:38:00	2118-11-14 23:44:00	INTERIOR/POSTERIOR MI	0	1
7757	6364	133394	2111-03-12 17:54:00	2111-03-13 15:30:00	NULL	EMERGENCY	TRANSFER FROM HOSP/EXTRAM	HOME	Medicaid	NULL	OTHER	SINGLE	UNKNOWN/NOT SPECIFIED	NULL	NULL	ACUTE MYOCARDIAL INFARCTION\CATH	0	1
2503	2071	197005	2130-07-03 04:08:00	2130-07-06 16:54:00	2130-07-06 16:54:00	EMERGENCY	EMERGENCY ROOM ADMIT	DEAD/EXPIRED	Medicare	NULL	UNOBTAINABLE	MARRIED	WHITE	2130-07-03 02:39:00	2130-07-03 04:07:00	CARDIAC ARREST	1	1
44104	53464	137299	2173-03-30 14:42:00	2173-04-07 15:53:00	NULL	EMERGENCY	EMERGENCY ROOM ADMIT	LONG TERM CARE HOSPITAL	Medicare	ENGL	CATHOLIC	MARRIED	WHITE	2173-03-30 11:31:00	2173-03-30 16:35:00	GASTROINTESTINAL BLEED	0	1
44105	53464	113594	2173-04-14 20:06:00	2173-04-18 16:30:00	2173-04-18 16:30:00	EMERGENCY	EMERGENCY ROOM ADMIT	DEAD/EXPIRED	Medicare	ENGL	CATHOLIC	MARRIED	WHITE	2173-04-14 18:57:00	2173-04-14 21:13:00	LOWER GASTROINTESTIAL BLEED	1	1
10925	8932	139760	2174-03-28 22:33:00	2174-03-31 15:58:00	NULL	EMERGENCY	TRANSFER FROM HOSP/EXTRAM	HOME HEALTH CARE	Medicare	NULL	NOT SPECIFIED	MARRIED	WHITE	NULL	NULL	INTRACRANIAL HEMORRHAGE	0	1
24528	20091	116425	2166-11-08 04:49:00	2166-11-13 19:39:00	NULL	EMERGENCY	EMERGENCY ROOM ADMIT	HOME	Self Pay	NULL	CATHOLIC	MARRIED	WHITE	2166-11-08 01:46:00	2166-11-08 10:08:00	SEPSIS	0	1
44737	55411	192452	2196-02-29 10:19:00	2196-03-12 13:50:00	NULL	EMERGENCY	CLINIC REFERRAL/PREMATURE	SNF	Medicare	ENGL	NOT SPECIFIED	WIDOWED	WHITE	NULL	NULL	ST ELEVATED MYOCARDIAL INFARCTION	0	1
30977	25328	135712	2183-03-10 12:01:00	2183-03-20 11:00:00	NULL	EMERGENCY	CLINIC REFERRAL/PREMATURE	REHAB/DISTINCT PART HOSP	Medicare	NULL	OTHER	NULL	UNKNOWN/NOT SPECIFIED	NULL	NULL	MYOCARDIAL INFARCTION\CATH	0	1
42652	49053	153986	2149-05-24 04:40:00	2149-05-24 18:43:00	2149-05-24 18:43:00	EMERGENCY	CLINIC REFERRAL/PREMATURE	DEAD/EXPIRED	Medicare	ENGL	UNOBTAINABLE	MARRIED	UNABLE TO OBTAIN	2149-05-24 03:40:00	2149-05-24 05:35:00	BLAST CELL CRISIS;HYPERKALEMIA	1	1
55441	89040	190532	2112-03-24 11:34:00	2112-03-31 15:31:00	NULL	EMERGENCY	TRANSFER FROM HOSP/EXTRAM	HOME HEALTH CARE	Medicare	ENGL	CATHOLIC	SINGLE	WHITE	NULL	NULL	GUILLAIN-BARRE SYNDROME	0	1
55442	89040	128808	2112-05-09 16:55:00	2112-05-25 16:23:00	NULL	EMERGENCY	TRANSFER FROM HOSP/EXTRAM	SNF	Medicare	ENGL	CATHOLIC	SINGLE	WHITE	NULL	NULL	ABDOMINAL PAIN;NAUSEA,DIARRHEA	0	1
54765	86821	161523	2107-02-01 18:26:00	2107-02-18 18:30:00	NULL	EMERGENCY	EMERGENCY ROOM ADMIT	LONG TERM CARE HOSPITAL	Private	ENGL	CATHOLIC	MARRIED	WHITE	2107-02-01 15:20:00	2107-02-01 20:44:00	GASTROINTESTINAL BLEED	0	1
40295	41625	112945	2104-04-16 20:22:00	2104-04-25 14:00:00	NULL	EMERGENCY	TRANSFER FROM HOSP/EXTRAM	SNF	Medicare	ENGL	UNOBTAINABLE	SINGLE	WHITE	NULL	NULL	90% LEFT MAIN CORONARY ARTERY DISEASE	0	1
33942	27767	169515	2102-11-27 01:21:00	2102-11-30 17:00:00	NULL	EMERGENCY	EMERGENCY ROOM ADMIT	HOME	Private	ENGL	UNOBTAINABLE	SINGLE	WHITE	2102-11-26 23:08:00	2102-11-27 01:31:00	CHEST PAIN	0	1
921	746	117382	2159-11-26 09:33:00	2159-12-05 16:30:00	NULL	EMERGENCY	EMERGENCY ROOM ADMIT	SNF	Medicare	NULL	CATHOLIC	MARRIED	WHITE	2159-11-26 08:26:00	2159-11-26 11:20:00	STROKE/TIA	0	1
2794	2309	125182	2141-02-25 20:23:00	2141-02-27 06:15:00	2141-02-27 06:15:00	EMERGENCY	EMERGENCY ROOM ADMIT	DEAD/EXPIRED	Medicare	NULL	UNOBTAINABLE	MARRIED	WHITE	2141-02-25 15:26:00	2141-02-25 21:43:00	SEPSIS	1	1
48400	66749	177571	2195-08-28 07:15:00	2195-09-10 12:29:00	NULL	ELECTIVE	PHYS REFERRAL/NORMAL DELI	HOME HEALTH CARE	Medicare	ENGL	CATHOLIC	MARRIED	WHITE	NULL	NULL	BLADDER CANCER; PROSTATE CANCER/SDA	0	1
12179	9953	151377	2150-12-13 17:55:00	2150-12-19 17:39:00	NULL	EMERGENCY	EMERGENCY ROOM ADMIT	HOME HEALTH CARE	Medicare	ENGL	JEWISH	WIDOWED	WHITE	2150-12-13 15:19:00	2150-12-13 18:45:00	CHEST PAIN,RULE OUT MI	0	1
27037	22144	154402	2172-05-28 15:33:00	2172-06-03 14:05:00	NULL	EMERGENCY	TRANSFER FROM HOSP/EXTRAM	REHAB/DISTINCT PART HOSP	Medicare	ENGL	NOT SPECIFIED	DIVORCED	WHITE	NULL	NULL	CORONARY ARTERY DISEASE	0	1
28987	23726	129174	2112-05-16 13:36:00	2112-05-23 15:30:00	NULL	EMERGENCY	CLINIC REFERRAL/PREMATURE	HOME HEALTH CARE	Medicare	ENGL	CATHOLIC	MARRIED	WHITE	NULL	NULL	+ETT;CORONARY ARTERY DISEASE\CATH	0	1
41935	46816	106671	2137-06-26 12:00:00	2137-07-07 15:10:00	NULL	ELECTIVE	PHYS REFERRAL/NORMAL DELI	HOME HEALTH CARE	Private	ENGL	NOT SPECIFIED	MARRIED	WHITE	NULL	NULL	AORTIC STENOSIS\CORONARY ARTERY BYPASS GRAFT WITH AVR; ? MAZE /SDA	0	1
46661	61223	130044	2148-11-06 16:52:00	2148-11-15 17:10:00	NULL	EMERGENCY	TRANSFER FROM HOSP/EXTRAM	LONG TERM CARE HOSPITAL	Medicare	ENGL	NOT SPECIFIED	WIDOWED	WHITE	NULL	NULL	CONGESTIVE HEART FAILURE; SYNCOPE AND LEG WOUND ULCER	0	1
46662	61223	160095	2148-11-28 15:09:00	2148-12-05 15:35:00	NULL	EMERGENCY	PHYS REFERRAL/NORMAL DELI	LONG TERM CARE HOSPITAL	Medicare	ENGL	NOT SPECIFIED	WIDOWED	WHITE	NULL	NULL	ATHEROSCLEROSIS BILATERAL LOWER EXTREMITY	0	1
7266	5935	171152	2157-01-27 18:06:00	2157-02-04 15:35:00	NULL	EMERGENCY	EMERGENCY ROOM ADMIT	HOME	Medicare	NULL	NOT SPECIFIED	MARRIED	WHITE	2157-01-27 13:21:00	2157-01-27 18:12:00	GASTROINTESTINAL BLEED	0	1
7267	5935	169363	2164-07-12 19:54:00	2164-07-17 17:15:00	NULL	EMERGENCY	CLINIC REFERRAL/PREMATURE	SNF	Medicare	ENGL	NOT SPECIFIED	WIDOWED	WHITE	2164-07-12 15:04:00	2164-07-12 21:34:00	GASTROINTESTINAL BLEED	0	1
16733	13643	120280	2117-11-17 17:19:00	2117-11-20 16:17:00	NULL	URGENT	TRANSFER FROM HOSP/EXTRAM	HOME	Private	NULL	CATHOLIC	MARRIED	UNKNOWN/NOT SPECIFIED	NULL	NULL	CHEST PAIN; ACUTE MI\CATH	0	1
20005	16380	120026	2105-03-08 05:47:00	2105-03-09 00:50:00	2105-03-09 00:50:00	EMERGENCY	EMERGENCY ROOM ADMIT	DEAD/EXPIRED	Private	NULL	UNOBTAINABLE	SINGLE	WHITE	2105-03-08 04:37:00	2105-03-08 06:28:00	SUBARACHNOID HEMORRHAGE	1	1
22578	18498	181661	2113-05-07 12:16:00	2113-05-26 13:55:00	NULL	EMERGENCY	EMERGENCY ROOM ADMIT	SNF	Medicare	NULL	CATHOLIC	WIDOWED	WHITE	2113-05-07 08:41:00	2113-05-07 13:33:00	CHEST PAIN	0	1
29055	23779	173348	2191-03-18 07:15:00	2191-03-24 17:47:00	NULL	ELECTIVE	PHYS REFERRAL/NORMAL DELI	HOME	Private	NULL	PROTESTANT QUAKER	SINGLE	HISPANIC OR LATINO	NULL	NULL	CORONARY ARTERY DISEASE\CORONARY ARTERY BYPASS GRAFT/SDA	0	1
29056	23779	187571	2199-07-07 16:39:00	2199-07-10 17:00:00	2199-07-10 17:00:00	EMERGENCY	CLINIC REFERRAL/PREMATURE	DEAD/EXPIRED	Private	ENGL	PROTESTANT QUAKER	SINGLE	HISPANIC OR LATINO	2199-07-07 12:42:00	2199-07-07 20:21:00	BRIGHT RED BLOOD PER RECTUM	1	1
30451	24942	178112	2159-11-06 11:15:00	2159-11-13 16:50:00	NULL	EMERGENCY	TRANSFER FROM HOSP/EXTRAM	HOME HEALTH CARE	Medicare	NULL	NOT SPECIFIED	WIDOWED	UNKNOWN/NOT SPECIFIED	NULL	NULL	CHEST PAIN\CARDIAC CATH	0	1
53929	84008	154839	2134-09-09 17:29:00	2134-09-10 15:15:00	NULL	EMERGENCY	PHYS REFERRAL/NORMAL DELI	HOME	Private	ENGL	CATHOLIC	DIVORCED	WHITE	NULL	NULL	PERICARDIAL EFFUSION WITH TAMPONADE\PERICARDIOCENTESIS	0	1
6473	5324	100617	2139-01-03 10:12:00	2139-01-08 17:20:00	NULL	EMERGENCY	TRANSFER FROM HOSP/EXTRAM	HOME HEALTH CARE	Medicare	NULL	JEWISH	MARRIED	UNKNOWN/NOT SPECIFIED	NULL	NULL	MYOCARDIAL INFARCTION/CATH	0	1
28261	23161	132008	2132-04-01 21:23:00	2132-04-11 15:27:00	NULL	EMERGENCY	EMERGENCY ROOM ADMIT	HOME HEALTH CARE	Medicaid	RUSS	JEWISH	MARRIED	WHITE	2132-04-01 19:04:00	2132-04-01 21:45:00	PULMONARY EDEMA	0	1
28262	23161	123316	2132-07-07 07:25:00	2132-07-15 16:25:00	NULL	EMERGENCY	EMERGENCY ROOM ADMIT	HOME	Medicaid	RUSS	JEWISH	MARRIED	WHITE	2132-07-07 02:46:00	2132-07-07 04:19:00	ACUTE MYOCARDIAL INFARCTION	0	1
28263	23161	171685	2133-08-18 09:53:00	2133-09-01 17:20:00	NULL	EMERGENCY	EMERGENCY ROOM ADMIT	HOME HEALTH CARE	Medicaid	RUSS	JEWISH	MARRIED	WHITE	2133-08-18 06:30:00	2133-08-18 11:30:00	BIPOLAR PHEUMONIA	0	1
28264	23161	148180	2137-12-08 20:05:00	2137-12-13 16:01:00	NULL	EMERGENCY	EMERGENCY ROOM ADMIT	SNF	Medicare	RUSS	JEWISH	MARRIED	WHITE	2137-12-08 12:49:00	2137-12-08 21:32:00	PNEUMONIA	0	1
28265	23161	168634	2138-07-18 16:20:00	2138-07-27 14:20:00	NULL	EMERGENCY	EMERGENCY ROOM ADMIT	LONG TERM CARE HOSPITAL	Medicare	RUSS	JEWISH	MARRIED	WHITE	2138-07-18 13:33:00	2138-07-18 17:45:00	CHEST PAIN	0	1
28266	23161	115895	2138-08-02 19:09:00	2138-08-03 04:00:00	2138-08-03 04:00:00	EMERGENCY	EMERGENCY ROOM ADMIT	DEAD/EXPIRED	Medicare	RUSS	JEWISH	MARRIED	WHITE	2138-08-02 16:09:00	2138-08-02 21:19:00	ALTERED MENTAL STATUS	1	1
27663	22687	173897	2116-09-21 17:14:00	2116-09-27 15:00:00	NULL	EMERGENCY	CLINIC REFERRAL/PREMATURE	HOME HEALTH CARE	Private	ENGL	NOT SPECIFIED	MARRIED	WHITE	NULL	NULL	CHEST PAIN\CATH	0	1
52345	79117	197456	2147-05-08 20:02:00	2147-05-14 16:00:00	NULL	EMERGENCY	EMERGENCY ROOM ADMIT	SNF	Medicare	ENGL	JEWISH	SINGLE	WHITE	2147-05-08 14:50:00	2147-05-09 00:15:00	ACUTE RENAL FAILURE	0	1
45692	58373	189961	2119-12-22 20:23:00	2119-12-28 13:45:00	NULL	EMERGENCY	EMERGENCY ROOM ADMIT	HOME	Private	ENGL	NOT SPECIFIED	SINGLE	WHITE	2119-12-22 17:48:00	2119-12-22 22:08:00	DYSPNEA	0	1
26490	21686	171796	2110-01-06 07:15:00	2110-01-10 14:40:00	NULL	ELECTIVE	PHYS REFERRAL/NORMAL DELI	HOME HEALTH CARE	Medicare	ENGL	CATHOLIC	SINGLE	WHITE	NULL	NULL	LEFT URETER TUMOR/SDA	0	0
26491	21686	189422	2110-01-11 17:58:00	2110-01-18 14:10:00	NULL	EMERGENCY	EMERGENCY ROOM ADMIT	SNF	Medicare	ENGL	CATHOLIC	SINGLE	WHITE	2110-01-11 14:30:00	2110-01-11 19:00:00	INTRAABDOMINAL BLEEDING	0	1
30353	24858	164274	2177-02-20 07:15:00	2177-02-27 12:22:00	NULL	ELECTIVE	PHYS REFERRAL/NORMAL DELI	HOME	Medicare	NULL	OTHER	WIDOWED	UNKNOWN/NOT SPECIFIED	NULL	NULL	PELVIC MASS/SDA	0	0
30354	24858	147686	2178-01-20 17:04:00	2178-01-31 13:11:00	NULL	EMERGENCY	EMERGENCY ROOM ADMIT	REHAB/DISTINCT PART HOSP	Medicare	NULL	OTHER	WIDOWED	UNKNOWN/NOT SPECIFIED	2178-01-20 13:20:00	2178-01-20 19:00:00	ABDOMINAL ABSCESS	0	1
16773	13681	138352	2168-08-31 22:37:00	2168-09-04 14:03:00	NULL	EMERGENCY	TRANSFER FROM HOSP/EXTRAM	HOME	Private	ENGL	CATHOLIC	SINGLE	WHITE	NULL	NULL	ACUTE MYOCARDIAL INFARCTION;TELEMETRY	0	1
19114	15657	138597	2194-06-03 13:47:00	2194-07-04 16:21:00	NULL	EMERGENCY	TRANSFER FROM HOSP/EXTRAM	REHAB/DISTINCT PART HOSP	Medicare	NULL	CATHOLIC	MARRIED	UNKNOWN/NOT SPECIFIED	NULL	NULL	S/P MI\CATH	0	1
57328	94921	127779	2154-01-16 20:21:00	2154-02-01 12:15:00	NULL	EMERGENCY	TRANSFER FROM HOSP/EXTRAM	SNF	Medicare	ENGL	NOT SPECIFIED	SINGLE	WHITE	NULL	NULL	ABNORMAL EKG;ELEVATED TROPONIN	0	1
12398	10142	184055	2115-07-27 16:01:00	2115-07-29 15:00:00	NULL	EMERGENCY	EMERGENCY ROOM ADMIT	HOME HEALTH CARE	Medicare	NULL	JEWISH	WIDOWED	WHITE	2115-07-27 06:19:00	2115-07-27 16:57:00	EYE PAIN	0	1
52578	79954	198661	2132-01-24 16:32:00	2132-01-25 14:10:00	NULL	EMERGENCY	CLINIC REFERRAL/PREMATURE	HOME HEALTH CARE	Medicare	ENGL	CATHOLIC	WIDOWED	WHITE	NULL	NULL	LHC;CATHPLACEMENT	0	1
50437	73175	137764	2156-03-13 04:39:00	2156-03-23 15:02:00	NULL	EMERGENCY	TRANSFER FROM HOSP/EXTRAM	REHAB/DISTINCT PART HOSP	Medicare	ENGL	CATHOLIC	WIDOWED	WHITE	NULL	NULL	S T ELEVATED ION MI	0	1
38823	31994	130132	2149-02-04 16:59:00	2149-02-10 17:30:00	NULL	EMERGENCY	TRANSFER FROM HOSP/EXTRAM	HOME	Medicare	ENGL	CATHOLIC	WIDOWED	WHITE	NULL	NULL	CORONARY ARTERY DISEASE\CATH	0	1
38824	31994	112228	2151-03-26 18:23:00	2151-04-13 14:01:00	NULL	EMERGENCY	TRANSFER FROM HOSP/EXTRAM	SNF	Medicare	ENGL	CATHOLIC	WIDOWED	WHITE	NULL	NULL	ACUTE CORONARY SYNDROME\CARDIAC CATH	0	1
38825	31994	177546	2152-07-25 19:17:00	2152-08-07 10:15:00	NULL	EMERGENCY	TRANSFER FROM HOSP/EXTRAM	HOSPICE-HOME	Medicare	ENGL	CATHOLIC	WIDOWED	WHITE	NULL	NULL	ST ELEVATED MYOCARDIAL INFARCTION	0	1
14959	12168	175288	2155-07-20 10:25:00	2155-07-22 15:04:00	NULL	EMERGENCY	EMERGENCY ROOM ADMIT	HOME	Medicare	NULL	CATHOLIC	MARRIED	WHITE	NULL	NULL	CHEST PAIN/CATH	0	1
42963	50100	155308	2157-05-21 13:00:00	2157-05-23 16:45:00	2157-05-23 16:45:00	EMERGENCY	CLINIC REFERRAL/PREMATURE	DEAD/EXPIRED	Medicare	ENGL	UNOBTAINABLE	NULL	UNKNOWN/NOT SPECIFIED	2157-05-21 07:47:00	2157-05-21 10:30:00	PERFED BOWEL	1	1
1197	963	159921	2195-04-24 14:50:00	2195-04-30 13:27:00	NULL	EMERGENCY	TRANSFER FROM HOSP/EXTRAM	HOME	Private	NULL	NULL	DIVORCED	WHITE	NULL	NULL	+ETT	0	1
1198	963	190225	2204-10-25 16:42:00	2204-11-04 13:55:00	NULL	EMERGENCY	CLINIC REFERRAL/PREMATURE	SNF	Medicare	ENGL	NOT SPECIFIED	DIVORCED	WHITE	2204-10-25 14:59:00	2204-10-25 17:30:00	CHEST PAIN	0	1
37122	30495	105306	2132-05-13 20:33:00	2132-06-02 17:50:00	NULL	EMERGENCY	EMERGENCY ROOM ADMIT	HOME HEALTH CARE	Medicare	ENGL	NOT SPECIFIED	MARRIED	WHITE	2132-05-13 12:30:00	2132-05-13 21:44:00	ABDOMINAL PAIN	0	1
57085	94118	124816	2177-12-27 13:49:00	2177-12-29 14:30:00	NULL	EMERGENCY	CLINIC REFERRAL/PREMATURE	HOME	Private	ENGL	JEWISH	SINGLE	WHITE	2177-12-27 12:18:00	2177-12-27 13:00:00	MYOCARDIAL INFARCTION	0	1
31979	26143	156907	2142-06-01 00:39:00	2142-06-05 12:00:00	NULL	EMERGENCY	EMERGENCY ROOM ADMIT	REHAB/DISTINCT PART HOSP	Medicare	NULL	CATHOLIC	MARRIED	WHITE	2142-05-31 22:40:00	2142-06-01 02:40:00	CEREBELLAR BLEED	0	1
55834	90330	187242	2136-11-16 16:02:00	2136-11-26 13:30:00	NULL	EMERGENCY	TRANSFER FROM HOSP/EXTRAM	HOME HEALTH CARE	Medicare	ENGL	CATHOLIC	MARRIED	WHITE	NULL	NULL	CORONARY ARTERY DISEASE\CARDIAC CATH	0	1
24667	20195	120343	2111-12-17 18:36:00	2111-12-24 17:26:00	NULL	EMERGENCY	EMERGENCY ROOM ADMIT	HOME HEALTH CARE	Private	NULL	CATHOLIC	DIVORCED	WHITE	NULL	NULL	CORONARY ARTERY DISEASE\CATH	0	1
40167	41245	113379	2156-12-30 07:15:00	2157-01-07 23:20:00	NULL	ELECTIVE	PHYS REFERRAL/NORMAL DELI	HOME HEALTH CARE	Medicare	RUSS	NOT SPECIFIED	DIVORCED	WHITE	NULL	NULL	CORONARY ARTERY DISEASE\CORONARY ARTERY BYPASS GRAFT /SDA	0	1
36654	30086	171279	2191-08-04 09:52:00	2191-08-09 11:00:00	NULL	EMERGENCY	EMERGENCY ROOM ADMIT	HOME	Medicare	ENGL	NOT SPECIFIED	SINGLE	WHITE	2191-08-04 07:34:00	2191-08-04 09:50:00	ACUTE CORONARY SYNDROME	0	1
36424	29894	170918	2177-10-02 19:33:00	2177-10-30 11:00:00	NULL	EMERGENCY	TRANSFER FROM HOSP/EXTRAM	REHAB/DISTINCT PART HOSP	Private	ENGL	CATHOLIC	DIVORCED	BLACK/AFRICAN AMERICAN	NULL	NULL	CORONARY ARTERY DISEASE	0	1
36425	29894	151045	2178-07-30 16:59:00	2178-08-08 17:40:00	NULL	EMERGENCY	EMERGENCY ROOM ADMIT	HOME HEALTH CARE	Private	ENGL	CATHOLIC	DIVORCED	BLACK/AFRICAN AMERICAN	2178-07-30 09:36:00	2178-07-30 18:20:00	RESPIRATORY DISTRESS;TELEMETRY	0	1
20603	16856	184720	2177-04-07 13:00:00	2177-04-26 15:50:00	NULL	ELECTIVE	PHYS REFERRAL/NORMAL DELI	HOME HEALTH CARE	Medicare	ENGL	JEWISH	MARRIED	WHITE	NULL	NULL	MITRAL VALVE DISORDER\MITRAL VALVE REPLACEMENT; TVR; POSSIBLE LEAD PLACEMENT VIA RIGHT THORACOTOMY VS STERNOTOMY	0	1
20604	16856	197499	2179-07-28 11:42:00	2179-08-02 14:40:00	NULL	EMERGENCY	PHYS REFERRAL/NORMAL DELI	HOME	Medicare	ENGL	JEWISH	MARRIED	WHITE	NULL	NULL	CONGESTIVE HEART FAILURE EXACERBATION	0	1
20605	16856	147865	2179-08-11 15:45:00	2179-08-22 14:15:00	NULL	EMERGENCY	PHYS REFERRAL/NORMAL DELI	HOME	Medicare	ENGL	JEWISH	MARRIED	WHITE	NULL	NULL	CONGESTIVE HEART FAILURE;RENAL FAILURE	0	1
20606	16856	193531	2179-08-29 13:38:00	2179-09-12 10:30:00	2179-09-12 10:30:00	EMERGENCY	PHYS REFERRAL/NORMAL DELI	DEAD/EXPIRED	Medicare	ENGL	JEWISH	MARRIED	WHITE	NULL	NULL	CONGESTIVE HEART FAILURE	1	1
28967	23709	182203	2186-06-21 20:55:00	2186-06-29 11:40:00	NULL	EMERGENCY	TRANSFER FROM HOSP/EXTRAM	SNF	Medicare	NULL	CATHOLIC	MARRIED	OTHER	NULL	NULL	CARDIOMYOPATHY	0	1
49008	68655	116598	2191-07-01 22:13:00	2191-07-06 16:54:00	NULL	EMERGENCY	CLINIC REFERRAL/PREMATURE	SNF	Medicare	ENGL	CATHOLIC	MARRIED	WHITE	2191-07-01 17:53:00	2191-07-02 00:29:00	ACUTE RENAL FAILURE	0	1
57611	95782	195565	2133-01-11 18:08:00	2133-02-10 15:23:00	NULL	EMERGENCY	EMERGENCY ROOM ADMIT	HOME HEALTH CARE	Medicare	ENGL	PROTESTANT QUAKER	WIDOWED	PATIENT DECLINED TO ANSWER	2133-01-11 14:37:00	2133-01-11 19:10:00	PNEUMONIA	0	1
57612	95782	131544	2133-05-25 21:34:00	2133-06-01 12:50:00	NULL	EMERGENCY	EMERGENCY ROOM ADMIT	HOME	Medicare	ENGL	PROTESTANT QUAKER	WIDOWED	PATIENT DECLINED TO ANSWER	2133-05-25 18:13:00	2133-05-25 22:24:00	UPPER GI BLEED	0	1
52373	79240	142189	2148-08-30 10:30:00	2148-09-04 15:00:00	NULL	ELECTIVE	PHYS REFERRAL/NORMAL DELI	HOME HEALTH CARE	Private	ENGL	PROTESTANT QUAKER	MARRIED	WHITE	NULL	NULL	HEPATOCELLULAR CARCINOMA/SDA	0	1
391	306	167129	2199-09-15 19:59:00	2199-09-21 14:00:00	NULL	EMERGENCY	EMERGENCY ROOM ADMIT	HOME	Government	NULL	UNOBTAINABLE	SINGLE	WHITE	2199-09-15 16:36:00	2199-09-15 21:32:00	SUBDURAL HEMATOMA	0	1
41918	46768	107692	2141-09-11 14:00:00	2141-09-16 13:10:00	NULL	ELECTIVE	PHYS REFERRAL/NORMAL DELI	HOME HEALTH CARE	Private	ENGL	NOT SPECIFIED	MARRIED	PATIENT DECLINED TO ANSWER	NULL	NULL	CORONARY ARTERY DISEASE\CORONARY ARTERY BYPASS GRAFT	0	1
11407	9324	191347	2176-11-20 10:57:00	2176-11-23 15:35:00	NULL	URGENT	TRANSFER FROM HOSP/EXTRAM	HOME	Private	NULL	NOT SPECIFIED	MARRIED	ASIAN	NULL	NULL	UNSTABLE ANGINA\CATH	0	1
11408	9324	101687	2177-02-26 13:08:00	2177-02-28 05:24:00	NULL	EMERGENCY	TRANSFER FROM HOSP/EXTRAM	HOME	Private	NULL	NOT SPECIFIED	MARRIED	ASIAN	NULL	NULL	ACUTE CORONARY SYNDROME\CATH	0	1
48896	68300	128859	2143-08-30 04:58:00	2143-10-15 16:30:00	NULL	EMERGENCY	EMERGENCY ROOM ADMIT	HOME HEALTH CARE	Private	ENGL	CATHOLIC	MARRIED	WHITE	2143-08-29 23:21:00	2143-08-30 06:14:00	RIGHT SIDED WEAKNESS	0	1
31158	25477	169498	2115-11-07 15:21:00	2115-11-13 15:24:00	NULL	EMERGENCY	TRANSFER FROM HOSP/EXTRAM	HOME HEALTH CARE	Medicare	NULL	PROTESTANT QUAKER	WIDOWED	UNKNOWN/NOT SPECIFIED	NULL	NULL	ACUTE MYOCARDIAL INFARCTION\CATH	0	1
31159	25477	134613	2117-07-22 13:54:00	2117-07-23 15:09:00	NULL	ELECTIVE	PHYS REFERRAL/NORMAL DELI	HOME	Medicare	NULL	PROTESTANT QUAKER	WIDOWED	UNKNOWN/NOT SPECIFIED	NULL	NULL	CAROTID STENOSIS\CAROTID ANGIOGRAM AND STENT	0	1
45828	58763	171192	2133-10-22 18:07:00	2133-11-01 17:30:00	NULL	EMERGENCY	EMERGENCY ROOM ADMIT	HOME HEALTH CARE	Medicaid	SPAN	NOT SPECIFIED	SINGLE	HISPANIC/LATINO - CUBAN	2133-10-22 15:25:00	2133-10-22 20:42:00	NON-ST SEGMENT ELEVATION MYOCARDIAL INFARCTION	0	1
57451	95273	183724	2109-02-08 07:15:00	2109-02-13 15:15:00	NULL	ELECTIVE	PHYS REFERRAL/NORMAL DELI	HOME HEALTH CARE	Medicare	ENGL	CATHOLIC	MARRIED	WHITE	NULL	NULL	AORTIC STENOSIS\CORONARY ARTERY BYPASS GRAFT WITH AVR /SDA	0	1
35960	29488	147767	2122-02-20 17:42:00	2122-02-25 16:00:00	NULL	EMERGENCY	EMERGENCY ROOM ADMIT	HOME HEALTH CARE	Medicare	ENGL	CATHOLIC	WIDOWED	WHITE	2122-02-20 13:34:00	2122-02-20 14:51:00	CHEST PAIN	0	1
43924	52899	175977	2178-04-21 18:22:00	2178-04-30 13:30:00	NULL	EMERGENCY	TRANSFER FROM HOSP/EXTRAM	SNF	Private	ENGL	PROTESTANT QUAKER	MARRIED	WHITE	NULL	NULL	NON-ST SEGMENT ELEVATION MYOCARDIAL INFARCTION\CATH	0	1
43925	52899	155731	2178-06-25 06:33:00	2178-06-30 16:39:00	NULL	EMERGENCY	EMERGENCY ROOM ADMIT	HOME HEALTH CARE	Private	ENGL	PROTESTANT QUAKER	MARRIED	WHITE	2178-06-25 03:14:00	2178-06-25 08:15:00	ASTHMA;COPD EXACERBATION	0	1
44042	53294	167263	2189-01-02 01:18:00	2189-01-10 17:30:00	NULL	ELECTIVE	PHYS REFERRAL/NORMAL DELI	HOME HEALTH CARE	Medicare	NULL	NOT SPECIFIED	MARRIED	WHITE	NULL	NULL	MESENTERIC TUMOR/COMMON BLE DUCT STONES/SDA	0	0
44043	53294	160247	2194-10-24 13:27:00	2194-10-27 15:30:00	NULL	EMERGENCY	CLINIC REFERRAL/PREMATURE	HOME	Medicare	ENGL	CATHOLIC	MARRIED	WHITE	NULL	NULL	UNSTABLE ANGINA\CARDIAC CATH;STAGED CIRCUMFLEX STENTING	0	1
41929	46801	176093	2122-06-27 03:08:00	2122-07-03 18:15:00	2122-07-03 18:15:00	EMERGENCY	EMERGENCY ROOM ADMIT	DEAD/EXPIRED	Medicare	ENGL	PROTESTANT QUAKER	DIVORCED	WHITE	2122-06-26 19:14:00	2122-06-27 04:50:00	ABDOMINAL PAIN	1	1
28847	23650	102161	2115-03-29 19:59:00	2115-03-29 12:00:00	2115-03-29 12:00:00	EMERGENCY	TRANSFER FROM HOSP/EXTRAM	DEAD/EXPIRED	Medicare	NULL	PROTESTANT QUAKER	DIVORCED	WHITE	NULL	NULL	PULMONARY EMBOLIS	1	1
12441	10174	155234	2131-02-15 16:42:00	2131-02-21 12:22:00	NULL	EMERGENCY	EMERGENCY ROOM ADMIT	HOME HEALTH CARE	Government	NULL	CATHOLIC	SINGLE	WHITE	2131-02-15 12:46:00	2131-02-15 18:07:00	HYPOTENSION	0	1
12442	10174	119127	2132-03-24 16:53:00	2132-03-27 11:15:00	NULL	EMERGENCY	EMERGENCY ROOM ADMIT	HOME	Government	NULL	CATHOLIC	SINGLE	WHITE	2132-03-24 12:34:00	2132-03-24 18:25:00	HYPOTENSION	0	1
12443	10174	110010	2135-11-15 20:59:00	2135-11-22 20:23:00	NULL	EMERGENCY	EMERGENCY ROOM ADMIT	HOME HEALTH CARE	Medicaid	ENGL	CATHOLIC	SINGLE	WHITE	2135-11-15 18:37:00	2135-11-15 21:48:00	SHORTNESS OF BREATH	0	1
12444	10174	130645	2136-11-14 13:47:00	2136-11-22 13:01:00	NULL	EMERGENCY	EMERGENCY ROOM ADMIT	HOME HEALTH CARE	Medicaid	ENGL	CATHOLIC	SINGLE	WHITE	2136-11-14 10:01:00	2136-11-14 15:30:00	ACUTE RENAL FAILURE, CELLULITIS	0	1
12445	10174	126170	2139-07-17 23:05:00	2139-07-19 15:15:00	NULL	EMERGENCY	CLINIC REFERRAL/PREMATURE	HOME	Medicare	ENGL	CATHOLIC	SINGLE	WHITE	2139-07-17 19:09:00	2139-07-18 01:22:00	HYPOTENSION	0	1
33624	27504	122586	2112-09-15 05:27:00	2112-09-21 16:02:00	NULL	EMERGENCY	EMERGENCY ROOM ADMIT	SNF	Medicare	ENGL	JEWISH	MARRIED	WHITE	2112-09-15 03:07:00	2112-09-15 06:30:00	HYPOXIA	0	1
33625	27504	100908	2113-01-02 03:54:00	2113-01-06 15:00:00	NULL	EMERGENCY	EMERGENCY ROOM ADMIT	SNF	Medicare	ENGL	JEWISH	MARRIED	WHITE	2113-01-02 00:55:00	2113-01-02 05:32:00	CONGESTIVE HEART FAILURE	0	1
33626	27504	138692	2114-03-16 20:21:00	2114-03-19 16:51:00	NULL	EMERGENCY	EMERGENCY ROOM ADMIT	REHAB/DISTINCT PART HOSP	Medicare	ENGL	JEWISH	MARRIED	WHITE	2114-03-16 17:21:00	2114-03-16 21:32:00	CONGESTIVE HEART FAILURE	0	1
33627	27504	154476	2114-05-18 19:54:00	2114-05-24 04:30:00	2114-05-24 04:30:00	EMERGENCY	EMERGENCY ROOM ADMIT	DEAD/EXPIRED	Medicare	ENGL	JEWISH	MARRIED	WHITE	2114-05-18 16:18:00	2114-05-18 20:59:00	PNEUMONIA	1	1
43806	52590	179179	2118-08-31 14:00:00	2118-09-06 13:18:00	NULL	ELECTIVE	PHYS REFERRAL/NORMAL DELI	HOME HEALTH CARE	Medicare	ENGL	CATHOLIC	MARRIED	WHITE	NULL	NULL	CORONARY ARTERY DISEASE\CORONARY ARTERY BYPASS GRAFT	0	1
2335	1939	172204	2171-07-10 15:55:00	2171-07-13 14:02:00	NULL	EMERGENCY	TRANSFER FROM HOSP/EXTRAM	HOME	Private	NULL	NULL	MARRIED	UNKNOWN/NOT SPECIFIED	NULL	NULL	ACUTE MYOCARDIAL INFARCTION\CATH	0	1
42034	47133	171415	2143-10-31 00:42:00	2143-11-12 12:25:00	NULL	EMERGENCY	CLINIC REFERRAL/PREMATURE	REHAB/DISTINCT PART HOSP	Medicare	ENGL	NOT SPECIFIED	MARRIED	OTHER	2143-10-30 23:00:00	2143-10-31 01:49:00	INTRACRANIAL HEMORRHAGE	0	1
40793	43155	120027	2113-09-05 09:38:00	2113-09-15 15:35:00	NULL	EMERGENCY	CLINIC REFERRAL/PREMATURE	REHAB/DISTINCT PART HOSP	Medicare	ENGL	UNOBTAINABLE	MARRIED	WHITE	2113-09-05 08:03:00	2113-09-05 10:51:00	TRAUMA	0	1
17474	14266	111581	2100-12-01 20:18:00	2100-12-09 05:43:00	2100-12-09 05:43:00	EMERGENCY	TRANSFER FROM HOSP/EXTRAM	DEAD/EXPIRED	Medicare	NULL	CATHOLIC	MARRIED	WHITE	NULL	NULL	SYNCOPE	1	1
10975	8980	101170	2106-02-05 20:28:00	2106-02-26 13:47:00	2106-02-26 13:47:00	EMERGENCY	CLINIC REFERRAL/PREMATURE	DEAD/EXPIRED	Medicare	NULL	NOT SPECIFIED	WIDOWED	OTHER	2106-02-05 13:33:00	2106-02-05 20:46:00	ISCHEMIA	1	1
874	711	167380	2184-05-04 15:13:00	2184-05-15 15:05:00	NULL	EMERGENCY	EMERGENCY ROOM ADMIT	SNF	Medicare	ENGL	JEWISH	MARRIED	WHITE	2184-05-04 13:22:00	2184-05-04 16:14:00	GANGRENE	0	0
875	711	114791	2184-05-25 21:13:00	2184-06-20 10:50:00	NULL	EMERGENCY	EMERGENCY ROOM ADMIT	SNF	Medicare	ENGL	JEWISH	MARRIED	WHITE	2184-05-25 17:15:00	2184-05-25 22:47:00	SEPSIS	0	1
876	711	120522	2184-10-05 10:44:00	2184-10-15 18:11:00	NULL	EMERGENCY	EMERGENCY ROOM ADMIT	SNF	Medicare	ENGL	JEWISH	MARRIED	WHITE	2184-10-05 02:33:00	2184-10-05 12:02:00	URINARY TRACT INFECTION;PYELONEPHRITIS	0	1
877	711	168530	2184-10-16 08:43:00	2184-11-05 14:00:00	NULL	EMERGENCY	EMERGENCY ROOM ADMIT	SNF	Medicare	ENGL	JEWISH	MARRIED	WHITE	2184-10-16 05:55:00	2184-10-16 09:17:00	CONGESTIVE HEART FAILURE	0	1
878	711	158767	2185-03-22 09:47:00	2185-05-16 17:10:00	NULL	EMERGENCY	EMERGENCY ROOM ADMIT	HOSPICE-HOME	Medicare	ENGL	JEWISH	MARRIED	WHITE	2185-03-22 06:59:00	2185-03-22 11:14:00	PNEUMONIA	0	1
30268	24793	136281	2151-04-12 16:11:00	2151-04-20 13:40:00	NULL	EMERGENCY	TRANSFER FROM HOSP/EXTRAM	HOME HEALTH CARE	Medicare	NULL	OTHER	MARRIED	UNKNOWN/NOT SPECIFIED	NULL	NULL	CHEST PAIN\CATH	0	1
7446	6092	103191	2124-05-09 17:41:00	2124-05-24 17:35:00	2124-05-24 17:35:00	URGENT	PHYS REFERRAL/NORMAL DELI	DEAD/EXPIRED	Medicare	NULL	NULL	NULL	UNKNOWN/NOT SPECIFIED	NULL	NULL	MESENTERIC ISCHEMIA	1	1
47737	64717	122614	2105-09-02 16:22:00	2105-09-11 15:30:00	NULL	EMERGENCY	CLINIC REFERRAL/PREMATURE	HOME HEALTH CARE	Medicare	ENGL	CATHOLIC	MARRIED	WHITE	NULL	NULL	CORONARY ARTERY DISEASE;CHEST PAIN;ABNORMAL STRESS TEST\CARDIAC CATHETERIZATION/LEFT HEART CATHETRIZATION	0	1
55337	88678	101244	2162-01-21 17:50:00	2162-02-01 13:21:00	NULL	EMERGENCY	PHYS REFERRAL/NORMAL DELI	HOME HEALTH CARE	Medicare	ENGL	CATHOLIC	WIDOWED	WHITE	NULL	NULL	UNSTABLE ANGINA\CARDIAC CATH	0	1
13553	11072	139491	2166-08-28 21:09:00	2166-09-02 14:47:00	NULL	EMERGENCY	TRANSFER FROM HOSP/EXTRAM	HOME	Private	NULL	CATHOLIC	MARRIED	UNKNOWN/NOT SPECIFIED	NULL	NULL	ACUTE MYOCARDIAL INFARCTION\CATH	0	1
21735	17789	136954	2122-10-22 15:29:00	2122-11-11 18:45:00	NULL	URGENT	TRANSFER FROM HOSP/EXTRAM	SNF	Medicare	NULL	CATHOLIC	MARRIED	WHITE	NULL	NULL	MYOCARDIAL INFARCTION\CATH	0	1
21736	17789	191112	2123-03-15 07:15:00	2123-03-19 14:10:00	NULL	ELECTIVE	PHYS REFERRAL/NORMAL DELI	SNF	Medicare	NULL	CATHOLIC	MARRIED	WHITE	NULL	NULL	CORONARY ARTERY DISEASE\CORONARY ARTERY BYPASS GRAFT/SDA	0	1
14797	12033	146730	2112-10-11 20:27:00	2112-10-17 15:38:00	NULL	EMERGENCY	TRANSFER FROM HOSP/EXTRAM	HOME	Private	NULL	UNOBTAINABLE	MARRIED	UNKNOWN/NOT SPECIFIED	NULL	NULL	CORONARY ARTERY DISEASE	0	1
29330	24004	124403	2186-07-04 15:40:00	2186-07-15 16:00:00	NULL	EMERGENCY	TRANSFER FROM HOSP/EXTRAM	HOME HEALTH CARE	Medicare	NULL	JEWISH	MARRIED	WHITE	NULL	NULL	ACUTE MYOCARDIAL INFARCTION\CATH	0	1
925	749	114827	2176-07-20 10:12:00	2176-07-23 18:45:00	NULL	URGENT	TRANSFER FROM HOSP/EXTRAM	HOME	Private	NULL	CATHOLIC	MARRIED	WHITE	NULL	NULL	S/P INFARCT\CARDIAC CATH	0	1
18216	14890	113316	2190-06-05 21:29:00	2190-06-06 01:07:00	NULL	EMERGENCY	EMERGENCY ROOM ADMIT	SHORT TERM HOSPITAL	Medicare	NULL	JEWISH	MARRIED	WHITE	2190-06-05 17:45:00	2190-06-05 23:40:00	STATUS EPILEPTIOUS	0	1
24115	19744	195630	2119-12-04 07:15:00	2119-12-08 13:56:00	NULL	ELECTIVE	PHYS REFERRAL/NORMAL DELI	HOME	Medicare	NULL	NULL	NULL	UNKNOWN/NOT SPECIFIED	NULL	NULL	CORONARY ARTERY DISEASE\CORONARY ARTERY BYPASS GRAFT/SDA	0	1
39507	32574	153415	2160-08-08 13:46:00	2160-08-14 19:46:00	NULL	EMERGENCY	PHYS REFERRAL/NORMAL DELI	LONG TERM CARE HOSPITAL	Medicare	ENGL	CATHOLIC	MARRIED	WHITE	NULL	NULL	CONGESTIVE HEART FAILURE	0	1
39506	32574	131887	2155-07-27 07:15:00	2155-08-07 13:20:00	NULL	ELECTIVE	PHYS REFERRAL/NORMAL DELI	SNF	Medicare	ENGL	NOT SPECIFIED	MARRIED	WHITE	NULL	NULL	MITRAL VALVE REPLACEMENT\MITRAL VALVE REPLACEMENT	0	1
41969	46910	183174	2184-11-29 07:15:00	2184-12-05 16:12:00	NULL	ELECTIVE	PHYS REFERRAL/NORMAL DELI	REHAB/DISTINCT PART HOSP	Medicare	ENGL	NOT SPECIFIED	MARRIED	WHITE	NULL	NULL	CORONARY ARTERY DISEASE\CORONARY ARTERY BYPASS GRAFT /SDA	0	1
28930	23697	115610	2173-08-07 14:23:00	2173-08-12 18:05:00	NULL	EMERGENCY	EMERGENCY ROOM ADMIT	HOME	Private	ENGL	CATHOLIC	MARRIED	WHITE	2173-08-07 10:12:00	2173-08-07 15:01:00	UPPER GI BLEED	0	1
28931	23697	129988	2179-07-13 06:39:00	2179-07-13 20:15:00	2179-07-13 20:15:00	EMERGENCY	CLINIC REFERRAL/PREMATURE	DEAD/EXPIRED	Medicare	ENGL	CATHOLIC	MARRIED	WHITE	2179-07-12 23:45:00	2179-07-13 09:46:00	CHEST PAIN;TELEMETRY	1	1
37512	30810	164689	2183-10-28 09:30:00	2183-11-06 16:40:00	NULL	ELECTIVE	PHYS REFERRAL/NORMAL DELI	SNF	Medicare	ENGL	PROTESTANT QUAKER	MARRIED	WHITE	NULL	NULL	NON HEALING ULCER LEFT LEG	0	0
37513	30810	102577	2185-10-03 17:48:00	2185-10-07 18:08:00	NULL	EMERGENCY	EMERGENCY ROOM ADMIT	HOME HEALTH CARE	Medicare	ENGL	PROTESTANT QUAKER	MARRIED	WHITE	2185-10-03 10:42:00	2185-10-03 18:36:00	FEVER	0	1
949	772	186398	2189-10-09 15:06:00	2189-10-19 17:10:00	NULL	EMERGENCY	TRANSFER FROM HOSP/EXTRAM	HOME	Private	SPAN	CATHOLIC	MARRIED	UNKNOWN/NOT SPECIFIED	NULL	NULL	CORONARY ARTERY DISEASE	0	1
51018	75053	125154	2161-04-08 23:00:00	2161-04-15 14:30:00	NULL	EMERGENCY	TRANSFER FROM HOSP/EXTRAM	SHORT TERM HOSPITAL	Medicare	ENGL	NOT SPECIFIED	SINGLE	UNKNOWN/NOT SPECIFIED	NULL	NULL	ICD LEAN INFECTION;VEGITATION	0	1
24875	20378	164628	2170-04-24 13:49:00	2170-04-30 16:05:00	NULL	EMERGENCY	TRANSFER FROM HOSP/EXTRAM	REHAB/DISTINCT PART HOSP	Medicare	NULL	OTHER	MARRIED	PATIENT DECLINED TO ANSWER	NULL	NULL	CHEST PAIN\CATH	0	1
37594	30883	112744	2200-08-25 14:24:00	2200-08-28 18:00:00	NULL	EMERGENCY	EMERGENCY ROOM ADMIT	REHAB/DISTINCT PART HOSP	Medicare	PTUN	CATHOLIC	WIDOWED	WHITE	2200-08-25 11:09:00	2200-08-25 15:18:00	SUBDURAL HEMATOMA	0	1
21248	17382	126181	2183-07-13 22:46:00	2183-07-20 12:50:00	NULL	EMERGENCY	EMERGENCY ROOM ADMIT	HOME	Medicare	NULL	GREEK ORTHODOX	MARRIED	WHITE	2183-07-13 18:09:00	2183-07-14 00:21:00	ANEMIA	0	1
45862	58831	184794	2194-04-12 09:35:00	2194-04-14 13:00:00	NULL	EMERGENCY	CLINIC REFERRAL/PREMATURE	HOME	Private	ENGL	GREEK ORTHODOX	MARRIED	WHITE	2194-04-12 09:21:00	2194-04-12 09:58:00	ST ELEVATED MYOCARDIAL INFARCTION	0	1
47451	63755	164278	2151-11-15 07:15:00	2151-11-19 16:42:00	NULL	ELECTIVE	PHYS REFERRAL/NORMAL DELI	HOME HEALTH CARE	Medicare	ENGL	NOT SPECIFIED	MARRIED	WHITE	NULL	NULL	LEFT CAROTID OCCULUSION\LEFT CAROTID TO CAROTID BYPASS; LEFT CAROTID TO SUBCLAVIAN GRAFT LEFT; LEFT FEMORAL AXILLARY BYPASS; DEPLOYMENT OF ENDOSTENT GRAFT /SDA	0	1
47452	63755	113270	2151-12-23 07:15:00	2151-12-27 13:12:00	NULL	ELECTIVE	PHYS REFERRAL/NORMAL DELI	HOME HEALTH CARE	Medicare	ENGL	UNOBTAINABLE	MARRIED	WHITE	NULL	NULL	PLEURAL EFFUSION/SDA	0	0
47453	63755	159586	2152-06-26 07:15:00	2152-07-11 16:32:00	NULL	ELECTIVE	PHYS REFERRAL/NORMAL DELI	SNF	Medicare	ENGL	NOT SPECIFIED	MARRIED	WHITE	NULL	NULL	ABDOMINAL AORTIC ANEURYSM/SDA	0	1
47454	63755	111041	2154-02-08 07:15:00	2154-02-16 15:38:00	NULL	ELECTIVE	PHYS REFERRAL/NORMAL DELI	SNF	Medicare	ENGL	CATHOLIC	MARRIED	OTHER	NULL	NULL	THORACIC ANEURYSM/SDA\REDO STERNOTOMY; REPAIR AORTIC ARCH ANEURYSM	0	1
27373	22438	118722	2188-08-19 22:44:00	2188-09-01 14:24:00	NULL	EMERGENCY	EMERGENCY ROOM ADMIT	SNF	Medicaid	ENGL	PROTESTANT QUAKER	DIVORCED	WHITE	2188-08-19 15:28:00	2188-08-20 00:11:00	CELLULITIS	0	1
16968	13850	151826	2164-06-17 17:24:00	2164-06-20 15:40:00	NULL	URGENT	TRANSFER FROM HOSP/EXTRAM	HOME	Private	NULL	UNOBTAINABLE	MARRIED	UNKNOWN/NOT SPECIFIED	NULL	NULL	ACUTE MYOCARDIAL INFARCTION	0	1
55267	88481	179181	2122-05-25 13:56:00	2122-05-28 15:45:00	NULL	EMERGENCY	CLINIC REFERRAL/PREMATURE	HOME	Medicare	RUSS	NOT SPECIFIED	MARRIED	WHITE - RUSSIAN	2122-05-25 11:37:00	2122-05-25 12:34:00	ST ELEVATED MYOCARDIAL INFARCTION	0	1
58428	98268	111208	2124-05-17 14:42:00	2124-05-23 13:44:00	NULL	EMERGENCY	CLINIC REFERRAL/PREMATURE	SNF	Medicare	RUSS	NOT SPECIFIED	WIDOWED	WHITE - RUSSIAN	2124-05-17 09:45:00	2124-05-17 15:30:00	CONGESTIVE HEART FAILURE	0	1
58429	98268	194997	2124-10-20 11:09:00	2124-10-23 17:50:00	NULL	EMERGENCY	CLINIC REFERRAL/PREMATURE	HOME HEALTH CARE	Medicare	RUSS	NOT SPECIFIED	WIDOWED	WHITE - RUSSIAN	2124-10-20 08:43:00	2124-10-20 11:50:00	CONGESTIVE HEART FAILURE;EXACERBATION	0	1
22318	18267	177788	2123-06-09 14:05:00	2123-06-12 14:15:00	NULL	EMERGENCY	TRANSFER FROM HOSP/EXTRAM	HOME	Private	NULL	OTHER	MARRIED	UNKNOWN/NOT SPECIFIED	NULL	NULL	MYOCARDIAL INFARCTION\CATH	0	1
21900	17918	101826	2127-12-16 17:36:00	2127-12-24 16:04:00	NULL	EMERGENCY	EMERGENCY ROOM ADMIT	SNF	Medicare	NULL	PROTESTANT QUAKER	UNKNOWN (DEFAULT)	WHITE	2127-12-16 13:33:00	2127-12-16 20:00:00	BRADYCARDIA	0	1
30575	25029	100678	2133-10-22 11:55:00	2133-10-29 11:47:00	2133-10-29 11:47:00	EMERGENCY	TRANSFER FROM HOSP/EXTRAM	DEAD/EXPIRED	Medicare	NULL	UNOBTAINABLE	UNKNOWN (DEFAULT)	UNKNOWN/NOT SPECIFIED	NULL	NULL	CORONARY ARTERY DISEASE	1	1
48692	67683	178738	2164-07-16 14:27:00	2164-07-24 14:30:00	NULL	ELECTIVE	CLINIC REFERRAL/PREMATURE	SNF	Medicare	ENGL	NOT SPECIFIED	DIVORCED	WHITE	NULL	NULL	CHEST PAIN;CARDIAC ISCHEMIA\CARDIAC CATH	0	1
48693	67683	146759	2164-08-11 17:47:00	2164-08-13 18:49:00	NULL	EMERGENCY	EMERGENCY ROOM ADMIT	HOME HEALTH CARE	Medicare	ENGL	NOT SPECIFIED	DIVORCED	WHITE	2164-08-11 16:05:00	2164-08-11 20:41:00	SUPRAVENTRICULAR TACHYCARDIA	0	1
1187	953	175948	2103-12-20 20:10:00	2103-12-30 16:10:00	NULL	EMERGENCY	EMERGENCY ROOM ADMIT	HOME HEALTH CARE	Medicare	RUSS	GREEK ORTHODOX	MARRIED	WHITE - RUSSIAN	2103-12-20 16:15:00	2103-12-20 22:19:00	CHEST PAIN	0	1
913	740	184078	2169-06-24 18:00:00	2169-07-10 15:18:00	NULL	EMERGENCY	TRANSFER FROM HOSP/EXTRAM	SNF	Medicare	NULL	CATHOLIC	MARRIED	UNKNOWN/NOT SPECIFIED	NULL	NULL	U/A	0	1
14891	12113	162590	2137-03-11 15:47:00	2137-04-02 13:21:00	NULL	EMERGENCY	EMERGENCY ROOM ADMIT	SNF	Medicare	NULL	CATHOLIC	WIDOWED	WHITE	2137-03-11 11:15:00	2137-03-11 17:38:00	HIP PAIN	0	1
14892	12113	166878	2139-11-17 17:40:00	2139-12-05 09:30:00	NULL	EMERGENCY	EMERGENCY ROOM ADMIT	HOME	Medicare	ENGL	CATHOLIC	WIDOWED	WHITE	2139-11-17 13:13:00	2139-11-17 22:30:00	CELLULITIS;TELEMETRY	0	0
14893	12113	197423	2142-02-09 07:15:00	2142-02-17 13:57:00	NULL	ELECTIVE	PHYS REFERRAL/NORMAL DELI	HOME HEALTH CARE	Medicare	ENGL	CATHOLIC	WIDOWED	WHITE	NULL	NULL	RECTAL CA/SDA	0	1
14894	12113	194654	2144-12-20 17:26:00	2145-01-01 16:49:00	NULL	EMERGENCY	CLINIC REFERRAL/PREMATURE	SNF	Medicare	ENGL	CATHOLIC	WIDOWED	WHITE	2144-12-20 13:42:00	2144-12-20 20:25:00	ACUTE RENAL FAILURE	0	1
14895	12113	163258	2145-02-10 16:54:00	2145-02-16 18:38:00	NULL	EMERGENCY	CLINIC REFERRAL/PREMATURE	HOSPICE-HOME	Medicare	ENGL	CATHOLIC	WIDOWED	WHITE	2145-02-10 12:13:00	2145-02-10 18:24:00	CONGESTIVE HEART FAILURE	0	1
26690	21857	173189	2116-10-06 07:15:00	2116-12-08 16:19:00	NULL	ELECTIVE	PHYS REFERRAL/NORMAL DELI	REHAB/DISTINCT PART HOSP	Medicare	NULL	PROTESTANT QUAKER	MARRIED	WHITE	NULL	NULL	LUNG CA/SDA	0	1
26691	21857	151278	2116-12-17 19:05:00	2117-01-14 14:24:00	NULL	URGENT	TRANSFER FROM HOSP/EXTRAM	REHAB/DISTINCT PART HOSP	Medicare	NULL	PROTESTANT QUAKER	MARRIED	WHITE	NULL	NULL	S/P RESPIRATORY ARREST	0	1
26692	21857	141720	2117-02-09 18:21:00	2117-02-26 21:45:00	2117-02-26 21:45:00	EMERGENCY	TRANSFER FROM OTHER HEALT	DEAD/EXPIRED	Medicare	NULL	PROTESTANT QUAKER	MARRIED	WHITE	NULL	NULL	BOWEL OBSTRUCTION	1	1
16522	13476	134870	2146-02-14 07:15:00	2146-02-19 15:16:00	NULL	ELECTIVE	PHYS REFERRAL/NORMAL DELI	HOME HEALTH CARE	Medicare	ENGL	PROTESTANT QUAKER	MARRIED	WHITE	NULL	NULL	RIGHT UPPER LOBE CA/SDA	0	1
16523	13476	141085	2147-09-27 19:09:00	2147-10-10 13:05:00	NULL	EMERGENCY	EMERGENCY ROOM ADMIT	SNF	Medicare	ENGL	PROTESTANT QUAKER	MARRIED	WHITE	2147-09-27 15:58:00	2147-09-27 20:19:00	GASTROINTESTINAL PERFORATION	0	1
16524	13476	142468	2151-07-03 20:31:00	2151-07-12 20:55:00	2151-07-12 20:55:00	EMERGENCY	CLINIC REFERRAL/PREMATURE	DEAD/EXPIRED	Medicare	ENGL	PROTESTANT QUAKER	MARRIED	WHITE	2151-07-03 18:35:00	2151-07-03 22:17:00	S/P FALL	1	1
18821	15409	121140	2176-09-04 16:38:00	2176-09-08 16:30:00	NULL	EMERGENCY	TRANSFER FROM HOSP/EXTRAM	HOME	Government	NULL	CATHOLIC	DIVORCED	WHITE	NULL	NULL	MYOCARDIAL INFARCTION\CATH	0	1
4302	3571	102560	2163-07-18 06:45:00	2163-07-21 14:00:00	NULL	EMERGENCY	TRANSFER FROM HOSP/EXTRAM	HOME	Government	NULL	EPISCOPALIAN	SINGLE	UNKNOWN/NOT SPECIFIED	NULL	NULL	ACUTE MYOCARDIAL INFARCTION\CARDIAC CATH	0	1
32283	26387	143840	2136-06-11 16:38:00	2136-06-13 09:05:00	2136-06-13 09:05:00	EMERGENCY	EMERGENCY ROOM ADMIT	DEAD/EXPIRED	Medicare	NULL	JEWISH	MARRIED	WHITE	2136-06-11 14:11:00	2136-06-12 00:30:00	HYPERKALEMIA;CARDIAC ARREST	1	1
42856	49747	184511	2165-11-05 11:29:00	2165-11-07 18:44:00	NULL	EMERGENCY	CLINIC REFERRAL/PREMATURE	HOME HEALTH CARE	Medicare	ENGL	CATHOLIC	MARRIED	WHITE	2165-11-05 06:44:00	2165-11-05 13:22:00	PNEUMONIA	0	1
23427	19186	187191	2163-10-31 07:15:00	2163-11-08 16:35:00	NULL	ELECTIVE	PHYS REFERRAL/NORMAL DELI	SNF	Medicare	NULL	CATHOLIC	DIVORCED	UNKNOWN/NOT SPECIFIED	NULL	NULL	CORONARY ARTERY DISEASE\CORONARY ARTERY BYPASS GRAFT/SDA	0	1
23879	19544	180092	2200-03-24 07:15:00	2200-04-05 16:02:00	NULL	EMERGENCY	CLINIC REFERRAL/PREMATURE	HOME HEALTH CARE	Private	NULL	CATHOLIC	MARRIED	WHITE	NULL	NULL	AORTIC STENOSIS\AORTIC VALVE REPLACEMENT;CORONARY ARTERY BYPASS GRAFT; ?MVR/SDA	0	0
23880	19544	163687	2201-01-29 19:32:00	2201-02-19 16:45:00	NULL	EMERGENCY	TRANSFER FROM HOSP/EXTRAM	HOME	Private	NULL	CATHOLIC	MARRIED	WHITE	NULL	NULL	GASTROINTESTINAL BLEED	0	1
39500	32568	130734	2190-01-16 12:28:00	2190-01-21 15:30:00	NULL	URGENT	TRANSFER FROM HOSP/EXTRAM	SNF	Medicare	ENGL	CATHOLIC	SINGLE	WHITE	NULL	NULL	GI BLEED;HIP FX	0	1
39501	32568	172973	2191-03-18 19:44:00	2191-03-19 12:55:00	NULL	URGENT	PHYS REFERRAL/NORMAL DELI	HOME	Medicare	ENGL	CATHOLIC	SINGLE	WHITE	NULL	NULL	SYNCOPE;ATRIAL FIBRILLATION\PACEMAKER IMPLANT/SDA	0	1
41353	45057	130090	2187-01-10 18:23:00	2187-01-15 16:52:00	NULL	EMERGENCY	EMERGENCY ROOM ADMIT	HOME HEALTH CARE	Medicare	ENGL	CATHOLIC	WIDOWED	WHITE	2187-01-10 14:44:00	2187-01-10 19:53:00	WEAKNESS	0	1
58918	99817	195557	2166-10-14 23:16:00	2166-11-20 12:00:00	2166-11-20 12:00:00	EMERGENCY	EMERGENCY ROOM ADMIT	DEAD/EXPIRED	Medicare	ENGL	PROTESTANT QUAKER	SINGLE	UNKNOWN/NOT SPECIFIED	2166-10-14 22:54:00	2166-10-14 23:25:00	ABDOMINAL AORTIC ANEURYSM	1	1
58050	97008	162487	2201-05-13 00:38:00	2201-05-20 16:08:00	NULL	EMERGENCY	CLINIC REFERRAL/PREMATURE	REHAB/DISTINCT PART HOSP	Medicare	ENGL	CATHOLIC	DIVORCED	WHITE	2201-05-12 22:41:00	2201-05-13 01:54:00	STROKE;TELEMETRY;TRANSIENT ISCHEMIC ATTACK	0	1
55208	88294	161903	2135-02-18 05:37:00	2135-02-20 14:00:00	NULL	EMERGENCY	EMERGENCY ROOM ADMIT	HOME HEALTH CARE	Medicare	ENGL	PROTESTANT QUAKER	SINGLE	BLACK/AFRICAN AMERICAN	2135-02-18 03:29:00	2135-02-18 05:44:00	CHEST PAIN	0	1
2822	2334	155535	2113-08-22 15:02:00	2113-08-28 12:48:00	NULL	URGENT	TRANSFER FROM HOSP/EXTRAM	HOME	Private	NULL	PROTESTANT QUAKER	MARRIED	UNKNOWN/NOT SPECIFIED	NULL	NULL	UNSTABLE ANGINA\CATH	0	1
12741	10423	116662	2132-03-11 21:55:00	2132-03-13 14:39:00	NULL	EMERGENCY	EMERGENCY ROOM ADMIT	HOME	Medicare	NULL	CATHOLIC	WIDOWED	WHITE	2132-03-11 18:19:00	2132-03-11 23:20:00	UNSTABLE ANGINA	0	0
12742	10423	167300	2134-04-27 14:37:00	2134-05-05 15:06:00	NULL	EMERGENCY	EMERGENCY ROOM ADMIT	HOME HEALTH CARE	Medicare	NULL	CATHOLIC	WIDOWED	WHITE	2134-04-27 10:57:00	2134-04-27 16:55:00	UNSTABLE ANGINA	0	1
56156	91242	178814	2167-01-26 09:51:00	2167-02-02 18:30:00	NULL	EMERGENCY	EMERGENCY ROOM ADMIT	SNF	Private	ENGL	CATHOLIC	SINGLE	WHITE	2167-01-26 08:56:00	2167-01-26 11:51:00	RESPIRATORY DISTRESS	0	1
56157	91242	173974	2167-04-03 07:30:00	2167-04-06 15:58:00	NULL	EMERGENCY	EMERGENCY ROOM ADMIT	SNF	Private	ENGL	CATHOLIC	SINGLE	WHITE	2167-04-03 02:22:00	2167-04-03 10:31:00	CELLULITIS	0	1
56158	91242	172372	2169-01-20 20:31:00	2169-01-23 13:25:00	2169-01-23 13:25:00	EMERGENCY	CLINIC REFERRAL/PREMATURE	DEAD/EXPIRED	Private	ENGL	CATHOLIC	SINGLE	WHITE	2169-01-20 16:18:00	2169-01-20 21:17:00	RESPIRATORY FAILURE	1	1
56154	91242	181458	2165-10-23 12:44:00	2165-11-13 15:35:00	NULL	EMERGENCY	TRANSFER FROM HOSP/EXTRAM	LONG TERM CARE HOSPITAL	Private	ENGL	CATHOLIC	SINGLE	WHITE	NULL	NULL	ST-SEGMENT ELEVATION MYOCARDIAL INFARCTION\CATH	0	1
56155	91242	134310	2166-05-31 07:27:00	2166-06-06 16:53:00	NULL	EMERGENCY	EMERGENCY ROOM ADMIT	LONG TERM CARE HOSPITAL	Private	ENGL	CATHOLIC	SINGLE	WHITE	2166-05-31 01:56:00	2166-05-31 08:56:00	PNEUMONIA	0	1
5095	4200	126439	2107-03-09 21:16:00	2107-03-11 04:42:00	2107-03-11 04:42:00	EMERGENCY	TRANSFER FROM HOSP/EXTRAM	DEAD/EXPIRED	Medicare	NULL	UNOBTAINABLE	WIDOWED	UNKNOWN/NOT SPECIFIED	NULL	NULL	ACUTE MYOCARDIAL INFARCTION\CATH	1	1
44233	53856	155343	2146-08-05 17:38:00	2146-08-06 18:10:00	2146-08-06 18:10:00	EMERGENCY	CLINIC REFERRAL/PREMATURE	DEAD/EXPIRED	Medicare	ENGL	UNOBTAINABLE	DIVORCED	UNKNOWN/NOT SPECIFIED	2146-08-05 14:23:00	2146-08-05 18:42:00	ACUTE SUBDURAL HEMATOMA	1	1
40837	43359	131748	2137-11-06 15:11:00	2137-11-09 13:15:00	NULL	EMERGENCY	CLINIC REFERRAL/PREMATURE	HOME	Private	ENGL	NOT SPECIFIED	MARRIED	WHITE	2137-11-06 12:39:00	2137-11-06 16:02:00	CHEST PAIN	0	1
29760	24360	177384	2173-10-22 12:19:00	2173-11-01 14:39:00	NULL	URGENT	TRANSFER FROM HOSP/EXTRAM	HOME HEALTH CARE	Private	NULL	CATHOLIC	MARRIED	UNKNOWN/NOT SPECIFIED	NULL	NULL	CORONARY ARTERY DISEASE\CATH	0	1
31827	26026	126491	2176-04-22 14:11:00	2176-04-26 17:00:00	NULL	EMERGENCY	TRANSFER FROM HOSP/EXTRAM	HOME	Medicare	NULL	PROTESTANT QUAKER	WIDOWED	UNKNOWN/NOT SPECIFIED	NULL	NULL	MYOCARDIAL INFARCTION\CARDIAC CATH	0	1
1667	1351	191220	2187-09-21 21:39:00	2187-09-29 15:00:00	NULL	EMERGENCY	TRANSFER FROM HOSP/EXTRAM	LONG TERM CARE HOSPITAL	Medicare	PTUN	CATHOLIC	WIDOWED	WHITE	NULL	NULL	CARDIAC ARREST	0	1
1668	1351	152398	2188-05-03 12:39:00	2188-05-09 15:50:00	NULL	EMERGENCY	EMERGENCY ROOM ADMIT	HOME	Medicare	PTUN	CATHOLIC	WIDOWED	WHITE	2188-05-02 18:53:00	2188-05-03 13:45:00	LINE INFECTION	0	1
18493	15121	107583	2175-02-23 00:26:00	2175-02-28 13:26:00	NULL	EMERGENCY	EMERGENCY ROOM ADMIT	HOME	Private	NULL	CATHOLIC	MARRIED	HISPANIC OR LATINO	2175-02-22 10:49:00	2175-02-23 00:58:00	RT SUBDURAL BLEED	0	1
18494	15121	148582	2182-03-04 13:00:00	2182-03-04 17:15:00	NULL	ELECTIVE	PHYS REFERRAL/NORMAL DELI	HOME	Medicare	NULL	CATHOLIC	MARRIED	HISPANIC/LATINO - PUERTO RICAN	NULL	NULL	ULCER RIGHT LEG/SDA	0	0
4419	3674	115000	2147-06-26 12:04:00	2147-07-01 14:20:00	NULL	EMERGENCY	TRANSFER FROM HOSP/EXTRAM	HOME	Government	NULL	UNOBTAINABLE	MARRIED	UNKNOWN/NOT SPECIFIED	NULL	NULL	ACUTE MYOCARDIAL INFARCTION\CATH	0	1
4420	3674	144272	2148-05-02 11:32:00	2148-05-21 14:45:00	NULL	EMERGENCY	CLINIC REFERRAL/PREMATURE	HOME HEALTH CARE	Government	NULL	UNOBTAINABLE	MARRIED	UNKNOWN/NOT SPECIFIED	NULL	NULL	CORONARY ARTERY DISEASE\CATH	0	1
20859	17060	147758	2177-12-18 18:28:00	2177-12-29 13:31:00	2177-12-29 13:31:00	EMERGENCY	EMERGENCY ROOM ADMIT	DEAD/EXPIRED	Medicare	NULL	NOT SPECIFIED	MARRIED	WHITE	2177-12-18 15:04:00	2177-12-18 19:37:00	MENTAL STATUS CHANGES-ACUTE RENAL FAILURE	1	1
34182	27976	167196	2156-09-22 21:07:00	2156-09-24 16:58:00	NULL	EMERGENCY	EMERGENCY ROOM ADMIT	HOME	Private	ENGL	NOT SPECIFIED	MARRIED	WHITE	2156-09-22 18:24:00	2156-09-22 21:15:00	ST ELEVATED MYOCARDIAL INFARCTION	0	1
42745	49378	197074	2110-01-20 07:15:00	2110-01-22 14:07:00	NULL	ELECTIVE	PHYS REFERRAL/NORMAL DELI	HOME	Medicare	ENGL	NOT SPECIFIED	WIDOWED	WHITE	NULL	NULL	LEFT CAROTID STENOSIS/SDA	0	1
17705	14466	150784	2168-02-29 09:48:00	2168-03-05 17:00:00	NULL	EMERGENCY	TRANSFER FROM HOSP/EXTRAM	HOME	Self Pay	PORT	CATHOLIC	MARRIED	WHITE - BRAZILIAN	NULL	NULL	ACUTE MYOCARDIAL INFARCTION	0	1
51869	77595	113896	2154-01-31 12:37:00	2154-02-03 17:09:00	NULL	EMERGENCY	CLINIC REFERRAL/PREMATURE	HOME	Government	SPAN	CATHOLIC	SINGLE	HISPANIC/LATINO - GUATEMALAN	2154-01-31 10:45:00	2154-01-31 11:15:00	CHEST PAIN	0	1
15378	12537	138457	2120-08-09 02:58:00	2120-08-13 05:47:00	2120-08-13 05:47:00	EMERGENCY	EMERGENCY ROOM ADMIT	DEAD/EXPIRED	Medicare	NULL	CATHOLIC	WIDOWED	WHITE	2120-08-08 21:42:00	2120-08-09 02:56:00	R/O ISCHEMIC BOWEL	1	1
49824	71131	110493	2163-03-21 07:15:00	2163-03-25 14:45:00	NULL	ELECTIVE	PHYS REFERRAL/NORMAL DELI	HOME HEALTH CARE	Private	ENGL	CATHOLIC	SINGLE	WHITE	NULL	NULL	CORONARY ARTERY DISEASE\CORONARY ARTERY BYPASS GRAFT; ? AORTIC VALVE / ?ASCENDING AORTA REPLACEMENT /SDA	0	1
58871	99650	190854	2152-06-07 11:30:00	2152-06-13 15:00:00	NULL	ELECTIVE	PHYS REFERRAL/NORMAL DELI	HOME HEALTH CARE	Medicare	ENGL	NOT SPECIFIED	MARRIED	WHITE	NULL	NULL	AORTO ILIAC DISEASE/SDA	0	0
58872	99650	158023	2155-01-02 08:35:00	2155-01-09 13:32:00	NULL	EMERGENCY	PHYS REFERRAL/NORMAL DELI	HOME HEALTH CARE	Medicare	ENGL	NOT SPECIFIED	MARRIED	WHITE	NULL	NULL	PRE-OP KIDNEY	0	1
58873	99650	199859	2156-12-25 06:52:00	2157-02-02 15:29:00	NULL	EMERGENCY	CLINIC REFERRAL/PREMATURE	REHAB/DISTINCT PART HOSP	Medicare	ENGL	CATHOLIC	MARRIED	WHITE	2156-12-25 05:24:00	2156-12-25 07:55:00	CONGESTIVE HEART FAILURE	0	1
5421	4481	190649	2180-11-20 13:47:00	2180-11-24 16:19:00	NULL	EMERGENCY	TRANSFER FROM HOSP/EXTRAM	HOME	Medicare	NULL	NULL	MARRIED	UNKNOWN/NOT SPECIFIED	NULL	NULL	CORONARY ARTERY DISEASE\CATH	0	1
10783	8814	128089	2149-02-28 09:12:00	2149-03-04 12:18:00	NULL	EMERGENCY	TRANSFER FROM HOSP/EXTRAM	HOME	Medicare	NULL	CATHOLIC	SINGLE	WHITE	2149-02-28 02:51:00	2149-02-28 09:00:00	UROSEPSIS	0	1
13745	11236	128849	2190-07-01 05:32:00	2190-07-05 18:40:00	NULL	EMERGENCY	EMERGENCY ROOM ADMIT	HOME HEALTH CARE	Medicare	RUSS	JEWISH	MARRIED	WHITE	2190-06-30 21:07:00	2190-07-01 06:38:00	PNEUMONIA	0	1
13746	11236	179800	2192-01-05 17:25:00	2192-01-16 19:45:00	NULL	EMERGENCY	EMERGENCY ROOM ADMIT	HOME HEALTH CARE	Medicare	RUSS	JEWISH	MARRIED	WHITE	2192-01-05 04:50:00	2192-01-05 18:01:00	ANEMIA	0	1
13747	11236	185878	2193-05-24 18:39:00	2193-05-31 13:07:00	NULL	EMERGENCY	EMERGENCY ROOM ADMIT	HOME HEALTH CARE	Medicare	RUSS	JEWISH	MARRIED	WHITE	2193-05-24 15:29:00	2193-05-24 20:29:00	CONGESTIVE HEART FAILURE	0	1
13748	11236	186061	2194-03-14 17:16:00	2194-03-22 04:15:00	NULL	EMERGENCY	EMERGENCY ROOM ADMIT	HOME HEALTH CARE	Medicare	RUSS	JEWISH	MARRIED	WHITE	2194-03-14 13:53:00	2194-03-14 18:57:00	DYSPNEA	0	1
13749	11236	167863	2194-03-24 15:28:00	2194-04-08 13:44:00	NULL	EMERGENCY	EMERGENCY ROOM ADMIT	SNF	Medicare	RUSS	JEWISH	MARRIED	WHITE	2194-03-24 13:26:00	2194-03-24 17:30:00	PNEUMONIA;TELEMETRY	0	1
13750	11236	176081	2194-04-09 20:07:00	2194-04-19 17:00:00	NULL	EMERGENCY	EMERGENCY ROOM ADMIT	HOME HEALTH CARE	Medicare	RUSS	JEWISH	MARRIED	WHITE	2194-04-09 14:11:00	2194-04-09 21:14:00	PNEUMONIA	0	1
13751	11236	109787	2194-08-24 23:47:00	2194-08-28 20:04:00	NULL	EMERGENCY	EMERGENCY ROOM ADMIT	HOME HEALTH CARE	Medicare	RUSS	JEWISH	MARRIED	WHITE	2194-08-24 19:43:00	2194-08-25 00:30:00	ALTERED MENTAL STATUS	0	1
13752	11236	132436	2194-08-31 05:49:00	2194-09-09 18:35:00	NULL	EMERGENCY	EMERGENCY ROOM ADMIT	HOME HEALTH CARE	Medicare	RUSS	JEWISH	MARRIED	WHITE	2194-08-31 01:10:00	2194-08-31 06:38:00	RESPIRATORY DISTRESS	0	1
13753	11236	156425	2195-03-26 00:10:00	2195-04-10 20:25:00	2195-04-10 20:25:00	EMERGENCY	EMERGENCY ROOM ADMIT	DEAD/EXPIRED	Medicare	RUSS	JEWISH	MARRIED	WHITE	2195-03-25 16:05:00	2195-03-26 01:27:00	FEMUR FRACTURE;ELBOW FRACTURE	1	1
30613	25055	129828	2200-09-18 21:48:00	2200-09-22 10:15:00	NULL	EMERGENCY	EMERGENCY ROOM ADMIT	HOME	Private	NULL	CATHOLIC	MARRIED	WHITE	NULL	NULL	OCCLUDED GRAFT	0	1
51633	76865	147013	2162-03-16 18:39:00	2162-03-23 15:30:00	NULL	EMERGENCY	TRANSFER FROM HOSP/EXTRAM	HOME HEALTH CARE	Private	ENGL	NOT SPECIFIED	SINGLE	WHITE	NULL	NULL	CORONARY ARTERY DISEASE	0	1
44193	53743	136583	2176-12-20 20:05:00	2177-01-08 15:19:00	NULL	EMERGENCY	EMERGENCY ROOM ADMIT	HOME HEALTH CARE	Medicare	ENGL	CATHOLIC	DIVORCED	WHITE	2176-12-20 17:32:00	2176-12-20 21:40:00	PNEUMONIA	0	1
50135	72197	129229	2154-01-13 08:39:00	2154-01-16 15:32:00	NULL	EMERGENCY	CLINIC REFERRAL/PREMATURE	HOME HEALTH CARE	Medicare	ENGL	PROTESTANT QUAKER	WIDOWED	MULTI RACE ETHNICITY	2154-01-13 03:47:00	2154-01-13 12:23:00	SYNCOPE/BRADYCARDIA	0	1
50136	72197	130412	2155-08-30 16:38:00	2155-10-03 12:15:00	NULL	EMERGENCY	CLINIC REFERRAL/PREMATURE	LONG TERM CARE HOSPITAL	Medicare	ENGL	PROTESTANT QUAKER	WIDOWED	MULTI RACE ETHNICITY	2155-08-30 11:08:00	2155-08-30 17:04:00	AORTIC INTRAMURAL HEMATOMA	0	1
29427	24091	129761	2109-08-07 14:27:00	2109-08-15 16:01:00	NULL	EMERGENCY	TRANSFER FROM HOSP/EXTRAM	HOME HEALTH CARE	Medicare	NULL	EPISCOPALIAN	WIDOWED	WHITE	NULL	NULL	ACUTE MYOCARDIAL INFARCTION\CATH	0	1
5437	4496	144907	2165-09-23 13:59:00	2165-09-26 14:32:00	NULL	EMERGENCY	TRANSFER FROM HOSP/EXTRAM	HOME	Medicare	NULL	CATHOLIC	MARRIED	UNKNOWN/NOT SPECIFIED	NULL	NULL	MYOCARDIAL INFARCTION\CARDIAC CATH	0	1
38885	32050	154479	2121-11-01 22:30:00	2121-11-06 13:53:00	NULL	EMERGENCY	EMERGENCY ROOM ADMIT	HOME	Private	ENGL	NOT SPECIFIED	MARRIED	WHITE	2121-11-01 21:46:00	2121-11-01 22:40:00	ACUTE CORONARY SYNDROME	0	1
38886	32050	150375	2122-11-08 19:14:00	2122-11-13 12:01:00	2122-11-13 12:01:00	EMERGENCY	EMERGENCY ROOM ADMIT	DEAD/EXPIRED	Private	ENGL	NOT SPECIFIED	MARRIED	WHITE	2122-11-08 16:11:00	2122-11-08 20:27:00	PNEUMONIA	1	1
23587	19297	131398	2170-02-18 20:47:00	2170-03-03 16:00:00	NULL	EMERGENCY	TRANSFER FROM HOSP/EXTRAM	HOME HEALTH CARE	Private	NULL	CATHOLIC	MARRIED	WHITE	NULL	NULL	IMI\CATH	0	1
18036	14749	187835	2170-01-23 18:01:00	2170-01-31 13:50:00	NULL	EMERGENCY	PHYS REFERRAL/NORMAL DELI	HOME HEALTH CARE	Private	NULL	PROTESTANT QUAKER	MARRIED	WHITE	NULL	NULL	RIGHT FOOT ULCER;CELLULITIS;INFECTION,UKNOWN	0	0
18037	14749	182417	2170-03-03 08:27:00	2170-03-14 16:30:00	NULL	EMERGENCY	EMERGENCY ROOM ADMIT	SNF	Private	NULL	PROTESTANT QUAKER	MARRIED	WHITE	2170-03-03 06:14:00	2170-03-03 11:20:00	MYOCARDIAL INFARCTION	0	1
18038	14749	117320	2170-04-01 18:15:00	2170-04-11 16:55:00	NULL	EMERGENCY	EMERGENCY ROOM ADMIT	HOME HEALTH CARE	Private	NULL	PROTESTANT QUAKER	MARRIED	WHITE	2170-04-01 10:56:00	2170-04-01 19:12:00	CHEST PAIN; WOUND INFECTION	0	1
23005	18859	128242	2195-11-18 10:59:00	2195-11-21 18:00:00	NULL	EMERGENCY	EMERGENCY ROOM ADMIT	HOME	Medicare	ENGL	OTHER	MARRIED	OTHER	2195-11-18 07:02:00	2195-11-18 14:16:00	WEAKNESS	0	1
2097	1728	120815	2175-10-23 09:59:00	2175-10-29 13:35:00	NULL	EMERGENCY	PHYS REFERRAL/NORMAL DELI	HOME HEALTH CARE	Private	NULL	CATHOLIC	MARRIED	WHITE	NULL	NULL	AORTIC STENOSIS	0	1
45673	58310	169068	2170-04-28 17:06:00	2170-05-01 15:07:00	NULL	EMERGENCY	CLINIC REFERRAL/PREMATURE	HOME HEALTH CARE	Medicare	ENGL	CATHOLIC	MARRIED	WHITE	2170-04-28 09:09:00	2170-04-28 18:21:00	BOWEL OBSTRUCTION	0	1
46276	59960	155668	2196-03-30 09:38:00	2196-04-07 17:00:00	NULL	EMERGENCY	CLINIC REFERRAL/PREMATURE	LONG TERM CARE HOSPITAL	Medicare	ENGL	CATHOLIC	WIDOWED	WHITE	2196-03-30 06:23:00	2196-03-30 11:02:00	SYNCOPE;TELEMETRY	0	1
46277	59960	152618	2196-04-24 11:29:00	2196-04-27 17:10:00	NULL	EMERGENCY	CLINIC REFERRAL/PREMATURE	REHAB/DISTINCT PART HOSP	Medicare	ENGL	CATHOLIC	WIDOWED	WHITE	2196-04-24 09:44:00	2196-04-24 13:22:00	STROKE/TIA	0	1
50959	74891	192552	2120-05-13 11:59:00	2120-05-23 02:37:00	2120-05-23 02:37:00	EMERGENCY	CLINIC REFERRAL/PREMATURE	DEAD/EXPIRED	Medicare	ENGL	CATHOLIC	MARRIED	WHITE	NULL	NULL	DYSPNEA	1	1
5703	4712	192657	2123-11-25 16:16:00	2123-12-02 18:30:00	NULL	EMERGENCY	TRANSFER FROM HOSP/EXTRAM	HOME HEALTH CARE	Medicare	VIET	UNOBTAINABLE	NULL	UNKNOWN/NOT SPECIFIED	NULL	NULL	ACUTE MYOCARDIAL INFARCTION	0	1
21672	17736	159487	2137-03-04 04:27:00	2137-03-07 21:34:00	NULL	EMERGENCY	EMERGENCY ROOM ADMIT	HOME	Private	NULL	OTHER	MARRIED	WHITE	2137-03-03 20:12:00	2137-03-04 01:41:00	ACUTE MYOCARDIAL INFARCTION	0	1
33675	27545	103561	2128-09-14 09:00:00	2128-09-21 18:05:00	NULL	ELECTIVE	PHYS REFERRAL/NORMAL DELI	HOME	Medicaid	ENGL	CATHOLIC	MARRIED	WHITE - OTHER EUROPEAN	NULL	NULL	CLAUDICATION/SDA	0	1
7437	6086	163690	2160-05-05 13:45:00	2160-05-07 14:30:00	NULL	EMERGENCY	CLINIC REFERRAL/PREMATURE	HOME	Private	NULL	PROTESTANT QUAKER	SINGLE	WHITE	NULL	NULL	CAROTID ARTERY STENOSIS\CAROTID ANGIOGRAM	0	1
7438	6086	160939	2163-10-06 07:15:00	2163-10-24 15:00:00	NULL	ELECTIVE	PHYS REFERRAL/NORMAL DELI	HOME HEALTH CARE	Private	ENGL	PROTESTANT QUAKER	SINGLE	WHITE	NULL	NULL	CORONARY ARTERY DISEASE\CORONARY ARTERY BYPASS GRAFT /SDA	0	1
45017	56279	137556	2113-08-08 20:05:00	2113-08-12 15:12:00	NULL	EMERGENCY	TRANSFER FROM HOSP/EXTRAM	HOME HEALTH CARE	Private	ENGL	CATHOLIC	MARRIED	WHITE	NULL	NULL	SEPTIC SHOCK; LIVER ABCESS	0	1
52934	81058	139569	2115-04-16 17:56:00	2115-04-18 17:05:00	NULL	EMERGENCY	CLINIC REFERRAL/PREMATURE	HOME	Medicare	ENGL	PROTESTANT QUAKER	MARRIED	WHITE	2115-04-16 16:00:00	2115-04-16 18:41:00	LOWER GI BLEED	0	1
17417	14225	191798	2194-12-22 07:15:00	2194-12-27 13:19:00	NULL	ELECTIVE	PHYS REFERRAL/NORMAL DELI	HOME HEALTH CARE	Private	NULL	UNOBTAINABLE	MARRIED	UNKNOWN/NOT SPECIFIED	NULL	NULL	CORONARY ARTERY DISEASE\CORONARY ARTERY BYPASS GRAFT/SDA	0	1
58454	98347	110484	2121-10-27 12:30:00	2121-11-06 17:43:00	NULL	EMERGENCY	EMERGENCY ROOM ADMIT	HOME HEALTH CARE	Medicaid	ENGL	UNOBTAINABLE	NULL	UNKNOWN/NOT SPECIFIED	2121-10-27 11:22:00	2121-10-27 13:59:00	PNEMONIA	0	1
58455	98347	177195	2124-10-17 07:10:00	2124-10-26 19:30:00	NULL	EMERGENCY	CLINIC REFERRAL/PREMATURE	HOME HEALTH CARE	Government	ENGL	CATHOLIC	DIVORCED	WHITE	2124-10-17 06:35:00	2124-10-17 08:56:00	CONGESTIVE HEART FAILURE	0	1
34990	28674	189822	2200-10-24 06:19:00	2200-10-27 14:10:00	NULL	EMERGENCY	TRANSFER FROM HOSP/EXTRAM	HOME	Medicare	PTUN	NOT SPECIFIED	NULL	UNKNOWN/NOT SPECIFIED	NULL	NULL	STE MYOCARDIAL INFARCTION	0	1
31251	25556	133277	2149-02-25 17:19:00	2149-02-28 09:13:00	2149-02-28 09:13:00	EMERGENCY	EMERGENCY ROOM ADMIT	DEAD/EXPIRED	Medicare	NULL	PROTESTANT QUAKER	WIDOWED	WHITE	2149-02-25 14:56:00	2149-02-25 20:45:00	ACUTE LEG PAIN;SYNCOPE;TELEMETRY;	1	1
47627	64297	161884	2142-08-02 18:16:00	2142-08-09 16:30:00	NULL	EMERGENCY	CLINIC REFERRAL/PREMATURE	HOME	Private	ENGL	CATHOLIC	MARRIED	WHITE	2142-08-02 13:03:00	2142-08-02 19:30:00	LOWER GI BLEED	0	1
35627	29208	128913	2175-03-04 04:18:00	2175-03-09 15:43:00	NULL	EMERGENCY	TRANSFER FROM HOSP/EXTRAM	HOME	Private	PTUN	NOT SPECIFIED	SINGLE	UNKNOWN/NOT SPECIFIED	NULL	NULL	STE MYOCARDIAL INFARCTION	0	1
6524	5369	149774	2179-09-07 07:15:00	2179-09-09 12:27:00	NULL	ELECTIVE	PHYS REFERRAL/NORMAL DELI	HOME	Medicare	NULL	JEWISH	MARRIED	WHITE	NULL	NULL	LUNG NODULES/SDA	0	1
6525	5369	114826	2180-09-04 17:38:00	2180-10-22 11:00:00	NULL	EMERGENCY	TRANSFER FROM HOSP/EXTRAM	REHAB/DISTINCT PART HOSP	Medicare	NULL	JEWISH	MARRIED	WHITE	NULL	NULL	SEPSIS	0	1
1333	1076	141828	2173-11-12 18:01:00	2173-11-19 12:30:00	NULL	EMERGENCY	EMERGENCY ROOM ADMIT	SNF	Medicare	ENGL	JEWISH	WIDOWED	WHITE	2173-11-12 08:36:00	2173-11-12 22:31:00	CHOLECYSTITIS	0	1
1334	1076	144044	2173-12-05 01:37:00	2173-12-13 15:15:00	NULL	EMERGENCY	EMERGENCY ROOM ADMIT	SNF	Medicare	ENGL	JEWISH	WIDOWED	WHITE	2173-12-04 19:51:00	2173-12-05 03:22:00	ABDOMINAL PAIN,FEVER	0	1
1335	1076	170098	2175-11-10 23:19:00	2175-11-20 17:45:00	NULL	EMERGENCY	EMERGENCY ROOM ADMIT	SNF	Medicare	ENGL	JEWISH	WIDOWED	WHITE	2175-11-10 17:32:00	2175-11-11 01:21:00	ALTERED MENTAL STATUS	0	1
24933	20426	151295	2155-07-10 14:29:00	2155-07-13 14:51:00	NULL	EMERGENCY	EMERGENCY ROOM ADMIT	HOME	Medicare	NULL	CATHOLIC	SINGLE	WHITE	NULL	NULL	UNSTABLE ANGINA\LEFT HEART CATHERIZATION	0	0
24934	20426	105272	2161-04-01 19:53:00	2161-04-06 16:00:00	NULL	EMERGENCY	EMERGENCY ROOM ADMIT	SNF	Medicare	PTUN	CATHOLIC	SINGLE	WHITE	2161-04-01 17:49:00	2161-04-01 20:43:00	UPPER GASTROINTESTINAL BLEED	0	1
24935	20426	158539	2161-06-08 22:23:00	2161-06-25 14:45:00	NULL	EMERGENCY	EMERGENCY ROOM ADMIT	SNF	Medicare	PTUN	CATHOLIC	SINGLE	WHITE	2161-06-08 13:43:00	2161-06-08 23:30:00	SHORTNESS OF BREATH	0	1
41535	45590	127815	2194-11-07 07:50:00	2194-11-13 16:26:00	NULL	EMERGENCY	CLINIC REFERRAL/PREMATURE	HOME HEALTH CARE	Medicare	ENGL	PROTESTANT QUAKER	MARRIED	WHITE	2194-11-07 04:57:00	2194-11-07 08:54:00	CARDIAC ARREST	0	1
45261	57091	165797	2141-01-31 23:56:00	2141-02-02 17:16:00	NULL	EMERGENCY	EMERGENCY ROOM ADMIT	HOME	Medicaid	ENGL	CHRISTIAN SCIENTIST	SINGLE	WHITE	2141-01-31 21:11:00	2141-02-01 00:51:00	DYSPNEA	0	1
45262	57091	178213	2141-03-10 06:19:00	2141-03-14 12:00:00	2141-03-14 12:00:00	EMERGENCY	EMERGENCY ROOM ADMIT	DEAD/EXPIRED	Medicaid	ENGL	CHRISTIAN SCIENTIST	SINGLE	WHITE	2141-03-10 05:59:00	2141-03-10 07:39:00	PNEUMONIA	1	1
11795	9645	105626	2169-09-20 18:13:00	2169-09-21 18:27:00	2169-09-21 18:27:00	EMERGENCY	EMERGENCY ROOM ADMIT	DEAD/EXPIRED	Private	NULL	UNOBTAINABLE	SINGLE	WHITE	2169-09-20 10:47:00	2169-09-20 17:45:00	MULTIPLE TRAUMA	1	1
24945	20436	186346	2111-03-14 20:53:00	2111-03-23 13:15:00	NULL	EMERGENCY	EMERGENCY ROOM ADMIT	HOME HEALTH CARE	Private	NULL	PROTESTANT QUAKER	MARRIED	WHITE	2111-03-14 18:48:00	2111-03-14 21:45:00	SAH	0	1
38811	31983	178243	2197-06-25 05:26:00	2197-07-10 17:00:00	NULL	EMERGENCY	EMERGENCY ROOM ADMIT	HOSPICE-HOME	Medicare	ENGL	JEWISH	WIDOWED	WHITE	2197-06-25 02:56:00	2197-06-25 07:45:00	BRADYCARDIA	0	1
767	620	190776	2155-01-28 22:20:00	2155-02-05 15:50:00	2155-02-05 15:50:00	EMERGENCY	EMERGENCY ROOM ADMIT	DEAD/EXPIRED	Medicare	NULL	PROTESTANT QUAKER	WIDOWED	WHITE	2155-01-28 14:37:00	2155-01-28 23:10:00	STROKE;TELEMETRY;TRANSIENT ISCHEMIC ATTACK	1	1
51840	77500	196619	2165-04-26 07:15:00	2165-05-03 15:45:00	NULL	ELECTIVE	PHYS REFERRAL/NORMAL DELI	HOME HEALTH CARE	Medicare	ENGL	PROTESTANT QUAKER	SINGLE	BLACK/AFRICAN AMERICAN	NULL	NULL	TRACHEAL STENOSIS/SDA	0	1
34218	28006	106150	2189-12-09 08:00:00	2189-12-13 13:14:00	NULL	ELECTIVE	PHYS REFERRAL/NORMAL DELI	HOME HEALTH CARE	Private	ENGL	UNOBTAINABLE	SINGLE	WHITE	NULL	NULL	CORONARY ARTERY DISEASE\CORONARY ARTERY BYPASS GRAFT /SDA	0	1
49681	70694	100622	2189-02-26 14:00:00	2189-03-16 15:26:00	NULL	ELECTIVE	PHYS REFERRAL/NORMAL DELI	SNF	Medicare	ENGL	NOT SPECIFIED	MARRIED	WHITE	NULL	NULL	AORTIC ANEURYSM\REDO STERNOTOMY X3 ; ANEURYSM REPAIR	0	1
8033	6600	101054	2169-09-03 00:36:00	2169-09-18 09:53:00	NULL	EMERGENCY	EMERGENCY ROOM ADMIT	REHAB/DISTINCT PART HOSP	Medicare	NULL	CATHOLIC	MARRIED	WHITE	2169-09-02 23:50:00	2169-09-03 01:27:00	INTRAPERENCHYMAL BLEED	0	1
27032	22139	128519	2104-04-11 17:39:00	2104-04-28 16:15:00	NULL	EMERGENCY	TRANSFER FROM HOSP/EXTRAM	HOME HEALTH CARE	Medicare	NULL	PROTESTANT QUAKER	DIVORCED	WHITE	NULL	NULL	CORONARY ARTERY DISEASE\CATH	0	1
33432	27360	109632	2148-02-09 21:55:00	2148-02-22 14:48:00	NULL	EMERGENCY	TRANSFER FROM HOSP/EXTRAM	LONG TERM CARE HOSPITAL	Medicare	PTUN	UNOBTAINABLE	MARRIED	UNABLE TO OBTAIN	NULL	NULL	MESINTERIC ISCHEMIA	0	1
2584	2136	139727	2163-07-04 23:44:00	2163-07-05 17:31:00	NULL	EMERGENCY	EMERGENCY ROOM ADMIT	HOME	Medicare	HAIT	OTHER	MARRIED	BLACK/AFRICAN AMERICAN	NULL	NULL	CLOTTED AV GRAFT	0	0
2585	2136	174241	2165-01-15 17:23:00	2165-01-22 16:53:00	NULL	EMERGENCY	CLINIC REFERRAL/PREMATURE	HOME HEALTH CARE	Medicare	HAIT	OTHER	MARRIED	BLACK/AFRICAN AMERICAN	NULL	NULL	BASILE TRANSPOSITION;BRACHIAL RADIAL INTERPOSITION GRAFT;CHRONIC RENAL FAILURE	0	1
2586	2136	116934	2165-02-14 17:14:00	2165-02-28 14:52:00	NULL	EMERGENCY	EMERGENCY ROOM ADMIT	SNF	Medicare	HAIT	OTHER	MARRIED	BLACK/AFRICAN AMERICAN	2165-02-14 10:03:00	2165-02-14 19:54:00	ACUTE CORONARY SYNDROME	0	1
2587	2136	176661	2166-12-25 19:55:00	2167-01-17 11:17:00	NULL	EMERGENCY	CLINIC REFERRAL/PREMATURE	REHAB/DISTINCT PART HOSP	Medicare	HAIT	OTHER	MARRIED	BLACK/AFRICAN AMERICAN	NULL	NULL	INFECTED GRAFT	0	0
2588	2136	116284	2167-08-21 05:45:00	2167-09-01 18:30:00	NULL	EMERGENCY	EMERGENCY ROOM ADMIT	HOME HEALTH CARE	Medicare	HAIT	OTHER	MARRIED	BLACK/AFRICAN AMERICAN	2167-08-20 21:14:00	2167-08-21 10:35:00	R/O MYOCARDIAL INFARCTION-FEVER	0	1
2589	2136	101901	2168-08-10 20:37:00	2168-08-17 19:43:00	NULL	EMERGENCY	EMERGENCY ROOM ADMIT	SNF	Medicare	HAIT	OTHER	MARRIED	BLACK/AFRICAN AMERICAN	2168-08-10 10:13:00	2168-08-10 22:50:00	SEPSIS	0	1
2590	2136	171143	2168-09-12 11:41:00	2168-09-29 17:23:00	NULL	EMERGENCY	EMERGENCY ROOM ADMIT	SNF	Medicare	HAIT	OTHER	MARRIED	BLACK/AFRICAN AMERICAN	2168-09-12 07:46:00	2168-09-12 12:06:00	ALTERED MENTAL STATUS	0	1
11418	9332	115051	2159-09-16 14:33:00	2159-09-21 15:59:00	NULL	EMERGENCY	TRANSFER FROM HOSP/EXTRAM	DISC-TRAN CANCER/CHLDRN H	Private	NULL	CATHOLIC	MARRIED	WHITE	2159-09-16 12:03:00	2159-09-16 14:25:00	PNEUMONIA	0	1
58853	99564	178511	2157-01-13 13:25:00	2157-02-02 15:43:00	NULL	EMERGENCY	TRANSFER FROM HOSP/EXTRAM	REHAB/DISTINCT PART HOSP	Private	ENGL	PROTESTANT QUAKER	DIVORCED	WHITE	NULL	NULL	CORONARY ARTERY DISEASE;MI	0	1
1381	1114	164691	2160-12-04 19:56:00	2160-12-26 10:34:00	2160-12-26 10:34:00	EMERGENCY	EMERGENCY ROOM ADMIT	DEAD/EXPIRED	Private	NULL	CATHOLIC	SINGLE	WHITE	2160-12-04 14:44:00	2160-12-04 17:00:00	ST ELELEVATION MI	1	1
40690	42858	139272	2117-03-31 23:37:00	2117-04-04 15:35:00	NULL	EMERGENCY	CLINIC REFERRAL/PREMATURE	SNF	Medicare	ENGL	CATHOLIC	DIVORCED	WHITE	2117-03-31 21:30:00	2117-04-01 01:24:00	ENCEPHALOPATHY	0	1
40691	42858	112227	2117-06-18 14:15:00	2117-06-24 17:00:00	NULL	EMERGENCY	CLINIC REFERRAL/PREMATURE	LONG TERM CARE HOSPITAL	Medicare	ENGL	CATHOLIC	DIVORCED	WHITE	2117-06-18 12:38:00	2117-06-18 15:53:00	LOWER GI BLEED	0	1
26980	22096	110582	2164-03-10 23:03:00	2164-03-15 14:47:00	NULL	EMERGENCY	EMERGENCY ROOM ADMIT	HOME HEALTH CARE	Medicare	NULL	JEWISH	MARRIED	WHITE	2164-03-10 15:14:00	2164-03-11 00:37:00	CHEST PAIN, R/O MI	0	1
19497	15972	142061	2149-10-11 00:05:00	2149-10-11 03:15:00	2149-10-11 03:15:00	EMERGENCY	TRANSFER FROM HOSP/EXTRAM	DEAD/EXPIRED	Medicare	NULL	UNOBTAINABLE	WIDOWED	WHITE	NULL	NULL	ACUTE MYOCARDIAL INFARCTION	1	1
25339	20752	129909	2178-04-09 17:38:00	2178-04-28 15:24:00	NULL	EMERGENCY	EMERGENCY ROOM ADMIT	HOME	Medicaid	SPAN	OTHER	SEPARATED	HISPANIC OR LATINO	2178-04-09 11:49:00	2178-04-09 18:00:00	ATRIAL FIBRILLATION	0	1
26593	21771	194085	2100-08-09 10:32:00	2100-08-14 13:55:00	NULL	ELECTIVE	PHYS REFERRAL/NORMAL DELI	HOME	Medicare	NULL	CATHOLIC	DIVORCED	NATIVE HAWAIIAN OR OTHER PACIFIC ISLANDER	NULL	NULL	SEVERE HYPERTROPHIC CARDIOMYOPATHY\SEPTAL ETHANOL ABLATION	0	1
26594	21771	186130	2102-02-04 20:32:00	2102-02-21 11:45:00	NULL	EMERGENCY	TRANSFER FROM HOSP/EXTRAM	SNF	Medicare	NULL	CATHOLIC	DIVORCED	NATIVE HAWAIIAN OR OTHER PACIFIC ISLANDER	NULL	NULL	A - FIB	0	1
39074	32208	154695	2184-09-30 07:15:00	2184-10-06 17:00:00	NULL	ELECTIVE	PHYS REFERRAL/NORMAL DELI	HOME HEALTH CARE	Medicare	ENGL	NOT SPECIFIED	MARRIED	WHITE	NULL	NULL	CORONARY ARTERY DISEASE\CORONARY ARTERY BYPASS GRAFT /SDA	0	1
42165	47569	114532	2176-01-10 17:19:00	2176-01-16 12:55:00	NULL	ELECTIVE	PHYS REFERRAL/NORMAL DELI	HOME	Medicare	SPAN	CATHOLIC	MARRIED	HISPANIC/LATINO - DOMINICAN	NULL	NULL	INFECTION LEFT AXILLO FEMORAL GRAFT	0	1
42166	47569	183424	2176-09-22 21:14:00	2176-10-01 18:00:00	NULL	URGENT	TRANSFER FROM HOSP/EXTRAM	HOME	Medicare	SPAN	CATHOLIC	MARRIED	HISPANIC/LATINO - DOMINICAN	NULL	NULL	CONGESTIVE HEART FAILURE	0	1
8133	6692	141308	2100-11-10 02:10:00	2100-11-14 14:00:00	NULL	EMERGENCY	TRANSFER FROM HOSP/EXTRAM	HOME	Private	ENGL	CATHOLIC	MARRIED	WHITE	NULL	NULL	ACUTE MYOCARDIAL INFARCTION	0	1
8134	6692	128108	2104-08-11 14:22:00	2104-08-13 13:05:00	NULL	EMERGENCY	CLINIC REFERRAL/PREMATURE	HOME	Private	ENGL	CATHOLIC	MARRIED	WHITE	NULL	NULL	CORONARY ARTERY DISEASE;CONGESTIVE HEART FAILURE;CHEST PAIN\RIGHT AND LEFT HEART CATH	0	1
32190	26307	195640	2141-02-10 21:54:00	2141-02-19 10:55:00	NULL	EMERGENCY	EMERGENCY ROOM ADMIT	HOME	Medicare	NULL	CATHOLIC	MARRIED	WHITE	2141-02-10 19:38:00	2141-02-11 01:33:00	ABDOMINAL AORTIC ANEURYSM	0	1
40835	43330	114832	2104-02-19 17:04:00	2104-02-22 16:30:00	NULL	EMERGENCY	TRANSFER FROM HOSP/EXTRAM	HOME HEALTH CARE	Medicare	PTUN	CATHOLIC	MARRIED	UNABLE TO OBTAIN	NULL	NULL	ST-SEGMENT ELEVATION MYOCARDIAL INFARCTION\CARDIAC CATH	0	1
47552	64087	188416	2174-03-03 19:22:00	2174-03-07 00:30:00	2174-03-07 00:30:00	EMERGENCY	CLINIC REFERRAL/PREMATURE	DEAD/EXPIRED	Medicare	ENGL	JEWISH	MARRIED	WHITE	2174-03-03 16:23:00	2174-03-03 20:50:00	CONGESTIVE HEART FAILURE;EXACERBATION	1	1
28913	23687	162679	2118-11-30 15:10:00	2118-12-14 11:32:00	NULL	ELECTIVE	PHYS REFERRAL/NORMAL DELI	HOME HEALTH CARE	Private	NULL	CATHOLIC	MARRIED	WHITE	NULL	NULL	ISCHEMIC RT FOOT	0	1
28914	23687	170045	2120-07-05 18:32:00	2120-07-09 15:10:00	NULL	EMERGENCY	EMERGENCY ROOM ADMIT	HOME	Private	NULL	CATHOLIC	MARRIED	WHITE	2120-07-05 16:00:00	2120-07-05 19:30:00	DIABETIC KETOACIDOSIS	0	1
28915	23687	165763	2120-07-22 08:45:00	2120-07-26 13:21:00	NULL	ELECTIVE	PHYS REFERRAL/NORMAL DELI	HOME HEALTH CARE	Private	NULL	CATHOLIC	MARRIED	WHITE	NULL	NULL	RIGHT HEEL ULCER/SDA	0	0
28916	23687	199703	2125-08-23 18:39:00	2125-08-28 15:15:00	NULL	EMERGENCY	EMERGENCY ROOM ADMIT	HOME HEALTH CARE	Private	ENGL	CATHOLIC	MARRIED	WHITE	2125-08-23 14:47:00	2125-08-23 19:54:00	DIABETIC KETOACIDOSIS	0	1
42390	48233	119308	2139-12-24 13:00:00	2140-01-04 17:10:00	NULL	ELECTIVE	PHYS REFERRAL/NORMAL DELI	REHAB/DISTINCT PART HOSP	Private	ENGL	PROTESTANT QUAKER	MARRIED	WHITE	NULL	NULL	SPINAL MENINGIOMA/SDA	0	1
42391	48233	139373	2141-06-06 04:10:00	2141-06-14 19:30:00	NULL	EMERGENCY	EMERGENCY ROOM ADMIT	HOME HEALTH CARE	Private	ENGL	PROTESTANT QUAKER	MARRIED	WHITE	2141-06-06 01:24:00	2141-06-06 06:21:00	HIP PAIN	0	1
13990	11421	100417	2112-05-13 14:39:00	2112-05-19 16:33:00	NULL	EMERGENCY	EMERGENCY ROOM ADMIT	HOME HEALTH CARE	Medicaid	ENGL	CATHOLIC	SINGLE	WHITE	2112-05-13 13:27:00	2112-05-13 14:30:00	ACUTE CORONARY SYNDROME	0	1
13991	11421	155701	2112-10-05 07:15:00	2112-10-10 18:06:00	NULL	URGENT	PHYS REFERRAL/NORMAL DELI	HOME HEALTH CARE	Medicaid	ENGL	CATHOLIC	SINGLE	WHITE	NULL	NULL	CORONARY ARTERY DISEASE\MINIMALLY INVASIVE ENDOSCOPIC CABG/SDA	0	1
13992	11421	138401	2112-11-04 07:15:00	2112-11-14 16:00:00	NULL	ELECTIVE	PHYS REFERRAL/NORMAL DELI	HOME HEALTH CARE	Medicaid	ENGL	CATHOLIC	SINGLE	WHITE	NULL	NULL	CORNARY ARTERY DISEASE\ENDOSCOPIC CORNARY ARTERY BYPASS OFF PUMP LEFT CHEST/SDA	0	1
13993	11421	199366	2114-09-25 20:54:00	2114-10-09 16:45:00	NULL	EMERGENCY	EMERGENCY ROOM ADMIT	REHAB/DISTINCT PART HOSP	Medicaid	ENGL	CATHOLIC	SINGLE	WHITE	2114-09-25 13:13:00	2114-09-26 02:56:00	S/P FALL	0	1
13994	11421	118817	2115-04-16 21:11:00	2115-04-24 16:15:00	NULL	EMERGENCY	EMERGENCY ROOM ADMIT	HOME HEALTH CARE	Medicaid	ENGL	CATHOLIC	SINGLE	WHITE	2115-04-16 18:27:00	2115-04-17 00:25:00	HYPOXIA	0	1
13995	11421	115724	2116-06-20 16:37:00	2116-07-08 11:35:00	NULL	EMERGENCY	CLINIC REFERRAL/PREMATURE	LONG TERM CARE HOSPITAL	Medicaid	ENGL	CATHOLIC	SINGLE	WHITE	2116-06-20 14:22:00	2116-06-20 17:57:00	PNEUMONIA	0	1
45481	57779	102877	2133-04-05 10:30:00	2133-04-10 17:30:00	NULL	ELECTIVE	PHYS REFERRAL/NORMAL DELI	HOME HEALTH CARE	Private	ENGL	CATHOLIC	SINGLE	WHITE	NULL	NULL	CORONARY ARTERY DISEASE\CORONARY ARTERY BYPASS GRAFT /SDA	0	1
52024	78020	121764	2197-07-19 20:50:00	2197-07-26 18:50:00	NULL	EMERGENCY	CLINIC REFERRAL/PREMATURE	HOME	Private	ENGL	CATHOLIC	MARRIED	WHITE	2197-07-19 18:50:00	2197-07-19 23:43:00	CHEST PAIN	0	1
1802	1476	135532	2182-06-27 08:00:00	2182-07-03 14:15:00	NULL	ELECTIVE	PHYS REFERRAL/NORMAL DELI	SNF	Medicare	NULL	NOT SPECIFIED	UNKNOWN (DEFAULT)	WHITE	NULL	NULL	CORONARY ARTERY DISEASE\CORONARY ARTERY BYPASS GRAFT/SDA	0	1
3303	2733	184830	2144-03-19 19:18:00	2144-03-23 18:39:00	NULL	EMERGENCY	TRANSFER FROM HOSP/EXTRAM	HOME	Private	NULL	OTHER	MARRIED	UNKNOWN/NOT SPECIFIED	NULL	NULL	CHEST PAIN\CATH	0	1
3304	2733	136784	2144-05-25 07:00:00	2144-05-31 15:55:00	NULL	ELECTIVE	PHYS REFERRAL/NORMAL DELI	HOME HEALTH CARE	Private	NULL	OTHER	MARRIED	UNKNOWN/NOT SPECIFIED	NULL	NULL	CORONARY ARTERY DISEASE\CORONARY ARTERY BYPASS GRAFT;AORTIC VALVE REPLACEMENT/SDA	0	1
18328	14983	157517	2151-10-19 07:15:00	2151-10-22 14:20:00	NULL	ELECTIVE	PHYS REFERRAL/NORMAL DELI	HOME	Private	ENGL	NOT SPECIFIED	MARRIED	WHITE	NULL	NULL	ANEURYSM/SDA	0	1
18329	14983	116392	2152-11-15 21:15:00	2152-11-19 16:41:00	NULL	EMERGENCY	EMERGENCY ROOM ADMIT	HOME HEALTH CARE	Private	ENGL	NOT SPECIFIED	MARRIED	WHITE	2152-11-14 18:37:00	2152-11-15 16:20:00	TRIMAN FRACTURE AND DISLOCATION	0	0
1325	1069	146500	2153-10-14 15:51:00	2153-11-09 12:50:00	NULL	EMERGENCY	TRANSFER FROM HOSP/EXTRAM	SNF	Medicare	NULL	CATHOLIC	SINGLE	WHITE	NULL	NULL	INFECTED FOOT	0	1
1326	1069	140746	2154-01-08 17:31:00	2154-01-19 15:45:00	NULL	URGENT	TRANSFER FROM HOSP/EXTRAM	SNF	Medicare	NULL	CATHOLIC	SINGLE	WHITE	NULL	NULL	INFECTED FEET	0	0
27083	22184	142229	2179-09-29 20:09:00	2179-10-06 17:13:00	NULL	EMERGENCY	TRANSFER FROM HOSP/EXTRAM	HOME HEALTH CARE	Private	NULL	CATHOLIC	WIDOWED	WHITE	NULL	NULL	CORONARY ARTERY DISEASE	0	1
27309	22385	149512	2105-06-06 01:51:00	2105-06-09 13:50:00	NULL	EMERGENCY	TRANSFER FROM HOSP/EXTRAM	HOME	Private	NULL	CATHOLIC	MARRIED	WHITE	NULL	NULL	ACUTE MYOCARDIAL INFARCTION\CARDIAC CATH	0	1
20428	16723	154275	2169-07-27 11:45:00	2169-08-07 14:11:00	NULL	ELECTIVE	PHYS REFERRAL/NORMAL DELI	HOME	Medicare	NULL	PROTESTANT QUAKER	MARRIED	WHITE	NULL	NULL	FAILING GRAFT	0	0
20429	16723	190123	2171-08-29 19:31:00	2171-09-10 13:45:00	NULL	EMERGENCY	TRANSFER FROM HOSP/EXTRAM	HOME HEALTH CARE	Medicare	NULL	PROTESTANT QUAKER	MARRIED	WHITE	NULL	NULL	ISCHEMIC RIGHT LEG	0	1
20430	16723	122002	2171-10-04 14:55:00	2171-10-13 14:50:00	NULL	EMERGENCY	TRANSFER FROM HOSP/EXTRAM	HOME HEALTH CARE	Medicare	NULL	PROTESTANT QUAKER	MARRIED	WHITE	NULL	NULL	NON Q MI	0	1
56972	93774	170317	2158-06-15 16:37:00	2158-06-17 13:30:00	NULL	EMERGENCY	EMERGENCY ROOM ADMIT	HOME	Medicaid	ENGL	NOT SPECIFIED	SINGLE	BLACK/AFRICAN AMERICAN	2158-06-15 15:00:00	2158-06-15 17:34:00	CHEST PAIN	0	1
21575	17659	153003	2200-06-19 16:37:00	2200-06-21 17:30:00	NULL	EMERGENCY	CLINIC REFERRAL/PREMATURE	HOME	Medicare	NULL	JEWISH	MARRIED	WHITE	NULL	NULL	ICD LEAD MALFUNCTION; AFLUTTER; VT\ICD GENERATOR CHANGE/ LEAD REVISION	0	1
21576	17659	147333	2200-12-30 17:19:00	2201-01-09 20:05:00	NULL	EMERGENCY	EMERGENCY ROOM ADMIT	HOME HEALTH CARE	Medicare	NULL	JEWISH	MARRIED	WHITE	2200-12-30 09:51:00	2200-12-30 20:14:00	BACTEREMIA	0	1
21577	17659	119066	2201-07-04 17:15:00	2201-07-09 12:00:00	2201-07-09 12:00:00	EMERGENCY	EMERGENCY ROOM ADMIT	DEAD/EXPIRED	Medicare	NULL	JEWISH	MARRIED	WHITE	2201-07-04 09:44:00	2201-07-04 18:17:00	EDEMA/ELEVATED TROPONIN	1	1
31614	25859	160588	2102-07-12 16:29:00	2102-07-18 18:10:00	NULL	EMERGENCY	TRANSFER FROM HOSP/EXTRAM	REHAB/DISTINCT PART HOSP	Medicare	SPAN	CATHOLIC	MARRIED	HISPANIC OR LATINO	NULL	NULL	TRANSIENT ISCHEMIC ATTACK\CAROTID STENT	0	1
58219	97569	172362	2187-12-14 13:18:00	2187-12-19 17:38:00	NULL	EMERGENCY	TRANSFER FROM HOSP/EXTRAM	HOME HEALTH CARE	Private	ENGL	CATHOLIC	MARRIED	BLACK/AFRICAN AMERICAN	NULL	NULL	CONGESTIVE HEART FAILURE\CARDIAC CATHETERIZATION	0	1
58220	97569	144474	2188-01-06 21:41:00	2188-01-18 14:30:00	NULL	URGENT	TRANSFER FROM HOSP/EXTRAM	HOME HEALTH CARE	Private	ENGL	CATHOLIC	MARRIED	BLACK/AFRICAN AMERICAN	NULL	NULL	ACUTE PULMONARY EDEMA	0	1
33910	27739	124948	2179-10-29 19:24:00	2179-11-10 12:40:00	NULL	EMERGENCY	TRANSFER FROM HOSP/EXTRAM	REHAB/DISTINCT PART HOSP	Medicare	ENGL	CATHOLIC	WIDOWED	WHITE	NULL	NULL	STERNAL DRAINAGE	0	1
14052	11466	159610	2107-05-25 18:41:00	2107-05-28 15:48:00	NULL	EMERGENCY	PHYS REFERRAL/NORMAL DELI	HOME	Medicare	NULL	PROTESTANT QUAKER	MARRIED	UNKNOWN/NOT SPECIFIED	NULL	NULL	RESTENOSIS;ASA ALLERGY;ASPIRIN DESENSITIZATION	0	1
42892	49879	114661	2125-07-31 17:33:00	2125-08-17 14:00:00	NULL	EMERGENCY	TRANSFER FROM HOSP/EXTRAM	SNF	Medicare	ENGL	CATHOLIC	MARRIED	WHITE	NULL	NULL	CORONARY ARTERY DISEASE	0	1
50484	73362	195396	2159-04-20 00:09:00	2159-04-25 19:10:00	NULL	EMERGENCY	EMERGENCY ROOM ADMIT	REHAB/DISTINCT PART HOSP	Medicare	ENGL	PROTESTANT QUAKER	MARRIED	WHITE	2159-04-19 21:06:00	2159-04-20 00:52:00	BLUNT TRAUMA	0	1
23857	19523	157277	2137-02-24 13:42:00	2137-02-27 17:50:00	NULL	EMERGENCY	TRANSFER FROM HOSP/EXTRAM	HOME	Private	NULL	PROTESTANT QUAKER	MARRIED	WHITE	2137-02-24 11:30:00	2137-02-24 13:00:00	ACUTE MYOCARDIAL INFARCTION/CATH	0	1
50835	74514	124945	2156-10-18 06:46:00	2156-10-25 18:07:00	NULL	EMERGENCY	CLINIC REFERRAL/PREMATURE	HOME HEALTH CARE	Medicare	ENGL	PROTESTANT QUAKER	SINGLE	BLACK/AFRICAN AMERICAN	2156-10-18 05:58:00	2156-10-18 09:56:00	POST ARREST;CONGESTIVE HEART FAILURE	0	1
50836	74514	195795	2156-12-10 11:07:00	2156-12-16 14:56:00	NULL	EMERGENCY	PHYS REFERRAL/NORMAL DELI	HOME HEALTH CARE	Medicare	ENGL	PROTESTANT QUAKER	SINGLE	BLACK/AFRICAN AMERICAN	NULL	NULL	SUPERFICIAL FEMORAL ARTERY STENOSIS	0	1
32342	26432	192330	2112-04-11 21:25:00	2112-04-15 13:54:00	NULL	URGENT	TRANSFER FROM HOSP/EXTRAM	HOME	Medicare	NULL	CATHOLIC	MARRIED	WHITE	NULL	NULL	ACUTE MI	0	0
32343	26432	159480	2112-09-23 13:00:00	2112-09-30 14:26:00	NULL	ELECTIVE	PHYS REFERRAL/NORMAL DELI	HOME	Medicare	NULL	CATHOLIC	MARRIED	WHITE	NULL	NULL	CORONARY ARTERY DISEASE\CORONARY ARTERY BYPASS GRAFT/SDA	0	1
40157	41209	144958	2146-10-11 12:34:00	2146-10-24 17:00:00	2146-10-24 17:00:00	EMERGENCY	CLINIC REFERRAL/PREMATURE	DEAD/EXPIRED	Private	ENGL	UNOBTAINABLE	NULL	UNABLE TO OBTAIN	2146-10-11 11:43:00	2146-10-11 13:02:00	MYOCARDIAL INFARCTION;S/P ARREST	1	1
51851	77527	100919	2146-02-18 23:41:00	2146-02-22 14:00:00	NULL	EMERGENCY	EMERGENCY ROOM ADMIT	HOME	Medicare	ENGL	CATHOLIC	MARRIED	WHITE	2146-02-18 22:56:00	2146-02-19 00:38:00	CHEST PAIN	0	1
51852	77527	109566	2148-07-01 08:45:00	2148-07-09 14:08:00	NULL	ELECTIVE	PHYS REFERRAL/NORMAL DELI	SNF	Medicare	ENGL	CATHOLIC	MARRIED	WHITE	NULL	NULL	RIGHT KNEE OA/SDA	0	1
57345	94961	102853	2146-01-04 07:15:00	2146-01-10 15:45:00	NULL	ELECTIVE	PHYS REFERRAL/NORMAL DELI	SNF	Medicare	ENGL	NOT SPECIFIED	DIVORCED	WHITE	NULL	NULL	CLAUDICATION/SDA	0	1
30851	25236	145634	2149-10-06 14:37:00	2149-10-09 13:33:00	NULL	EMERGENCY	TRANSFER FROM HOSP/EXTRAM	HOME	Private	NULL	OTHER	MARRIED	UNKNOWN/NOT SPECIFIED	NULL	NULL	MYOCARDIAL INFARCTION\CATH	0	1
15307	12468	143679	2163-12-17 22:52:00	2163-12-20 17:31:00	NULL	EMERGENCY	TRANSFER FROM HOSP/EXTRAM	HOME	Private	NULL	PROTESTANT QUAKER	DIVORCED	WHITE	NULL	NULL	ACUTE MYOCARDIAL INFARCTION	0	1
36142	29641	109689	2144-07-19 18:27:00	2144-07-21 15:15:00	2144-07-21 15:15:00	EMERGENCY	EMERGENCY ROOM ADMIT	DEAD/EXPIRED	Medicare	ENGL	CATHOLIC	MARRIED	WHITE	2144-07-19 15:49:00	2144-07-19 19:37:00	S/P RIGHT CRANIOTOMY	1	1
14776	12018	173482	2156-06-23 00:42:00	2156-07-04 15:30:00	NULL	EMERGENCY	EMERGENCY ROOM ADMIT	HOME HEALTH CARE	Medicare	NULL	JEWISH	MARRIED	WHITE	2156-06-22 20:19:00	2156-06-23 02:19:00	BRADYCARDIA	0	1
8887	7272	150183	2124-11-02 01:30:00	2124-11-05 10:44:00	2124-11-05 10:44:00	EMERGENCY	EMERGENCY ROOM ADMIT	DEAD/EXPIRED	Medicare	NULL	UNOBTAINABLE	MARRIED	UNKNOWN/NOT SPECIFIED	2124-11-01 23:34:00	2124-11-02 04:59:00	CONGESTIVE HEART FAILURE	1	1
2928	2414	106238	2186-06-07 22:50:00	2186-06-11 14:21:00	NULL	EMERGENCY	EMERGENCY ROOM ADMIT	HOME	Private	NULL	CATHOLIC	MARRIED	WHITE	2186-06-07 14:08:00	2186-06-08 00:48:00	GASTROINTESTINAL BLEED	0	1
14157	11555	192133	2180-06-13 21:51:00	2180-06-16 16:30:00	2180-06-16 16:30:00	EMERGENCY	EMERGENCY ROOM ADMIT	DEAD/EXPIRED	Medicare	NULL	JEWISH	WIDOWED	WHITE	2180-06-13 16:49:00	2180-06-13 21:25:00	SEPSIS;TELEMETRY	1	1
26786	21933	199050	2122-10-31 21:32:00	2122-11-05 11:35:00	NULL	EMERGENCY	TRANSFER FROM HOSP/EXTRAM	HOME	Medicare	NULL	PROTESTANT QUAKER	MARRIED	UNKNOWN/NOT SPECIFIED	NULL	NULL	S/P MI; UNSTABLE ANGINA	0	1
28779	23581	199537	2134-12-09 13:00:00	2134-12-14 12:17:00	NULL	EMERGENCY	TRANSFER FROM HOSP/EXTRAM	HOME	Private	NULL	UNOBTAINABLE	SINGLE	UNKNOWN/NOT SPECIFIED	NULL	NULL	ACUTE CORONARY SYNDROME\CATH	0	1
18378	15025	176391	2200-02-04 13:15:00	2200-02-07 13:24:00	NULL	EMERGENCY	TRANSFER FROM HOSP/EXTRAM	HOME	Private	NULL	UNOBTAINABLE	MARRIED	UNKNOWN/NOT SPECIFIED	NULL	NULL	ACUTE MYOCARDIAL INFARCTION\CATH	0	1
18379	15025	116670	2207-06-16 22:12:00	2207-06-20 15:29:00	NULL	EMERGENCY	CLINIC REFERRAL/PREMATURE	HOME	Medicare	ENGL	CATHOLIC	MARRIED	WHITE	2207-06-16 19:09:00	2207-06-17 00:34:00	UNRESPONSIVE	0	1
50931	74816	135703	2145-12-01 19:57:00	2145-12-02 13:20:00	NULL	EMERGENCY	EMERGENCY ROOM ADMIT	HOME	Medicare	ENGL	CATHOLIC	SINGLE	WHITE	2145-12-01 16:15:00	2145-12-01 20:32:00	THROAT MASS;BLEEDING	0	1
50932	74816	186615	2147-08-22 20:39:00	2147-09-06 02:45:00	2147-09-06 02:45:00	EMERGENCY	TRANSFER FROM HOSP/EXTRAM	DEAD/EXPIRED	Medicare	ENGL	CATHOLIC	SINGLE	WHITE	NULL	NULL	ASPIRATION PNEUMONIA	1	1
35655	29235	154824	2168-08-23 16:52:00	2168-08-25 17:15:00	NULL	EMERGENCY	TRANSFER FROM HOSP/EXTRAM	HOME	Self Pay	PTUN	UNOBTAINABLE	DIVORCED	HISPANIC OR LATINO	NULL	NULL	MYOCARDIAL INFARCTION\CATH	0	1
44278	54020	173112	2196-04-02 00:17:00	2196-04-22 15:00:00	NULL	EMERGENCY	CLINIC REFERRAL/PREMATURE	REHAB/DISTINCT PART HOSP	Private	ENGL	CATHOLIC	NULL	UNKNOWN/NOT SPECIFIED	2196-04-01 23:43:00	2196-04-02 01:34:00	COMPLETE HEART BLOCK	0	1
44041	53290	117861	2108-10-26 12:05:00	2108-11-02 15:30:00	NULL	EMERGENCY	CLINIC REFERRAL/PREMATURE	HOME	Medicare	ENGL	NOT SPECIFIED	SINGLE	WHITE	2108-10-26 10:49:00	2108-10-26 11:17:00	ST ELEVATED MYOCARDIAL INFARCTION	0	1
40869	43472	126007	2178-05-13 03:59:00	2178-05-27 17:55:00	NULL	EMERGENCY	CLINIC REFERRAL/PREMATURE	LONG TERM CARE HOSPITAL	Medicare	NULL	NOT SPECIFIED	SINGLE	WHITE	2178-05-13 00:22:00	2178-05-13 04:46:00	INTRACRANIAL HEMORRHAGE	0	1
40870	43472	151797	2178-07-10 20:20:00	2178-08-07 13:16:00	NULL	EMERGENCY	CLINIC REFERRAL/PREMATURE	LONG TERM CARE HOSPITAL	Medicare	NULL	NOT SPECIFIED	SINGLE	WHITE	2178-07-10 15:53:00	2178-07-10 22:50:00	CONGESTIVE HEART FAILURE	0	1
53744	83430	186677	2171-02-15 11:02:00	2171-02-21 14:10:00	NULL	EMERGENCY	EMERGENCY ROOM ADMIT	HOSPICE-HOME	Medicare	ENGL	PROTESTANT QUAKER	SINGLE	BLACK/AFRICAN AMERICAN	2171-02-15 08:39:00	2171-02-15 13:00:00	CHEST PAIN;RULE-OUT MYOCARDIAL INFARCTION;TELEMETRY	0	1
46774	61648	146254	2180-08-05 03:40:00	2180-08-14 11:54:00	NULL	EMERGENCY	EMERGENCY ROOM ADMIT	HOME	Medicare	ENGL	NOT SPECIFIED	SINGLE	BLACK/AFRICAN AMERICAN	2180-08-05 01:53:00	2180-08-05 07:19:00	CONGESTIVE HEART FAILURE	0	1
34551	28291	172712	2132-06-17 13:41:00	2132-07-03 13:30:00	NULL	EMERGENCY	TRANSFER FROM HOSP/EXTRAM	SNF	Medicare	ENGL	JEWISH	MARRIED	WHITE	NULL	NULL	MYOCARDIAL INFARCTION;PULMONARY EDEMA\CATH	0	1
34552	28291	106237	2132-12-09 08:10:00	2132-12-17 17:00:00	NULL	EMERGENCY	EMERGENCY ROOM ADMIT	LONG TERM CARE HOSPITAL	Medicare	ENGL	JEWISH	MARRIED	WHITE	2132-12-09 04:12:00	2132-12-09 10:25:00	PNEUMONIA	0	1
56690	92967	176502	2163-11-30 06:55:00	2163-11-30 11:59:00	2163-11-30 11:59:00	EMERGENCY	EMERGENCY ROOM ADMIT	DEAD/EXPIRED	Medicare	ENGL	PROTESTANT QUAKER	MARRIED	WHITE	2163-11-30 04:14:00	2163-11-30 07:06:00	AORTIC STENOSIS	1	1
36890	30290	111763	2138-01-29 23:43:00	2138-02-05 14:00:00	NULL	EMERGENCY	TRANSFER FROM HOSP/EXTRAM	HOME	Private	ENGL	CATHOLIC	MARRIED	UNKNOWN/NOT SPECIFIED	NULL	NULL	CHEST PAIN\CATH	0	1
15748	12841	177580	2132-05-20 20:00:00	2132-05-26 11:48:00	NULL	EMERGENCY	CLINIC REFERRAL/PREMATURE	HOME	Private	NULL	CATHOLIC	MARRIED	WHITE	NULL	NULL	ANGINA\CATH	0	1
42601	48910	143290	2186-10-12 16:18:00	2186-11-14 09:45:00	NULL	EMERGENCY	TRANSFER FROM HOSP/EXTRAM	LONG TERM CARE HOSPITAL	Medicare	ENGL	CATHOLIC	NULL	UNKNOWN/NOT SPECIFIED	NULL	NULL	CORONARY ARTERY DISEASE	0	1
45133	56635	192782	2130-08-05 08:29:00	2130-08-31 14:30:00	NULL	EMERGENCY	EMERGENCY ROOM ADMIT	LONG TERM CARE HOSPITAL	Medicare	ENGL	CATHOLIC	MARRIED	WHITE	2130-08-05 02:30:00	2130-08-05 09:51:00	CHEST PAIN;TELEMETRY	0	1
45134	56635	155645	2133-03-28 12:46:00	2133-04-02 14:26:00	NULL	EMERGENCY	CLINIC REFERRAL/PREMATURE	HOME HEALTH CARE	Medicare	ENGL	CATHOLIC	WIDOWED	WHITE	2133-03-28 11:39:00	2133-03-28 14:11:00	PNEUMONIA	0	1
27196	22285	110434	2121-06-11 08:00:00	2121-06-17 13:25:00	NULL	ELECTIVE	PHYS REFERRAL/NORMAL DELI	HOME HEALTH CARE	Private	NULL	PROTESTANT QUAKER	SINGLE	WHITE	NULL	NULL	CORONARY ARTERY DISEASE/SDA\CORONARY ARTERY BYPASS GRAFT	0	1
27197	22285	166579	2125-07-17 07:15:00	2125-07-24 14:00:00	NULL	ELECTIVE	PHYS REFERRAL/NORMAL DELI	HOME	Private	ENGL	PROTESTANT QUAKER	SINGLE	WHITE	NULL	NULL	CHRONIC RENAL FAILURE/SDA	0	1
31446	25720	171766	2190-04-13 06:08:00	2190-04-14 13:30:00	NULL	EMERGENCY	EMERGENCY ROOM ADMIT	HOME HEALTH CARE	Medicare	NULL	PROTESTANT QUAKER	MARRIED	WHITE	2190-04-13 05:33:00	2190-04-13 06:10:00	ST ELEVATION MI	0	1
5595	4628	108262	2162-12-27 14:52:00	2162-12-31 12:34:00	NULL	EMERGENCY	TRANSFER FROM HOSP/EXTRAM	HOME	Private	NULL	UNOBTAINABLE	MARRIED	WHITE	NULL	NULL	ST WAVE MYOCARDIAL INFARCTION\CATH	0	1
13957	11389	126812	2162-01-09 02:48:00	2162-01-12 14:34:00	NULL	EMERGENCY	TRANSFER FROM HOSP/EXTRAM	HOME	Medicare	NULL	CATHOLIC	SINGLE	WHITE	NULL	NULL	STEMI\CARDIAC CATH	0	1
16991	13866	115433	2110-12-08 19:59:00	2110-12-19 16:30:00	NULL	EMERGENCY	TRANSFER FROM HOSP/EXTRAM	SNF	Medicare	NULL	PROTESTANT QUAKER	MARRIED	ASIAN	NULL	NULL	MYOCARDIAL INFARCTION\CATH	0	1
10033	8206	191468	2108-10-11 14:51:00	2108-10-18 21:50:00	2108-10-18 21:50:00	EMERGENCY	EMERGENCY ROOM ADMIT	DEAD/EXPIRED	Medicare	NULL	UNOBTAINABLE	MARRIED	WHITE	2108-10-11 11:53:00	2108-10-11 14:46:00	FALL	1	1
36225	29711	193902	2127-03-16 12:56:00	2127-03-28 17:30:00	NULL	ELECTIVE	PHYS REFERRAL/NORMAL DELI	SNF	Private	ENGL	CATHOLIC	MARRIED	WHITE	NULL	NULL	MR\MITRAL VALVE REPLACEMENT, ? CORONARY ARTERY BYPASS GRAFT	0	1
31919	26099	109904	2186-10-31 10:48:00	2186-11-03 13:28:00	NULL	EMERGENCY	TRANSFER FROM HOSP/EXTRAM	HOME HEALTH CARE	Medicare	NULL	CATHOLIC	MARRIED	WHITE	NULL	NULL	CHEST PAIN;UNSTABLE ANGINA\CATH	0	1
31417	25700	115490	2154-04-18 07:15:00	2154-05-01 17:25:00	NULL	ELECTIVE	PHYS REFERRAL/NORMAL DELI	HOME	Government	NULL	OTHER	SINGLE	WHITE	NULL	NULL	PANCREATIC MASS/SDA	0	1
51207	75655	116866	2142-01-13 20:22:00	2142-01-15 18:00:00	NULL	EMERGENCY	EMERGENCY ROOM ADMIT	HOME HEALTH CARE	Medicare	SPAN	CATHOLIC	SINGLE	HISPANIC OR LATINO	2142-01-13 16:22:00	2142-01-13 22:17:00	UPPER GI BLEED	0	1
2948	2427	172847	2115-08-06 17:35:00	2115-08-14 13:16:00	NULL	EMERGENCY	TRANSFER FROM HOSP/EXTRAM	HOME	Medicare	NULL	NOT SPECIFIED	WIDOWED	WHITE	NULL	NULL	ACUTE CORONARY SYNDROME;CHEST PAIN	0	1
2949	2427	193348	2115-09-23 19:24:00	2115-09-27 18:51:00	NULL	EMERGENCY	EMERGENCY ROOM ADMIT	HOME	Medicare	NULL	NOT SPECIFIED	WIDOWED	WHITE	2115-09-23 16:16:00	2115-09-23 20:24:00	ANEMIA	0	1
4969	4100	155992	2142-07-11 00:05:00	2142-07-17 14:23:00	NULL	ELECTIVE	PHYS REFERRAL/NORMAL DELI	REHAB/DISTINCT PART HOSP	Medicare	ENGL	PROTESTANT QUAKER	WIDOWED	BLACK/AFRICAN AMERICAN	NULL	NULL	OSTEOARTHRITIS, LEFT SHOULDER/SDA	0	1
44579	54915	146906	2127-07-23 22:38:00	2127-07-30 17:54:00	NULL	EMERGENCY	CLINIC REFERRAL/PREMATURE	SNF	Medicare	RUSS	JEWISH	WIDOWED	WHITE - RUSSIAN	2127-07-23 20:30:00	2127-07-24 00:22:00	SEPSIS	0	1
20497	16774	197744	2187-07-02 06:26:00	2187-07-05 17:00:00	NULL	EMERGENCY	TRANSFER FROM HOSP/EXTRAM	HOME	Self Pay	PTUN	CATHOLIC	DIVORCED	WHITE	NULL	NULL	ST ELEVATION	0	1
20498	16774	123817	2190-10-21 07:15:00	2190-10-25 18:00:00	NULL	ELECTIVE	PHYS REFERRAL/NORMAL DELI	HOME	Medicaid	PTUN	CATHOLIC	DIVORCED	WHITE	NULL	NULL	CORONARY ARTERY DISEASE\ENDOSCOPIC CORONARY ARTERY BYPASS GRAFT/SDA	0	1
6415	5272	193548	2171-12-02 19:06:00	2171-12-12 10:50:00	NULL	ELECTIVE	PHYS REFERRAL/NORMAL DELI	REHAB/DISTINCT PART HOSP	Medicare	NULL	JEWISH	MARRIED	WHITE	NULL	NULL	CORONARY ARTERY DISEASE\CORONARY ARTERY BYPASS GRAFT	0	1
4142	3433	159121	2200-12-21 18:06:00	2200-12-29 12:56:00	NULL	EMERGENCY	EMERGENCY ROOM ADMIT	SNF	Medicare	NULL	NOT SPECIFIED	SINGLE	WHITE	2200-12-21 10:14:00	2200-12-21 20:00:00	SEPTIC SHOCK	0	1
4143	3433	128254	2204-11-15 04:50:00	2204-12-05 17:45:00	NULL	EMERGENCY	EMERGENCY ROOM ADMIT	SNF	Medicare	NULL	CATHOLIC	SINGLE	WHITE	2204-11-15 02:21:00	2204-11-15 05:23:00	CHEST PAIN	0	1
4144	3433	191469	2205-03-06 08:20:00	2205-03-12 13:13:00	2205-03-12 13:13:00	EMERGENCY	EMERGENCY ROOM ADMIT	DEAD/EXPIRED	Medicare	NULL	CATHOLIC	SINGLE	WHITE	2205-03-06 06:54:00	2205-03-06 09:09:00	HYPOTENSION	1	0
39092	32226	148721	2201-05-17 16:02:00	2201-05-20 15:10:00	NULL	EMERGENCY	EMERGENCY ROOM ADMIT	HOME	Private	ENGL	NOT SPECIFIED	MARRIED	WHITE	2201-05-17 14:39:00	2201-05-17 16:18:00	CHEST PAIN	0	1
45834	58781	186671	2167-01-09 16:38:00	2167-01-17 20:00:00	NULL	EMERGENCY	EMERGENCY ROOM ADMIT	HOME HEALTH CARE	Medicare	ENGL	CATHOLIC	MARRIED	WHITE	2167-01-09 13:30:00	2167-01-09 17:15:00	HEMATEMSIS	0	1
45833	58781	141150	2161-09-04 19:50:00	2161-09-13 13:20:00	NULL	EMERGENCY	PHYS REFERRAL/NORMAL DELI	HOME HEALTH CARE	Medicare	NULL	CATHOLIC	MARRIED	WHITE	NULL	NULL	KIDNEY FAILURE	0	0
45835	58781	168015	2167-07-23 18:11:00	2167-08-21 20:00:00	NULL	EMERGENCY	TRANSFER FROM HOSP/EXTRAM	HOME HEALTH CARE	Medicare	ENGL	CATHOLIC	MARRIED	WHITE	NULL	NULL	MYOCARDIAL INFARCTION;CHRONIC RENAL INSUFFICIENCY	0	1
45836	58781	170511	2167-10-26 16:08:00	2167-11-18 19:25:00	NULL	EMERGENCY	TRANSFER FROM HOSP/EXTRAM	HOME HEALTH CARE	Medicare	ENGL	CATHOLIC	MARRIED	WHITE	NULL	NULL	RENAL FAILURE;STATUS POST KIDNEY TRANSPLANT	0	1
45837	58781	163389	2167-12-21 16:10:00	2168-01-01 14:15:00	NULL	EMERGENCY	PHYS REFERRAL/NORMAL DELI	SNF	Medicare	ENGL	CATHOLIC	MARRIED	WHITE	NULL	NULL	ULCER SEVERITY; RENAL FAILURE	0	1
54193	84914	198880	2116-08-10 08:00:00	2116-08-15 21:10:00	2116-08-15 21:10:00	ELECTIVE	PHYS REFERRAL/NORMAL DELI	DEAD/EXPIRED	Medicare	ENGL	PROTESTANT QUAKER	SINGLE	BLACK/AFRICAN AMERICAN	NULL	NULL	RETROPERITONEAL & LEFT LEG PSEUDOANEURYSM/SDA	1	1
54189	84914	199396	2112-12-01 16:48:00	2112-12-06 16:59:00	NULL	EMERGENCY	EMERGENCY ROOM ADMIT	HOME HEALTH CARE	Medicare	ENGL	PROTESTANT QUAKER	SINGLE	BLACK/AFRICAN AMERICAN	2112-12-01 12:40:00	2112-12-01 18:27:00	ASTHMA;COPD EXACERBATION	0	1
54190	84914	130909	2114-02-12 15:53:00	2114-02-20 18:44:00	NULL	EMERGENCY	EMERGENCY ROOM ADMIT	HOME HEALTH CARE	Medicare	ENGL	PROTESTANT QUAKER	SINGLE	BLACK/AFRICAN AMERICAN	2114-02-12 12:17:00	2114-02-12 16:55:00	SHORTNESS OF BREATH;HYPOXIA	0	1
54191	84914	115147	2114-10-10 14:47:00	2114-10-16 19:46:00	NULL	EMERGENCY	CLINIC REFERRAL/PREMATURE	HOME HEALTH CARE	Medicare	ENGL	PROTESTANT QUAKER	SINGLE	BLACK/AFRICAN AMERICAN	2114-10-10 11:47:00	2114-10-10 16:04:00	ABDOMINAL PAIN;PNEUMONIA	0	1
54192	84914	138317	2115-01-15 12:51:00	2115-02-01 14:32:00	NULL	EMERGENCY	CLINIC REFERRAL/PREMATURE	SNF	Medicare	ENGL	PROTESTANT QUAKER	SINGLE	BLACK/AFRICAN AMERICAN	2115-01-15 08:43:00	2115-01-15 16:47:00	URINARY TRACT INFECTION;PYELONEPHRITIS	0	1
26950	22068	161143	2178-09-19 07:30:00	2178-09-23 15:18:00	NULL	EMERGENCY	TRANSFER FROM HOSP/EXTRAM	SNF	Medicare	NULL	CATHOLIC	MARRIED	WHITE	NULL	NULL	ACUTE MYOCARDIAL INFARCTION	0	1
23044	18898	157697	2179-12-30 17:06:00	2180-01-14 15:48:00	NULL	EMERGENCY	EMERGENCY ROOM ADMIT	DISC-TRAN CANCER/CHLDRN H	Medicare	NULL	PROTESTANT QUAKER	SEPARATED	BLACK/AFRICAN AMERICAN	2179-12-30 10:18:00	2179-12-30 19:07:00	SECOND DEGREE ESOPHAGEAL CANCER	0	1
11754	9605	196706	2105-01-09 20:06:00	2105-01-24 13:25:00	NULL	EMERGENCY	TRANSFER FROM HOSP/EXTRAM	HOME	Medicare	NULL	CATHOLIC	SINGLE	WHITE	NULL	NULL	S/P SPLENECTOMY;POLYCYTHEMIA VERA	0	1
26335	21555	147778	2154-04-08 23:59:00	2154-04-25 13:30:00	NULL	EMERGENCY	EMERGENCY ROOM ADMIT	SNF	Private	NULL	CATHOLIC	MARRIED	WHITE	2154-04-08 21:36:00	2154-04-09 00:40:00	STATUS POST MOTOR VEHICLE ACCIDENT WITH INJURIES	0	1
49660	70615	137377	2180-08-21 21:35:00	2180-08-24 13:30:00	NULL	EMERGENCY	CLINIC REFERRAL/PREMATURE	HOME	Private	ENGL	NOT SPECIFIED	MARRIED	WHITE	2180-08-21 19:24:00	2180-08-21 20:04:00	STEMI	0	1
56992	93834	190444	2123-04-06 17:58:00	2123-04-13 17:17:00	NULL	EMERGENCY	CLINIC REFERRAL/PREMATURE	SNF	Medicare	ENGL	NOT SPECIFIED	WIDOWED	WHITE	2123-04-06 14:49:00	2123-04-06 19:52:00	CHOLECYSTITIS	0	1
45442	57664	109248	2151-10-13 13:43:00	2151-10-15 18:00:00	NULL	EMERGENCY	EMERGENCY ROOM ADMIT	HOME	Medicare	ENGL	JEWISH	MARRIED	WHITE	2151-10-13 09:57:00	2151-10-13 10:16:00	MYOCARDIAL INFARCTION	0	1
8023	6590	113027	2175-12-21 21:41:00	2175-12-28 14:21:00	NULL	EMERGENCY	TRANSFER FROM HOSP/EXTRAM	REHAB/DISTINCT PART HOSP	Medicare	NULL	NULL	SINGLE	WHITE	2175-12-21 19:30:00	2175-12-21 22:43:00	MI	0	1
39420	32497	150117	2200-07-01 16:53:00	2200-07-04 02:29:00	2200-07-04 02:29:00	EMERGENCY	CLINIC REFERRAL/PREMATURE	DEAD/EXPIRED	Medicare	ENGL	CATHOLIC	MARRIED	OTHER	NULL	NULL	METASTATIC LUNG CANCER, DIARRHEA, NEUTRUPENIA	1	1
53837	83709	193392	2141-02-28 20:20:00	2141-03-16 18:45:00	NULL	EMERGENCY	EMERGENCY ROOM ADMIT	HOME HEALTH CARE	Private	ENGL	CATHOLIC	MARRIED	WHITE	2141-02-28 17:06:00	2141-02-28 21:24:00	PNEUMONIA	0	1
16104	13123	127919	2181-01-31 10:53:00	2181-02-12 19:30:00	NULL	EMERGENCY	PHYS REFERRAL/NORMAL DELI	HOME HEALTH CARE	Medicare	NULL	CATHOLIC	MARRIED	WHITE	NULL	NULL	RENAL FAILURE	0	1
16105	13123	102667	2186-05-16 16:57:00	2186-05-23 13:43:00	NULL	EMERGENCY	EMERGENCY ROOM ADMIT	SNF	Private	ENGL	CATHOLIC	MARRIED	WHITE	2186-05-16 16:12:00	2186-05-16 18:04:00	STEMI	0	1
16106	13123	135204	2188-08-24 06:30:00	2188-08-27 16:44:00	NULL	EMERGENCY	CLINIC REFERRAL/PREMATURE	HOME	Private	ENGL	CATHOLIC	MARRIED	WHITE	2188-08-24 05:35:00	2188-08-24 11:23:00	PNEUMONIA	0	1
16107	13123	182813	2189-08-18 15:12:00	2189-08-29 15:30:00	NULL	EMERGENCY	CLINIC REFERRAL/PREMATURE	SNF	Private	ENGL	CATHOLIC	MARRIED	WHITE	2189-08-18 12:23:00	2189-08-18 19:42:00	WEAKNESS	0	1
16108	13123	119621	2189-10-13 14:33:00	2189-10-14 14:21:00	2189-10-14 14:21:00	EMERGENCY	CLINIC REFERRAL/PREMATURE	DEAD/EXPIRED	Private	ENGL	CATHOLIC	MARRIED	WHITE	2189-10-13 12:43:00	2189-10-13 17:38:00	SEPSIS	1	1
36887	30286	193809	2181-08-18 18:56:00	2181-08-23 18:00:00	NULL	EMERGENCY	EMERGENCY ROOM ADMIT	HOME HEALTH CARE	Private	ENGL	CATHOLIC	DIVORCED	WHITE	2181-08-18 18:47:00	2181-08-18 19:14:00	STEMI	0	1
33733	27589	161005	2105-07-05 21:02:00	2105-07-15 16:50:00	NULL	EMERGENCY	EMERGENCY ROOM ADMIT	HOME HEALTH CARE	Medicare	ENGL	CATHOLIC	MARRIED	WHITE	2105-07-05 14:55:00	2105-07-05 22:23:00	ISCHEMIC BOWEL	0	1
17379	14196	131812	2139-07-15 15:57:00	2139-07-22 14:25:00	NULL	EMERGENCY	CLINIC REFERRAL/PREMATURE	SNF	Medicare	NULL	UNOBTAINABLE	SINGLE	WHITE	2139-07-15 11:20:00	2139-07-15 12:30:00	CORONARY ARTERY DISEASE	0	1
49052	68791	131434	2167-04-03 17:45:00	2167-04-14 16:30:00	NULL	EMERGENCY	CLINIC REFERRAL/PREMATURE	LONG TERM CARE HOSPITAL	Medicare	ENGL	NOT SPECIFIED	MARRIED	WHITE	2167-04-03 15:11:00	2167-04-03 18:40:00	PNEUMONIA	0	1
12285	10035	110244	2129-03-03 16:06:00	2129-03-07 18:19:00	NULL	ELECTIVE	PHYS REFERRAL/NORMAL DELI	HOME	Medicare	NULL	NOT SPECIFIED	MARRIED	WHITE	NULL	NULL	RECURRENT LEFT CAROTID STENOSIS,PRE HYDRATION	0	1
51005	75023	193996	2153-01-17 08:54:00	2153-01-18 13:40:00	2153-01-18 13:40:00	EMERGENCY	CLINIC REFERRAL/PREMATURE	DEAD/EXPIRED	Medicare	ENGL	NOT SPECIFIED	DIVORCED	BLACK/AFRICAN AMERICAN	2153-01-17 08:02:00	2153-01-17 11:48:00	ACUTE CORONARY SYNDROME	1	1
43643	52079	149676	2200-10-07 04:39:00	2200-10-11 13:13:00	NULL	EMERGENCY	CLINIC REFERRAL/PREMATURE	HOME	Private	ENGL	PROTESTANT QUAKER	MARRIED	WHITE	2200-10-07 01:59:00	2200-10-07 07:00:00	LOWER GI BLEED	0	1
46366	60244	101553	2198-09-23 22:40:00	2198-09-24 08:10:00	2198-09-24 08:10:00	EMERGENCY	CLINIC REFERRAL/PREMATURE	DEAD/EXPIRED	Private	ENGL	NOT SPECIFIED	MARRIED	WHITE	2198-09-23 20:10:00	2198-09-23 23:37:00	SEPTIC SHOCK	1	1
3688	3069	172808	2194-10-24 18:56:00	2194-10-27 17:29:00	NULL	EMERGENCY	TRANSFER FROM HOSP/EXTRAM	HOME	Medicare	NULL	CATHOLIC	MARRIED	UNKNOWN/NOT SPECIFIED	NULL	NULL	INFERIOR MYOCARDIAL INFARCTION\CARDIAC CATHETER	0	1
34940	28631	174281	2160-11-13 15:26:00	2160-11-18 12:20:00	NULL	EMERGENCY	TRANSFER FROM HOSP/EXTRAM	SNF	Private	ENGL	OTHER	DIVORCED	WHITE	NULL	NULL	CAD	0	1
34708	28425	164384	2163-11-04 01:42:00	2163-11-04 14:30:00	2163-11-04 14:30:00	EMERGENCY	EMERGENCY ROOM ADMIT	DEAD/EXPIRED	Medicare	ENGL	PROTESTANT QUAKER	NULL	BLACK/AFRICAN AMERICAN	2163-11-03 21:56:00	2163-11-04 03:21:00	SEPSIS	1	1
41723	46202	198651	2167-09-02 14:14:00	2167-09-05 13:05:00	NULL	EMERGENCY	TRANSFER FROM HOSP/EXTRAM	HOME	Private	ENGL	CATHOLIC	MARRIED	WHITE	NULL	NULL	ACUTE ST ELEVATION MYOCARDIAL INFARCTION\CARDIAC CATH	0	1
41881	46620	134031	2135-08-13 09:27:00	2135-08-16 13:45:00	NULL	URGENT	TRANSFER FROM HOSP/EXTRAM	HOME	Medicare	ENGL	UNOBTAINABLE	MARRIED	UNKNOWN/NOT SPECIFIED	NULL	NULL	STEMI	0	1
19332	15843	136930	2101-05-27 20:17:00	2101-06-02 12:10:00	NULL	EMERGENCY	EMERGENCY ROOM ADMIT	SNF	Medicare	NULL	CATHOLIC	WIDOWED	WHITE	2101-05-27 18:16:00	2101-05-27 21:14:00	COMPLETE HEART BLOCK	0	1
19333	15843	165761	2102-07-02 19:04:00	2102-07-17 17:21:00	NULL	EMERGENCY	EMERGENCY ROOM ADMIT	REHAB/DISTINCT PART HOSP	Medicare	ENGL	CATHOLIC	WIDOWED	WHITE	2102-07-02 14:51:00	2102-07-02 20:57:00	TRANSIENT ISCHEMIC ATTACK	0	1
19334	15843	192396	2102-08-31 13:34:00	2102-09-01 14:35:00	NULL	EMERGENCY	CLINIC REFERRAL/PREMATURE	HOME HEALTH CARE	Medicare	ENGL	CATHOLIC	WIDOWED	WHITE	NULL	NULL	CAROTID STENOSIS\LEFT CAROTID ANGIOPLASTY\INTERVENTION	0	1
1914	1573	152099	2179-11-18 21:10:00	2179-11-21 13:37:00	NULL	EMERGENCY	TRANSFER FROM HOSP/EXTRAM	HOME	Private	NULL	PROTESTANT QUAKER	MARRIED	UNKNOWN/NOT SPECIFIED	NULL	NULL	ACUTE MYOCARDIAL INFARCTION\CARD CATH	0	1
19529	16002	113081	2181-08-10 14:29:00	2181-08-13 17:00:00	NULL	EMERGENCY	CLINIC REFERRAL/PREMATURE	HOME	Medicare	NULL	PROTESTANT QUAKER	MARRIED	WHITE	NULL	NULL	ACUTE MYOCARDIAL INFARCTION\CATH	0	1
36247	29731	143035	2180-11-10 07:15:00	2180-11-14 14:55:00	NULL	ELECTIVE	PHYS REFERRAL/NORMAL DELI	HOME HEALTH CARE	Private	ENGL	UNOBTAINABLE	DIVORCED	WHITE	NULL	NULL	CORONARY ARTERY DISEASE\CORONARY ARTERY BYPASS GRAFT /SDA	0	1
5178	4275	126472	2105-03-23 19:50:00	2105-04-11 11:20:00	NULL	EMERGENCY	EMERGENCY ROOM ADMIT	REHAB/DISTINCT PART HOSP	Medicare	NULL	JEWISH	MARRIED	WHITE	2105-03-23 12:54:00	2105-03-23 21:54:00	PNEUMONIA	0	1
5179	4275	183814	2105-07-06 08:00:00	2105-07-09 14:20:00	NULL	ELECTIVE	PHYS REFERRAL/NORMAL DELI	HOME HEALTH CARE	Medicare	NULL	JEWISH	MARRIED	WHITE	NULL	NULL	RIGHT MIDDLE LUNG CANCER/SDA	0	0
27548	22588	133228	2197-05-31 19:35:00	2197-06-14 16:18:00	NULL	EMERGENCY	CLINIC REFERRAL/PREMATURE	HOME	Private	NULL	JEWISH	MARRIED	WHITE	NULL	NULL	S/P LIVER TRANSPLANT;HEPATIC ARTERY THROMBOSIS	0	1
27549	22588	106993	2202-10-17 20:43:00	2202-10-22 17:45:00	NULL	EMERGENCY	EMERGENCY ROOM ADMIT	REHAB/DISTINCT PART HOSP	Private	ENGL	JEWISH	MARRIED	WHITE	2202-10-17 19:14:00	2202-10-17 22:02:00	STROKE;TELEMETRY;TRANSIENT ISCHEMIC ATTACK	0	1
27550	22588	177685	2205-11-25 18:23:00	2205-12-12 14:30:00	NULL	EMERGENCY	TRANSFER FROM OTHER HEALT	LONG TERM CARE HOSPITAL	Private	ENGL	JEWISH	MARRIED	WHITE	NULL	NULL	STATUS POST LIVER TRANSPLANT;RENAL FAILURE	0	1
27551	22588	144952	2205-12-23 10:25:00	2205-12-27 18:08:00	NULL	EMERGENCY	CLINIC REFERRAL/PREMATURE	LONG TERM CARE HOSPITAL	Private	ENGL	JEWISH	MARRIED	WHITE	2205-12-23 09:23:00	2205-12-23 12:00:00	UPPER GI BLEED	0	1
27552	22588	188912	2206-02-11 18:09:00	2206-02-27 12:24:00	NULL	EMERGENCY	CLINIC REFERRAL/PREMATURE	HOSPICE-MEDICAL FACILITY	Private	ENGL	JEWISH	MARRIED	WHITE	2206-02-11 12:20:00	2206-02-11 19:24:00	ALTERED MENTAL STATUS	0	1
55359	88749	156126	2105-08-22 16:35:00	2105-08-26 15:23:00	NULL	EMERGENCY	TRANSFER FROM HOSP/EXTRAM	HOME	Medicare	ENGL	JEWISH	MARRIED	WHITE	NULL	NULL	NON-ST SEGMENT ELEVATION MYOCARDIAL INFARCTION	0	1
47841	65056	124292	2177-11-29 22:31:00	2177-12-16 15:22:00	NULL	EMERGENCY	EMERGENCY ROOM ADMIT	REHAB/DISTINCT PART HOSP	Medicare	ENGL	NOT SPECIFIED	DIVORCED	WHITE	2177-11-29 15:28:00	2177-11-29 23:30:00	CHOLECYSTITIS	0	1
47842	65056	136843	2178-07-11 13:12:00	2178-07-14 19:18:00	2178-07-14 19:18:00	EMERGENCY	EMERGENCY ROOM ADMIT	DEAD/EXPIRED	Medicare	ENGL	NOT SPECIFIED	DIVORCED	WHITE	2178-07-11 10:53:00	2178-07-11 14:07:00	RESPIRATORY FAILURE	1	1
55167	88174	106908	2180-06-11 06:12:00	2180-06-20 15:00:00	NULL	EMERGENCY	CLINIC REFERRAL/PREMATURE	LONG TERM CARE HOSPITAL	Medicare	ENGL	GREEK ORTHODOX	SINGLE	WHITE	2180-06-11 04:44:00	2180-06-11 07:26:00	FEMORAL HERNIA;SMALL BOWEL OBSTRUCTION	0	1
43109	50528	193134	2165-06-03 16:20:00	2165-06-05 15:00:00	2165-06-05 15:00:00	EMERGENCY	CLINIC REFERRAL/PREMATURE	DEAD/EXPIRED	Private	ENGL	NOT SPECIFIED	SINGLE	WHITE	2165-06-03 14:45:00	2165-06-03 17:40:00	VT	1	1
27666	22690	122799	2173-10-17 16:48:00	2173-10-24 13:14:00	NULL	EMERGENCY	EMERGENCY ROOM ADMIT	HOME	Medicaid	NULL	CATHOLIC	SINGLE	WHITE	2173-10-17 13:50:00	2173-10-17 16:15:00	RULE-OUT MYOCARDIAL INFARCTION	0	1
39774	32805	124834	2182-11-14 11:37:00	2182-12-26 14:55:00	NULL	EMERGENCY	EMERGENCY ROOM ADMIT	REHAB/DISTINCT PART HOSP	Medicare	ENGL	ROMANIAN EAST. ORTH	DIVORCED	WHITE	2182-11-14 10:08:00	2182-11-14 10:15:00	MYOCARDIAL INFARCTION	0	1
39775	32805	169344	2183-01-28 15:31:00	2183-02-17 14:30:00	NULL	EMERGENCY	EMERGENCY ROOM ADMIT	REHAB/DISTINCT PART HOSP	Medicare	ENGL	ROMANIAN EAST. ORTH	DIVORCED	WHITE	2183-01-28 11:29:00	2183-01-28 16:48:00	HYPOXIA	0	1
39776	32805	168079	2183-03-06 20:52:00	2183-03-18 13:40:00	2183-03-18 13:40:00	EMERGENCY	EMERGENCY ROOM ADMIT	DEAD/EXPIRED	Medicare	ENGL	ROMANIAN EAST. ORTH	DIVORCED	WHITE	2183-03-06 18:16:00	2183-03-06 23:03:00	SEPSIS	1	1
17730	14484	121703	2146-01-20 17:51:00	2146-01-26 18:19:00	NULL	EMERGENCY	TRANSFER FROM HOSP/EXTRAM	HOME	Medicare	NULL	OTHER	NULL	UNKNOWN/NOT SPECIFIED	NULL	NULL	CORONARY ARTERY DISEASE;CHEST PAIN\ANGIOPLASTY AND STENT	0	1
12579	10281	184968	2170-05-26 16:56:00	2170-06-05 13:49:00	NULL	EMERGENCY	TRANSFER FROM HOSP/EXTRAM	HOME WITH HOME IV PROVIDR	Private	NULL	CATHOLIC	MARRIED	UNKNOWN/NOT SPECIFIED	NULL	NULL	GRAM NEGATIVE SEPSIS/LIVER MASS	0	1
45759	58551	185208	2193-08-23 20:16:00	2193-09-07 20:08:00	2193-09-07 20:08:00	EMERGENCY	TRANSFER FROM HOSP/EXTRAM	DEAD/EXPIRED	Private	ENGL	PROTESTANT QUAKER	WIDOWED	UNABLE TO OBTAIN	2193-08-23 19:49:00	2193-08-23 20:15:00	HYPOXIA;PLEURAL EFFUSION	1	1
40811	43224	183763	2137-11-24 14:39:00	2137-11-30 12:45:00	NULL	ELECTIVE	PHYS REFERRAL/NORMAL DELI	HOME	Medicare	ENGL	NOT SPECIFIED	WIDOWED	WHITE	NULL	NULL	CHEST PAIN;RENAL INSUFFICIENCY;ELEVATED CREATININE\CARDIAC CATH	0	1
47299	63298	186939	2164-03-13 14:58:00	2164-04-03 15:30:00	NULL	EMERGENCY	EMERGENCY ROOM ADMIT	SNF	Medicare	ENGL	JEWISH	SINGLE	WHITE	2164-03-13 12:56:00	2164-03-13 16:31:00	MYOCARDIAL INFARCTION	0	1
14508	11832	129836	2196-05-26 16:14:00	2196-07-01 11:32:00	NULL	EMERGENCY	TRANSFER FROM HOSP/EXTRAM	REHAB/DISTINCT PART HOSP	Medicare	NULL	CATHOLIC	WIDOWED	WHITE	NULL	NULL	RUPTURED AAA	0	1
27086	22187	186466	2171-06-03 18:13:00	2171-08-23 21:40:00	NULL	EMERGENCY	TRANSFER FROM HOSP/EXTRAM	REHAB/DISTINCT PART HOSP	Medicare	NULL	CATHOLIC	NULL	UNKNOWN/NOT SPECIFIED	NULL	NULL	SEPSIS	0	1
10174	8323	152145	2173-03-23 08:00:00	2173-03-27 12:25:00	NULL	ELECTIVE	PHYS REFERRAL/NORMAL DELI	HOME HEALTH CARE	Private	NULL	NOT SPECIFIED	MARRIED	WHITE	NULL	NULL	CORONARY ARTERY DISEASE\CORONARY ARTERY BYPASS GRAFT; MYOMECTOMY/SDA	0	1
10175	8323	156685	2173-05-12 15:21:00	2173-05-14 15:55:00	NULL	EMERGENCY	CLINIC REFERRAL/PREMATURE	HOME	Private	NULL	NOT SPECIFIED	MARRIED	WHITE	NULL	NULL	SEVERE HYPERTROPHIC CARDIOMYOPATHY\SEPTAL ETHANOL ABLATION	0	1
53497	82604	142188	2144-03-17 06:49:00	2144-03-19 18:17:00	NULL	EMERGENCY	TRANSFER FROM HOSP/EXTRAM	HOME HEALTH CARE	Private	ENGL	UNOBTAINABLE	MARRIED	UNKNOWN/NOT SPECIFIED	NULL	NULL	POST CATH	0	1
58308	97846	127950	2155-06-10 18:10:00	2155-06-13 15:00:00	NULL	EMERGENCY	CLINIC REFERRAL/PREMATURE	HOME	Medicare	ENGL	NOT SPECIFIED	MARRIED	OTHER	2155-06-10 16:01:00	2155-06-10 19:25:00	STEMI	0	1
45104	56517	133824	2151-07-20 17:52:00	2151-08-04 13:25:00	NULL	EMERGENCY	CLINIC REFERRAL/PREMATURE	HOME HEALTH CARE	Medicare	ENGL	CATHOLIC	WIDOWED	WHITE	2151-07-20 14:09:00	2151-07-20 19:35:00	HYPOTENSION;FALL;ELEVATED TROP	0	1
15314	12474	179318	2153-10-08 14:41:00	2153-10-11 17:01:00	NULL	EMERGENCY	TRANSFER FROM HOSP/EXTRAM	HOME HEALTH CARE	Medicare	NULL	NULL	NULL	UNKNOWN/NOT SPECIFIED	NULL	NULL	ACUTE MYOCARDIAL INFARCTION\CATH	0	1
25684	21042	184232	2129-08-18 00:41:00	2129-08-27 14:30:00	NULL	EMERGENCY	EMERGENCY ROOM ADMIT	HOME HEALTH CARE	Medicare	NULL	CATHOLIC	MARRIED	WHITE	2129-08-17 18:59:00	2129-08-18 02:19:00	TRANSIENT ISCHEMIC ATTACK	0	1
25685	21042	132323	2130-01-04 17:19:00	2130-01-14 10:45:00	2130-01-14 10:45:00	EMERGENCY	TRANSFER FROM HOSP/EXTRAM	DEAD/EXPIRED	Medicare	NULL	CATHOLIC	MARRIED	WHITE	NULL	NULL	COLD ISCHEMIC LEG	1	1
10676	8734	107983	2114-04-30 17:12:00	2114-05-04 14:37:00	NULL	EMERGENCY	EMERGENCY ROOM ADMIT	HOME	Medicaid	NULL	CATHOLIC	SINGLE	WHITE	2114-04-29 18:44:00	2114-04-30 17:25:00	PNEUMONIA;SHORTNESS OF BREATH	0	1
10677	8734	104139	2114-06-26 16:55:00	2114-07-03 17:05:00	NULL	EMERGENCY	EMERGENCY ROOM ADMIT	HOME	Medicaid	NULL	CATHOLIC	SINGLE	WHITE	2114-06-25 12:48:00	2114-06-26 18:15:00	DIABETIC KETOACIDOSIS;MYOCARDIAL INFARCT	0	1
10678	8734	140522	2115-02-08 19:44:00	2115-02-14 13:20:00	NULL	EMERGENCY	EMERGENCY ROOM ADMIT	HOME HEALTH CARE	Medicare	NULL	CATHOLIC	SINGLE	WHITE	2115-02-08 16:09:00	2115-02-08 20:57:00	HYPERKALEMIA	0	1
10679	8734	174440	2115-03-23 14:03:00	2115-04-01 15:30:00	NULL	EMERGENCY	EMERGENCY ROOM ADMIT	HOME HEALTH CARE	Medicare	NULL	CATHOLIC	SINGLE	WHITE	2115-03-23 12:18:00	2115-03-23 16:53:00	HYPERKALEMIA;DIABETIC KETOACIDOSIS	0	1
10680	8734	195488	2115-06-29 15:57:00	2115-07-12 17:55:00	NULL	EMERGENCY	EMERGENCY ROOM ADMIT	HOME HEALTH CARE	Medicare	NULL	CATHOLIC	SINGLE	WHITE	2115-06-29 12:11:00	2115-06-29 17:44:00	MENTAL STATUS CHANGES;HYPOGLYCEMIA	0	1
10681	8734	141740	2115-10-25 18:43:00	2115-11-02 04:12:00	NULL	EMERGENCY	EMERGENCY ROOM ADMIT	SNF	Medicare	NULL	CATHOLIC	SINGLE	WHITE	2115-10-25 15:26:00	2115-10-25 22:26:00	CHANGE IN MENTAL STATUS;GASTROINTESTINAL BLEED;TELEMETRY	0	1
10682	8734	148224	2116-01-03 20:01:00	2116-01-14 15:50:00	NULL	EMERGENCY	EMERGENCY ROOM ADMIT	REHAB/DISTINCT PART HOSP	Medicare	NULL	CATHOLIC	SINGLE	WHITE	2116-01-03 15:39:00	2116-01-03 22:37:00	CELLULITIS	0	1
4300	3569	142191	2160-10-26 12:11:00	2160-10-30 16:22:00	NULL	EMERGENCY	EMERGENCY ROOM ADMIT	HOME HEALTH CARE	Medicare	NULL	CATHOLIC	MARRIED	WHITE	2160-10-26 10:20:00	2160-10-26 12:15:00	ACUTE MYOCARDIAL INFARCTION	0	1
13933	11369	121504	2199-02-08 21:09:00	2199-02-14 14:57:00	NULL	EMERGENCY	EMERGENCY ROOM ADMIT	HOME HEALTH CARE	Government	NULL	CATHOLIC	MARRIED	WHITE	2199-02-08 18:32:00	2199-02-08 19:00:00	STAB WOUND	0	1
13934	11369	103786	2203-11-03 18:42:00	2203-11-12 14:03:00	NULL	EMERGENCY	EMERGENCY ROOM ADMIT	LONG TERM CARE HOSPITAL	Government	ENGL	CATHOLIC	MARRIED	WHITE	2203-11-03 15:43:00	2203-11-03 16:57:00	TAMPONDAE	0	1
33452	27369	113171	2152-01-13 20:18:00	2152-01-24 13:03:00	NULL	EMERGENCY	TRANSFER FROM HOSP/EXTRAM	SNF	Medicare	PTUN	UNOBTAINABLE	SINGLE	WHITE	NULL	NULL	CORONARY ARTERY DISEASE	0	1
6312	5188	139738	2153-08-12 21:42:00	2153-08-29 13:15:00	NULL	EMERGENCY	EMERGENCY ROOM ADMIT	SNF	Medicare	ENGL	CATHOLIC	SINGLE	WHITE	2153-08-12 14:48:00	2153-08-13 02:58:00	FEVER	0	1
3067	2534	166099	2109-12-14 19:33:00	2109-12-18 12:10:00	NULL	EMERGENCY	TRANSFER FROM HOSP/EXTRAM	HOME	Private	NULL	PROTESTANT QUAKER	MARRIED	UNKNOWN/NOT SPECIFIED	NULL	NULL	CHEST PAIN; CATH	0	1
17827	14568	119600	2182-12-15 22:11:00	2182-12-23 16:30:00	NULL	EMERGENCY	EMERGENCY ROOM ADMIT	REHAB/DISTINCT PART HOSP	Medicare	RUSS	JEWISH	WIDOWED	WHITE	2182-12-15 16:04:00	2182-12-16 00:19:00	CHEST PAIN-CONGESTIVE HEART FAILURE	0	1
17828	14568	126757	2183-03-01 08:03:00	2183-03-04 13:45:00	NULL	EMERGENCY	TRANSFER FROM SKILLED NUR	SNF	Medicare	RUSS	JEWISH	WIDOWED	WHITE	2183-03-01 05:29:00	2183-03-01 08:49:00	CONGESTIVE HEART FAILURE	0	1
37789	31051	158079	2197-07-13 13:37:00	2197-07-24 16:30:00	NULL	EMERGENCY	EMERGENCY ROOM ADMIT	LONG TERM CARE HOSPITAL	Private	ENGL	CATHOLIC	MARRIED	WHITE	2197-07-13 11:05:00	2197-07-13 14:09:00	STROKE;TELEMETRY;TRANSIENT ISCHEMIC ATTACK	0	1
37790	31051	122907	2201-02-04 21:29:00	2201-02-09 14:00:00	NULL	EMERGENCY	CLINIC REFERRAL/PREMATURE	REHAB/DISTINCT PART HOSP	Private	ENGL	CATHOLIC	MARRIED	WHITE	2201-02-04 19:21:00	2201-02-04 22:09:00	SUBDURAL HEMORRHAGE	0	1
48237	66196	115395	2155-07-30 11:49:00	2155-08-01 12:35:00	NULL	EMERGENCY	PHYS REFERRAL/NORMAL DELI	HOME	Private	ENGL	CATHOLIC	MARRIED	WHITE	NULL	NULL	ST ELEVATED MYOCARDIAL INFARCTION	0	1
39824	40132	114856	2148-08-01 07:15:00	2148-08-06 13:00:00	NULL	ELECTIVE	PHYS REFERRAL/NORMAL DELI	HOME HEALTH CARE	Private	ENGL	CATHOLIC	MARRIED	WHITE	NULL	NULL	CORONARY ARTERY DISEASE\CORONARY ARTERY BYPASS GRAFT /SDA	0	1
13102	10717	136182	2185-04-20 11:27:00	2185-04-23 13:16:00	NULL	EMERGENCY	TRANSFER FROM HOSP/EXTRAM	HOME	Private	NULL	NULL	MARRIED	UNKNOWN/NOT SPECIFIED	NULL	NULL	ACUTE MYOCARDIAL INFARCTION\CATH	0	1
2679	2213	180694	2101-12-18 08:31:00	2102-01-06 13:55:00	NULL	EMERGENCY	TRANSFER FROM HOSP/EXTRAM	SNF	Medicare	NULL	CATHOLIC	MARRIED	WHITE	NULL	NULL	ACUTE MYOCARDIAL INFARCTION	0	1
48464	66957	150735	2173-03-16 16:55:00	2173-03-28 14:40:00	NULL	EMERGENCY	TRANSFER FROM HOSP/EXTRAM	HOME HEALTH CARE	Private	ENGL	CATHOLIC	SINGLE	WHITE	NULL	NULL	CORONARY ARTERY DISEASE	0	1
48465	66957	180185	2173-10-08 22:07:00	2173-10-17 14:25:00	NULL	EMERGENCY	CLINIC REFERRAL/PREMATURE	SNF	Government	ENGL	CATHOLIC	SINGLE	WHITE	2173-10-08 19:13:00	2173-10-09 03:00:00	ISCHEMIC RIGHT FOOT	0	1
15181	12357	150188	2183-01-27 17:21:00	2183-02-24 14:41:00	NULL	EMERGENCY	TRANSFER FROM HOSP/EXTRAM	SNF	Medicare	NULL	UNOBTAINABLE	MARRIED	UNKNOWN/NOT SPECIFIED	NULL	NULL	CONGESTIVE HEART FAILURE;NON Q MI\CATH	0	1
15892	12964	149073	2169-05-11 13:45:00	2169-06-14 16:00:00	NULL	EMERGENCY	CLINIC REFERRAL/PREMATURE	HOME HEALTH CARE	Medicare	NULL	CATHOLIC	MARRIED	WHITE	NULL	NULL	ADNEXAL MASS	0	1
23059	18910	100666	2130-09-05 07:15:00	2130-09-21 17:00:00	NULL	ELECTIVE	PHYS REFERRAL/NORMAL DELI	HOME	Private	ENGL	GREEK ORTHODOX	MARRIED	WHITE	NULL	NULL	CHRONIC RENAL FAILURE/SDA	0	1
23060	18910	185062	2132-07-28 13:55:00	2132-08-06 16:30:00	NULL	EMERGENCY	EMERGENCY ROOM ADMIT	HOME	Medicare	ENGL	GREEK ORTHODOX	MARRIED	WHITE	NULL	NULL	S/P REJECTION KIDNEY TRANSPLANT	0	1
32170	26288	135953	2140-03-16 08:00:00	2140-04-22 13:00:00	NULL	ELECTIVE	PHYS REFERRAL/NORMAL DELI	REHAB/DISTINCT PART HOSP	Private	NULL	CATHOLIC	MARRIED	WHITE	NULL	NULL	MORBID OBESITY/SDA	0	1
32171	26288	198365	2146-08-19 22:28:00	2146-08-24 16:40:00	NULL	EMERGENCY	CLINIC REFERRAL/PREMATURE	HOME	Medicaid	ENGL	CATHOLIC	MARRIED	WHITE	2146-08-19 17:19:00	2146-08-19 23:37:00	LOWER GI BLEED	0	1
19558	16024	125777	2161-12-23 03:44:00	2161-12-28 16:32:00	NULL	EMERGENCY	EMERGENCY ROOM ADMIT	SNF	Medicare	NULL	PROTESTANT QUAKER	WIDOWED	WHITE	2161-12-23 02:31:00	2161-12-23 05:11:00	ACUTE MYOCARDIAL INFARCTION	0	1
24576	20126	105515	2112-05-07 11:27:00	2112-07-08 13:40:00	NULL	EMERGENCY	EMERGENCY ROOM ADMIT	REHAB/DISTINCT PART HOSP	Medicare	NULL	UNOBTAINABLE	UNKNOWN (DEFAULT)	UNKNOWN/NOT SPECIFIED	2112-05-07 08:59:00	2112-05-07 16:04:00	UNSTABLE ANGINA	0	1
49006	68651	122672	2103-04-03 16:21:00	2103-04-17 13:30:00	NULL	EMERGENCY	CLINIC REFERRAL/PREMATURE	SNF	Medicare	ENGL	CATHOLIC	WIDOWED	WHITE	NULL	NULL	CHEST PAIN; CARDIAC ISCHEMIA\LEFT HEART CATHETERIZATION	0	1
58017	96928	184990	2138-06-03 12:36:00	2138-06-07 17:40:00	NULL	EMERGENCY	CLINIC REFERRAL/PREMATURE	HOME HEALTH CARE	Medicare	ENGL	JEWISH	MARRIED	WHITE	2138-06-03 11:18:00	2138-06-03 14:16:00	ACUTE CORONARY SYNDROME	0	1
58018	96928	122771	2139-01-01 15:02:00	2139-01-15 12:35:00	NULL	EMERGENCY	PHYS REFERRAL/NORMAL DELI	REHAB/DISTINCT PART HOSP	Medicare	ENGL	JEWISH	MARRIED	WHITE	NULL	NULL	ATHEROSCLEROSIS OF EXTREMITY ANGIOGRAM	0	1
16956	13838	106666	2136-07-21 19:51:00	2136-08-01 16:55:00	NULL	EMERGENCY	TRANSFER FROM HOSP/EXTRAM	HOME	Medicare	NULL	CATHOLIC	MARRIED	UNKNOWN/NOT SPECIFIED	NULL	NULL	CONGESTIVE HEART FAILURE	0	1
44145	53608	105328	2192-07-02 14:00:00	2192-07-09 16:15:00	NULL	ELECTIVE	PHYS REFERRAL/NORMAL DELI	SNF	Medicare	ENGL	PROTESTANT QUAKER	MARRIED	WHITE	NULL	NULL	CONGESTIVE HEART FAILURE\TRANSCATHETER AORTIC VALVE IMPLANT (TAVI) PERCUTANEOUS APPROACH; TRANSFEMORAL APPROACH	0	1
40160	41217	163724	2165-03-25 20:52:00	2165-04-04 12:00:00	NULL	EMERGENCY	EMERGENCY ROOM ADMIT	HOME HEALTH CARE	Medicaid	ENGL	NOT SPECIFIED	SINGLE	WHITE	2165-03-25 20:17:00	2165-03-25 20:51:00	STEMI	0	1
40161	41217	161582	2166-08-06 12:48:00	2166-08-22 18:18:00	NULL	EMERGENCY	TRANSFER FROM HOSP/EXTRAM	REHAB/DISTINCT PART HOSP	Medicaid	ENGL	NOT SPECIFIED	SINGLE	WHITE	NULL	NULL	OBSTRUCTIVE AIRWAY	0	1
44085	53417	135707	2134-08-16 13:00:00	2134-08-22 15:15:00	NULL	ELECTIVE	PHYS REFERRAL/NORMAL DELI	HOME HEALTH CARE	Medicare	ENGL	CATHOLIC	MARRIED	WHITE	NULL	NULL	AORTIC STENOSIS\AORTIC VALVE REPLACEMENT; ? CORONARY ARTERY BYPASS GRAFT	0	1
49918	71414	173143	2195-01-15 16:58:00	2195-01-19 15:44:00	NULL	EMERGENCY	TRANSFER FROM HOSP/EXTRAM	HOME HEALTH CARE	Medicare	ENGL	CATHOLIC	SINGLE	WHITE	NULL	NULL	ST SEGMENT ELEVATION MYOCARDIAL INFARCTION\CATH	0	1
6078	5013	123625	2184-08-03 17:34:00	2184-08-11 14:00:00	NULL	EMERGENCY	CLINIC REFERRAL/PREMATURE	SNF	Medicare	ENGL	CATHOLIC	MARRIED	WHITE	NULL	NULL	CHEST PAIN\CARDIAC CATH	0	1
23164	18989	104161	2117-06-11 02:00:00	2117-06-15 18:45:00	NULL	EMERGENCY	TRANSFER FROM HOSP/EXTRAM	REHAB/DISTINCT PART HOSP	Private	NULL	CATHOLIC	MARRIED	UNKNOWN/NOT SPECIFIED	NULL	NULL	MYOCARDIAL INFARCTION\CATH	0	1
26698	21861	178948	2179-10-17 03:24:00	2179-10-20 15:31:00	NULL	EMERGENCY	PHYS REFERRAL/NORMAL DELI	HOME	Private	NULL	CATHOLIC	MARRIED	UNKNOWN/NOT SPECIFIED	NULL	NULL	R/O MYOCARDIAL INFARCTION	0	1
45122	56582	103892	2123-11-01 07:15:00	2123-11-05 21:00:00	NULL	ELECTIVE	PHYS REFERRAL/NORMAL DELI	SNF	Medicaid	ENGL	NOT SPECIFIED	MARRIED	WHITE	NULL	NULL	CORONARY ARTERY DISEASE\CORONARY ARTERY BYPASS GRAFT /SDA	0	1
57117	94224	189189	2108-02-23 10:51:00	2108-02-25 14:56:00	NULL	EMERGENCY	PHYS REFERRAL/NORMAL DELI	HOME	Private	ENGL	PROTESTANT QUAKER	MARRIED	WHITE	NULL	NULL	DYSPNEA ON EXERTION\LEFT HEART CATHETERIZATION	0	1
53134	81577	157115	2180-03-14 22:16:00	2180-04-04 14:10:00	2180-04-04 14:10:00	EMERGENCY	CLINIC REFERRAL/PREMATURE	DEAD/EXPIRED	Private	ENGL	JEWISH	MARRIED	WHITE	2180-03-14 21:08:00	2180-03-14 22:07:00	CARDIAC ARREST	1	1
54776	86848	158470	2183-12-18 19:53:00	2183-12-22 14:57:00	NULL	EMERGENCY	EMERGENCY ROOM ADMIT	HOME HEALTH CARE	Medicare	ENGL	UNOBTAINABLE	NULL	UNKNOWN/NOT SPECIFIED	2183-12-18 18:13:00	2183-12-19 00:34:00	SEPSIS	0	1
19845	16249	164809	2151-04-04 16:34:00	2151-04-12 08:40:00	2151-04-12 08:40:00	EMERGENCY	TRANSFER FROM HOSP/EXTRAM	DEAD/EXPIRED	Medicare	NULL	PROTESTANT QUAKER	WIDOWED	UNKNOWN/NOT SPECIFIED	NULL	NULL	ST MYOCARDIAL INFARCTION	1	1
3341	2763	182101	2126-08-19 00:30:00	2126-08-24 17:19:00	NULL	EMERGENCY	TRANSFER FROM HOSP/EXTRAM	HOME HEALTH CARE	Private	ENGL	CATHOLIC	MARRIED	WHITE	NULL	NULL	FEBRILE NEUTROPENIA	0	1
3342	2763	164312	2127-01-19 16:54:00	2127-01-31 14:45:00	NULL	EMERGENCY	EMERGENCY ROOM ADMIT	REHAB/DISTINCT PART HOSP	Private	ENGL	CATHOLIC	MARRIED	WHITE	2127-01-19 10:48:00	2127-01-19 17:50:00	TRACHEAL MASS	0	1
45648	58263	190790	2153-06-20 22:15:00	2153-06-28 16:30:00	NULL	EMERGENCY	TRANSFER FROM HOSP/EXTRAM	SNF	Medicare	ENGL	JEWISH	WIDOWED	WHITE	NULL	NULL	ACUTE MYOCARDIAL INFARCTION; AT. FIB	0	1
55492	89171	117144	2171-08-06 02:19:00	2171-08-08 15:00:00	NULL	EMERGENCY	CLINIC REFERRAL/PREMATURE	HOME	Private	ENGL	NOT SPECIFIED	MARRIED	OTHER	2171-08-06 01:44:00	2171-08-06 03:03:00	CHEST PAIN	0	1
10894	8906	194915	2163-08-29 20:02:00	2163-09-01 16:30:00	NULL	EMERGENCY	EMERGENCY ROOM ADMIT	HOME	Private	NULL	NOT SPECIFIED	MARRIED	WHITE	2163-08-29 19:42:00	2163-08-29 20:35:00	ACUTE MI	0	1
28482	23334	136306	2135-05-02 15:12:00	2135-05-07 11:27:00	NULL	EMERGENCY	TRANSFER FROM HOSP/EXTRAM	REHAB/DISTINCT PART HOSP	Medicare	NULL	CATHOLIC	WIDOWED	UNKNOWN/NOT SPECIFIED	NULL	NULL	CORONARY ARTERY DISEASE\ANGIOPLASTY	0	1
9117	7455	188733	2115-11-12 07:15:00	2115-11-19 14:00:00	NULL	ELECTIVE	PHYS REFERRAL/NORMAL DELI	HOME HEALTH CARE	Medicare	ENGL	PROTESTANT QUAKER	MARRIED	WHITE	NULL	NULL	CORONARY ARTERY DISEASE\CORONARY ARTERY BYPASS GRAFT/SDA	0	1
2269	1887	159866	2168-04-11 15:22:00	2168-04-18 14:15:00	NULL	EMERGENCY	CLINIC REFERRAL/PREMATURE	HOME HEALTH CARE	Medicare	ENGL	GREEK ORTHODOX	MARRIED	WHITE	NULL	NULL	+ETT\CATH	0	1
31670	25901	105202	2189-06-18 20:52:00	2189-06-26 16:50:00	NULL	EMERGENCY	EMERGENCY ROOM ADMIT	REHAB/DISTINCT PART HOSP	Medicare	NULL	JEWISH	MARRIED	WHITE	2189-06-18 15:37:00	2189-06-18 21:09:00	ACUTE CORONARY SYNDROME	0	1
7655	6272	169544	2188-11-08 20:49:00	2188-11-16 15:09:00	NULL	EMERGENCY	TRANSFER FROM HOSP/EXTRAM	HOME	Medicare	NULL	PROTESTANT QUAKER	MARRIED	WHITE	NULL	NULL	PULMONARY EDEMA	0	1
7656	6272	137040	2188-11-22 18:49:00	2188-11-27 16:20:00	NULL	EMERGENCY	EMERGENCY ROOM ADMIT	HOME	Medicare	NULL	PROTESTANT QUAKER	MARRIED	WHITE	2188-11-22 12:57:00	2188-11-22 18:52:00	G.I. BLEED	0	1
8107	6668	107239	2123-12-25 15:05:00	2124-01-14 14:44:00	NULL	EMERGENCY	EMERGENCY ROOM ADMIT	HOME HEALTH CARE	Private	SPAN	OTHER	MARRIED	HISPANIC OR LATINO	2123-12-25 13:05:00	2123-12-25 15:43:00	RULE-OUT MYOCARDIAL INFARCTION	0	1
8124	6684	156245	2200-12-08 15:41:00	2200-12-11 17:15:00	NULL	EMERGENCY	EMERGENCY ROOM ADMIT	HOME HEALTH CARE	Self Pay	NULL	NOT SPECIFIED	WIDOWED	BLACK/AFRICAN AMERICAN	2200-12-08 12:07:00	2200-12-08 13:00:00	ACUTE MYOCARDIAL INFARCTION	0	1
14873	12099	142437	2133-10-10 17:54:00	2133-10-13 16:30:00	NULL	EMERGENCY	EMERGENCY ROOM ADMIT	SHORT TERM HOSPITAL	Medicare	NULL	CATHOLIC	MARRIED	UNKNOWN/NOT SPECIFIED	2133-10-10 17:24:00	2133-10-10 17:42:00	CARDIAC CATH	0	1
37769	31032	121920	2101-03-08 12:29:00	2101-03-14 19:30:00	NULL	EMERGENCY	TRANSFER FROM HOSP/EXTRAM	HOME HEALTH CARE	Medicare	SPAN	CATHOLIC	WIDOWED	HISPANIC/LATINO - PUERTO RICAN	NULL	NULL	CORONARY ARTERY DISEASE	0	1
51105	75353	122227	2151-11-16 10:53:00	2151-11-23 13:00:00	NULL	EMERGENCY	EMERGENCY ROOM ADMIT	SNF	Medicare	PTUN	UNOBTAINABLE	WIDOWED	WHITE	2151-11-16 10:17:00	2151-11-16 13:00:00	CHEST PAIN\CARDIAC CATH	0	1
2366	1964	150311	2135-07-19 07:15:00	2135-08-10 13:41:00	NULL	ELECTIVE	PHYS REFERRAL/NORMAL DELI	SNF	Private	NULL	PROTESTANT QUAKER	SINGLE	WHITE	NULL	NULL	OPEN WOUND LEFT FOOT/SDA	0	1
15465	12606	130785	2168-10-27 13:49:00	2168-11-03 18:20:00	NULL	EMERGENCY	CLINIC REFERRAL/PREMATURE	HOME HEALTH CARE	Private	NULL	CATHOLIC	DIVORCED	UNKNOWN/NOT SPECIFIED	NULL	NULL	CHEST PAIN;+ETT\CATH	0	1
10240	8384	155843	2191-06-19 19:22:00	2191-06-24 18:20:00	NULL	EMERGENCY	EMERGENCY ROOM ADMIT	HOME HEALTH CARE	Private	NULL	PROTESTANT QUAKER	SINGLE	WHITE	2191-06-19 16:44:00	2191-06-19 21:44:00	R/O DISSECTION	0	1
13981	11412	111067	2178-07-13 07:15:00	2178-07-19 16:30:00	NULL	ELECTIVE	PHYS REFERRAL/NORMAL DELI	HOME	Private	NULL	NOT SPECIFIED	MARRIED	WHITE	NULL	NULL	CORONARY ARTERY DISEASE\CORONARY ARTERY BYPASS GRAFT, RE-DO/SDA	0	1
1496	1207	198966	2172-07-07 15:54:00	2172-07-21 13:00:00	NULL	URGENT	TRANSFER FROM HOSP/EXTRAM	DISC-TRAN CANCER/CHLDRN H	Private	NULL	PROTESTANT QUAKER	MARRIED	WHITE	NULL	NULL	RECURRENT VT\EP STUDY	0	1
1497	1207	109003	2172-11-30 03:15:00	2172-12-07 11:57:00	NULL	EMERGENCY	EMERGENCY ROOM ADMIT	SNF	Private	NULL	PROTESTANT QUAKER	MARRIED	WHITE	2172-11-30 01:43:00	2172-11-30 08:44:00	GASTROINTESTINAL BLEED	0	1
42516	48647	146670	2166-07-07 18:37:00	2166-07-16 20:46:00	NULL	EMERGENCY	EMERGENCY ROOM ADMIT	LONG TERM CARE HOSPITAL	Medicare	ENGL	OTHER	MARRIED	WHITE	2166-07-07 13:20:00	2166-07-07 20:58:00	S/P FALL;SUBDURAL HEMATOMA	0	1
32808	26841	195102	2118-06-07 00:40:00	2118-06-12 17:20:00	NULL	EMERGENCY	EMERGENCY ROOM ADMIT	HOME HEALTH CARE	Medicare	ENGL	NOT SPECIFIED	MARRIED	WHITE	2118-06-06 21:56:00	2118-06-07 01:35:00	LOWER GI BLEED	0	1
35878	29420	166510	2146-07-20 21:27:00	2146-07-29 11:23:00	NULL	EMERGENCY	TRANSFER FROM HOSP/EXTRAM	SNF	Medicare	ENGL	CATHOLIC	MARRIED	WHITE	NULL	NULL	CORONARY ARTERY DISEASE	0	1
34166	27961	142745	2131-07-26 18:45:00	2131-08-13 20:50:00	NULL	EMERGENCY	EMERGENCY ROOM ADMIT	HOME HEALTH CARE	Medicare	ENGL	UNOBTAINABLE	MARRIED	WHITE	2131-07-26 17:32:00	2131-07-26 17:55:00	INFERIOR MYOCARDIAL INFARCTION	0	1
12605	10304	146726	2156-06-23 14:25:00	2156-07-18 11:23:00	NULL	EMERGENCY	EMERGENCY ROOM ADMIT	SNF	Medicaid	NULL	CATHOLIC	DIVORCED	WHITE	2156-06-23 04:10:00	2156-06-23 16:43:00	S/P TRAUMA;CHRONIC ALCOHOLISM;DT	0	1
12606	10304	143601	2160-03-05 01:34:00	2160-03-07 13:20:00	NULL	EMERGENCY	EMERGENCY ROOM ADMIT	HOME	Medicaid	NULL	CATHOLIC	DIVORCED	WHITE	2160-03-04 20:13:00	2160-03-05 03:30:00	PNEUMONIA	0	0
13281	10853	190115	2141-03-17 15:55:00	2141-03-21 12:15:00	NULL	EMERGENCY	EMERGENCY ROOM ADMIT	HOME HEALTH CARE	Medicare	NULL	PROTESTANT QUAKER	SEPARATED	BLACK/AFRICAN AMERICAN	2141-03-17 10:33:00	2141-03-17 17:15:00	HYPOTENSION;RENAL FAILURE	0	1
3510	2917	127682	2122-06-30 11:27:00	2122-07-09 12:53:00	NULL	URGENT	PHYS REFERRAL/NORMAL DELI	HOME	Private	NULL	GREEK ORTHODOX	MARRIED	UNKNOWN/NOT SPECIFIED	NULL	NULL	ACUTE CORONARY SYNDROME\CATH	0	1
21558	17651	164636	2130-07-01 23:03:00	2130-07-08 15:45:00	NULL	EMERGENCY	TRANSFER FROM HOSP/EXTRAM	HOME HEALTH CARE	Medicare	NULL	JEWISH	MARRIED	OTHER	NULL	NULL	ACUTE MYOCARDIAL INFARCTION	0	1
21559	17651	153297	2137-04-09 22:03:00	2137-04-17 17:01:00	NULL	EMERGENCY	TRANSFER FROM HOSP/EXTRAM	HOME HEALTH CARE	Medicare	ENGL	JEWISH	MARRIED	OTHER	NULL	NULL	CORONARY ARTERY DISEASE;ELEVATED TROPONIN	0	1
4986	4110	107925	2159-09-22 10:26:00	2159-09-29 17:30:00	NULL	EMERGENCY	EMERGENCY ROOM ADMIT	SNF	Medicare	NULL	NOT SPECIFIED	MARRIED	UNKNOWN/NOT SPECIFIED	2159-09-22 09:02:00	2159-09-22 11:45:00	BRADYCARDIA	0	1
50749	74258	190956	2124-05-26 14:11:00	2124-06-04 15:54:00	NULL	EMERGENCY	TRANSFER FROM HOSP/EXTRAM	HOME HEALTH CARE	Private	ENGL	UNOBTAINABLE	MARRIED	UNABLE TO OBTAIN	NULL	NULL	CORONARY ARTERY DISEASE	0	1
52429	79426	121700	2114-08-27 17:24:00	2114-08-30 22:00:00	NULL	EMERGENCY	CLINIC REFERRAL/PREMATURE	LEFT AGAINST MEDICAL ADVI	Medicare	ENGL	NOT SPECIFIED	SINGLE	WHITE	2114-08-27 11:48:00	2114-08-27 18:42:00	BLUNT TRAUMA	0	1
20732	16964	164234	2103-12-08 22:42:00	2103-12-17 14:39:00	NULL	EMERGENCY	TRANSFER FROM HOSP/EXTRAM	SNF	Medicare	ENGL	NOT SPECIFIED	WIDOWED	WHITE	2103-12-08 22:37:00	2103-12-08 22:40:00	ACUTE CHOLENGITIS	0	1
48214	66138	136288	2122-04-03 12:59:00	2122-04-10 15:05:00	NULL	EMERGENCY	CLINIC REFERRAL/PREMATURE	HOME HEALTH CARE	Private	ENGL	NOT SPECIFIED	SINGLE	WHITE	NULL	NULL	CORONARY ARTERY DISEASE;CHEST PAIN\LEFT HEART CATHETERIZATION	0	1
36095	29600	132773	2170-07-12 13:37:00	2170-07-18 14:00:00	NULL	EMERGENCY	TRANSFER FROM HOSP/EXTRAM	SNF	Medicaid	ENGL	NOT SPECIFIED	SINGLE	WHITE	NULL	NULL	CORONARY ARTERY DISEASE\CATH	0	1
8953	7323	126657	2110-01-17 05:49:00	2110-01-23 17:29:00	NULL	EMERGENCY	EMERGENCY ROOM ADMIT	SNF	Medicare	RUSS	JEWISH	MARRIED	UNKNOWN/NOT SPECIFIED	2110-01-16 16:55:00	2110-01-17 06:55:00	HEART FAILURE,CHOLECYSTITIS	0	1
8954	7323	176996	2110-02-26 10:58:00	2110-03-06 12:00:00	NULL	EMERGENCY	EMERGENCY ROOM ADMIT	SNF	Medicare	RUSS	JEWISH	MARRIED	UNKNOWN/NOT SPECIFIED	2110-02-26 04:34:00	2110-02-26 13:16:00	HYPOTENSION	0	1
23431	19190	103127	2115-03-08 15:14:00	2115-03-28 02:50:00	NULL	EMERGENCY	TRANSFER FROM HOSP/EXTRAM	REHAB/DISTINCT PART HOSP	Private	NULL	NOT SPECIFIED	MARRIED	WHITE	NULL	NULL	CARDIAC ARREST	0	1
38502	31709	101360	2113-10-08 12:20:00	2113-10-12 14:45:00	NULL	EMERGENCY	EMERGENCY ROOM ADMIT	HOME	Medicare	ENGL	CATHOLIC	DIVORCED	WHITE	2113-10-08 09:35:00	2113-10-08 14:00:00	LOWER GI BLEED	0	1
38503	31709	166288	2113-11-01 18:47:00	2113-11-07 13:27:00	NULL	EMERGENCY	EMERGENCY ROOM ADMIT	HOME	Medicare	ENGL	CATHOLIC	DIVORCED	WHITE	2113-11-01 14:51:00	2113-11-01 19:22:00	UPPER GI BLEED	0	1
35493	29091	160349	2177-03-26 18:54:00	2177-04-01 02:04:00	2177-04-01 02:04:00	EMERGENCY	TRANSFER FROM HOSP/EXTRAM	DEAD/EXPIRED	Medicare	ENGL	JEWISH	WIDOWED	WHITE	NULL	NULL	R/I MI	1	1
40640	42721	114618	2160-06-23 10:15:00	2160-07-01 15:00:00	NULL	ELECTIVE	PHYS REFERRAL/NORMAL DELI	HOME HEALTH CARE	Medicare	ENGL	NOT SPECIFIED	WIDOWED	OTHER	NULL	NULL	CORONARY ARTERY DISEASE\CORONARY ARTERY BYPASS GRAFT WITH AVR /SDA	0	1
53324	82091	100099	2118-05-07 00:43:00	2118-05-19 15:54:00	NULL	EMERGENCY	CLINIC REFERRAL/PREMATURE	HOME HEALTH CARE	Private	ENGL	NOT SPECIFIED	MARRIED	WHITE	2118-05-06 22:38:00	2118-05-07 01:56:00	ANEMIA	0	1
53325	82091	171127	2118-07-30 02:06:00	2118-08-24 18:15:00	NULL	EMERGENCY	CLINIC REFERRAL/PREMATURE	REHAB/DISTINCT PART HOSP	Private	ENGL	NOT SPECIFIED	MARRIED	WHITE	2118-07-29 23:39:00	2118-07-30 04:30:00	C6 FRACTURE	0	1
3267	2700	100335	2199-11-19 20:54:00	2199-11-29 13:25:00	NULL	EMERGENCY	EMERGENCY ROOM ADMIT	REHAB/DISTINCT PART HOSP	Medicare	NULL	JEWISH	WIDOWED	WHITE	2199-11-19 16:08:00	2199-11-19 21:42:00	CONGESTIVE HEART FAILURE;RULE-OUT MYOCARDIAL INFARCTION;TELEMETRY	0	1
28700	23517	138744	2162-04-29 17:43:00	2162-05-04 16:46:00	NULL	EMERGENCY	EMERGENCY ROOM ADMIT	REHAB/DISTINCT PART HOSP	Medicare	NULL	JEWISH	WIDOWED	WHITE	2162-04-29 15:14:00	2162-04-29 18:25:00	FAILURE TO THRIVE-ANEMA	0	1
28701	23517	169594	2165-08-27 19:55:00	2165-09-03 16:30:00	NULL	EMERGENCY	EMERGENCY ROOM ADMIT	SNF	Medicare	NULL	JEWISH	WIDOWED	WHITE	2165-08-27 14:37:00	2165-08-27 22:08:00	SEPSIS;PNEUMONIA	0	1
3292	2722	140268	2172-02-03 05:34:00	2172-02-07 13:51:00	NULL	URGENT	TRANSFER FROM HOSP/EXTRAM	HOME HEALTH CARE	Medicare	NULL	CATHOLIC	NULL	UNKNOWN/NOT SPECIFIED	NULL	NULL	RULE-OUT MYOCARDIAL INFARCTION	0	1
4933	4071	107344	2131-12-11 21:52:00	2131-12-20 13:59:00	NULL	EMERGENCY	EMERGENCY ROOM ADMIT	HOME	Medicare	NULL	JEWISH	WIDOWED	WHITE	2131-12-11 19:44:00	2131-12-12 01:24:00	PANCREATITIS	0	0
4934	4071	168453	2136-03-01 12:30:00	2136-03-21 01:45:00	NULL	ELECTIVE	PHYS REFERRAL/NORMAL DELI	REHAB/DISTINCT PART HOSP	Medicare	RUSS	JEWISH	WIDOWED	WHITE	NULL	NULL	RIGHT LUNG CANCER/SDA	0	1
16359	13333	175824	2148-04-29 13:36:00	2148-05-16 11:00:00	NULL	EMERGENCY	EMERGENCY ROOM ADMIT	SNF	Medicare	NULL	OTHER	MARRIED	WHITE	2148-04-29 07:24:00	2148-04-29 16:40:00	CONGESTIVE HEART FAILURE	0	1
46455	60614	116703	2175-09-29 04:26:00	2175-10-04 15:50:00	NULL	EMERGENCY	CLINIC REFERRAL/PREMATURE	SNF	Medicare	ENGL	NOT SPECIFIED	MARRIED	ASIAN - CHINESE	2175-09-29 02:13:00	2175-09-29 03:45:00	ST ELEVATED MYOCARDIAL INFARCTION	0	1
38794	31971	176994	2192-12-17 12:30:00	2192-12-26 13:17:00	NULL	URGENT	PHYS REFERRAL/NORMAL DELI	SNF	Private	ENGL	CATHOLIC	SINGLE	WHITE	NULL	NULL	AORTIC INSUFFICIENCY\APICO AORTIC VALVE CONDUIT/SDA	0	1
24102	19732	182439	2119-09-04 18:34:00	2119-09-07 17:20:00	NULL	EMERGENCY	TRANSFER FROM HOSP/EXTRAM	HOME	Private	NULL	CATHOLIC	MARRIED	OTHER	NULL	NULL	MYOCARDIAL INFARCTION	0	1
47026	62514	101770	2108-03-22 21:14:00	2108-04-03 17:55:00	NULL	EMERGENCY	TRANSFER FROM HOSP/EXTRAM	SHORT TERM HOSPITAL	Medicare	NULL	UNOBTAINABLE	WIDOWED	UNABLE TO OBTAIN	NULL	NULL	EPILEPSY	0	1
47027	62514	175466	2108-04-08 19:52:00	2108-05-02 05:00:00	2108-05-02 05:00:00	EMERGENCY	CLINIC REFERRAL/PREMATURE	DEAD/EXPIRED	Medicare	NULL	UNOBTAINABLE	WIDOWED	UNABLE TO OBTAIN	2108-04-08 15:40:00	2108-04-08 22:29:00	SEIZURE	1	1
10079	8238	117451	2152-11-28 15:22:00	2152-12-10 15:26:00	NULL	EMERGENCY	CLINIC REFERRAL/PREMATURE	HOME	Medicare	NULL	OTHER	DIVORCED	WHITE	NULL	NULL	ATRIAL FIBRILLATION\ AFIB ABLATION	0	1
10080	8238	166038	2153-02-11 22:13:00	2153-02-15 14:59:00	NULL	EMERGENCY	EMERGENCY ROOM ADMIT	HOME	Medicare	NULL	OTHER	MARRIED	WHITE	2153-02-11 18:18:00	2153-02-12 02:20:00	HEMATOMA	0	1
53743	83429	171097	2168-01-18 17:47:00	2168-01-19 14:20:00	NULL	EMERGENCY	EMERGENCY ROOM ADMIT	REHAB/DISTINCT PART HOSP	Medicare	ENGL	UNOBTAINABLE	SINGLE	WHITE	2168-01-18 16:56:00	2168-01-18 18:16:00	TRACH BLEEDING	0	1
27647	22673	121853	2167-05-13 17:27:00	2167-05-25 13:25:00	NULL	EMERGENCY	TRANSFER FROM HOSP/EXTRAM	HOME HEALTH CARE	Private	ENGL	JEWISH	SINGLE	WHITE	NULL	NULL	CHEST PAIN	0	1
14890	12112	166750	2112-10-06 07:15:00	2112-10-09 14:29:00	NULL	ELECTIVE	PHYS REFERRAL/NORMAL DELI	HOME	Private	NULL	JEWISH	MARRIED	WHITE	NULL	NULL	CORONARY ARTERY DISEASE\CORONARY ARTERY BYPASS GRAFT/SDA	0	1
43234	50890	119241	2117-06-08 17:15:00	2117-06-15 18:15:00	NULL	EMERGENCY	TRANSFER FROM HOSP/EXTRAM	HOME HEALTH CARE	Private	ENGL	CATHOLIC	MARRIED	WHITE	NULL	NULL	CORONARY ARTERY DISEASE	0	1
8014	6581	126052	2199-10-16 11:46:00	2199-10-18 11:12:00	NULL	EMERGENCY	TRANSFER FROM HOSP/EXTRAM	HOME	Medicare	NULL	JEWISH	MARRIED	WHITE	NULL	NULL	CHEST PAIN\CATH	0	1
34177	27971	125213	2103-09-22 23:42:00	2103-09-26 16:43:00	NULL	EMERGENCY	EMERGENCY ROOM ADMIT	HOME	Private	ENGL	NOT SPECIFIED	MARRIED	WHITE	2103-09-22 22:19:00	2103-09-22 23:14:00	CHEST PAIN	0	1
55712	89931	183936	2107-09-28 14:57:00	2107-10-04 13:50:00	NULL	EMERGENCY	TRANSFER FROM HOSP/EXTRAM	HOME HEALTH CARE	Private	ENGL	CATHOLIC	MARRIED	WHITE	NULL	NULL	ACUTE CORONARY SYNDROME	0	1
3798	3149	183452	2112-12-19 13:54:00	2112-12-22 14:53:00	NULL	URGENT	TRANSFER FROM HOSP/EXTRAM	HOME	Private	NULL	GREEK ORTHODOX	MARRIED	WHITE	NULL	NULL	ACUTE IMI\LEFT HEART CATHETERIZATION	0	1
18492	15120	113480	2171-04-15 19:06:00	2171-04-23 14:30:00	NULL	EMERGENCY	CLINIC REFERRAL/PREMATURE	REHAB/DISTINCT PART HOSP	Medicare	NULL	UNOBTAINABLE	MARRIED	UNKNOWN/NOT SPECIFIED	2171-04-15 17:00:00	2171-04-15 17:55:00	S/P CATH	0	1
28654	23478	162237	2128-02-09 11:29:00	2128-02-17 18:29:00	NULL	EMERGENCY	EMERGENCY ROOM ADMIT	HOME HEALTH CARE	Medicare	ENGL	CATHOLIC	WIDOWED	BLACK/AFRICAN AMERICAN	2128-02-09 06:41:00	2128-02-09 12:18:00	LOWER GI BLEED	0	1
28655	23478	112995	2130-02-08 04:13:00	2130-02-11 19:05:00	NULL	EMERGENCY	EMERGENCY ROOM ADMIT	HOME HEALTH CARE	Medicare	ENGL	CATHOLIC	WIDOWED	BLACK/AFRICAN AMERICAN	2130-02-08 00:07:00	2130-02-08 05:21:00	LOWER GASTROINTESTINAL BLEED	0	1
28656	23478	113289	2130-09-01 09:52:00	2130-09-05 00:08:00	2130-09-05 00:08:00	EMERGENCY	EMERGENCY ROOM ADMIT	DEAD/EXPIRED	Medicare	ENGL	CATHOLIC	WIDOWED	BLACK/AFRICAN AMERICAN	2130-09-01 08:37:00	2130-09-01 08:56:00	MYOCARDIAL INFARCTION	1	1
34948	28639	158992	2100-12-05 02:25:00	2100-12-07 14:57:00	NULL	EMERGENCY	TRANSFER FROM HOSP/EXTRAM	HOME	Medicaid	ENGL	NOT SPECIFIED	DIVORCED	WHITE	NULL	NULL	CHEST PAIN	0	1
6990	5728	192039	2132-03-19 11:31:00	2132-03-26 15:56:00	NULL	EMERGENCY	TRANSFER FROM HOSP/EXTRAM	HOME HEALTH CARE	Private	NULL	CATHOLIC	NULL	UNKNOWN/NOT SPECIFIED	NULL	NULL	CORONARY ARTERY DISEASE;UNSTABLE ANGINA	0	1
48517	67144	164508	2173-06-02 19:34:00	2173-06-16 13:00:00	NULL	EMERGENCY	TRANSFER FROM HOSP/EXTRAM	SNF	Medicare	ENGL	CATHOLIC	WIDOWED	WHITE	NULL	NULL	CORONARY ARTERY DISEASE	0	1
232	177	196896	2124-11-18 21:26:00	2124-11-30 13:45:00	NULL	EMERGENCY	EMERGENCY ROOM ADMIT	SNF	Medicare	NULL	JEWISH	MARRIED	WHITE	2124-11-18 16:29:00	2124-11-19 01:08:00	UNABLE TO STAND	0	1
233	177	143120	2125-11-09 21:12:00	2125-12-12 14:45:00	NULL	EMERGENCY	EMERGENCY ROOM ADMIT	SNF	Medicare	NULL	JEWISH	MARRIED	WHITE	2125-11-09 08:32:00	2125-11-09 22:30:00	UNSTABLE ANGINA	0	1
13401	10954	127834	2171-10-15 01:43:00	2171-10-24 12:36:00	NULL	EMERGENCY	EMERGENCY ROOM ADMIT	HOME	Medicare	ENGL	CATHOLIC	DIVORCED	WHITE	2171-10-14 20:36:00	2171-10-15 03:00:00	URINARY TRACT INFECTION	0	1
13402	10954	152377	2173-01-07 17:07:00	2173-01-18 18:15:00	NULL	EMERGENCY	EMERGENCY ROOM ADMIT	HOME	Medicare	ENGL	CATHOLIC	DIVORCED	WHITE	2173-01-07 05:27:00	2173-01-07 18:17:00	NAUSEA W\VOMITING;HYPERGLYCEMIA	0	1
13403	10954	119548	2174-08-08 17:53:00	2174-08-23 16:55:00	NULL	EMERGENCY	TRANSFER FROM HOSP/EXTRAM	HOME HEALTH CARE	Medicare	ENGL	CATHOLIC	DIVORCED	WHITE	NULL	NULL	CONGESTIVE HEART FAILURE;CORONARY ARTERY DISEASE;ELEVATE TROPONIN;PERIPHERAL VASCULAR DISEASE	0	1
13404	10954	180913	2176-02-26 08:00:00	2176-02-26 14:01:00	NULL	ELECTIVE	PHYS REFERRAL/NORMAL DELI	HOME	Medicare	ENGL	CATHOLIC	DIVORCED	WHITE	NULL	NULL	GANGRENE/SDA	0	0
13405	10954	109166	2177-01-16 19:41:00	2177-02-06 00:05:00	2177-02-06 00:05:00	EMERGENCY	CLINIC REFERRAL/PREMATURE	DEAD/EXPIRED	Medicare	ENGL	CATHOLIC	DIVORCED	WHITE	NULL	NULL	BILATERAL INFECTED HEEL ULCERS	1	1
44316	54154	166788	2162-11-12 18:59:00	2162-11-23 11:55:00	NULL	EMERGENCY	TRANSFER FROM HOSP/EXTRAM	HOME HEALTH CARE	Medicare	ENGL	UNOBTAINABLE	WIDOWED	UNABLE TO OBTAIN	NULL	NULL	MYOCARDIAL INFARCTION	0	1
45251	57073	170901	2143-08-30 11:00:00	2143-09-09 13:00:00	NULL	ELECTIVE	PHYS REFERRAL/NORMAL DELI	HOME HEALTH CARE	Private	ENGL	CATHOLIC	MARRIED	WHITE	NULL	NULL	CHOLANGIOCARCINOMA/SDA	0	0
45252	57073	134016	2143-12-13 21:45:00	2143-12-18 17:15:00	NULL	EMERGENCY	PHYS REFERRAL/NORMAL DELI	HOME	Private	ENGL	CATHOLIC	MARRIED	WHITE	NULL	NULL	FEVER	0	1
45253	57073	132020	2144-08-11 08:29:00	2144-08-14 12:39:00	NULL	EMERGENCY	CLINIC REFERRAL/PREMATURE	HOME	Private	ENGL	CATHOLIC	MARRIED	WHITE	2144-08-11 02:50:00	2144-08-11 09:00:00	ABDOMINAL PAIN	0	1
45254	57073	192045	2145-05-05 11:32:00	2145-05-18 16:00:00	NULL	EMERGENCY	PHYS REFERRAL/NORMAL DELI	HOME	Medicare	ENGL	CATHOLIC	MARRIED	WHITE	NULL	NULL	DUODENAL OBSTRUCTION	0	1
46370	60262	124023	2168-03-16 10:13:00	2168-03-22 12:40:00	2168-03-22 12:40:00	EMERGENCY	PHYS REFERRAL/NORMAL DELI	DEAD/EXPIRED	Medicare	ENGL	UNOBTAINABLE	MARRIED	UNABLE TO OBTAIN	2168-03-16 09:01:00	2168-03-16 12:14:00	ST ELEVATED MYOCARDIAL INFARCTION	1	1
34837	28548	167488	2189-05-08 17:24:00	2189-05-09 15:55:00	2189-05-09 15:55:00	EMERGENCY	EMERGENCY ROOM ADMIT	DEAD/EXPIRED	Medicare	ENGL	PROTESTANT QUAKER	MARRIED	WHITE	2189-05-08 15:44:00	2189-05-08 19:35:00	STEMI;HEAD BLEED	1	1
54054	84457	195662	2187-12-28 10:58:00	2188-01-02 18:00:00	NULL	EMERGENCY	EMERGENCY ROOM ADMIT	HOME	Private	ENGL	JEHOVAH'S WITNESS	MARRIED	BLACK/HAITIAN	2187-12-28 09:25:00	2187-12-28 11:01:00	MYOCARDIAL INFARCTION	0	1
1712	1394	164187	2104-01-03 22:04:00	2104-02-08 17:19:00	NULL	URGENT	PHYS REFERRAL/NORMAL DELI	SHORT TERM HOSPITAL	Medicare	NULL	NULL	SINGLE	UNKNOWN/NOT SPECIFIED	NULL	NULL	CORONARY ARTERY DISEASE	0	1
19522	15996	105371	2144-06-09 22:41:00	2144-06-17 11:50:00	NULL	EMERGENCY	EMERGENCY ROOM ADMIT	REHAB/DISTINCT PART HOSP	Medicare	NULL	JEWISH	MARRIED	WHITE	2144-06-09 19:09:00	2144-06-10 00:30:00	ACUTE RENAL FAILURE;CONGESTIVE HEART FAILURE;PERICARDIAL EFFUSION	0	1
19523	15996	142511	2144-06-18 15:59:00	2144-06-27 02:00:00	2144-06-27 02:00:00	EMERGENCY	EMERGENCY ROOM ADMIT	DEAD/EXPIRED	Medicare	NULL	JEWISH	MARRIED	WHITE	2144-06-18 10:24:00	2144-06-18 18:39:00	CONGESTIVE HEART FAILURE;RULE-OUT MYOCARDIAL INFARCTION;TELEMETRY	1	1
34358	28111	197728	2136-04-19 05:29:00	2136-04-30 08:01:00	2136-04-30 08:01:00	EMERGENCY	EMERGENCY ROOM ADMIT	DEAD/EXPIRED	Medicare	CANT	NOT SPECIFIED	MARRIED	ASIAN - CHINESE	2136-04-19 01:45:00	2136-04-19 02:48:00	CHEST PAIN	1	1
24825	20332	131013	2111-10-18 03:15:00	2111-10-21 15:20:00	NULL	EMERGENCY	TRANSFER FROM HOSP/EXTRAM	HOME	Private	NULL	CATHOLIC	SINGLE	WHITE	NULL	NULL	ANTERIOR MYOCARDIAL INFARCTION\CARDIAC CATH	0	1
29946	24536	167916	2162-09-10 12:34:00	2162-09-17 16:13:00	NULL	EMERGENCY	CLINIC REFERRAL/PREMATURE	HOME HEALTH CARE	Medicare	NULL	CATHOLIC	WIDOWED	WHITE	NULL	NULL	+ETT\CATH	0	1
40080	40972	153267	2129-06-21 08:00:00	2129-07-18 16:40:00	NULL	ELECTIVE	PHYS REFERRAL/NORMAL DELI	SNF	Medicare	ENGL	PROTESTANT QUAKER	MARRIED	WHITE	NULL	NULL	TRACHEOBRONCHOMALACIA/SDA	0	1
27497	22548	151940	2173-05-24 21:03:00	2173-05-30 16:02:00	NULL	EMERGENCY	TRANSFER FROM HOSP/EXTRAM	HOME	Private	NULL	UNOBTAINABLE	DIVORCED	UNKNOWN/NOT SPECIFIED	NULL	NULL	HEMOPTYSIS	0	1
56366	91853	114491	2149-03-18 20:16:00	2149-03-27 17:08:00	NULL	EMERGENCY	TRANSFER FROM HOSP/EXTRAM	HOME HEALTH CARE	Medicare	ENGL	CATHOLIC	MARRIED	WHITE	NULL	NULL	CONGESTIVE HEART FAILURE; AORTIC STENOSIS	0	1
52791	80616	175273	2144-07-03 13:21:00	2144-07-09 17:45:00	NULL	EMERGENCY	EMERGENCY ROOM ADMIT	LONG TERM CARE HOSPITAL	Medicare	ENGL	NOT SPECIFIED	MARRIED	WHITE	2144-07-03 09:53:00	2144-07-03 13:02:00	ACUTE SUBDURAL HEMATOMA	0	1
10911	8920	153113	2124-04-21 10:57:00	2124-05-12 16:45:00	NULL	EMERGENCY	EMERGENCY ROOM ADMIT	SNF	Medicare	NULL	CATHOLIC	WIDOWED	WHITE	2124-04-21 07:50:00	2124-04-21 11:47:00	CHEST PAIN	0	1
26925	22044	139042	2114-01-26 17:03:00	2114-02-21 15:30:00	NULL	EMERGENCY	EMERGENCY ROOM ADMIT	SNF	Medicare	NULL	UNOBTAINABLE	MARRIED	WHITE	2114-01-26 13:39:00	2114-01-26 18:01:00	HEAD INJURY	0	1
42705	49249	168029	2177-01-20 22:41:00	2177-02-05 16:40:00	NULL	EMERGENCY	EMERGENCY ROOM ADMIT	SNF	Medicare	ENGL	CATHOLIC	WIDOWED	WHITE	2177-01-20 15:46:00	2177-01-21 00:29:00	ANEMIA	0	1
46755	61594	190672	2190-12-12 19:03:00	2190-12-14 16:30:00	NULL	URGENT	TRANSFER FROM HOSP/EXTRAM	HOME	Government	ENGL	CATHOLIC	SINGLE	WHITE	NULL	NULL	STEMI	0	1
17000	13873	146070	2126-11-05 02:05:00	2126-11-15 14:10:00	NULL	EMERGENCY	EMERGENCY ROOM ADMIT	SNF	Medicare	NULL	CATHOLIC	WIDOWED	UNKNOWN/NOT SPECIFIED	2126-11-04 17:00:00	2126-11-05 03:53:00	FAILURE TO THRIVE,WEAKNESS	0	1
39942	40560	118505	2133-04-15 08:00:00	2133-04-21 16:30:00	NULL	ELECTIVE	PHYS REFERRAL/NORMAL DELI	HOME HEALTH CARE	Private	ENGL	OTHER	SINGLE	WHITE	NULL	NULL	CORONARY ARTERY DISEASE\CORONARY ARTERY BYPASS GRAFT /SDA	0	1
28132	23048	120991	2158-07-06 23:30:00	2158-07-10 15:00:00	NULL	EMERGENCY	EMERGENCY ROOM ADMIT	HOME	Medicare	NULL	NOT SPECIFIED	MARRIED	WHITE	2158-07-06 22:16:00	2158-07-07 00:21:00	R/O MYOCARDIAL INFARCTION	0	1
9844	8037	147417	2153-06-20 20:39:00	2153-06-23 13:00:00	NULL	EMERGENCY	CLINIC REFERRAL/PREMATURE	HOME	Medicare	ENGL	OTHER	MARRIED	OTHER	NULL	NULL	AORTIC STENOSIS;CORONARY ARTERY DISEASE\CARDIAC CATH	0	1
9845	8037	179177	2153-12-25 07:15:00	2154-01-02 15:01:00	NULL	ELECTIVE	PHYS REFERRAL/NORMAL DELI	HOME HEALTH CARE	Medicare	ENGL	OTHER	MARRIED	OTHER	NULL	NULL	AORTIC STENOSIS\AORTIC VALVE REPLACEMENT REDO, ? CORONARY ARTERY BYPASS GRAFT /SDA	0	1
4206	3490	176712	2135-12-21 08:00:00	2135-12-28 13:19:00	NULL	ELECTIVE	PHYS REFERRAL/NORMAL DELI	HOME	Private	NULL	NOT SPECIFIED	MARRIED	WHITE	NULL	NULL	CORONARY ARTERY DISEASE\CORONARY ARTERY BYPASS GRAFT/SDA	0	1
4207	3490	135086	2145-04-21 00:42:00	2145-04-21 09:00:00	2145-04-21 09:00:00	EMERGENCY	CLINIC REFERRAL/PREMATURE	DEAD/EXPIRED	Medicare	ENGL	NOT SPECIFIED	MARRIED	WHITE	2145-04-20 23:14:00	2145-04-21 00:11:00	ST ELEVATED MYOCARDIAL INFARCTION	1	1
54720	86705	139753	2144-01-11 13:02:00	2144-01-14 14:10:00	NULL	URGENT	TRANSFER FROM HOSP/EXTRAM	HOME	Medicare	ENGL	CATHOLIC	MARRIED	WHITE	NULL	NULL	ST ELEVATED MYOCARDIAL INFARCTION	0	1
51516	76547	171643	2100-09-01 17:27:00	2100-09-13 03:14:00	2100-09-13 03:14:00	EMERGENCY	CLINIC REFERRAL/PREMATURE	DEAD/EXPIRED	Medicare	ENGL	CATHOLIC	WIDOWED	WHITE	2100-09-01 13:59:00	2100-09-01 19:37:00	INTRAPARENCHYMAL HEMORRHAGE	1	1
16529	13480	167966	2160-05-24 22:12:00	2160-06-06 16:10:00	NULL	EMERGENCY	EMERGENCY ROOM ADMIT	HOME HEALTH CARE	Private	NULL	OTHER	MARRIED	WHITE	2160-05-24 20:55:00	2160-05-25 01:02:00	AFIB	0	1
46470	60672	126609	2161-10-19 20:22:00	2161-10-26 12:54:00	NULL	EMERGENCY	EMERGENCY ROOM ADMIT	SNF	Medicare	ENGL	NOT SPECIFIED	MARRIED	WHITE	2161-10-19 17:09:00	2161-10-19 21:39:00	UPPPER GI BLEED	0	1
44211	53782	190648	2101-10-26 13:17:00	2101-11-02 17:30:00	NULL	EMERGENCY	PHYS REFERRAL/NORMAL DELI	HOME HEALTH CARE	Medicare	ENGL	CATHOLIC	SINGLE	WHITE	NULL	NULL	CORONARY ARTERY DISEASE	0	1
7621	6244	108726	2113-05-27 06:39:00	2113-06-02 16:55:00	NULL	EMERGENCY	CLINIC REFERRAL/PREMATURE	HOME HEALTH CARE	Medicare	NULL	CATHOLIC	MARRIED	WHITE	2113-05-27 02:31:00	2113-05-27 04:05:00	S/P MI	0	1
34866	28575	192165	2159-08-28 23:11:00	2159-09-04 16:19:00	NULL	EMERGENCY	EMERGENCY ROOM ADMIT	HOME HEALTH CARE	Medicare	ENGL	JEWISH	MARRIED	WHITE	2159-08-28 21:38:00	2159-08-28 23:10:00	ST ELEVATION MI	0	1
34867	28575	194369	2159-11-03 14:41:00	2159-11-18 12:38:00	NULL	EMERGENCY	EMERGENCY ROOM ADMIT	HOME	Medicare	ENGL	JEWISH	MARRIED	WHITE	2159-11-03 11:13:00	2159-11-03 15:28:00	LOWER GI BLEED	0	0
53296	82024	136432	2160-12-21 07:56:00	2160-12-26 15:45:00	NULL	EMERGENCY	CLINIC REFERRAL/PREMATURE	SNF	Medicare	ENGL	CATHOLIC	WIDOWED	WHITE	2160-12-21 02:11:00	2160-12-21 10:25:00	SEPSIS	0	1
806	651	110245	2186-07-25 03:13:00	2186-07-27 19:06:00	NULL	EMERGENCY	EMERGENCY ROOM ADMIT	HOME	Medicare	NULL	PROTESTANT QUAKER	SINGLE	BLACK/AFRICAN AMERICAN	2186-07-25 02:24:00	2186-07-25 03:14:00	ST ELEVATION MI	0	1
11475	9377	190275	2170-09-21 15:27:00	2170-10-01 16:45:00	NULL	EMERGENCY	EMERGENCY ROOM ADMIT	HOME	Medicare	NULL	CATHOLIC	MARRIED	WHITE	2170-09-21 12:07:00	2170-09-21 16:30:00	GASTROINTESTINAL BLEED	0	1
11476	9377	199774	2172-04-15 13:29:00	2172-04-19 15:00:00	NULL	EMERGENCY	EMERGENCY ROOM ADMIT	HOME HEALTH CARE	Medicare	NULL	CATHOLIC	MARRIED	WHITE	2172-04-14 20:08:00	2172-04-15 16:02:00	SEPSIS	0	1
11477	9377	165832	2172-08-11 00:30:00	2172-09-01 18:37:00	2172-09-01 18:37:00	EMERGENCY	EMERGENCY ROOM ADMIT	DEAD/EXPIRED	Medicare	NULL	CATHOLIC	MARRIED	WHITE	2172-08-10 17:44:00	2172-08-11 02:25:00	FAILURE TO THRIVE	1	1
46875	61954	137545	2138-04-04 20:54:00	2138-04-04 23:20:00	2138-04-04 23:20:00	EMERGENCY	CLINIC REFERRAL/PREMATURE	DEAD/EXPIRED	Medicare	ENGL	NOT SPECIFIED	MARRIED	WHITE	2138-04-04 17:10:00	2138-04-04 22:25:00	INTRACRANIAL HEMORRHAGE	1	1
47868	65152	128707	2107-03-14 10:02:00	2107-03-16 15:30:00	NULL	EMERGENCY	TRANSFER FROM HOSP/EXTRAM	HOME	Private	ENGL	NOT SPECIFIED	MARRIED	WHITE	NULL	NULL	ST ELEVATION MYOCARDIAL INFARCTION\CATH	0	1
56608	92651	178903	2132-12-11 07:15:00	2132-12-22 17:00:00	NULL	ELECTIVE	PHYS REFERRAL/NORMAL DELI	LONG TERM CARE HOSPITAL	Medicare	ENGL	CATHOLIC	MARRIED	WHITE	NULL	NULL	PROGRESSIVE EXERTIONAL DYSPNEA;CORONARY ARTERY DISEASE\CARDIAC CATH/SDA	0	1
56609	92651	158433	2133-01-07 22:11:00	2133-01-11 17:11:00	NULL	EMERGENCY	TRANSFER FROM HOSP/EXTRAM	HOME HEALTH CARE	Medicare	ENGL	CATHOLIC	MARRIED	WHITE	NULL	NULL	PULMONARY EDEMA;ANEMIA; NON ST ELEVATION MYOCARDIAL INFARCTION	0	1
3934	3267	114162	2191-04-19 16:51:00	2191-05-17 12:30:00	NULL	EMERGENCY	TRANSFER FROM SKILLED NUR	REHAB/DISTINCT PART HOSP	Medicare	ENGL	PROTESTANT QUAKER	DIVORCED	BLACK/AFRICAN AMERICAN	NULL	NULL	INFECTED THIGH WOUND	0	1
3935	3267	181448	2191-07-02 15:56:00	2191-07-12 15:00:00	NULL	EMERGENCY	EMERGENCY ROOM ADMIT	REHAB/DISTINCT PART HOSP	Medicare	ENGL	PROTESTANT QUAKER	DIVORCED	BLACK/AFRICAN AMERICAN	2191-07-02 10:05:00	2191-07-02 17:05:00	LEG PAIN	0	1
3936	3267	134934	2191-11-04 18:05:00	2191-12-24 16:25:00	NULL	EMERGENCY	EMERGENCY ROOM ADMIT	SNF	Medicare	ENGL	PROTESTANT QUAKER	DIVORCED	BLACK/AFRICAN AMERICAN	2191-11-04 14:15:00	2191-11-04 19:41:00	LEG WOUND	0	1
3937	3267	132067	2192-08-15 19:56:00	2192-08-25 17:15:00	NULL	EMERGENCY	EMERGENCY ROOM ADMIT	SNF	Medicare	ENGL	PROTESTANT QUAKER	DIVORCED	BLACK/AFRICAN AMERICAN	2192-08-15 15:26:00	2192-08-15 21:45:00	ALTERED MENTAL STATUS	0	1
3938	3267	122518	2192-11-02 01:44:00	2192-11-21 14:53:00	NULL	EMERGENCY	EMERGENCY ROOM ADMIT	SNF	Medicare	ENGL	PROTESTANT QUAKER	DIVORCED	BLACK/AFRICAN AMERICAN	2192-11-01 22:41:00	2192-11-02 03:13:00	FEVER	0	1
3939	3267	151104	2193-02-13 02:32:00	2193-02-20 16:00:00	NULL	ELECTIVE	PHYS REFERRAL/NORMAL DELI	SNF	Medicare	ENGL	PROTESTANT QUAKER	DIVORCED	BLACK/AFRICAN AMERICAN	NULL	NULL	CHRONIC RENAL FAILURE/SDA	0	1
3940	3267	119213	2193-03-23 14:20:00	2193-03-27 15:20:00	NULL	EMERGENCY	EMERGENCY ROOM ADMIT	SNF	Medicare	ENGL	PROTESTANT QUAKER	DIVORCED	BLACK/AFRICAN AMERICAN	2193-03-23 12:17:00	2193-03-23 16:06:00	HYPOTENSION	0	1
3941	3267	134370	2193-08-07 17:26:00	2193-08-28 12:04:00	2193-08-28 12:04:00	EMERGENCY	EMERGENCY ROOM ADMIT	DEAD/EXPIRED	Medicare	ENGL	PROTESTANT QUAKER	DIVORCED	BLACK/AFRICAN AMERICAN	2193-08-07 12:35:00	2193-08-07 19:10:00	HYPOTENSION	1	1
48664	67598	145807	2128-04-09 17:17:00	2128-04-14 17:00:00	NULL	EMERGENCY	EMERGENCY ROOM ADMIT	HOME HEALTH CARE	Medicare	ENGL	CATHOLIC	MARRIED	WHITE	2128-04-09 15:10:00	2128-04-09 16:22:00	STEMI	0	1
56911	93601	180558	2179-06-09 08:00:00	2179-06-16 11:53:00	NULL	ELECTIVE	PHYS REFERRAL/NORMAL DELI	HOME HEALTH CARE	Medicare	ENGL	NOT SPECIFIED	MARRIED	WHITE	NULL	NULL	RIGHT PROXIMAL TIBIA SARCOMA/SDA	0	1
29617	24241	142695	2156-01-26 08:33:00	2156-01-30 16:55:00	NULL	EMERGENCY	TRANSFER FROM HOSP/EXTRAM	HOME	Medicare	ENGL	CATHOLIC	SINGLE	WHITE	NULL	NULL	ST ELEVATION MI\CATH	0	1
14937	12149	148557	2116-06-06 04:25:00	2116-06-11 15:45:00	NULL	EMERGENCY	EMERGENCY ROOM ADMIT	SNF	Medicare	ENGL	PROTESTANT QUAKER	WIDOWED	WHITE	2116-06-05 23:32:00	2116-06-06 05:44:00	BRADYCARDIA	0	1
14938	12149	103934	2121-08-08 21:25:00	2121-08-12 11:11:00	2121-08-12 11:11:00	EMERGENCY	CLINIC REFERRAL/PREMATURE	DEAD/EXPIRED	Medicare	ENGL	PROTESTANT QUAKER	WIDOWED	WHITE	NULL	NULL	AORTIC STENOSIS	1	1
45518	57911	190969	2137-01-22 07:15:00	2137-01-22 12:39:00	NULL	ELECTIVE	PHYS REFERRAL/NORMAL DELI	HOME	Private	ENGL	NOT SPECIFIED	MARRIED	WHITE	NULL	NULL	RIGHT FOOT EQUINUS, CHARCOT/SDA	0	0
45519	57911	109348	2139-01-01 22:38:00	2139-01-06 17:00:00	NULL	EMERGENCY	CLINIC REFERRAL/PREMATURE	HOME HEALTH CARE	Private	ENGL	NOT SPECIFIED	MARRIED	WHITE	2139-01-01 19:36:00	2139-01-02 00:05:00	VENTRICULAR TACHYCARDIA	0	1
45520	57911	143222	2140-06-03 23:13:00	2140-06-09 16:17:00	NULL	EMERGENCY	CLINIC REFERRAL/PREMATURE	HOME HEALTH CARE	Private	ENGL	NOT SPECIFIED	MARRIED	WHITE	2140-06-03 20:17:00	2140-06-04 02:33:00	CELLULITIS	0	1
25435	20840	165041	2118-07-10 13:45:00	2118-07-13 14:50:00	NULL	EMERGENCY	TRANSFER FROM HOSP/EXTRAM	HOME	Private	NULL	CATHOLIC	NULL	UNKNOWN/NOT SPECIFIED	NULL	NULL	ACUTE MYOCARDIAL INFARCTION\CATH	0	1
49322	69537	122775	2147-04-08 02:13:00	2147-04-16 15:30:00	NULL	EMERGENCY	CLINIC REFERRAL/PREMATURE	HOME	Medicare	ENGL	CATHOLIC	MARRIED	WHITE	2147-04-07 23:13:00	2147-04-08 03:54:00	STROKE;TELEMETRY;TRANSIENT ISCHEMIC ATTACK	0	1
31365	25655	106240	2177-05-15 15:02:00	2177-05-16 15:06:00	NULL	EMERGENCY	EMERGENCY ROOM ADMIT	HOME	Medicare	NULL	UNOBTAINABLE	NULL	WHITE	2177-05-15 13:40:00	2177-05-15 14:15:00	ACUTE CORONARY SYNDROME	0	1
31366	25655	130554	2180-01-12 20:21:00	2180-01-15 14:00:00	NULL	EMERGENCY	EMERGENCY ROOM ADMIT	HOME	Medicare	NULL	UNOBTAINABLE	NULL	WHITE	2180-01-12 16:59:00	2180-01-12 20:56:00	ALTERED MENTAL STATUS	0	1
56779	93240	182529	2111-04-29 08:00:00	2111-05-03 16:30:00	NULL	ELECTIVE	PHYS REFERRAL/NORMAL DELI	HOME HEALTH CARE	Medicare	ENGL	NOT SPECIFIED	MARRIED	UNABLE TO OBTAIN	NULL	NULL	CORONARY ARTERY DISEASE\CORONARY ARTERY BYPASS GRAFT /SDA	0	1
22643	18559	194313	2188-09-08 21:25:00	2188-09-19 14:44:00	NULL	EMERGENCY	EMERGENCY ROOM ADMIT	HOME WITH HOME IV PROVIDR	Private	NULL	JEWISH	MARRIED	WHITE	2188-09-08 12:26:00	2188-09-08 21:00:00	APPENDICITIS	0	0
22644	18559	170013	2189-11-23 16:52:00	2189-12-02 13:35:00	NULL	EMERGENCY	EMERGENCY ROOM ADMIT	HOME HEALTH CARE	Medicare	NULL	JEWISH	MARRIED	WHITE	2189-11-23 11:16:00	2189-11-23 17:30:00	HYPONATREMIA;R/O SEPSIS;TELEMETRY	0	0
22645	18559	119658	2190-03-13 17:12:00	2190-03-21 11:56:00	NULL	EMERGENCY	EMERGENCY ROOM ADMIT	HOME HEALTH CARE	Medicare	NULL	JEWISH	MARRIED	WHITE	2190-03-13 13:43:00	2190-03-13 17:40:00	CONGESTIVE HEART FAILURE;HYPOTENSION	0	1
35834	29378	164381	2162-07-19 12:00:00	2162-08-17 15:46:00	NULL	EMERGENCY	EMERGENCY ROOM ADMIT	SNF	Medicare	ENGL	PROTESTANT QUAKER	SEPARATED	BLACK/AFRICAN AMERICAN	2162-07-19 09:56:00	2162-07-20 23:48:00	SHORTNESS OF BREATH	0	1
35835	29378	106361	2165-08-09 18:26:00	2165-09-03 17:09:00	NULL	EMERGENCY	CLINIC REFERRAL/PREMATURE	SNF	Medicare	ENGL	PROTESTANT QUAKER	SEPARATED	BLACK/AFRICAN AMERICAN	2165-08-09 12:00:00	2165-08-09 19:27:00	CONGESTIVE HEART FAILURE	0	1
35836	29378	199531	2165-09-10 03:03:00	2165-09-17 13:23:00	NULL	EMERGENCY	CLINIC REFERRAL/PREMATURE	LONG TERM CARE HOSPITAL	Medicare	ENGL	PROTESTANT QUAKER	SEPARATED	BLACK/AFRICAN AMERICAN	2165-09-09 19:29:00	2165-09-10 04:04:00	ALTERED MENTAL STATUS	0	1
35837	29378	187341	2165-09-19 22:49:00	2165-09-25 19:15:00	NULL	EMERGENCY	CLINIC REFERRAL/PREMATURE	DISCH-TRAN TO PSYCH HOSP	Medicare	ENGL	PROTESTANT QUAKER	SEPARATED	BLACK/AFRICAN AMERICAN	2165-09-19 19:52:00	2165-09-20 00:46:00	ALTERED MENTAL STATUS	0	1
13533	11055	129286	2194-06-24 14:07:00	2194-06-27 13:30:00	NULL	EMERGENCY	TRANSFER FROM HOSP/EXTRAM	HOME	Medicare	NULL	CATHOLIC	MARRIED	UNABLE TO OBTAIN	NULL	NULL	ST SEGMENT ELEVATION MYOCARDIAL INFARCTION\CATH	0	1
27986	22938	121789	2168-12-07 14:45:00	2168-12-13 14:23:00	NULL	EMERGENCY	EMERGENCY ROOM ADMIT	HOME HEALTH CARE	Medicare	NULL	JEWISH	WIDOWED	WHITE	2168-12-06 12:44:00	2168-12-07 16:22:00	PANCRATITIS	0	1
27987	22938	190428	2169-03-13 19:55:00	2169-03-19 15:23:00	NULL	EMERGENCY	EMERGENCY ROOM ADMIT	HOME HEALTH CARE	Medicare	NULL	JEWISH	WIDOWED	WHITE	2169-03-13 13:59:00	2169-03-13 20:10:00	HYPOTENSION;TELEMETRY	0	1
27988	22938	126079	2170-05-12 20:35:00	2170-05-19 13:15:00	NULL	EMERGENCY	EMERGENCY ROOM ADMIT	SNF	Medicare	NULL	JEWISH	WIDOWED	WHITE	2170-05-12 18:13:00	2170-05-12 22:35:00	CEREBROVASCULAR ACCIDENT	0	1
43425	51482	173323	2182-08-28 17:37:00	2182-09-17 20:43:00	NULL	EMERGENCY	CLINIC REFERRAL/PREMATURE	LONG TERM CARE HOSPITAL	Medicare	ENGL	PROTESTANT QUAKER	DIVORCED	BLACK/AFRICAN AMERICAN	2182-08-28 09:47:00	2182-08-28 18:12:00	URINARY TRACT INFECTION;PYELONEPHRITIS	0	1
43426	51482	136600	2183-08-08 18:40:00	2183-08-11 23:15:00	NULL	EMERGENCY	TRANSFER FROM HOSP/EXTRAM	SHORT TERM HOSPITAL	Medicare	ENGL	PROTESTANT QUAKER	DIVORCED	BLACK/AFRICAN AMERICAN	NULL	NULL	BACTEREMIA; ALTERED MENTAL STATUS; C DIFF	0	1
43427	51482	122797	2183-09-10 16:07:00	2183-10-10 14:12:00	NULL	EMERGENCY	PHYS REFERRAL/NORMAL DELI	SNF	Medicare	ENGL	PROTESTANT QUAKER	DIVORCED	BLACK/AFRICAN AMERICAN	NULL	NULL	CHF FLARE	0	1
43428	51482	106664	2183-10-12 22:23:00	2183-10-13 05:50:00	2183-10-13 05:50:00	EMERGENCY	CLINIC REFERRAL/PREMATURE	DEAD/EXPIRED	Medicare	ENGL	PROTESTANT QUAKER	DIVORCED	BLACK/AFRICAN AMERICAN	2183-10-12 21:17:00	2183-10-12 23:16:00	ALTERED MENTAL STATUS	1	1
3280	2712	198266	2101-02-10 17:43:00	2101-02-15 17:00:00	NULL	EMERGENCY	EMERGENCY ROOM ADMIT	HOME HEALTH CARE	Medicare	ENGL	CATHOLIC	WIDOWED	WHITE	2101-02-10 15:58:00	2101-02-10 19:02:00	ELEVATED GLUCOSE;TELEMETRY	0	1
3281	2712	157537	2103-07-17 17:35:00	2103-07-18 14:06:00	2103-07-18 14:06:00	EMERGENCY	EMERGENCY ROOM ADMIT	DEAD/EXPIRED	Medicare	ENGL	CATHOLIC	WIDOWED	WHITE	2103-07-17 16:28:00	2103-07-17 18:11:00	SHORTNESS OF BREATH	1	1
10498	8580	136943	2199-07-14 21:35:00	2199-07-18 12:49:00	NULL	EMERGENCY	TRANSFER FROM HOSP/EXTRAM	HOME	Private	NULL	PROTESTANT QUAKER	NULL	UNKNOWN/NOT SPECIFIED	NULL	NULL	CARDIAC CATH	0	1
779	631	168097	2124-01-10 21:59:00	2124-01-18 18:25:00	NULL	EMERGENCY	EMERGENCY ROOM ADMIT	HOME	Medicare	RUSS	JEWISH	MARRIED	WHITE	2124-01-10 13:23:00	2124-01-11 23:28:00	ABDOMINAL PAIN	0	1
780	631	100660	2124-01-23 12:31:00	2124-01-28 15:55:00	NULL	EMERGENCY	TRANSFER FROM HOSP/EXTRAM	HOME HEALTH CARE	Medicare	RUSS	JEWISH	MARRIED	WHITE	NULL	NULL	MYOCARDIAL ISCHEMIA	0	1
45869	58845	193777	2200-03-11 23:09:00	2200-03-18 12:30:00	NULL	EMERGENCY	EMERGENCY ROOM ADMIT	SNF	Medicare	ENGL	CATHOLIC	SINGLE	WHITE	2200-03-11 19:28:00	2200-03-12 00:56:00	SUBDURAL HEMATOMA	0	1
[truncated: 5,196 more rows]
